# Supplementary material for: Comprehensive functional profiling of long non-coding RNAs through a novel pan-cancer integration approach and modular analysis of their protein-coding gene association networks
Source: BMC Genomics. 2019 Jun 3;20:454. doi: 10.1186/s12864-019-5850-7 (PMC6547491; doi:10.1186/s12864-019-5850-7)
Supplement: Supplementary file 4 — Table S1. Number of TCGA patients contributing to this study across 32 cancer types. (XLSX 42 kb) [file 12864_2019_5850_MOESM4_ESM.xlsx]

## Sheet: S1
S1: Number of TCGA patients contributing to this study across 32 cancer types.
TCGA code	Cancer type	No. of RNA sequenced tumour samples	After filtering		No. of RNA sequenced normal samples	After filtering
ACC	Adrenocortical carcinoma	79	79		NA	NA
BLCA	Bladder Urothelial Carcinoma	414	404		19	14
BRCA	Breast invasive carcinoma	1135	1093		114	108
CESC	Cervical squamous cell carcinoma and endocervical adenocarcinoma	304	304		3	<10
CHOL	Cholangiocarcinoma	36	36		9	NA
COAD	Colon adenocarcinoma	503	398		41	40
DLBC	Lymphoid Neoplasm Diffuse Large B-cell Lymphoma	48	47		NA	NA
ESCA	Esophageal carcinoma	184	184		13	<10
GBM	Glioblastoma multiforme	157	143		5	<10
HNSC	Head and Neck squamous cell carcinoma	502	501		44	39
KICH	Kidney Chromophobe	66	65		25	25
KIRC	Kidney renal clear cell carcinoma	545	531		72	71
KIRP	Kidney renal papillary cell carcinoma	290	289		32	30
LGG	Brain Lower Grade Glioma	514	513		NA	NA
LIHC	Liver hepatocellular carcinoma	371	371		50	48
LUAD	Lung adenocarcinoma	540	516		59	59
LUSC	Lung squamous cell carcinoma	504	497		51	48
MESO	Mesothelioma	87	87		NA	NA
OV	Ovarian serous cystadenocarcinoma	422	421		NA	NA
PAAD	Pancreatic adenocarcinoma	178	178		4	<10
PCPG	Pheochromocytoma and Paraganglioma	179	179		3	<10
PRAD	Prostate adenocarcinoma	505	497		52	51
READ	Rectum adenocarcinoma	166	145		10	<10
SARC	Sarcoma	259	258		2	<10
SKCM	Skin Cutaneous Melanoma	104	104		1	<10
STAD	Stomach adenocarcinoma	419	414		37	<10
TGCT	Testicular Germ Cell Tumors	150	150		NA	NA
THCA	Thyroid carcinoma	505	505		59	57
THYM	Thymoma	120	119		2	<10
UCEC	Uterine Corpus Endometrial Carcinoma	557	509		35	28
UCS	Uterine Carcinosarcoma	57	57		NA	NA
UVM	Uveal Melanoma	80	79		NA	NA
