# Supplementary material for: Comprehensive functional profiling of long non-coding RNAs through a novel pan-cancer integration approach and modular analysis of their protein-coding gene association networks
Source: BMC Genomics. 2019 Jun 3;20:454. doi: 10.1186/s12864-019-5850-7 (PMC6547491; doi:10.1186/s12864-019-5850-7)
Supplement: Supplementary file 5 — Table S2. Module assignment and correlation of lncRNA association score profiles with the eigen-lncs. (XLSX 589 kb) [file 12864_2019_5850_MOESM5_ESM.xlsx]

## Sheet: S2
S2: Module assignment and correlation of lncRNA association score profiles with the eigen-lncs.
ENSEMBL ID	GENE	MODULE	ME0	ME1	ME2	ME3	ME4	ME5	ME6	ME7	ME8	ME9	ME10	ME11	ME12	ME13	ME14	ME15	ME16
ENSG00000272243	RP11-554D15.3	0	0.0555369	0.133452	0.354063	0.362381	0.417956	0.173272	0.179616	-0.156021	-0.0138764	-0.16996	0.0937425	-0.0600772	-0.0277256	-0.0690617	0.157238	-0.31753	-0.128259
ENSG00000271947	RP11-439M11.1	0	-0.0313398	0.236358	0.0475125	0.207643	-0.00272092	0.135122	0.0593394	0.146693	0.112111	-0.0925933	0.0966184	-0.0741184	-0.0901699	0.100409	0.155031	0.0286609	0.104059
ENSG00000270000	RP3-449M8.9	0	0.0548609	0.167509	-0.307398	0.042261	-0.119548	-0.147323	-0.150138	0.03802	0.00428935	0.213031	0.0165577	0.123911	0.177904	-0.00250066	-0.097016	0.322402	0.191967
ENSG00000267528	AC011524.1	0	-0.015549	-0.130668	0.245828	0.132755	0.0609036	0.036545	0.120181	-0.118067	-0.0279311	0.0273168	-0.536065	0.38845	0.0576048	-0.125557	-0.32406	-0.177286	-0.0593755
ENSG00000267014	LINC01532	0	0.437794	0.0686405	0.0801893	-0.0478421	0.191202	-0.269268	0.0767656	-0.0185702	-0.023715	-0.0188041	-0.125019	0.452905	-0.141182	0.0518591	-0.233451	-0.0629209	-0.206145
ENSG00000265542	RP11-60A24.3	0	0.573668	-0.0819591	0.0753611	-0.28796	0.187507	-0.212277	-0.0257247	0.0347769	-0.124616	-0.0240611	0.0559043	0.251115	0.149501	0.0238757	-0.127743	-0.0567173	0.00316047
ENSG00000263931	RP11-180P8.1	0	-0.187417	-0.378688	0.223677	-0.235031	-0.141364	0.0437573	0.0962084	0.447149	-0.163055	-0.116222	-0.0111598	-0.106429	0.09928	-0.0600741	0.0612231	-0.101368	0.298918
ENSG00000261706	LINC00165	0	-0.0471829	0.167348	-0.178142	-0.0340656	-0.20312	-0.000594904	0.0470504	0.522759	0.161053	0.0112418	0.0296725	0.0145303	-0.301923	0.206185	0.00520177	0.206608	-0.0956919
ENSG00000261650	RP11-474D1.4	0	-0.00295301	0.154884	0.118062	0.247159	0.110936	0.149306	0.0419838	-0.0616864	-0.0106131	-0.0662398	0.0350141	-0.0816888	0.0893033	-0.00909962	0.106661	-0.107999	0.0163722
ENSG00000261012	RP11-116D2.1	0	0.645998	0.248627	-0.296351	-0.116431	0.0654481	-0.0583817	-0.161788	0.00734955	-0.0398572	0.103004	0.19218	0.021845	0.135685	0.097495	0.0667726	0.20175	0.119078
ENSG00000258460	RP11-168L7.1	0	0.304556	0.225073	0.194896	0.247267	0.241755	0.225826	0.141464	-0.0468353	0.0604583	-0.123702	0.141489	-0.0989835	-0.0238958	0.058637	0.222185	-0.188397	-0.0994551
ENSG00000257845	RP11-626P14.1	0	0.478635	0.156635	-0.32144	-0.335884	-0.0507128	-0.183725	-0.139207	0.139127	0.0577063	0.0709197	0.061219	0.135572	-0.165078	0.181854	-0.101486	0.250316	-0.0206084
ENSG00000257585	LINC00609	0	-0.0881121	0.252728	0.00492472	0.386217	0.00671911	0.184798	0.079239	-0.107753	0.168466	0.031989	-0.493624	0.346763	-0.0809816	-0.0301516	-0.176161	-0.0051713	-0.129815
ENSG00000257398	RP11-554D14.6	0	0.373643	0.0443178	-0.0321318	-0.111622	0.113576	-0.0708684	-0.0245923	0.0232253	-0.0438622	0.0127724	0.113612	0.0408715	0.112974	0.0013881	0.0102769	0.0121116	0.0151023
ENSG00000256643	RP11-349K16.1	0	0.229004	0.134808	0.141839	0.137348	0.226312	0.115583	0.0446427	-0.114882	0.0264008	-0.214297	0.0758719	-0.0733792	-0.216957	0.0557755	0.108237	-0.214602	-0.302898
ENSG00000256084	RP11-134N1.2	0	0.308424	0.171897	0.143807	0.14192	0.164532	0.0631553	0.158559	-0.00904579	0.134496	0.267283	0.0875183	0.143267	0.0345302	-0.0434548	0.051729	0.00325635	-0.13593
ENSG00000255494	LINC00681	0	0.235078	0.146839	-0.106686	0.0687707	0.0871896	-0.0392831	-0.0764711	-0.173299	-0.182446	0.12431	0.0576096	0.0604635	0.273546	-0.0933335	-0.032697	0.0861112	0.108243
ENSG00000254235	RP11-115J16.1	0	0.488967	0.18191	0.0242474	0.0516731	0.157805	0.000688435	0.0233048	0.0225986	0.0400214	0.00753571	0.115168	0.0620233	0.0188913	0.0401566	0.0497441	-0.0267043	-0.0176176
ENSG00000254211	LINC01485	0	0.800373	0.274524	-0.258809	-0.11293	0.158727	-0.168233	-0.166156	0.0230022	-0.0531795	0.124374	0.203122	0.165044	0.174208	0.0846027	-0.0101804	0.205188	0.113668
ENSG00000253821	RP11-246K15.1	0	0.462198	0.100258	-0.0829497	-0.109532	0.2454	-0.100456	-0.0947242	-0.0748524	-0.0850983	0.0195638	0.171367	0.0444779	0.185218	-0.0101562	0.0283662	0.0336966	0.0337553
ENSG00000253819	LINC01151	0	0.276648	0.10573	-0.172798	-0.170422	-0.033044	-0.0966622	-0.0446673	0.147594	-0.00937214	0.0865945	0.0539744	0.0826664	0.0296236	0.0548965	-0.0366151	0.183894	0.100006
ENSG00000251372	LINC00499	0	0.423259	0.0111615	-0.142201	-0.198847	0.0846129	-0.552609	-0.0864797	0.0308106	-0.122667	0.133096	0.447428	0.294379	0.188021	-0.0155443	-0.0457989	0.16656	0.11771
ENSG00000249173	LINC01093	0	0.558225	-0.0113699	-0.02798	-0.103603	0.107069	-0.0721549	-0.0919711	-0.0380102	-0.0792621	0.156323	0.0865692	0.0930609	0.286283	-0.0291279	-0.00901728	0.0370709	0.149789
ENSG00000248869	RP11-138I17.1	0	0.10141	0.14131	-0.110925	-0.0859152	-0.134394	0.0380958	0.0576877	0.352451	0.161488	0.0381212	0.0566914	0.00465003	-0.315053	0.172545	0.0480065	0.167694	0.0499491
ENSG00000248709	CTC-505O3.2	0	0.552707	0.10646	0.0746763	0.00448517	0.257248	0.0563571	0.0336337	-0.0503899	-0.0797508	-0.0607803	0.139035	-0.00818052	0.0573078	-0.0022886	0.109906	-0.115278	-0.0580808
ENSG00000248518	RP11-231C18.2	0	-0.336845	0.144106	0.0847576	0.346192	-0.059615	0.37398	0.139302	-0.0508752	0.186329	-0.026946	-0.479255	0.0995352	-0.158284	-0.00998989	-0.0790357	-0.0837693	-0.133461
ENSG00000248373	RP11-556I14.1	0	0.524521	0.0979022	-0.00990432	-0.151216	0.176293	-0.0586985	-0.038869	-0.0314145	-0.0525455	-0.1246	0.0911222	0.0747861	-0.148588	0.0949598	0.00982855	-0.0546356	-0.171448
ENSG00000243144	RP11-115N4.1	0	0.274614	0.193145	-0.0343856	0.178344	0.100089	-0.0493275	-0.0221439	-0.106366	0.0332499	0.147132	-0.00195886	0.167192	0.0573816	-0.0483632	-0.0730098	0.0668714	-0.0515926
ENSG00000242512	LINC01206	0	-0.153997	0.126493	0.152306	0.2205	0.07399	0.144215	0.12742	-0.285191	0.108298	-0.0256759	0.043723	-0.0904283	-0.0274135	-0.00227558	0.110355	-0.132559	-0.150507
ENSG00000240241	RP11-314M24.1	0	0.246286	0.0343102	-0.034964	-0.0463674	0.077145	-0.129155	-0.00646705	0.110601	0.00806938	0.169602	-0.0338692	0.197044	-0.00156594	-0.00634775	-0.124747	0.129812	0.0611593
ENSG00000239381	RP11-4B14.3	0	0.367408	0.286341	-0.140008	0.155282	0.0922983	-0.247041	-0.0711952	-0.0647011	0.0436266	0.126895	-0.398515	0.669725	0.0550481	0.00441204	-0.443728	0.172886	-0.016058
ENSG00000237767	LINC01370	0	0.248658	0.0815275	-0.035609	-0.034568	0.028362	0.0672015	0.0469316	0.0520682	0.0362737	0.193762	0.214317	-0.0715797	0.128732	-0.00128527	0.188323	0.0733661	0.0820799
ENSG00000237471	AC073115.6	0	0.243564	0.120154	0.127122	0.148525	0.125399	0.0631403	0.104241	0.143868	-0.00604435	-0.037947	0.0737075	0.0548529	-0.229005	0.0709107	0.0751998	-0.0599374	-0.127019
ENSG00000235997	AC109642.1	0	0.439094	0.0918311	0.314145	0.170236	0.440377	0.130584	0.157138	-0.242511	-0.103829	-0.0329457	0.195408	-0.0393998	0.267014	-0.148936	0.187107	-0.279267	-0.0447013
ENSG00000235725	AC007389.3	0	0.138697	0.223648	0.00138783	0.191462	0.0796361	0.0288383	0.0850224	0.0112934	0.0874386	0.0724178	0.0402061	0.0631737	-0.0844662	0.0703004	0.0180944	0.0169166	-0.195002
ENSG00000235263	RP13-392I16.1	0	-0.240226	0.0196879	0.174998	0.0819382	-0.00556732	0.0546029	0.172981	0.113153	0.114979	-0.12774	-0.0527964	0.00755426	-0.336632	0.104078	0.0159936	-0.10862	-0.199702
ENSG00000235139	AC003984.1	0	0.263026	0.277555	0.102287	0.303704	0.291022	0.0494396	0.0365714	-0.187123	-0.0200084	-0.115982	0.0633362	0.070304	0.00150423	-0.0165269	0.0411692	-0.107787	-0.196422
ENSG00000233610	LINC00462	0	0.206475	-0.00555853	-0.158696	-0.192807	-0.146376	-0.144466	-0.0859597	0.123575	0.030637	0.196915	-0.0869261	0.191854	0.0162288	0.0230733	-0.164144	0.221337	0.11882
ENSG00000233456	LINC01077	0	0.145524	-0.0061403	-0.0359038	-0.099515	-0.0896942	-0.0496694	-0.0210434	0.203843	0.0112767	0.0792633	-0.0305491	0.113952	-0.0999998	0.0564564	-0.0620137	0.115586	0.101281
ENSG00000232451	AC016768.1	0	0.633762	0.133771	-0.0276584	-0.0404821	0.190704	-0.0333703	-0.0648356	-0.0483174	-0.0624202	0.0543125	0.144499	0.0693429	0.143529	0.00943014	0.0501869	0.014563	0.0362995
ENSG00000231971	RP11-557H15.3	0	0.232719	0.162171	-0.0802363	-0.0610442	-0.00403219	0.0676321	0.0823393	0.461882	0.0201277	-0.168965	0.140067	-0.0513113	-0.28112	0.187	0.128318	0.0700864	-0.0636375
ENSG00000231427	LINC01445	0	0.292758	0.226519	-0.339979	-0.133358	-0.100062	-0.447321	-0.154498	0.108651	0.0993254	0.190475	-0.0245594	0.458647	0.0389142	0.0949735	-0.369593	0.39951	0.117649
ENSG00000231426	RP5-899B16.1	0	0.223287	-0.0888164	-0.242185	-0.398692	-0.239883	-0.173281	-0.0948153	0.295617	0.0409112	0.266598	-0.000902279	0.137033	-0.0699517	0.090594	-0.112699	0.318541	0.200854
ENSG00000231106	LINC01436	0	-0.125829	0.141407	-0.0102772	0.0470321	-0.383733	-0.00272803	0.0883247	0.328863	0.151902	0.217654	-0.0309425	0.100202	-0.0997111	0.133708	-0.0101973	0.217059	0.0534325
ENSG00000230156	LINC00443	0	0.218296	0.222846	-0.163301	0.0300354	0.103063	-0.0590017	-0.0931733	0.0178981	-0.0329801	-0.0493219	0.0637829	0.0443381	-0.110322	0.0663681	-0.033723	0.141794	-0.0119852
ENSG00000230107	CTA-126B4.7	0	0.386867	0.0216603	-0.150045	-0.163143	0.149946	-0.15053	-0.141569	0.0529732	-0.161795	0.0696027	0.0674777	0.102989	0.0709693	-0.00110732	-0.0826819	0.18	0.106849
ENSG00000229457	AC006227.1	0	0.280553	0.177312	0.32165	0.303873	0.459284	0.194928	0.120083	-0.262545	-0.0482114	-0.224401	0.151155	-0.106376	0.0795896	-0.0485788	0.201248	-0.357497	-0.18487
ENSG00000228484	RP11-106M7.1	0	0.560856	0.0488054	-0.115296	-0.154242	0.149841	-0.293669	-0.130265	-0.0298268	-0.175764	0.0824986	0.245661	0.201999	0.220928	-0.0182132	0.0182471	0.11008	0.0965764
ENSG00000227517	LINC01483	0	0.213569	0.269453	0.0686459	0.270658	0.289207	0.0910555	0.00405796	-0.189636	0.0132759	-0.0376216	0.138901	-0.0423736	0.208141	-0.0147507	0.112944	-0.0932435	-0.00902622
ENSG00000227418	PCGEM1	0	0.360277	0.164262	0.0240121	0.00841183	0.226654	0.0394275	0.0538415	-0.010435	0.0164936	-0.106995	0.144785	-0.0249765	-0.166522	0.0475312	0.0996163	-0.0774523	-0.143255
ENSG00000227115	RP11-267C16.1	0	0.287303	0.20028	-0.313757	-0.114822	-0.0392839	-0.349007	-0.158588	0.085228	0.0313261	0.14181	0.312642	0.14353	0.0945854	0.076472	-0.0665263	0.325199	0.125768
ENSG00000226994	AC012593.1	0	0.395772	-0.0921352	0.197725	-0.00586767	0.209805	0.0121548	0.0164291	-0.0564664	-0.185435	-0.0504565	0.0272175	0.141096	0.139416	-0.0651666	0.106487	-0.175365	0.0229769
ENSG00000225790	RP11-2L8.1	0	0.187706	-0.302902	0.133613	-0.275167	-0.0619603	-0.0890009	0.0134874	0.167042	-0.123679	0.118217	-0.0676483	0.119098	0.0434196	-0.0459473	-0.0844427	0.00359198	0.151043
ENSG00000224924	LINC00320	0	0.368668	0.161271	0.0275159	0.0609525	0.23496	0.250685	0.0127746	-0.0900914	-0.0591603	-0.071077	0.52275	-0.373706	0.0692484	0.00230231	0.569768	-0.0979181	-0.0770369
ENSG00000224099	AC064834.1	0	-0.00128953	0.206638	0.092632	0.183385	0.0559028	0.128414	0.120791	0.165269	0.102277	-0.118272	0.0936701	-0.0692872	-0.193714	0.141916	0.132021	-0.0568216	-0.09038
ENSG00000223561	AC003090.1	0	0.379185	0.152671	0.134673	0.12677	0.20242	0.0546505	0.0183956	-0.0482783	-0.0742411	0.0643151	0.209308	0.0437092	0.538117	-0.0828699	0.150009	-0.0749655	0.206448
ENSG00000185847	LINC01405	0	0.26737	0.187067	-0.339565	-0.1234	-0.0939174	-0.155702	-0.60191	-0.0611988	-0.00565474	0.167937	0.0570541	0.106762	0.330609	0.473395	-0.0683067	0.288068	0.233598
ENSG00000261175	CTD-2015G9.2	0	-0.0888691	0.0276141	0.0325236	-0.0487801	-0.404736	0.0686851	0.0632171	0.285081	0.0922712	-0.0679939	-0.0252917	-0.0309627	-0.290482	0.248354	0.0612222	0.0208141	-0.159441
ENSG00000259347	RP11-798K3.2	0	0.572504	0.15587	-0.0349325	-0.0491935	0.20418	-0.01375	-0.0515038	-0.0894223	-0.034222	-0.090296	0.0954063	0.0334976	-0.0328962	0.0612613	0.0373127	-0.0641236	-0.144607
ENSG00000250266	RP11-789C1.1	0	0.433881	0.197272	0.101254	0.0922254	0.368708	0.0500505	0.0161137	0.0257847	-0.195456	-0.217195	0.16432	0.0058848	-0.16002	0.107741	0.112423	-0.095857	-0.113465
ENSG00000241163	LINC00877	0	0.399266	0.108672	0.156201	0.118333	0.255345	0.0298815	-0.286664	-0.0671276	-0.0818071	-0.0359593	0.176104	0.080935	0.280302	0.0794885	0.157891	-0.0974367	0.0818064
ENSG00000232316	RP1-124C6.1	0	0.125206	-0.0527554	0.0198462	0.0393991	-0.00177371	-0.0982089	-0.0756697	-0.0498632	-0.102428	0.288052	0.000835838	0.12986	0.507158	-0.149974	-0.0704332	0.119383	0.234313
ENSG00000227869	RP11-807H17.1	0	0.146746	-0.310238	0.237102	-0.0969329	0.0753146	-0.0951363	0.0323817	-0.129604	-0.124938	0.076641	-0.237193	0.241464	0.0345486	-0.146716	-0.18429	-0.167947	-0.103576
ENSG00000226733	RP11-397G17.1	0	0.0576113	-0.00511201	0.22996	0.140868	0.234215	0.081943	0.033336	-0.116017	-0.116641	-0.239595	0.0287199	-0.0616244	-0.0139701	-0.0372313	0.0798713	-0.239197	-0.146191
ENSG00000224568	AC096669.3	0	0.277794	0.131709	0.350136	0.252297	0.455623	0.199877	0.138575	-0.254201	-0.057151	-0.288117	0.118553	-0.10866	-0.0250718	-0.0410164	0.18614	-0.394901	-0.257935
ENSG00000236452	AC123023.1	0	0.179605	0.116324	0.329635	0.241817	0.301884	0.23246	0.151848	-0.11381	0.0103408	-0.236666	0.0780237	-0.0970237	-0.131652	0.00445854	0.188829	-0.308012	-0.219509
ENSG00000203386	LINC01317	0	-0.0408803	0.0680661	0.151871	0.0737505	0.116013	0.138981	0.167814	0.0669863	0.10806	-0.254933	0.0713804	-0.125082	-0.330541	0.100103	0.148772	-0.1858	-0.216577
ENSG00000238099	RP11-12A2.3	0	0.182729	0.248273	0.211902	0.404665	0.305513	0.118292	0.0972024	-0.145981	0.00548011	-0.166829	0.0496531	0.0379726	-0.0723178	-0.0333757	0.0737689	-0.198978	-0.17421
ENSG00000234323	RP11-308N19.1	0	-0.105843	-0.119132	0.293594	0.0563314	0.0695182	0.0711351	0.236033	0.10709	0.082924	-0.0787021	-0.0549914	0.0214359	-0.225133	-0.0133411	0.0186037	-0.189789	-0.155746
ENSG00000260896	RP11-314O13.1	0	0.138682	0.0945075	0.0592992	0.0017455	0.181517	0.121684	0.0996549	0.0403609	0.0259228	-0.254915	0.0776942	-0.124239	-0.432345	0.136185	0.128593	-0.158156	-0.241375
ENSG00000260517	RP11-426C22.5	0	0.131195	0.0577556	-0.130197	-0.0875938	-0.0110698	-0.0891113	-0.184311	0.109072	-0.449167	-0.0916911	0.078218	0.00237103	0.177194	0.0654783	0.00292515	0.164617	0.371312
ENSG00000237520	RP11-443B7.2	0	0.0224456	0.168258	-0.200436	0.0173447	-0.0892133	-0.0976789	-0.094202	-0.00755115	0.0867828	0.270424	0.0165873	0.113205	0.16197	-0.0114192	-0.0694463	0.275339	0.138035
ENSG00000255367	RP13-726E6.2	0	0.0833895	0.123577	0.321793	0.352559	0.329151	0.170282	0.155719	-0.173204	-0.0252253	-0.266112	0.043835	-0.0792195	-0.329228	-0.00552051	0.121305	-0.312776	-0.384449
ENSG00000260673	RP4-529N6.2	0	0.240925	-0.0148174	0.0267787	-0.0479064	0.0773525	0.0471657	0.0333495	0.159467	-0.0997054	-0.117715	0.110946	-0.0634485	-0.0697451	0.0589911	0.114209	-0.0605094	-0.0245129
ENSG00000100181	TPTEP1	0	0.148039	0.113358	0.219881	0.331009	0.19043	0.0735469	0.253274	-0.310996	-0.0851711	0.0728592	-0.123181	0.194805	0.443657	-0.213285	-0.00671636	-0.161408	0.100366
ENSG00000251230	RP11-701P16.5	0	0.286424	0.138993	-0.450394	-0.255111	-0.214797	-0.175281	-0.147761	0.395437	0.0483253	0.311001	0.0522469	0.127021	0.043378	0.132589	-0.0949256	0.475209	0.220702
ENSG00000231574	RP11-91K9.1	0	0.129761	-0.496937	0.202159	-0.428695	-0.174039	-0.0963171	0.0863606	0.268927	-0.113314	0.228204	-0.113609	0.121523	-0.0188276	-0.0658376	-0.107836	-0.00879599	0.107922
ENSG00000277287	RP4-794I6.4	0	0.201242	0.0916544	0.25394	0.185779	0.286501	0.173086	0.0995086	-0.079493	-0.386291	-0.247188	0.210024	-0.14717	0.0542582	-0.020304	0.235338	-0.212572	-0.0407754
ENSG00000276408	RP11-490B18.5	0	0.0257498	0.315162	-0.0627953	0.216842	0.0793332	0.0813602	0.0720471	0.00287039	0.125427	-0.0481511	0.109154	-0.0375178	-0.0676189	0.0472374	0.0971315	0.0412425	-0.0207635
ENSG00000275329	RP11-83N9.6	0	-0.0871655	0.283205	-0.0629115	0.351625	-0.00139593	0.241432	0.0252514	-0.095441	0.134077	0.0140829	-0.403618	0.22611	-0.0329337	0.00563171	-0.071918	0.0129443	-0.0768097
ENSG00000273551	RP11-616M22.11	0	0.181133	0.00303866	0.157399	0.069523	0.229717	0.079321	0.0960848	-0.0895406	-0.104571	-0.0445393	0.152473	-0.0802657	0.0857197	-0.0662201	0.143365	-0.139766	-0.0180967
ENSG00000272425	RP11-363E6.4	0	-0.166352	0.069022	0.0982664	0.259707	-0.0153799	-0.166792	0.054553	-0.039753	0.0990646	0.0116081	-0.446024	0.431132	-0.0405976	-0.039619	-0.493063	-0.00935418	-0.0437095
ENSG00000269921	RP11-646I6.5	0	0.0537083	0.164059	0.335607	0.353925	0.202321	0.445207	0.21876	-0.0364237	0.199692	-0.0805728	-0.17967	-0.0255775	-0.0781241	-0.0392656	0.127178	-0.224958	-0.138847
ENSG00000264278	RP11-162A12.2	0	0.302467	0.252117	-0.312203	-0.0664885	-0.0169009	-0.307681	-0.130362	0.0866297	0.106817	0.346586	-0.0763508	0.394987	0.0863209	-0.00883657	-0.323067	0.411527	0.10323
ENSG00000260810	CTD-2547L24.4	0	0.210837	-0.147484	0.241249	-0.066926	0.3585	0.0996756	0.129219	0.480288	-0.182752	-0.201399	0.171021	-0.129976	-0.100004	-0.0252415	0.181982	-0.166503	0.0730556
ENSG00000260086	RP11-42I10.1	0	0.37379	0.152787	-0.186804	-0.218684	-0.0156631	-0.187907	-0.119423	0.356505	-0.0735766	0.0775812	0.00909223	0.206055	0.120514	0.052	-0.134533	0.321905	0.392958
ENSG00000259705	RP11-227D13.1	0	0.262856	0.0476436	0.111602	-0.0138433	0.130635	-0.144023	0.100445	0.103026	0.0585214	0.123141	-0.091419	0.34431	-0.119213	-0.0458762	-0.209452	0.0748994	-0.074933
ENSG00000253642	RP11-317N12.1	0	-0.105882	0.123839	0.207511	0.126565	0.106865	0.141809	0.180699	0.108806	0.0915459	-0.225255	0.445435	-0.2497	-0.165182	0.10907	0.35716	-0.17205	-0.10534
ENSG00000250072	CTC-529P8.1	0	0.151841	-0.107584	-0.173933	-0.188992	-0.0991307	-0.134838	-0.211352	0.00544181	-0.157305	0.245165	0.00309807	0.0689755	0.366562	-0.0720836	-0.0870462	0.215504	0.328101
ENSG00000249740	OSMR-AS1	0	0.0737242	0.163047	-0.175592	-0.0202827	-0.187787	-0.124589	-0.0727462	0.523309	0.0174772	0.137136	0.00268373	0.154193	0.0390673	0.123058	-0.103018	0.385688	0.390301
ENSG00000246375	RP11-10L7.1	0	0.516993	0.264765	-0.233508	0.0169663	0.10194	-0.455687	-0.091242	-0.0282521	0.00562051	0.19176	-0.0971589	0.643934	0.0984128	-0.00148959	-0.345255	0.249508	0.0269935
ENSG00000244128	LINC01322	0	-0.0891839	-0.109139	0.220997	0.0276201	-0.0388027	0.0795579	0.150517	0.523388	-0.00160987	-0.198306	-0.071979	0.0384719	-0.318436	0.0787259	0.0310628	-0.102754	-0.0137003
ENSG00000237523	LINC00857	0	-0.0909578	-0.1965	0.186327	-0.126365	-0.00417844	-0.0172608	0.0634626	0.305215	-0.0779025	-0.280298	-0.0977438	0.00627027	-0.455502	0.106005	-0.0591594	-0.119863	-0.175469
ENSG00000236423	LINC01134	0	0.177522	0.239754	0.110057	0.317752	0.227771	0.114099	0.0398251	-0.128625	-0.00541326	-0.113468	0.104087	-0.0529459	-0.0432661	0.00396667	0.117515	-0.131416	-0.177225
ENSG00000229108	MEOX2-AS1	0	-0.138183	0.0743723	0.174402	0.177202	0.0855459	-0.0343306	0.0672362	-0.014383	-0.000287235	-0.24341	-0.091073	0.0642887	-0.137616	0.0418587	-0.147534	-0.157808	-0.0395369
ENSG00000226328	NUP50-AS1	0	-0.0544099	0.246943	-0.452447	-0.188275	-0.365642	-0.161475	-0.0510107	0.394818	0.253688	0.179184	0.0797316	0.0821569	-0.39955	0.215917	-0.0813875	0.472921	-0.103348
ENSG00000281655	RP11-817J15.3	0	-0.186565	0.0169814	-0.147508	-0.119211	-0.613865	-0.0139566	0.0451684	0.362377	0.185754	0.295716	-0.0512405	0.0480236	-0.100633	0.15586	-0.0144612	0.282026	0.0277727
ENSG00000278464	RP11-96A15.1	0	0.151687	0.275714	-0.297615	0.0048514	-0.0879087	-0.101106	-0.101569	0.0577741	0.120718	0.212146	0.0520613	0.119271	0.0927565	0.0816648	-0.0580975	0.290817	0.0658475
ENSG00000272087	RP11-379F4.7	0	0.164695	-0.32646	0.284523	-0.0739816	0.00846215	-0.0350073	0.0511817	-0.215945	-0.130573	0.403764	0.0343569	0.076876	0.426534	-0.239852	0.00108169	-0.0562328	0.117548
ENSG00000268655	CTB-60B18.10	0	-0.109056	0.205727	-0.180369	0.00483101	-0.0869703	-0.0138806	0.0104356	0.354573	0.117535	-0.182195	0.0444515	-0.0498427	-0.406183	0.211143	0.0304226	0.147195	-0.0607931
ENSG00000267519	CTD-3252C9.4	0	-0.231067	0.110063	-0.303762	0.235724	-0.27864	-0.237701	-0.24066	0.00604293	-0.0473623	0.36523	-0.216394	0.269744	0.436488	-0.0897966	-0.327051	0.392783	0.316869
ENSG00000267232	CTB-31O20.9	0	-0.0410809	0.111907	-0.0205928	0.141569	0.059864	0.0724033	-0.014855	-0.039481	-0.000937058	-0.0359841	0.0707939	-0.104234	0.0358272	-0.000652564	0.0980101	-0.0470655	0.00103049
ENSG00000261068	RP11-7K24.3	0	0.180345	0.147617	-0.118264	0.119596	0.0643553	-0.0691588	-0.0452202	0.0907331	-0.120709	-0.106052	0.0852948	0.0506321	-0.0903399	0.0292652	-0.00554636	0.0844036	-0.087362
ENSG00000249628	LINC00942	0	-0.0582514	0.0409963	0.22559	0.0381754	0.0838201	0.192027	0.167279	0.0630705	0.0650815	-0.282889	0.0726228	-0.156129	-0.361595	0.135051	0.184362	-0.219918	-0.289632
ENSG00000245522	RP11-540A21.2	0	-0.0201216	-0.312773	0.123051	-0.266288	-0.0917129	-0.0293099	0.00423074	0.112732	-0.0697422	0.0325206	-0.0908449	0.0139272	-0.0499961	0.00868955	-0.0521802	-0.0451161	-0.0140656
ENSG00000235118	AC010731.4	0	0.0641052	0.120985	-0.0409223	-0.0285894	0.0199851	0.0402076	-0.00341908	-6.57332e-05	0.0351553	-0.00837588	0.147922	-0.0808245	0.0169842	0.0466629	0.109586	0.0586539	0.052535
ENSG00000227467	LINC01537	0	-0.134021	0.00300886	0.0781598	0.0456146	0.000116129	0.0322098	0.0359083	0.0300588	0.0438956	-0.112147	0.0115481	-0.0435913	-0.0415316	0.0349857	0.0342247	-0.0815727	-0.0196346
ENSG00000225399	RP11-3B7.1	0	-0.0487562	0.145095	0.330647	0.339374	0.22969	0.293756	0.132953	-0.0229115	0.0298331	-0.341801	0.0788928	-0.177553	-0.043002	0.00668476	0.233479	-0.322127	-0.0814435
ENSG00000229719	AP001187.9	0	0.0865924	0.342203	0.0748938	0.454967	0.265261	0.143085	0.0706656	-0.177504	0.084757	-0.271237	0.0415912	-0.049753	-0.448428	0.0858357	0.0864013	-0.184322	-0.496731
ENSG00000271417	SNHG24	0	-0.142844	0.315696	0.0281547	0.344476	-0.00754478	0.189181	0.414992	0.113015	0.225102	-0.146226	0.103713	-0.102371	-0.3359	0.31857	0.179957	-0.0712279	-0.207448
ENSG00000265766	CXADRP3	0	0.0535383	0.299687	0.112326	0.416846	0.348784	0.149613	0.131574	-0.0867318	0.135382	0.00503262	0.0892991	-0.0209691	-0.161287	-0.0341252	0.116039	-0.0750046	-0.23763
ENSG00000249231	CASC16	0	0.353048	0.296414	-0.0259709	0.172453	0.432857	-0.00282218	0.0194044	-0.0745823	0.0644158	0.117281	0.155753	0.0822812	0.0464905	-0.0116093	0.0432222	0.0697318	-0.0615375
ENSG00000181908	AP003774.4	0	0.317849	0.289576	-0.15795	0.0846985	0.124582	-0.411381	-0.0239884	0.0136305	0.101344	0.150783	-0.0916042	0.554847	-0.123318	0.0281677	-0.42895	0.23327	-0.0628483
ENSG00000254438	RP11-231N3.1	0	0.370081	0.283192	-0.346339	-0.175411	-0.0537063	-0.171386	-0.118124	0.198339	0.0983004	0.258608	0.127872	0.148309	0.00322373	0.127331	-0.0634764	0.400476	0.131391
ENSG00000261340	RP11-215H22.1	0	-0.0360253	0.280472	0.00352348	0.340968	0.160854	0.084993	0.0116537	-0.124089	-0.00256783	-0.0677455	0.115508	-0.054434	0.088337	-0.038278	0.114277	-0.0240264	0.0361445
ENSG00000274395	RP11-554D14.8	0	0.412166	0.276529	-0.205682	-0.00711608	0.0999001	-0.0881117	-0.0783251	0.0373818	0.0329216	0.0439428	0.138781	0.0812198	0.0830913	0.0597383	-0.00643894	0.154118	0.0323488
ENSG00000259237	RP11-209E8.1	0	0.269266	0.272867	-0.199118	-0.00581073	-0.00248345	-0.0516221	-0.0620858	0.0817923	0.0831937	0.12948	0.12314	0.0630007	0.0166208	0.115418	0.0191725	0.236269	0.0525562
ENSG00000253665	RP11-359E19.2	0	-0.123424	0.271828	-0.0866115	0.207044	-0.0112427	0.140571	0.010412	-0.0260637	0.153825	-0.0727346	0.0753279	-0.135767	-0.0702841	0.112355	0.159422	0.00335213	-0.00599642
ENSG00000274029	RP11-340F14.6	0	-0.0768515	0.270891	-0.0647309	0.274292	0.0284043	0.597802	0.0211613	-0.119845	0.120664	-0.0178819	-0.100302	-0.331199	-0.0514587	0.0158635	0.372165	-0.0267651	-0.110623
ENSG00000225064	AC007879.6	0	0.128847	0.26746	-0.16198	0.0645874	0.074175	0.0258982	-0.0129534	0.0256197	0.0901416	-0.0487457	0.0953083	-0.0186659	-0.180439	0.142488	0.050709	0.0814475	-0.0929795
ENSG00000205444	RP4-529N6.1	0	0.228065	0.262327	-0.266448	-0.0544031	-0.0155025	-0.0730088	-0.0558351	0.0366659	0.0792407	0.130626	0.0848889	0.0564297	-0.0342756	0.0985665	-0.0156457	0.219881	-0.0209232
ENSG00000227136	LINC00595	0	0.382924	0.259899	0.0489071	0.178098	0.249746	0.026175	0.017365	-0.084099	-0.0121829	0.0450174	0.291447	0.0245349	0.298575	-0.0730957	0.186798	-0.0290373	-0.0312568
ENSG00000260838	RP11-531A24.3	0	0.198627	0.253263	0.0564461	0.223154	0.215992	0.131255	0.0934074	-0.0388262	0.0185519	-0.0188092	0.193047	-0.0720647	-0.126636	-0.0371983	0.197458	0.00125507	-0.0756382
ENSG00000249364	RP11-434D9.1	0	0.655041	0.252178	0.0239479	0.0405636	0.25014	0.0408091	0.0292704	0.142944	-0.0674056	0.0269609	0.22521	0.0310271	0.0553753	0.0738589	0.13966	0.0279953	0.0708027
ENSG00000234147	RP3-460G2.2	0	0.251752	0.251213	-0.315779	-0.160149	-0.20416	-0.409148	-0.0645428	0.493366	0.129354	0.313257	-0.110599	0.49107	-0.0545141	0.168189	-0.399276	0.527533	0.23083
ENSG00000265554	RP11-419J16.1	0	0.300529	0.240351	-0.0738694	0.0457031	0.126805	-0.00442472	-0.0503405	0.0630096	-0.046446	-0.0221148	0.172666	-0.00780093	0.058991	0.0815506	0.0963217	0.0759143	0.0478657
ENSG00000246430	LINC00968	0	0.059195	0.231501	-0.437823	-0.0804878	-0.217123	-0.218119	-0.125155	0.146634	0.131214	0.338822	-0.100836	0.235565	-0.10187	0.0701741	-0.241507	0.525596	0.115349
ENSG00000276122	RP11-143E21.3	0	0.279326	0.22605	-0.164177	0.0887353	0.166473	-0.0372477	-0.128332	-0.107075	-0.0657922	0.0480214	0.0659112	0.0598037	0.206945	-0.0379277	-0.0101139	0.13589	0.190472
ENSG00000231367	AC016995.3	0	-0.0370228	0.222011	-0.0417382	0.130687	-0.417713	0.0716331	0.207766	0.186628	0.172915	0.226196	0.067546	0.0223179	0.108942	0.0440194	0.0939347	0.155971	0.0122811
ENSG00000258867	LINC01146	0	0.49809	0.219597	0.0335054	0.159097	0.222064	0.09739	-0.00360232	-0.075582	0.0431218	0.110839	0.179013	-0.00969835	0.0329463	0.0163342	0.158598	-0.0366942	-0.0882732
ENSG00000227456	LINC00310	0	0.302321	0.219545	0.139972	0.335774	0.182129	-0.0360166	-0.0146458	-0.2288	-0.0499417	0.144861	-0.148557	0.337601	0.563877	-0.150081	-0.137987	-0.0481874	0.173822
ENSG00000225768	RP11-127O4.3	0	0.000660941	0.216126	-0.0746561	0.111355	-0.135489	0.0346326	0.071807	0.0724749	0.194068	0.13205	-0.0151189	0.0665954	-0.164856	0.0790507	-0.00601029	0.126734	-0.112122
ENSG00000236882	LINC01554	0	0.545546	0.21583	-0.309293	-0.174362	-0.160406	-0.158312	-0.119997	0.279183	0.0417632	0.25304	0.15023	0.162265	0.0868253	0.136503	-0.0397323	0.35427	0.224529
ENSG00000214870	AC004540.5	0	0.0429856	0.2083	0.177313	0.314792	0.29829	0.284999	0.0128485	-0.189815	-0.014511	-0.0658402	0.106031	-0.169881	0.177237	-0.0977253	0.26127	-0.144907	0.0729473
ENSG00000237423	LINC01522	0	0.20764	0.208147	0.00779791	0.104832	0.11714	0.0801302	0.0659704	0.178757	0.0779561	0.108206	0.168181	-0.0393563	-0.0164272	0.0621377	0.153715	0.0835262	0.101132
ENSG00000278309	RP11-102K13.5	0	0.204516	0.207369	-0.210852	-0.0151883	-0.00954849	-0.0737228	-0.0862511	0.123996	0.0443482	0.104621	0.0999401	0.0601581	0.0738765	0.0892643	0.000472987	0.212295	0.130481
ENSG00000267530	AC006273.5	0	0.13591	0.19814	0.173941	0.383875	0.344591	0.0810737	-0.0636675	-0.155586	-0.145202	-0.0846459	0.078988	0.0166901	0.18241	-0.0260548	0.0726368	-0.131471	-0.0101357
ENSG00000254337	RP11-865I6.2	0	-0.0213112	0.191871	-0.354222	-0.194779	-0.398274	-0.100438	-0.0330851	0.536289	0.247596	0.272407	-0.0172442	0.100005	-0.176008	0.245589	-0.0791791	0.477237	0.281684
ENSG00000233535	RP1-122K4.2	0	0.306258	0.190455	-0.255167	-0.196931	-0.0380334	-0.20976	-0.115926	0.145263	0.132084	0.214078	0.0244857	0.22396	-0.0432066	0.144602	-0.173971	0.304551	0.0237489
ENSG00000266578	RP11-838N2.5	0	0.217836	0.187822	0.0094365	0.0468763	0.0607067	0.015246	0.0481409	0.0442744	0.121817	0.105312	0.0396199	0.133158	-0.0623413	0.0484016	9.14286e-05	0.0859226	-0.0427171
ENSG00000246095	LINC01096	0	0.189251	0.181727	0.327457	0.338422	0.382526	0.20775	0.0591989	-0.0999679	-0.479648	-0.434946	0.254687	-0.177035	0.123388	0.00470175	0.296909	-0.340685	-0.033374
ENSG00000259017	RP11-561B11.6	0	0.113465	0.180286	0.222737	0.225289	0.291912	0.244607	0.221464	-0.0252467	0.0852686	-0.158145	0.167577	-0.159715	-0.272066	-0.0267992	0.258363	-0.208737	-0.277634
ENSG00000249464	LINC01091	0	0.481296	0.179686	0.298067	0.186641	0.478034	0.117429	0.0481129	-0.0754544	-0.0864539	-0.158784	0.178149	0.0158178	0.025721	-0.00121494	0.175653	-0.211359	-0.0538245
ENSG00000251637	RP11-119D9.1	0	0.620948	0.175679	0.233391	0.173333	0.43419	0.106161	0.0752241	-0.227392	-0.075356	-0.14731	0.161364	-0.0178231	0.0469098	-0.0980637	0.151085	-0.286695	-0.233363
ENSG00000232527	RP11-14N7.2	0	-0.21031	0.173935	-0.374904	-0.173579	-0.406892	-0.105725	-0.296365	0.432796	0.0700969	0.0996415	0.179349	-0.0858682	0.154201	0.205387	0.0443787	0.456497	0.548328
ENSG00000228877	RP11-473E2.4	0	0.218367	0.173237	-0.209915	0.00967571	-0.0174092	-0.115678	-0.0875115	-0.125428	0.0437899	0.284157	0.00712193	0.161771	0.17836	-0.0669521	-0.10163	0.287864	0.0848575
ENSG00000227925	RP11-191N8.2	0	0.30673	0.172758	0.146268	0.164192	0.402879	0.106281	0.0528606	-0.167294	-0.158107	-0.318897	0.162981	-0.0950203	-0.0974171	0.0195253	0.163776	-0.219051	-0.238267
ENSG00000228033	AC010967.2	0	0.113929	0.172532	-0.162716	-0.054966	-0.0433517	-0.0376457	0.0730753	0.143291	0.163554	0.122057	0.0818462	0.0310381	-0.228913	0.121102	0.0208555	0.164352	-0.114484
ENSG00000274979	RP11-1143G9.5	0	0.0707404	0.172357	0.210691	0.340525	0.253972	0.13924	0.186636	-0.141688	0.077053	0.053154	0.0357206	-0.000215372	-0.257757	-0.0432644	0.0731922	-0.123945	-0.31609
ENSG00000277639	RP11-295M3.4	0	0.413636	0.168136	0.0326682	0.173827	0.265879	-0.129298	-0.1454	-0.225437	-0.146666	0.119543	0.0656001	0.208043	0.370484	-0.124824	-0.0744916	0.0272765	0.0737782
ENSG00000271334	CTD-2078B5.2	0	0.14508	0.167788	-0.139283	-0.0264761	-0.0566605	-0.0769519	-0.0189701	0.15356	0.105977	0.155809	-0.0613546	0.158073	-0.0888856	0.0298579	-0.122264	0.29561	0.162207
ENSG00000269155	RP3-431P23.5	0	0.281934	0.167031	0.219775	0.308212	0.341537	0.176435	0.0954448	-0.0950088	-0.0622094	-0.0412098	0.173463	-0.0622258	0.124946	-0.0687246	0.202952	-0.181214	-0.110949
ENSG00000251409	AC008592.4	0	0.614293	0.165746	0.127712	0.0756049	0.328769	0.0952188	0.0327839	-0.0834417	-0.0766867	-0.136654	0.19821	-0.0523271	0.0652852	0.015311	0.169599	-0.179768	-0.0716648
ENSG00000178977	LINC00324	0	0.309976	0.165391	-0.167323	0.142153	0.235308	-0.228187	-0.077229	-0.468609	0.0859346	0.58677	-0.118557	0.367468	0.432852	-0.305157	-0.301259	0.246155	0.029173
ENSG00000251138	RP11-81H3.2	0	-0.126887	0.16508	0.00426455	0.0503688	-0.0872646	0.0605771	0.4023	0.32958	0.231108	-0.0334599	-0.000916705	0.0058594	-0.388311	0.150139	0.027728	0.0672841	-0.144315
ENSG00000236494	RP11-89N17.4	0	-0.0343402	0.164116	-0.180576	-0.00517771	-0.111567	-0.0375477	-0.0731431	0.0890747	0.109443	0.0543507	-0.0298925	0.0639305	-0.0695245	0.077056	-0.083148	0.20283	0.0699692
ENSG00000255216	RP11-831A10.1	0	0.0550027	0.163484	0.0632509	0.0603307	0.079636	0.124412	0.0896687	0.10814	0.0558748	-0.24093	0.114095	-0.11047	-0.229302	0.143852	0.147528	-0.106342	-0.159536
ENSG00000229557	LINC00379	0	0.268119	0.163456	-0.286474	-0.283504	-0.126929	-0.0791966	-0.135255	0.15289	0.124907	0.0425991	0.0891201	0.0200709	-0.0846804	0.20812	-0.00396543	0.218049	0.0607746
ENSG00000233154	RP4-655J12.4	0	0.0777058	0.16144	-0.129229	0.114371	-0.0346591	-0.155619	-0.0867756	-0.0894634	0.031654	0.12151	-0.134589	0.254485	0.150747	0.00420435	-0.22397	0.15865	0.0582394
ENSG00000254842	RP11-890B15.2	0	0.0597481	0.159388	0.0256437	0.0676655	0.0393635	0.03796	-0.0273478	0.385869	0.0154672	-0.110418	0.054597	0.00267891	-0.00177112	0.0832992	0.0417444	0.0818944	0.209577
ENSG00000228162	AC097713.3	0	0.0895156	0.156865	0.207723	0.283924	0.161457	0.184527	0.123075	-0.207222	0.120799	0.227031	0.120828	-0.0406891	0.174411	-0.106817	0.180217	-0.0907471	0.00776186
ENSG00000276855	CTD-3157E16.2	0	0.234381	0.15683	-0.142426	0.094777	0.254325	-0.305267	-0.371088	-0.327299	-0.199887	0.0937807	-0.00110174	0.271518	0.58959	-0.0706231	-0.24981	0.17416	0.354771
ENSG00000263812	LINC00908	0	0.348938	0.151967	0.348003	0.317973	0.533655	0.113627	0.0925168	-0.209429	-0.127618	-0.057109	0.20106	0.00253692	0.377116	-0.174181	0.178523	-0.259362	0.0360477
ENSG00000228793	RP1-223B1.1	0	0.305557	0.151229	-0.125692	-0.0265859	0.0763709	-0.323909	-0.0632922	0.0376055	-0.120806	0.0361778	0.248531	0.202019	0.0587263	0.0313508	-0.077673	0.162736	0.0397237
ENSG00000251164	HULC	0	0.586695	0.15	0.0579966	-0.0193387	0.219193	0.102056	0.0472895	-0.0262465	-0.0190327	-0.0842922	0.160751	-0.047615	-0.0226593	0.0687757	0.152727	-0.114321	-0.0922224
ENSG00000261671	RP11-573G6.6	0	0.0923206	0.148952	0.0550061	0.20186	0.154193	0.028552	-0.0503414	-0.0875575	-0.355921	-0.129182	0.0867572	-0.00214351	0.203698	-0.0530568	0.0685158	-0.0274134	0.148318
ENSG00000250103	RP11-380D23.2	0	-0.0283433	0.146928	0.156975	0.274039	0.168174	0.141898	-0.0562757	-0.0373492	-0.0020301	-0.145607	0.0559381	-0.0909824	-0.0398724	-0.118313	0.121132	-0.14496	-0.0720721
ENSG00000248874	C5ORF17	0	0.174947	0.140843	0.199497	0.212484	0.293466	0.150088	-0.27758	-0.0824668	-0.0975268	-0.385224	0.0823556	-0.11498	-0.163078	0.137404	0.150581	-0.254969	-0.176712
ENSG00000246223	LINC01550	0	0.494851	0.140117	0.16475	0.152144	0.294445	0.0247281	0.0408398	-0.205913	0.141177	0.23798	-0.0332028	0.194572	0.355869	-0.170985	-0.0225044	-0.110032	-0.0420762
ENSG00000260186	RP11-481J2.2	0	0.234269	0.139252	0.272819	0.200746	0.315083	0.236735	0.182911	0.0302137	-0.15389	-0.151903	0.276032	-0.176998	-0.113704	-0.0173298	0.321079	-0.207004	-0.125457
ENSG00000226985	LINC01203	0	0.199913	0.138513	0.062119	0.280477	0.212909	-0.0353177	-0.0979502	-0.113074	-0.494253	-0.0437598	0.0844568	0.0792262	0.283671	-0.128992	0.00898657	-0.000425232	0.143828
ENSG00000270069	MIR222HG	0	-0.150342	0.136934	-0.371312	0.104989	-0.379013	-0.248735	-0.190766	0.277523	0.0417004	0.434964	-0.116611	0.274199	0.197171	0.0502263	-0.280653	0.50546	0.255633
ENSG00000258586	RP5-1021I20.2	0	0.0157992	0.135943	0.106418	0.306285	0.1541	0.0479534	-0.0256919	-0.102443	-0.0961473	-0.170026	-0.0305148	0.0178516	0.158881	-0.0620201	-0.00850033	-0.100845	0.035473
ENSG00000281327	LINC01338	0	0.521096	0.131598	-0.115056	-0.0393343	0.122583	-0.364886	-0.0883142	-0.0798081	-0.0600252	0.163358	-0.0855271	0.555782	0.168694	-0.0400371	-0.23757	0.151497	0.0381656
ENSG00000235142	RP1-60O19.1	0	0.277264	0.128832	0.047767	0.173186	0.126246	-0.0604253	-0.0499347	-0.188044	-0.0758126	0.0772048	-0.00984071	0.136745	0.141577	-0.0448187	-0.0632696	0.00249411	-0.0811324
ENSG00000256128	LINC00944	0	-0.138414	0.12862	-0.24702	-0.0517409	-0.327385	-0.1417	0.0250098	0.31209	0.246595	0.566478	-0.135621	0.246745	-0.152305	0.0651106	-0.213566	0.456965	0.0961028
ENSG00000205611	RP4-610C12.4	0	-0.0431741	0.125742	0.123458	0.35599	0.181386	0.124079	0.0569829	-0.241973	-0.0616814	0.0293115	0.0553772	-0.0701774	0.274144	-0.150868	0.0994965	-0.100571	0.0573711
ENSG00000230368	FAM41C	0	0.189625	0.123454	0.168682	0.248919	0.2277	0.0858525	0.0346892	-0.101137	-0.259066	-0.0813731	0.136872	-0.0297394	0.22543	-0.047953	0.137654	-0.123218	0.0494551
ENSG00000214381	LINC00488	0	0.1066	0.123309	-0.0767792	-0.07708	-0.0312332	-0.00436305	0.0411323	0.256035	0.11035	0.0458866	0.0661318	0.0103232	-0.15111	0.121818	0.0339996	0.139917	0.00434123
ENSG00000248771	LINC01207	0	0.219227	0.120994	0.0896071	0.0758298	0.268947	0.0689558	0.0462459	-0.103931	0.0448275	-0.238703	0.0352372	-0.0135973	-0.419329	0.0957535	0.0540063	-0.147661	-0.335856
ENSG00000277463	CTD-3035K23.6	0	0.179324	0.120246	0.00476338	0.0754114	0.135835	0.0244745	-0.523069	-0.0509025	-0.114596	-0.161014	0.0443422	-0.0226689	0.145818	0.085161	0.0473878	-0.0326279	0.12605
ENSG00000217455	AC091801.1	0	0.142177	0.11281	-4.43807e-05	0.0606437	0.00890643	0.0662552	-0.0373028	0.0482245	0.00785545	0.12281	0.125164	-0.0618878	0.168403	0.0306117	0.124153	0.0527413	0.163229
ENSG00000231196	RP11-495P10.8	0	-0.0120214	0.111996	-0.0328295	0.00507366	-0.0241735	-0.0568768	0.0624753	0.0472481	0.128809	0.201204	-0.0268689	0.105274	-0.0478934	0.0305431	-0.0735101	0.143714	-0.0277974
ENSG00000250508	RP11-757G1.6	0	0.318096	0.110935	0.197525	0.13715	0.261287	0.103238	0.130131	-0.0395781	0.0295144	-0.0300091	0.1521	-0.030274	-0.0491332	-0.00579491	0.147637	-0.147162	-0.130372
ENSG00000227706	RP11-301G19.1	0	-0.00394023	0.108071	0.195749	0.254305	0.189671	0.144319	0.109281	-0.0367145	0.00737853	-0.107898	0.0741911	-0.100252	-0.0568011	0.0216362	0.143019	-0.176073	-0.109813
ENSG00000176659	C20ORF197	0	-0.0886714	0.107512	0.274121	0.249404	0.159567	0.309353	0.216794	-0.0215866	0.153154	-0.243806	0.110214	-0.242853	-0.314497	0.111547	0.294497	-0.3121	-0.282361
ENSG00000231131	LINC01468	0	-0.0694949	0.105848	0.0176812	0.0591763	-0.0564988	0.0451335	0.106714	0.47349	0.145628	0.0892784	-0.00974456	0.0271853	-0.160302	0.124213	-0.000374303	0.123404	0.0171354
ENSG00000260910	LINC00565	0	0.0970395	0.100048	-0.0690815	-0.0060995	-0.0142214	-0.0315639	0.0254296	0.31871	-0.311228	0.0243129	0.0709856	0.0371881	-0.181875	0.101233	-0.00539119	0.169918	0.0623015
ENSG00000250742	RP11-834C11.4	0	0.0440333	0.0999845	-0.0337279	0.174692	0.156446	-0.210937	-0.226358	-0.39702	-0.0492488	0.339733	-0.186068	0.322784	0.500843	-0.179393	-0.293375	0.153704	0.266979
ENSG00000258929	RP11-58E21.3	0	-0.0142605	0.0996663	-0.46154	-0.281027	-0.66094	-0.187372	-0.0820616	0.639845	0.213204	0.484406	-0.0449966	0.168817	-0.00211945	0.159277	-0.149089	0.60027	0.283412
ENSG00000236700	LINC01010	0	0.0764619	0.0971367	0.282975	0.283986	0.19161	0.180246	0.202196	-0.327756	0.0867337	0.148926	0.0690407	-0.0491848	0.0865048	-0.148843	0.147427	-0.171971	-0.161119
ENSG00000257893	RP11-587P21.2	0	0.148976	0.0963547	-0.0367797	0.0534336	0.0726513	-0.0135407	-0.0346169	-0.0117839	0.0126846	0.105846	0.06189	0.0134828	0.114899	0.00173334	0.0257178	0.0635143	0.0686985
ENSG00000240045	RP11-451G4.2	0	0.278728	0.0926118	-0.231975	-0.116591	-0.0582419	-0.145394	-0.142848	-0.0370188	-0.00779205	0.255743	0.0746131	0.115018	0.355749	-0.00816925	-0.0621894	0.222553	0.166586
ENSG00000236013	RP3-332B22.1	0	0.317579	0.0924541	-0.0969466	-0.0776723	0.061602	-0.0887589	-0.0274677	0.0185602	0.0446355	0.148819	0.0293934	0.136357	0.00561177	0.00994785	-0.0540597	0.139992	-0.0362884
ENSG00000261504	RP11-317P15.4	0	-0.0405484	0.0920353	0.0498959	0.067479	-0.118647	0.18038	0.0328488	0.13161	0.137343	0.077532	-0.0353834	-0.044998	0.0170507	0.0405358	0.0902175	0.0715408	0.176817
ENSG00000263429	LINC00675	0	0.223484	0.0919058	0.129086	0.0936869	0.259443	0.0678514	0.0556315	-0.244827	0.0546696	-0.215328	0.0412032	-0.0252407	-0.410124	0.0863966	0.0569394	-0.221806	-0.454178
ENSG00000267452	RP11-1018N14.5	0	0.0560119	0.0868931	0.275207	0.198295	0.220823	0.23423	0.215327	-0.000871639	0.0783622	-0.0716086	0.167314	-0.141313	-0.203919	-0.0647359	0.252328	-0.193948	-0.205316
ENSG00000259457	RP11-279F6.2	0	0.0560727	0.0818251	0.155169	0.0417867	0.225606	0.148171	0.171677	0.0710951	0.109861	-0.187545	0.0793959	-0.108357	-0.55268	0.12681	0.14801	-0.167731	-0.312923
ENSG00000258754	LINC01579	0	0.0208283	0.0814948	0.323247	0.257282	0.183418	-0.123709	0.229142	-0.0558344	0.0259892	-0.0800597	-0.169783	0.292575	0.120854	-0.114544	-0.265964	-0.184197	-0.0284354
ENSG00000224034	RP11-445P17.8	0	-0.0691073	0.0809577	0.212931	0.107039	0.0995503	0.211031	0.148287	0.00309167	0.0262368	-0.291605	0.114511	-0.182562	-0.233322	0.0870951	0.209994	-0.214473	-0.198735
ENSG00000248837	RP11-412P11.1	0	-0.0645851	0.0801925	0.10979	0.103065	0.0186187	0.154035	0.448168	0.0389175	0.0943446	-0.111643	0.0694142	-0.113592	-0.20344	-0.0966524	0.151025	-0.123026	-0.148482
ENSG00000227297	RP4-718J7.4	0	0.0676186	0.0754571	-0.0489012	-0.0923986	-0.0235843	-0.0151184	0.0429044	0.240852	0.0773203	-0.105861	0.0660176	-0.0154031	-0.277586	0.164967	0.0400529	0.0702166	-0.0565506
ENSG00000261638	RP11-700H13.1	0	0.049786	0.0717141	0.172471	0.109717	0.14098	0.198128	0.145965	0.0107379	0.0540944	-0.0920421	0.153078	-0.153385	-0.189373	-0.00940273	0.237101	-0.144685	-0.168754
ENSG00000236849	LINC01474	0	-0.187092	0.0710268	0.148434	0.199954	0.0270566	0.0693741	0.114338	-0.0704339	0.0918633	0.101541	-0.0427154	0.0390024	0.0977182	-0.103867	-0.00338332	-0.0157537	0.0130524
ENSG00000236819	LINC01563	0	0.0630637	0.0693496	0.305333	0.149982	0.165121	0.413155	0.165035	-0.0495067	0.124154	-0.115875	0.117367	-0.259186	-0.0564086	-0.00159281	0.309514	-0.252098	-0.166841
ENSG00000280279	RP11-1228E12.1	0	0.0525106	0.068423	0.248824	0.282169	0.186572	0.150415	0.161438	-0.0350912	-0.120097	-0.170183	0.108836	-0.0787802	0.0238387	-0.115925	0.169634	-0.217025	-0.121302
ENSG00000253507	CTD-2501M5.1	0	0.128086	0.0642035	0.0713407	0.101243	0.169674	0.0214594	-0.256957	-0.122324	-0.114868	-0.118063	0.0179189	-0.00877317	0.142761	-0.247411	0.0213556	-0.0815623	0.0702333
ENSG00000254233	RP11-242J7.1	0	-0.0469451	0.0620204	0.256577	0.141498	0.113071	0.160398	0.197945	0.0269149	0.0573089	-0.20131	0.0162289	-0.0828817	-0.263407	0.0555108	0.121864	-0.235247	-0.237119
ENSG00000257883	RP11-497G19.1	0	-0.250472	0.0486783	0.230367	0.165128	-0.0452614	0.248145	0.242627	0.152063	0.162602	-0.149028	0.00824517	-0.165243	-0.33481	0.111562	0.191846	-0.192871	-0.168658
ENSG00000236318	AC019117.1	0	0.359758	0.0476214	0.194014	0.122106	0.410432	-0.0286806	0.0450881	-0.193366	-0.108149	-0.0561472	0.0305668	0.122761	-0.136547	-0.0435287	-0.0322391	-0.159773	-0.253105
ENSG00000235736	RP1-10C16.1	0	0.205405	0.0454927	0.0939986	0.0365425	0.0877308	0.0319638	0.015962	-0.0164487	-0.0286761	0.0709859	0.0584023	0.019278	0.168755	-0.0290313	0.0394448	-0.00931292	0.117272
ENSG00000224511	LINC00365	0	0.36531	0.0451313	0.306656	0.15056	0.391889	0.159979	0.116661	-0.162748	-0.0703362	-0.171981	0.130242	-0.10167	-0.118561	-0.00821077	0.17664	-0.309189	-0.278736
ENSG00000280809	LINC00836	0	0.272861	0.0426704	0.000840679	0.0616808	0.0967282	0.0720934	-0.0261041	-0.133792	-0.0754473	0.0506096	-0.347022	0.287754	0.121703	-0.0603091	-0.08206	-0.0338771	-0.0275236
ENSG00000261685	RP11-401P9.4	0	0.0768011	0.0416663	0.295345	0.335504	0.228126	0.418733	0.0100234	-0.209865	-0.119226	-0.025798	0.0436436	-0.241347	0.549805	-0.198154	0.339813	-0.26081	0.246488
ENSG00000254872	RP13-870H17.3	0	0.297561	0.0416434	0.0820527	0.0553709	0.199243	0.00362201	-0.0276766	-0.222802	-0.0645376	0.134636	0.0990063	0.0187366	0.320009	-0.0886981	0.0572633	-0.0467461	0.0774742
ENSG00000260369	CTD-2526A2.2	0	-0.183494	0.0391203	-0.083922	-0.114783	-0.139492	0.0139797	0.00441685	0.121299	0.132839	-0.0912892	-0.0336099	-0.0439955	-0.222015	0.109776	0.000539892	0.0634978	-0.0408769
ENSG00000253633	KB-1980E6.3	0	0.0296425	0.0380569	0.137964	-0.00974689	0.0386368	0.333768	0.12714	0.104115	0.126166	-0.131288	0.222403	-0.304283	-0.0487929	0.0683292	0.392789	-0.137858	0.00589558
ENSG00000250920	RP11-297P16.4	0	0.0269227	0.0373906	0.132875	0.0362919	0.0566422	0.132692	0.140034	0.288075	-0.0288543	-0.273729	0.109502	-0.115388	-0.337632	0.169901	0.162916	-0.124503	-0.185187
ENSG00000233379	RP11-318G21.4	0	0.13478	0.034759	0.0225494	0.012192	0.0407693	0.0344765	-0.0338448	-0.0603755	-0.0411417	0.0215508	0.0268642	-0.0125004	0.152822	0.0038757	0.029835	-0.0135253	0.10524
ENSG00000229484	RP5-888M10.2	0	0.245286	0.0341009	0.190276	0.13044	0.204704	0.0455793	0.0529171	-0.0860129	0.0169302	0.00307224	0.0605538	0.0232025	0.0247488	-0.0269098	0.0493775	-0.150242	-0.0835075
ENSG00000253490	AC145110.1	0	0.173048	0.0281414	0.0391298	0.0101917	0.0791518	-0.0103941	0.0425503	0.0353378	0.00876536	0.0301209	0.056097	0.0473812	-0.0757473	-0.0132123	0.0277723	0.00364804	-0.0776859
ENSG00000253138	LINC00967	0	0.077253	0.0272601	0.266837	0.15742	0.228985	0.151228	0.148189	-0.172575	-0.0504595	-0.165243	0.0956412	-0.11378	-0.0618914	-0.0087105	0.178569	-0.253061	-0.147021
ENSG00000225532	XX-C2158C6.3	0	-0.178511	0.0244443	-0.175114	-0.110801	-0.246961	-0.125134	-0.00155142	0.18396	0.121629	0.193141	-0.107104	0.137777	-0.109288	0.0709487	-0.158162	0.268283	0.0442381
ENSG00000257345	RP11-511B23.1	0	0.140753	0.022538	0.117996	0.106886	0.179229	0.022947	-0.220222	-0.120829	-0.131567	-0.110936	0.0116515	-0.000983478	0.130814	-0.202282	0.0187511	-0.117657	0.0490041
ENSG00000226397	C12ORF77	0	0.00811475	0.0210163	0.0335124	-0.0528805	-0.0023624	0.04859	-0.00232673	0.103889	0.0202752	-0.199393	0.0614863	-0.0744309	-0.102601	0.100089	0.0922528	-0.0639619	0.0334053
ENSG00000226956	AP000432.2	0	0.0670437	0.0209581	0.182474	0.0831645	0.131695	0.0313315	0.196541	-0.00434918	0.0755077	-0.0228462	0.0297325	0.0485005	-0.213585	-0.00960794	0.0240298	-0.132359	-0.288874
ENSG00000206532	RP11-553A10.1	0	0.124072	0.0192713	0.160998	0.00243813	0.00936223	0.196384	0.0417586	0.361616	-0.0611499	0.106753	0.202283	-0.186996	0.132653	0.0534631	0.269043	0.0607662	0.336043
ENSG00000229588	RP11-479J7.2	0	0.26628	0.0186647	-0.338652	-0.305442	-0.144194	-0.515926	-0.183769	0.174171	-0.0132793	0.295835	-0.17648	0.519786	0.0687714	0.0546417	-0.519354	0.445491	0.206231
ENSG00000262117	BCAR4	0	0.0735214	0.0142524	0.233012	0.152377	0.170235	0.102393	0.0811429	-0.0385402	-0.0638605	-0.154467	0.0135138	-0.044263	-0.0115546	-0.000694761	0.0599088	-0.156971	-0.00359688
ENSG00000268601	AC115522.3	0	0.255114	0.0133499	-0.307574	-0.23849	-0.183969	-0.148107	-0.0701742	0.353114	0.0124692	0.273402	0.0552703	0.106374	0.0156733	0.0587514	-0.0640822	0.324149	0.119671
ENSG00000244252	RP11-495P10.7	0	0.00572105	0.00991072	0.108289	0.0132049	0.0375157	-0.0161146	0.132092	0.0166653	0.11002	0.165439	-0.0387815	0.0883914	-0.101421	-0.015556	-0.0513812	0.00556785	-0.101872
ENSG00000223573	TINCR	0	-0.0239517	0.0071062	0.119088	-0.00836287	-0.0999566	0.130826	0.223277	0.207911	-0.0686375	-0.30483	0.307232	-0.237352	-0.259514	0.0780623	0.312006	-0.159394	-0.192315
ENSG00000258404	RP11-1029J19.5	0	0.238562	0.00200855	0.0857858	0.0063286	0.219171	0.0116397	0.0146287	0.0114383	-0.0647361	-0.112209	0.0800174	0.000691436	-0.058951	0.00302919	0.0569853	-0.0860321	-0.057548
ENSG00000230623	RP11-469A15.2	0	0.0738414	0.00131083	0.184652	0.0780501	0.157254	0.138045	-0.204507	-0.00148822	-0.0736038	-0.326373	0.0648044	-0.12258	-0.189153	0.386259	0.150048	-0.237248	-0.165966
ENSG00000248646	RP11-567N4.2	0	0.0832793	0.000833459	0.166974	0.0955161	0.141709	0.0623248	0.097382	-0.0471519	-0.0529942	-0.0270551	0.101385	-0.0103434	0.0217704	-0.0555165	0.121054	-0.113802	-0.057423
ENSG00000271538	RP11-326I11.4	0	0.544332	-0.00439215	-0.140417	-0.236056	0.119084	-0.501323	-0.138936	0.00845256	-0.188661	0.106789	0.277468	0.349749	0.220843	-0.0162865	-0.0918453	0.147908	0.128277
ENSG00000281162	LINC01127	0	0.18776	-0.00597596	0.0497763	-0.00906138	-0.0320114	0.0490364	0.0230177	0.309716	-0.119358	0.126214	0.138376	-0.0329713	0.142605	0.0185312	0.113715	0.0914807	0.294493
ENSG00000235387	LINC00961	0	0.0704862	-0.00630547	-0.218671	-0.154148	-0.355536	-0.197253	-0.168005	0.0657611	-0.00742608	0.300982	-0.144432	0.194279	0.44375	0.0126384	-0.244638	0.299443	0.292388
ENSG00000280081	MGC39584	0	-0.407896	-0.00668942	0.131643	0.218971	-0.0844653	0.0538688	0.136428	0.0803818	0.0910857	0.0284891	-0.122937	0.0345104	-0.21448	0.00796445	-0.0434325	-0.0217101	-0.179455
ENSG00000189229	AC069277.2	0	0.0944181	-0.00892778	0.191963	0.106806	0.187661	0.14011	-0.486233	-0.0749797	-0.154722	-0.280288	0.105423	-0.157184	0.246739	0.0906681	0.194823	-0.212468	0.1817
ENSG00000261364	RP11-59E19.4	0	0.0312059	-0.0130519	0.134065	0.0595585	0.0752115	0.026284	0.0897331	-0.0312289	0.0310417	0.0200486	-0.00454469	0.0531762	-0.0824391	-0.0367848	0.0124437	-0.0645684	-0.120868
ENSG00000240040	AC096579.13	0	0.222054	-0.0238978	-0.0694732	-0.163936	-0.00322117	0.0370031	-0.0224525	0.339809	-0.107621	-0.141387	0.127396	-0.109267	-0.056437	0.113843	0.122309	0.0352027	0.115201
ENSG00000230417	LINC00856	0	0.355973	-0.0245793	-0.312065	-0.423802	-0.0900554	-0.673278	-0.166045	0.234995	-0.0547778	0.278205	0.31733	0.374341	0.0856738	0.0496687	-0.296953	0.431477	0.213659
ENSG00000279082	RP1-167O22.1	0	0.270183	-0.0255635	-0.0236726	-0.138856	0.127433	-0.373865	-0.11338	0.0925867	-0.505014	-0.0987172	0.394966	0.0703644	0.133187	0.0321231	-0.0800678	0.0735178	0.151239
ENSG00000236673	RP11-69I8.2	0	-0.0523143	-0.0347629	0.254571	0.0345909	0.0829077	0.201184	0.199064	0.108266	0.0233674	-0.31167	0.10462	-0.18404	-0.285158	0.334682	0.230165	-0.262353	-0.158309
ENSG00000231826	AC016735.2	0	-0.14066	-0.0383508	-0.0657292	-0.109039	-0.527984	-0.0203019	0.0131374	0.437585	0.0108146	0.0602332	-0.0122629	0.00412452	-0.0418101	0.140993	0.0153369	0.18065	0.130757
ENSG00000224184	AC096559.1	0	-0.173031	-0.0416201	0.130288	0.0208125	-0.0823071	0.0928701	0.0567444	0.0993904	0.126003	0.0373486	-0.0828042	-0.0303191	-0.0427952	0.0257784	-0.0183563	-0.0314255	0.0763144
ENSG00000228495	LINC01013	0	0.134943	-0.0456596	-0.0196971	0.0377438	0.0236728	-0.0678645	-0.0422856	-0.132224	-0.0521942	0.318718	-0.0333006	0.118692	0.283912	-0.148936	-0.077502	0.15111	0.185334
ENSG00000257940	RP11-248E9.6	0	-0.00664035	-0.0457799	0.17793	0.0808542	0.0591159	0.118207	0.134472	0.0684024	0.0206488	-0.11259	0.041687	-0.0861263	-0.13178	0.026221	0.107985	-0.177348	-0.0946846
ENSG00000228536	RP11-392O17.1	0	0.130768	-0.0465677	-0.0406118	-0.167315	0.00480535	0.0200772	-0.0703982	0.140883	-0.0750138	-0.0685237	0.0987063	-0.107092	-0.0682356	0.101127	0.0986873	0.0310288	0.15558
ENSG00000258240	RP1-46F2.3	0	-0.0539311	-0.046695	0.250832	0.0347371	0.137334	-0.00223585	0.16767	-0.013229	0.0191392	-0.114185	0.370934	-0.206972	-0.0873497	0.0141265	0.253677	-0.207218	-0.0990397
ENSG00000259604	RP11-66B24.1	0	-0.216868	-0.0467254	0.194243	0.0885811	-0.361564	0.132569	0.14291	0.171647	0.061299	-0.0432241	-0.0340685	-0.051884	-0.0781973	0.0605854	0.100791	-0.0913292	-0.0867866
ENSG00000238042	RP11-815M8.1	0	0.290021	-0.0562776	-0.0907397	-0.166729	0.030494	-0.146047	-0.141344	0.233753	-0.220094	0.0484305	0.0722632	0.0821377	0.253813	-0.0104049	-0.044811	0.191016	0.451307
ENSG00000258955	LINC00519	0	0.08025	-0.0596008	0.222686	-0.00873918	0.101573	0.0519918	0.10043	0.0445547	-0.13251	-0.289809	-0.0623311	0.0699689	-0.0844691	-0.0129525	0.0187403	-0.203028	-0.0994027
ENSG00000248964	RP11-94H18.1	0	0.104026	-0.0607117	-0.0191176	-0.14341	-0.00669335	-0.0936235	0.0258316	0.103705	0.0500143	0.109781	-0.0152656	0.0954946	-0.116212	0.00584474	-0.0665141	0.0934902	-0.0358017
ENSG00000230024	RP11-95P13.1	0	-0.122109	-0.0624092	0.009153	-0.125062	-0.116729	0.0374309	0.0100275	0.200517	0.0413555	-0.11177	-0.0117458	-0.082658	-0.210789	0.116422	0.0391115	0.0137785	0.0507482
ENSG00000258689	LINC01269	0	0.2605	-0.0674021	0.225773	-0.00886847	0.205387	0.0664634	0.151223	0.0851322	-0.114826	-0.189217	0.10969	-0.0516989	-0.217875	0.0270499	0.123645	-0.201369	-0.242957
ENSG00000253877	RP11-946L20.2	0	-0.602959	-0.0767269	0.182636	0.212321	-0.100648	0.0915655	0.138282	-0.03268	0.084476	-0.0407199	-0.137963	-0.0318476	-0.0923459	-0.0652831	-0.0199626	-0.0954561	-0.0711121
ENSG00000240859	AC093627.10	0	0.24144	-0.0814582	-0.0612789	-0.100678	0.0891334	-0.175629	-0.0547698	-0.0734823	-0.100011	0.243603	-0.0135485	0.168445	0.0532296	-0.0980648	-0.15038	0.119845	-0.0920275
ENSG00000267696	CTB-151G24.1	0	0.139707	-0.0829286	0.193713	-0.183331	0.0457413	0.14799	0.0546478	0.137067	0.00343459	-0.240465	0.12402	-0.157924	-0.276387	0.478765	0.20302	-0.218512	-0.156948
ENSG00000228295	LINC00392	0	-0.0791042	-0.107075	0.169335	-0.0113243	0.0370874	0.0534777	0.0954152	-0.0841471	-0.0513214	-0.0949028	0.0326909	-0.0823344	-0.147069	0.0103735	0.0650714	-0.121946	-0.143572
ENSG00000227455	RP11-300M24.1	0	-0.0677261	-0.113207	0.290758	0.0731605	0.0404492	0.288514	0.15013	-0.00766739	0.0594892	-0.0402045	-0.110067	-0.0738255	-0.0336918	-0.0657392	0.149472	-0.209125	-0.0833952
ENSG00000227036	LINC00511	0	-0.440441	-0.115625	0.148866	-0.00893877	-0.357421	0.202302	0.0201588	0.304701	0.0223771	-0.294478	-0.186559	-0.126226	-0.442831	0.190801	0.0631753	-0.0751082	-0.107083
ENSG00000251191	LINC00589	0	0.202855	-0.117089	0.0233642	-0.209087	0.0146387	-0.0583146	0.0376073	0.149649	0.00953271	0.114753	0.0487287	0.0472834	-0.100327	0.0155102	0.000686987	0.0479157	-0.0290915
ENSG00000280587	LINC01348	0	0.451355	-0.1181	0.185738	-0.0595431	0.156048	0.0563969	0.0332874	-0.0197047	-0.0912465	-0.00190773	0.1072	-0.0285232	0.0713349	0.00724902	0.116073	-0.184023	-0.0202849
ENSG00000223985	AC093326.1	0	0.225317	-0.128568	0.0940207	-0.191744	0.0513177	0.0391457	-0.0376072	0.121508	-0.116386	-0.114445	0.140939	-0.114402	0.0808888	0.0636212	0.141885	-0.0886423	0.133702
ENSG00000275016	RP11-61O11.1	0	0.0693558	-0.13116	-0.0501834	-0.156001	-0.0500548	-0.0625357	-0.762865	0.00261198	-0.206617	-0.0805897	-0.0249465	-0.0202311	0.287599	0.283478	-0.0250606	0.0343238	0.291592
ENSG00000239589	LINC00879	0	-0.0891548	-0.131479	0.233931	0.0767969	0.118571	0.0655116	-0.316255	-0.0784948	-0.145467	-0.164435	-0.026123	-0.0524426	0.151304	-0.0185665	0.0447917	-0.186576	0.0766684
ENSG00000258077	RP11-114H23.1	0	-0.167927	-0.132824	0.225587	0.0620403	0.0087556	0.090556	0.161897	0.192565	0.00532779	-0.0798363	-0.0556117	-0.0427603	-0.309819	0.0413461	0.0354177	-0.147201	-0.244446
ENSG00000236393	RP11-320G24.1	0	-0.0467245	-0.141657	0.245288	-0.0563916	0.112872	0.114272	0.144961	0.0565566	0.00720368	-0.267945	0.0112621	-0.116543	-0.346995	0.0610136	0.104959	-0.267045	-0.275531
ENSG00000250334	LINC00989	0	-0.103286	-0.147029	0.230976	0.146315	0.10564	0.117007	0.00318122	-0.193877	-0.149811	-0.0543904	0.0146627	-0.126447	0.504383	-0.155462	0.106111	-0.198398	0.196674
ENSG00000266554	LINC01443	0	0.114949	-0.155765	-0.171716	-0.37679	-0.133511	-0.198749	-0.0414656	0.14348	0.0232676	0.191097	0.0013872	0.0944139	-0.0835683	0.0605382	-0.111259	0.188492	0.0187763
ENSG00000256001	RP11-575F12.2	0	-0.0308175	-0.159806	0.0613919	-0.0680998	0.00326305	-0.0157496	0.000812891	0.0389728	-0.127313	0.0954816	0.0476693	-0.0573489	0.195687	-0.083183	0.0395647	-0.00825506	0.172783
ENSG00000225783	MIAT	0	-0.228295	-0.169732	0.23698	0.197168	-0.0999683	0.306758	0.248162	-0.145898	0.145679	0.523784	0.162306	-0.27294	0.288407	-0.249851	0.323526	-0.0761084	0.0746074
ENSG00000253434	RP11-1101K5.1	0	-0.145582	-0.171382	0.147229	-0.100664	-0.0443106	0.0799771	0.0783402	0.0936354	-0.0185025	-0.133826	0.0102093	-0.111985	-0.114836	-0.00336618	0.0933399	-0.139962	-0.0126711
ENSG00000248698	LINC01085	0	0.0179544	-0.188425	0.0744938	-0.136828	-0.031706	-0.019567	0.0283923	0.230126	-0.0393173	0.0417856	-0.0398805	0.0201161	-0.173232	0.0340196	-0.0298257	0.0141299	0.046627
ENSG00000278910	BANCR	0	-0.0784785	-0.194722	0.169193	-0.0909146	-0.0773356	0.00896492	0.241677	0.138104	0.0689174	0.265951	-0.0695918	0.0542123	0.044789	-0.147332	-0.0206825	0.0106873	0.068401
ENSG00000185186	LINC00313	0	-0.0574139	-0.217553	0.0792686	-0.102082	-0.0526046	-0.0041091	0.017699	0.0153291	-0.0883473	0.129875	0.0176139	-0.0287985	0.175542	-0.0527729	0.0290598	-0.000719194	0.14867
ENSG00000259847	RP11-95H3.1	0	-0.0193151	-0.228214	0.224389	-0.0554069	0.00977919	0.145639	-0.0901976	0.049533	-0.145976	-0.0269044	0.0149502	-0.145578	0.302658	-0.219635	0.13378	-0.130605	0.370647
ENSG00000180861	LINC01559	0	0.209152	-0.230827	0.0570132	-0.248726	0.014007	-0.0981237	-0.0213409	0.213592	-0.108877	-0.101245	-0.0401459	0.0635837	-0.306961	0.0621852	-0.0745385	-0.0324236	-0.106308
ENSG00000236385	RP11-114M1.2	0	-0.0498542	-0.240456	0.287384	-0.0268527	0.0286796	0.0480888	0.141708	-0.0471503	-0.00451475	0.0768703	-0.051009	0.0183621	-0.0494993	-0.0846141	0.0186912	-0.174218	-0.119808
ENSG00000251216	RP11-161D15.3	0	-0.19048	-0.244218	0.010589	-0.135457	-0.166519	-0.0213139	-0.0733307	0.0445833	-0.0814576	0.010055	-0.148906	-0.0178075	0.160781	-0.00626863	-0.0873282	-0.00860216	0.165798
ENSG00000261122	FLJ26245	0	0.00623359	-0.257361	0.29238	-0.0223816	0.16428	0.0784332	0.180134	-0.0467822	-0.0735372	0.0153095	-0.0550241	-0.0265737	-0.0745952	-0.102476	0.0174008	-0.207734	-0.104052
ENSG00000251292	ERVH-1	0	0.285539	-0.259857	0.252621	-0.251897	0.155662	0.051872	0.0687124	0.033346	-0.115875	-0.17837	0.0602168	-0.072684	-0.209354	0.0488856	0.0999128	-0.275683	-0.1754
ENSG00000257139	RP11-320P7.2	0	-0.0475954	-0.291687	-0.169859	-0.362324	-0.187714	-0.363184	-0.146859	0.140222	-0.179456	0.158487	-0.0955218	0.138259	0.122739	-0.0132321	-0.327215	0.202019	0.234439
ENSG00000259070	LINC00639	0	0.15876	-0.311546	0.274533	-0.130474	0.153679	0.035293	0.0778817	-0.0202221	-0.195863	-0.0250745	0.19046	-0.177258	0.0863797	-0.127298	0.172779	-0.195505	-0.014565
ENSG00000254202	RP11-120I21.2	0	-0.0817781	-0.457976	0.118701	-0.31697	-0.169638	-0.0820293	-0.0139342	0.0798354	-0.171076	0.124095	-0.127398	0.0374197	0.204691	-0.079137	-0.0977949	-0.0428918	0.203287
ENSG00000261512	RP11-46D6.1	0	-0.205535	-0.596607	0.226341	-0.266638	-0.101462	-0.158353	0.0872693	-0.0581975	-0.189786	0.176481	-0.183326	0.0626331	0.0644116	-0.203496	-0.19373	-0.125569	-0.00306107
ENSG00000273348	RP11-535A5.1	1	0.331273	0.502132	0.150506	0.531049	0.392494	0.218502	0.0903226	-0.192494	0.0431002	-0.0982336	0.234146	-0.0366715	0.169658	-0.0236895	0.242084	-0.176017	-0.190722
ENSG00000272823	RP11-295M18.6	1	0.415514	0.660893	-0.554058	0.1905	-0.0379739	-0.201864	-0.251857	-0.0844499	0.160167	0.373533	0.0394808	0.339957	0.359344	0.0476966	-0.18555	0.558354	0.256866
ENSG00000272797	RP11-368I23.3	1	-0.070992	0.545465	-0.00550466	0.656659	0.14978	0.433171	0.063068	-0.123636	0.199582	-0.0370408	-0.0222324	-0.123089	0.0319473	0.0148087	0.184086	-0.0158271	-0.0595998
ENSG00000272784	RP11-335L23.5	1	0.353627	0.345291	0.0709803	0.356588	0.332784	0.0544935	-0.00758299	-0.2386	-0.0670927	-0.0970263	0.131125	0.0456188	0.180593	-0.0409178	0.0840275	-0.0950385	-0.085502
ENSG00000272626	RP11-468N14.13	1	0.372857	0.319289	0.143219	0.169281	0.268689	0.100701	0.093018	0.0164044	0.0855326	-0.127957	0.163124	0.0292074	-0.108246	0.114874	0.137077	-0.0945434	-0.174361
ENSG00000272564	RP11-548P2.2	1	0.338186	0.708126	-0.143931	0.531707	0.387389	0.209147	-0.05605	-0.270067	0.0664808	-0.136537	0.297258	-0.12038	0.0697189	0.0467166	0.276486	0.0383598	-0.129417
ENSG00000272456	CTD-2342N23.3	1	0.0297068	0.506859	-0.613332	0.0386745	-0.261879	-0.154446	-0.211068	0.114861	0.222088	0.301181	0.0360844	0.134225	0.073073	0.157541	-0.113906	0.584183	0.189843
ENSG00000271584	RP11-89C3.4	1	0.273168	0.370209	0.153388	0.355649	0.232815	0.166339	-0.0611887	-0.102474	-0.0230696	-0.00628394	0.19717	-0.0276264	0.487727	-0.0593094	0.206153	-0.0681615	0.267354
ENSG00000271367	RP3-483K16.4	1	0.453072	0.538823	-0.0508753	0.377289	0.644551	0.029419	-0.0150523	-0.246859	0.143539	-0.138155	0.176444	0.0715632	0.00126395	-0.00509064	0.0649441	-0.0392861	-0.106004
ENSG00000271239	RP11-238F2.1	1	0.626085	0.365869	-0.14755	0.0917992	0.202787	0.0820751	-0.0683919	-0.0470447	0.00377415	0.0351271	0.00994566	0.176875	0.10365	0.0521432	0.0787538	0.0917979	0.0126759
ENSG00000270972	RP11-326C3.15	1	0.26823	0.715152	-0.496695	0.282465	-0.047516	-0.123049	-0.106901	0.0604585	0.568709	0.220069	-0.0166889	0.306657	-0.0512764	0.169716	-0.134259	0.438659	0.00948333
ENSG00000269993	AF003625.3	1	0.0650764	0.436968	-0.204542	0.133998	-0.0048614	0.0775053	-0.343409	0.137679	0.12961	-0.153466	0.190192	-0.10952	-0.0210786	0.541012	0.170072	0.155585	0.141247
ENSG00000269916	RP11-193M21.1	1	0.310257	0.538395	-0.0462807	0.492837	0.351171	0.0183093	0.0263026	-0.123616	0.093825	0.0432174	0.103417	0.159852	0.0510641	-0.031152	0.0154081	0.0652414	-0.0418354
ENSG00000267890	CTD-2126E3.4	1	0.162985	0.60588	-0.397138	0.214243	0.0201355	-0.00533129	-0.0903801	0.0601386	0.180144	0.0192682	0.69722	-0.243471	-0.0181054	0.175131	0.41414	0.278664	0.058352
ENSG00000267391	RP11-1151B14.3	1	0.513152	0.506149	-0.167321	0.239634	0.184087	0.0892399	9.1206e-05	-0.0534908	0.14743	0.0645844	0.189098	0.014395	-0.0355008	0.101691	0.133528	0.105066	-0.108398
ENSG00000267057	RP11-456O19.2	1	0.115926	0.704759	-0.182854	0.409042	0.0952024	0.12165	-0.0452515	-0.072685	0.183657	-0.0660076	0.172106	-0.000888819	-0.0859106	0.183712	0.138914	0.17601	-0.0723015
ENSG00000266602	RP11-476K15.1	1	-0.193419	0.331426	0.14669	0.320547	0.0823694	0.185748	0.245168	0.051589	0.288837	-0.167143	0.0136095	-0.0395605	-0.419076	0.144162	0.114157	-0.0942971	-0.303191
ENSG00000264016	CTC-297N7.9	1	0.73291	0.417679	-0.100282	0.191851	0.346413	-0.0395666	-0.0468778	-0.129759	-0.0143206	0.0549262	0.220579	0.135143	0.208319	-1.96425e-05	0.0547624	0.0411754	-0.0383837
ENSG00000263958	RP11-676J15.1	1	-0.329233	0.257416	0.0373448	0.274526	-0.0492218	0.434889	0.140992	0.0157737	0.240947	-0.186072	0.227406	-0.398026	-0.209114	0.104476	0.455432	-0.120167	-0.117378
ENSG00000263508	RP11-963H4.3	1	0.617273	0.574207	-0.470074	0.046705	0.0692583	-0.168401	-0.190587	0.0387022	0.102995	0.18959	0.215828	0.18555	0.165436	0.123336	-0.0322298	0.417723	0.146953
ENSG00000263146	RP11-849I19.1	1	-0.0850729	0.447666	0.104431	0.584647	0.157532	0.242008	0.131658	-0.180507	0.202734	-0.17513	0.000279563	0.0227923	-0.0885546	0.0167646	0.18099	-0.169768	-0.212273
ENSG00000262890	RP11-424M24.5	1	0.335127	0.462939	-0.157839	0.34657	0.243477	-0.201341	-0.064031	-0.103519	0.0711743	0.158527	0.0141834	0.354037	0.138554	-0.0454373	-0.204055	0.206052	0.0395473
ENSG00000261241	RP11-883G14.1	1	0.516156	0.31425	-0.027251	0.224491	0.368734	-0.015065	-0.0426856	-0.130919	-0.170784	0.138559	0.161238	0.107139	0.305036	-0.107752	0.0403254	0.0731761	0.123018
ENSG00000260943	RP11-476D10.1	1	0.333723	0.33939	-0.0330628	0.268226	0.296024	0.0153894	-0.041912	-0.204373	0.0315978	0.103717	0.159318	0.0430988	0.279817	-0.0356884	0.0650819	0.0258137	0.0313648
ENSG00000260201	RP11-143N13.2	1	0.492159	0.43239	-0.166868	0.124357	0.183745	-0.0212051	-0.0410588	-0.0165714	0.0727219	-0.0497036	0.162942	0.0827427	-0.196794	0.140489	0.0586389	0.0882629	-0.166554
ENSG00000260057	LINC01571	1	0.459602	0.539193	-0.016805	0.373696	0.444975	0.0385608	0.0128543	-0.230687	0.0693824	-0.0630833	0.188348	0.0898475	0.106799	0.00162641	0.0833676	-0.0411392	-0.119578
ENSG00000259108	CTD-3098H1.2	1	0.488806	0.494503	-0.222335	0.243413	0.145446	-0.00895686	-0.0678314	0.000465451	0.0744922	0.0859496	0.16263	0.0901039	0.0552815	0.0891351	0.0495097	0.184093	0.0166353
ENSG00000259023	LINC00524	1	-0.00742473	0.355601	-0.130374	0.245448	0.0749285	0.0479453	-0.0297719	0.124274	0.0763628	-0.328412	0.0113369	-0.0126685	-0.443754	0.194806	0.00645439	0.0358079	-0.199073
ENSG00000258910	RP11-19E11.1	1	-0.143696	0.437835	-0.355945	0.118143	-0.483244	-0.0907352	-0.0210579	0.278913	0.28605	0.122336	-0.0354449	0.145127	-0.23128	0.245512	-0.108669	0.383657	-0.0850936
ENSG00000258700	LINC00871	1	0.226148	0.158665	0.45747	0.266501	0.422642	0.303121	0.259837	-0.0786448	0.0257104	-0.334241	0.161585	-0.152427	-0.217049	0.0361361	0.293946	-0.420202	-0.313373
ENSG00000258675	RP11-299L17.3	1	0.236059	0.505841	-0.328907	0.203382	-0.0718811	-0.295134	-0.0517301	0.112458	0.222112	0.270766	0.0154349	0.401972	0.0492126	0.0911646	-0.306601	0.427201	0.12525
ENSG00000258616	RP11-369C8.1	1	0.226801	0.213899	-0.0540631	-0.0435863	-0.0610578	0.0809557	0.0475901	0.194164	0.13541	-0.00573574	0.112425	-0.0408761	-0.217402	0.198982	0.122862	0.0767768	-0.0687244
ENSG00000258314	CTD-2314B22.1	1	0.240196	0.485937	-0.185913	0.122937	0.091201	0.0337631	0.0454754	0.0392514	0.236621	0.00894228	0.107252	0.0630619	-0.260879	0.18379	0.045572	0.163889	-0.103075
ENSG00000257057	C11ORF97	1	0.409604	0.291593	-0.0618337	0.161473	0.265753	-0.0912368	-0.0370898	-0.074155	0.00619263	0.121256	0.0708917	0.198482	0.167711	-0.0447714	-0.057697	0.0910311	0.0479849
ENSG00000256969	RP11-320N7.2	1	0.334052	0.50394	-0.424186	0.0269595	-0.00401313	-0.0696373	-0.455363	0.130947	0.0523328	-0.110597	0.144145	0.042766	-0.137336	0.696161	0.0234407	0.296707	0.032458
ENSG00000254802	AC022182.3	1	0.192475	0.584964	-0.529555	0.128028	-0.125188	-0.282033	-0.0476506	0.00236647	0.481235	0.453663	-0.11952	0.457518	-0.0965135	0.0669325	-0.344119	0.59255	-0.0173738
ENSG00000254610	RP5-903G2.2	1	0.358878	0.351164	0.0820798	0.234309	0.339912	0.0513889	0.00894372	-0.0292829	-0.447937	-0.301866	0.185025	-0.00907689	-0.145959	0.0660683	0.108683	-0.0745316	-0.14127
ENSG00000254427	RP11-430H10.1	1	0.292861	0.886392	-0.290397	0.540573	0.204426	0.118628	-0.0545315	-0.104174	0.391513	0.0111202	0.15518	0.0903355	0.0183692	0.138125	0.120817	0.215496	-0.0794311
ENSG00000253807	LINC01170	1	0.165545	0.641928	-0.418872	0.209756	-0.0795362	0.29508	-0.0966986	0.102971	0.274144	0.123926	0.114704	-0.126967	-0.0618791	0.190988	0.234042	0.373595	0.0633659
ENSG00000253339	RP11-434I12.3	1	-0.0483072	0.0878571	0.276072	0.126436	0.113371	0.266901	0.19892	0.0539046	0.121929	-0.272803	0.0941264	-0.202636	-0.283489	0.135575	0.262275	-0.288057	-0.186667
ENSG00000253315	CTB-11I22.2	1	0.0482963	0.0656686	0.335509	0.13454	0.218328	0.246819	0.237737	-0.132066	0.0344037	-0.312016	0.12007	-0.160107	-0.342856	0.0749114	0.23303	-0.333773	-0.411409
ENSG00000253308	RP1-170O19.17	1	0.19409	0.637839	-0.253289	0.492563	0.132703	0.0195636	0.00793356	-0.0850962	0.178215	0.201632	0.116399	0.115266	0.0834538	0.027509	0.0202173	0.26726	0.00561565
ENSG00000253154	CTA-392E5.1	1	0.353524	0.309705	-0.413402	-0.106079	0.0218467	-0.190306	-0.15798	0.352909	0.040822	0.189824	0.0883385	0.168029	0.0797453	0.10935	-0.111063	0.456514	0.319136
ENSG00000251573	CTD-2089N3.2	1	0.299037	0.638126	-0.547641	0.124644	-0.0269735	-0.130241	-0.241706	0.0390484	-0.0251859	0.171337	0.22389	0.094288	0.255231	0.136946	0.00197672	0.486808	0.223831
ENSG00000251533	LINC00605	1	0.323881	0.581528	-0.155814	0.416299	0.247925	0.0356055	-0.0875686	-0.026696	-0.227134	-0.127186	0.197338	0.0243166	0.0150179	0.101777	0.0920941	0.120186	-0.0393783
ENSG00000251459	RP11-319E12.2	1	0.363879	0.374397	-0.182482	0.207497	0.223087	-0.0947024	-0.100761	-0.14882	0.039335	0.181938	0.0366101	0.207948	0.224252	-0.0510665	-0.0872666	0.190614	0.108175
ENSG00000251363	RP11-129M6.1	1	0.058085	0.36966	0.209798	0.29325	0.261315	0.246036	-0.0261528	0.0536757	-0.104474	-0.569882	0.147239	-0.166374	-0.338011	0.302437	0.243967	-0.250433	-0.222948
ENSG00000250934	RP11-71E19.1	1	0.574879	0.710645	-0.360679	0.239724	0.196712	-0.297135	-0.117376	-0.00182847	0.115016	-0.0027277	0.251628	0.33314	-0.0556864	0.178907	-0.0861969	0.29382	-0.0509822
ENSG00000250166	RP11-268P4.5	1	0.422817	0.302163	-0.259295	-0.00289948	0.0991678	-0.36348	-0.0972179	-0.0344035	0.0126122	0.0612854	0.453496	0.207571	0.121472	0.0563377	0.120983	0.178649	0.0415643
ENSG00000249631	RP11-281P23.2	1	0.153454	0.460384	0.125028	0.619	0.300312	0.139513	0.100337	-0.146375	0.0802964	-0.0881684	0.0640243	0.0674609	-0.131685	-0.0194748	0.0875144	-0.107751	-0.240654
ENSG00000249487	LINC01586	1	0.253443	0.326126	0.305283	0.412601	0.472306	0.275652	0.21573	-0.202469	0.0652372	-0.181193	0.189974	-0.11319	-0.114122	-0.0424168	0.266562	-0.309474	-0.28031
ENSG00000249346	LINC01016	1	0.163186	0.380809	0.0253775	0.403171	0.431919	0.0400766	0.0142929	-0.0805433	0.0120717	-0.113177	0.0843124	0.0601781	-0.00633885	0.00599331	0.0325686	-0.0402687	-0.0406882
ENSG00000248994	RP11-259O2.1	1	0.12424	0.480268	0.0375121	0.338571	0.209559	0.132464	0.162723	0.0236474	-0.162304	-0.258054	0.201061	-0.0736814	-0.0362567	0.00559563	0.169601	0.00751108	0.0048061
ENSG00000248859	LINC01574	1	0.297885	0.683936	-0.222257	0.377277	0.18469	0.109893	-0.016395	-0.0173419	0.222952	0.0140349	0.192393	0.0363529	-0.137286	0.132456	0.132941	0.185601	-0.163951
ENSG00000248740	RP11-328K4.1	1	0.553759	0.27875	-0.0672841	0.0127986	0.164164	0.024041	-0.0282715	0.134676	-0.0234088	-0.106986	0.213717	-0.00407295	-0.0260816	0.11676	0.127036	0.0445859	-4.13595e-05
ENSG00000243694	RP11-6B4.1	1	0.490731	0.343913	-0.0564621	0.0703383	0.180139	0.0376809	0.0370613	-0.0312907	0.141545	-0.0196131	0.128572	0.0549399	-0.249181	0.132954	0.0765922	0.0113362	-0.251366
ENSG00000241224	FLJ22763	1	0.54828	0.404581	-0.111327	0.0927437	0.192949	0.0480731	-0.0224633	0.0203327	0.0962164	-0.125512	0.163294	0.0148835	-0.163359	0.133616	0.0979055	0.0236685	-0.138365
ENSG00000237949	LINC00844	1	0.722132	0.382193	-0.141143	0.114839	0.252125	0.0114946	-0.0985838	-0.131497	-0.0442901	0.0122285	0.121981	0.153026	0.259053	0.0188454	0.0936757	0.0452942	-0.000467463
ENSG00000237658	RP5-968D22.3	1	-0.15659	0.451119	-0.24709	0.258049	-0.0815398	0.0612842	-0.0395991	-0.0300069	0.230778	0.0289388	0.0254772	-0.0121981	-0.126671	0.122834	0.0261644	0.219358	-0.0508994
ENSG00000237352	RP11-145M4.3	1	0.243248	0.331489	-0.306617	-0.061501	-0.108022	-0.0336903	-0.099168	0.288713	0.146282	0.0309429	0.136983	0.0229967	-0.0485756	0.209586	0.037215	0.274468	0.182925
ENSG00000236780	AC078941.1	1	0.465634	0.294474	0.115677	0.229779	0.410124	0.0800869	0.00967377	-0.151431	-0.0277026	0.00209465	0.177881	0.047809	0.0356608	-0.0621304	0.128735	-0.0732806	-0.134322
ENSG00000236094	LINC00545	1	0.292673	0.469481	-0.487058	-0.10081	-0.115934	-0.125096	-0.258907	0.242981	0.193219	0.104301	0.100097	0.131088	-0.183039	0.589483	-0.0510815	0.453408	0.0281638
ENSG00000235200	RP4-763G1.2	1	0.673216	0.419232	-0.41141	-0.0857401	0.0271109	-0.131206	-0.17768	0.0977546	0.0671081	0.16837	0.161802	0.138396	0.087919	0.16392	-0.0238184	0.356782	0.127465
ENSG00000234506	LINC01506	1	0.635116	0.541239	-0.390825	0.0179942	0.11718	-0.19004	-0.147858	0.0372187	0.0877374	0.232815	0.12497	0.277469	0.0102679	0.14294	-0.102	0.42839	0.0360326
ENSG00000234177	LINC01114	1	0.202096	0.338184	-0.364105	-0.00220023	-0.0685302	-0.351641	-0.183451	0.14625	0.0906871	0.199857	0.0529365	0.286104	0.0538753	0.106193	-0.328781	0.428181	0.174078
ENSG00000234056	LINC00463	1	0.296874	0.329405	0.0402945	0.272016	0.240444	0.458718	0.0128314	-0.0876966	0.02256	-0.171311	0.317273	-0.354726	-0.0088012	0.0652004	0.540957	-0.146664	-0.1194
ENSG00000233730	RP4-666F24.3	1	0.368809	0.345697	-0.069293	0.216755	0.259218	-0.0614434	-0.015324	-0.0584205	0.0723984	0.114253	0.0774956	0.189481	0.110877	-0.0264619	-0.0360393	0.0962297	0.0253454
ENSG00000233393	AP000688.29	1	0.179188	0.515778	0.0626622	0.488454	0.275208	0.552077	0.102711	0.017722	0.111996	-0.180435	0.280371	-0.387704	-0.223761	0.0950986	0.486469	-0.101008	-0.192034
ENSG00000232806	AP001610.9	1	0.340991	0.515268	-0.168146	0.207574	0.219266	0.0742877	0.0221075	0.0509976	0.184459	-0.155022	0.168013	-0.00153738	-0.384182	0.19189	0.113388	0.0686498	-0.210924
ENSG00000232721	RP11-403I13.5	1	0.311291	0.670716	-0.547828	0.111208	-0.0587119	-0.0936486	-0.173092	0.0905599	0.20438	0.146698	0.139285	0.110827	0.0126989	0.207109	-0.0230478	0.488897	0.11683
ENSG00000232650	RP5-834N19.1	1	0.451462	0.485826	-0.142	0.168429	0.1748	0.0401022	-0.00553122	0.00880944	0.137637	-0.00225382	0.157254	0.0471625	0.00339529	0.122118	0.0824129	0.12147	-0.0136367
ENSG00000231720	RP11-568A7.3	1	0.43366	0.483557	-0.288423	0.203931	0.212474	-0.128503	-0.110969	-0.075171	0.0469873	0.203369	0.0921059	0.215882	0.194184	-0.040253	-0.0814298	0.280976	0.1123
ENSG00000231231	LINC01423	1	0.239807	0.313792	0.185237	0.332344	0.364559	0.163815	0.0906492	-0.195766	0.0459367	-0.168654	0.135794	-0.0481039	0.0683285	-0.000433866	0.155248	-0.226634	-0.134427
ENSG00000230978	LINC00160	1	0.414643	0.574578	-0.446729	0.133444	0.267907	-0.156013	-0.218992	0.0036799	0.0719241	0.0607281	0.130339	0.170823	0.0120464	0.137496	-0.0897078	0.373074	0.135286
ENSG00000230387	RP4-737E23.2	1	0.271543	0.378802	0.0584281	0.266541	0.224145	0.164661	0.0859269	0.0424215	0.0229623	-0.14239	0.265177	-0.0976834	-0.0304212	0.056798	0.248543	-0.0589067	-0.11812
ENSG00000229740	U91324.1	1	0.527819	0.587823	-0.474959	0.0394088	-0.0292509	-0.119479	-0.15952	0.107877	0.194187	0.179817	0.13796	0.162949	-0.0279511	0.206069	-0.0380738	0.434514	0.0575452
ENSG00000229694	RP11-305L7.6	1	0.542392	0.560265	-0.371588	0.138712	0.161875	-0.296594	-0.215569	-0.0766072	0.0160949	0.228336	0.0303655	0.408599	0.280059	0.0620966	-0.280847	0.419938	0.16606
ENSG00000228569	AC073133.2	1	0.0385651	0.371449	-0.139171	0.26166	0.0630787	0.0620958	-0.0425685	0.00935421	0.118572	-0.00619437	0.0769251	0.0105189	-0.047699	0.0993764	0.0597395	0.131988	0.0411764
ENSG00000227544	AC018647.3	1	0.477551	0.278274	-0.274285	-0.0400232	0.0853575	-0.242381	-0.135308	-0.0478953	-0.00359671	0.15209	0.29291	0.169436	0.175175	0.0225655	0.0706826	0.244483	0.0501245
ENSG00000227157	AC068535.2	1	0.0237401	0.301677	-0.0177685	0.229821	0.0145153	0.199844	0.0289615	-0.00262848	0.212066	0.0172793	-0.43591	0.278531	-0.154292	0.0542607	-0.240045	0.0675069	-0.114955
ENSG00000226900	RP11-432J24.5	1	0.193442	0.36044	-0.105566	0.0609559	0.0880829	0.0154115	0.0294107	0.120015	0.141946	-0.0349984	0.12929	0.0257476	-0.121727	0.129833	0.0756452	0.139997	-0.0301106
ENSG00000226308	RP4-813D12.3	1	0.503092	0.680815	-0.301441	0.245939	0.246326	-0.0370593	-0.128618	-0.0653239	0.101616	-0.0577905	0.237782	0.121679	0.0389376	0.150401	0.0770283	0.202136	-0.0212883
ENSG00000225873	LINC00694	1	0.269448	0.532409	-0.492145	0.0857267	-0.0277414	-0.133372	-0.197351	0.0240709	0.120505	0.189854	0.118015	0.125577	0.0433231	0.164067	-0.0623023	0.467998	0.1124
ENSG00000225826	LINC00626	1	-0.0389616	0.23613	-0.0183449	0.0901394	-0.0898463	0.142691	0.0327762	0.335461	0.077084	-0.125459	0.159399	-0.131469	-0.118023	0.182163	0.196625	0.0861133	0.206762
ENSG00000225298	LINC00113	1	0.315264	0.472696	-0.418675	-0.0427293	-0.0565145	-0.067755	-0.130422	0.163723	0.175995	0.0154185	0.152217	0.0499021	-0.212191	0.263905	0.0247694	0.338912	-0.0199082
ENSG00000224899	RP11-3B12.5	1	0.312915	0.395992	-0.324796	-0.110054	-0.0661819	-0.0674523	-0.165664	0.351817	0.107821	0.0245149	0.130313	0.0705742	-0.12939	0.201796	0.0091546	0.341571	0.155048
ENSG00000223812	RP11-197K6.1	1	-0.0250107	0.34312	0.198532	0.307244	0.126891	0.248923	0.216937	0.17789	0.177833	-0.233262	0.123107	-0.109939	-0.262609	0.161802	0.230789	-0.141031	-0.123597
ENSG00000223806	LINC00114	1	0.123666	0.226376	-0.0185913	0.11454	0.0444816	0.037384	0.133936	0.0751518	0.233835	0.0908612	0.0159587	0.0930313	-0.362352	0.0947039	-0.00946851	0.0660084	-0.293338
ENSG00000223783	AC124944.5	1	0.221169	0.35418	-0.306851	0.043819	-0.0555663	-0.113082	-0.122448	0.103327	0.115708	0.228967	0.052619	0.128169	0.115267	0.0916092	-0.0707069	0.360607	0.200143
ENSG00000221571	RNU6ATAC35P	1	0.268121	0.695813	-0.322171	0.327715	0.122018	0.24017	-0.0539794	-0.0352255	0.224985	-0.0805114	0.346959	-0.211779	-0.183654	0.18757	0.344675	0.164376	-0.0984345
ENSG00000205622	AF064858.6	1	0.471272	0.678621	-0.156743	0.382745	0.263834	0.0908936	-0.00701258	-0.0207297	0.155747	0.00397226	0.226769	0.037957	-0.044352	0.172943	0.151005	0.148942	-0.095931
ENSG00000132204	LINC00470	1	-0.202843	0.276376	0.420021	0.480489	0.247113	0.324682	0.329073	-0.0488412	0.148841	-0.424661	0.0576025	-0.161564	-0.386682	0.0358262	0.243815	-0.382907	-0.34163
ENSG00000262801	U91319.1	1	0.231706	0.5817	-0.158811	0.289008	0.272096	0.14055	0.00672486	0.158087	0.139175	-0.207639	0.225951	-0.0896856	-0.31413	0.230632	0.196453	0.0827587	-0.153692
ENSG00000261092	RP11-21B23.2	1	0.233235	0.360681	-0.376981	-0.0379673	-0.10445	-0.0213795	-0.120632	0.544223	0.0890473	0.0525068	0.159638	-0.01134	0.0388554	0.20052	0.0740567	0.390221	0.341043
ENSG00000259641	PCAT29	1	0.414048	0.610758	-0.024159	0.417798	0.559214	0.16676	0.0628527	-0.159771	0.138146	-0.175319	0.252238	-0.0697298	-0.282031	0.112782	0.217727	-0.0545473	-0.311489
ENSG00000259359	RP11-327J17.2	1	0.523291	0.582735	-0.0226239	0.475632	0.390134	0.0818628	-0.0154815	-0.233441	0.0571195	-0.0941178	0.160897	0.0765343	0.0220457	0.0301484	0.0979006	-0.0411139	-0.19659
ENSG00000258414	RP11-356O9.1	1	0.479944	0.424654	-0.153805	0.123954	0.365574	-0.0478828	-0.0284453	-0.0639911	0.0269078	-0.0939675	0.182729	0.0768598	-0.173786	0.10289	0.0331269	0.0738305	-0.199232
ENSG00000257869	CTD-2591A6.2	1	-0.00920815	0.465935	0.145193	0.332666	0.205252	0.257601	0.137678	0.0812538	0.196868	-0.451512	0.144632	-0.147248	-0.504732	0.363137	0.24573	-0.183814	-0.341991
ENSG00000249746	RP11-254I22.3	1	0.195029	0.475806	-0.462932	-0.0546609	-0.153964	-0.0834241	-0.13659	0.3264	0.212008	0.180009	0.145684	0.0886006	-0.109657	0.26177	0.007044	0.491935	0.177543
ENSG00000249743	RP11-60A8.1	1	0.472587	0.30932	0.0925459	0.23063	0.351766	0.121148	0.0868245	-0.0705104	0.00811611	-0.0509653	0.189925	-0.0134824	-0.0999445	0.000142709	0.157305	-0.0909714	-0.171989
ENSG00000234362	AC104654.2	1	0.0028847	0.269065	-0.238432	0.15435	-0.129253	-0.075117	0.302307	0.0168583	0.189213	0.400882	-0.0122246	0.142465	0.173439	-0.443947	-0.0996323	0.351096	0.208984
ENSG00000231210	LINC01510	1	0.445775	0.266732	-0.0624097	0.0324012	0.218702	-0.0252965	-0.0249459	-0.0394419	0.00506547	-0.167197	0.0999536	0.0637909	-0.28468	0.122249	0.0207663	-0.0275639	-0.261249
ENSG00000225255	LA16C-83F12.6	1	0.366728	0.636769	-0.298979	0.269397	0.101728	-0.0508487	-0.0499478	0.000546345	0.207172	0.100411	0.159717	0.144681	0.0406789	0.132914	0.00531512	0.272225	-0.00256969
ENSG00000223956	RP4-710M16.2	1	0.515595	0.699809	-0.326543	0.258218	0.15474	0.0109289	-0.120465	-0.039941	0.193669	0.0439149	0.202019	0.0685582	0.00167119	0.156456	0.0857258	0.258199	-0.00541113
ENSG00000223786	RP11-554D15.1	1	0.27079	0.4377	-0.397701	0.0429594	-0.0943989	-0.119066	-0.107882	0.148876	0.206275	0.262714	0.0774949	0.14799	0.0463631	0.15973	-0.0699173	0.430848	0.131475
ENSG00000224652	LINC00885	1	0.0730693	0.499949	0.153896	0.507999	0.220256	0.208989	0.121017	-0.391068	0.0560487	-0.23749	0.156794	-0.0840443	-0.160836	0.0788864	0.203838	-0.200354	-0.388023
ENSG00000253686	LINC01484	1	0.203343	0.164916	0.387378	0.299389	0.379845	0.287362	0.239837	-0.00086116	-0.00278515	-0.2776	0.170632	-0.16411	-0.214663	0.0297741	0.294262	-0.348249	-0.292599
ENSG00000226434	RP11-1L9.1	1	0.12562	0.431771	-0.271247	0.169195	-0.0625905	-0.035372	0.128204	0.261559	-0.016839	0.0995303	0.0935111	0.088937	-0.100961	0.0584961	0.00933991	0.335565	0.153191
ENSG00000238005	RP11-443B7.1	1	0.300449	0.810297	-0.664755	0.182335	-0.0595857	-0.144925	-0.22825	0.059896	0.301879	0.180711	0.120657	0.172422	-0.131474	0.254544	-0.0840245	0.591358	0.038352
ENSG00000250786	SNHG18	1	0.330057	0.481991	-0.39925	0.221731	0.0791997	-0.264469	-0.391228	-0.230896	-0.0653996	0.124787	0.0740045	0.243679	0.547925	-0.0255525	-0.192616	0.361177	0.409711
ENSG00000263050	RP11-667K14.3	1	0.0993423	0.361516	0.0737345	0.421535	0.24954	0.438878	0.0164306	-0.112604	0.0114639	-0.104842	0.241078	-0.313515	0.0952569	0.00966318	0.444546	-0.123473	-0.0342802
ENSG00000261222	CTD-2006K23.1	1	0.200759	0.387882	-0.256042	0.0850356	0.0478542	-0.0195643	-0.0321068	0.0974171	0.0521085	-0.0142965	0.162244	0.00562495	-0.171596	0.137365	0.0414116	0.187235	-0.109529
ENSG00000257194	RP11-567C2.1	1	0.237993	0.502471	-0.136041	0.428197	0.237832	0.0824345	-0.0234643	-0.150983	0.0531837	0.0148329	0.136599	0.0146435	0.0393878	0.00490841	0.0923018	0.0906491	-0.0406743
ENSG00000253214	RP11-1149M10.2	1	-0.195026	0.373474	-0.322178	0.0828123	-0.215845	-0.0528995	-0.0306421	0.212527	0.224524	0.100637	-0.000520054	0.0692295	-0.150674	0.159478	-0.0467437	0.366986	0.0743749
ENSG00000237721	AF064858.11	1	0.147019	0.467413	-0.0696769	0.400469	0.144094	0.129809	-0.00796886	-0.0188368	0.0813843	-0.0196222	0.16587	-0.0590646	0.0734221	0.0958211	0.164142	0.0519684	-0.0385384
ENSG00000203999	LINC01270	1	0.0924847	0.224243	0.387173	0.35951	0.319029	0.257514	0.263039	0.0564055	0.105942	-0.296201	0.123511	-0.115097	-0.410356	0.120077	0.235632	-0.346086	-0.410056
ENSG00000280303	ERICD	1	-0.0886487	0.560522	-0.351431	0.293398	-0.101735	0.0361113	-0.234778	0.127435	0.118126	-0.041017	0.105617	-0.0429502	0.00818397	0.281507	0.0792896	0.297362	0.161216
ENSG00000279949	RP11-10A14.9	1	0.223675	0.76132	-0.0937604	0.624697	0.325009	0.169104	0.101852	-0.131985	0.206068	-0.154441	0.188954	-0.012642	-0.164617	0.0650375	0.158631	0.0135439	-0.24358
ENSG00000278611	CTC-543D15.8	1	0.248245	0.928894	-0.339494	0.582738	0.184242	0.0687647	-0.117531	-0.127617	0.238157	-0.0347766	0.147443	0.0960803	0.0241509	0.169373	0.0743847	0.252239	-0.0639305
ENSG00000278514	AC068831.16	1	0.185027	0.697844	-0.262565	0.35869	0.151121	0.101758	0.00914976	0.0776511	0.173014	-0.245359	0.179515	-0.0361421	-0.348709	0.241658	0.124205	0.147764	-0.256319
ENSG00000278389	RP11-626G11.6	1	0.242979	0.888715	-0.460597	0.443978	0.145733	-0.0149908	-0.120676	-0.0532062	0.246721	0.0217003	0.171303	0.103188	-0.0971652	0.198547	0.0254561	0.371198	-0.0701077
ENSG00000278376	RP11-158I9.8	1	0.370743	0.923348	-0.47642	0.452686	0.199382	0.041402	-0.147057	-0.138872	0.265902	0.0673398	0.221181	0.0617126	0.0666175	0.150582	0.0967188	0.350337	-0.0300183
ENSG00000278238	RP11-245D16.4	1	-0.0320923	0.757052	-0.0674594	0.563031	0.106905	0.333881	0.211466	-0.0468646	0.420741	-0.162001	0.217091	-0.166958	-0.336362	0.145854	0.314099	0.00249465	-0.329033
ENSG00000278058	RP11-70D24.2	1	0.464196	0.717775	-0.175409	0.61157	0.355188	-0.0678757	-0.0966991	-0.271876	0.0400682	0.0795129	0.0663891	0.270959	0.226673	-0.0499991	-0.0862172	0.14201	-0.0542088
ENSG00000277831	RP11-269C23.5	1	0.031761	0.766475	-0.25196	0.656585	0.08739	0.415804	0.0596187	-0.105408	0.246262	0.0571003	0.04189	-0.129529	0.0349717	0.0281027	0.267852	0.176525	-0.0240166
ENSG00000277559	RP11-434E6.4	1	0.292575	0.548225	0.205065	0.587712	0.497626	0.22838	0.0995607	-0.245795	-0.00705143	-0.359956	0.205842	-0.0905479	-0.183253	0.0429148	0.23602	-0.265345	-0.373914
ENSG00000277459	RP11-732A21.3	1	0.140802	0.822682	-0.301622	0.528671	0.113715	0.0910234	-0.162525	0.0174631	0.174051	-0.00837947	0.172421	0.0185855	0.140491	0.166363	0.109887	0.274971	0.136801
ENSG00000277369	RP11-486I11.2	1	0.301165	0.834135	-0.487698	0.316976	0.126791	-0.0501117	-0.159585	-0.0896598	0.277292	0.148413	0.184894	0.096924	-0.00739043	0.164886	0.0146563	0.420774	-0.0225001
ENSG00000277232	GTSE1-AS1	1	0.0966123	0.480286	0.284546	0.503648	0.394648	0.521204	0.335274	-0.174752	0.243561	-0.296487	0.206224	-0.317612	-0.272372	0.0299397	0.452936	-0.35928	-0.443986
ENSG00000276957	RP11-29B2.6	1	-0.00503674	0.775696	-0.455685	0.523665	-0.0613894	0.0185031	-0.0675687	-0.0270197	0.576281	0.22186	0.0205678	0.132361	-0.0221795	0.0945406	-0.0428729	0.402138	-0.00371111
ENSG00000276791	CTD-2270P14.5	1	0.117534	0.564287	0.22494	0.667075	0.430082	0.616453	0.173846	-0.203458	0.184486	-0.229367	0.200457	-0.335643	-0.0344326	-0.00554488	0.531657	-0.296251	-0.240369
ENSG00000276728	AC142472.6	1	0.187171	0.873533	-0.290359	0.639011	0.246493	0.116093	-0.0993528	-0.237856	0.269803	0.0034917	0.139005	0.0539403	0.0634475	0.0770977	0.0931479	0.205088	-0.0893858
ENSG00000275964	RP11-61K9.3	1	0.248245	0.717811	-0.239202	0.405565	0.327233	0.0194541	-0.183665	-0.273151	0.154609	-0.145317	0.133326	0.0542184	-0.0310712	0.0913161	0.0286394	0.133218	-0.131989
ENSG00000275709	RP11-96O20.5	1	0.167949	0.297422	-0.260974	0.0905305	-0.0238776	-0.0815695	-0.0775172	0.0685893	0.209637	0.129129	0.0853935	0.0774235	0.00306754	0.090976	-0.0180844	0.241764	-0.00491517
ENSG00000275223	RP1-63M2.7	1	0.14498	0.675566	0.088161	0.63543	0.518968	0.274554	0.199585	-0.165897	0.182521	-0.309452	0.273762	-0.16829	-0.383523	0.122992	0.308908	-0.185862	-0.446687
ENSG00000274922	RP11-88E10.5	1	0.0517988	0.67208	-0.0211666	0.689541	0.264456	0.115022	0.118788	-0.174751	0.209185	0.0171783	0.0712454	0.0844509	-0.109201	-0.0592842	0.0561418	0.0565115	-0.249219
ENSG00000274818	RP1-292L20.3	1	0.416061	0.789864	-0.399279	0.369286	0.170009	-0.0719734	-0.114599	-0.113351	0.163102	0.152857	0.301419	0.101795	0.311809	0.0226198	0.0669868	0.341923	0.165358
ENSG00000274695	RP11-21K12.3	1	0.080032	0.588663	-0.50013	0.233443	-0.166968	-0.0688951	-0.142255	0.183572	0.261294	0.180085	0.0728106	0.11639	-0.114904	0.172861	-0.0481144	0.453276	0.1232
ENSG00000274605	RP11-12G12.7	1	0.0886243	0.620454	-0.196585	0.266977	0.109463	0.0363594	-0.0161831	-0.0795183	0.198012	-0.355317	0.0433555	0.0262978	-0.48553	0.276056	-0.00558166	0.068951	-0.328132
ENSG00000274560	RP11-285E23.2	1	0.215176	0.522858	-0.243711	0.360568	0.125558	-0.0478679	-0.0816671	-0.10922	0.104591	0.106098	0.136674	0.102804	0.197539	0.0109093	0.0069821	0.215407	0.0694945
ENSG00000274414	RP5-965G21.4	1	0.170272	0.483959	-0.106052	0.467936	0.125997	0.036096	-0.00772099	0.0850696	0.100863	0.112341	0.0709388	0.105222	0.0217439	0.0341277	0.00682622	0.170662	-0.0247408
ENSG00000274363	RP11-104O19.4	1	0.0458495	0.780354	-0.363099	0.549615	0.0217956	0.310893	-0.0562301	-0.0563838	0.431663	0.0853759	-0.0212393	-0.0393257	-0.067321	0.119794	0.134178	0.270055	-0.0705431
ENSG00000274104	CTD-2553L13.10	1	0.030933	0.902305	-0.433353	0.53764	-0.013015	0.0367683	-0.05949	-0.0881121	0.392253	0.0658285	0.0662224	0.109845	-0.123627	0.183335	-0.00403418	0.357499	-0.108827
ENSG00000273821	RP5-963E22.6	1	0.15296	0.891311	-0.404946	0.432422	0.119146	0.0512808	-0.0673761	0.039333	0.316711	-0.0614701	0.172969	0.0304726	-0.260318	0.247552	0.078449	0.330596	-0.130353
ENSG00000273796	LL21NC02-21A1.1	1	0.128827	0.702831	-0.672359	0.229816	-0.14664	-0.203576	-0.405769	-0.00208329	0.120424	0.239588	0.0669413	0.179366	0.348274	0.148282	-0.149237	0.62027	0.400575
ENSG00000273650	CTD-3193K9.11	1	0.319878	0.809471	-0.263869	0.566412	0.368725	0.185565	-0.0981467	-0.193919	0.167284	-0.0180708	0.0818109	0.0512438	0.0444801	0.0422635	0.113885	0.170725	-0.0825324
ENSG00000273456	RP11-686O6.2	1	0.106144	0.858818	-0.178513	0.638065	0.266061	0.222131	-0.014295	-0.25219	0.261778	-0.209557	0.244478	-0.117274	-0.0319289	0.0827574	0.252719	0.0531806	-0.147549
ENSG00000273355	RP11-672L10.6	1	0.0967096	0.809064	0.0284476	0.715914	0.374543	0.275015	0.105099	-0.236915	0.258764	-0.319664	0.184486	-0.0872864	-0.248772	0.125825	0.24785	-0.120149	-0.340251
ENSG00000273344	PAXIP1-AS1	1	0.0476106	0.590337	0.310005	0.792033	0.560386	0.373203	0.219373	-0.44849	0.170768	-0.419637	0.127966	-0.14506	-0.283287	-0.0123141	0.273599	-0.427844	-0.561747
ENSG00000273335	RP11-61L19.2	1	0.215506	0.380136	0.0983349	0.410084	0.349464	0.0825883	0.0644096	-0.454347	0.104303	-0.0639794	0.0926304	0.0300829	-0.00107899	0.00860622	0.0783321	-0.145042	-0.213214
ENSG00000273321	RP11-621L6.3	1	0.148021	0.596778	-0.231873	0.414225	0.0515118	-0.252399	-0.00469202	-0.0175844	0.2354	0.158383	0.0463867	0.374552	0.0332851	0.053706	-0.243303	0.304295	0.00505936
ENSG00000273265	RP11-353K11.1	1	0.115091	0.880402	-0.171085	0.752681	0.255889	0.1743	0.083722	-0.26089	0.368274	-9.21799e-05	0.128737	0.0418611	-0.0890839	0.0599798	0.128444	0.0987968	-0.288942
ENSG00000273209	RP11-107N15.1	1	0.240763	0.629631	0.0778933	0.566624	0.33061	0.0948975	0.0493108	-0.156386	-0.0364547	-0.252256	0.0967447	0.137167	-0.02951	0.0625586	0.0744221	-0.0722954	-0.151006
ENSG00000273162	RP11-108L7.15	1	-0.0448371	0.697107	-0.0114442	0.564251	0.141239	0.282358	0.161656	-0.0846323	0.47497	-0.231119	0.103173	-0.0976465	-0.467953	0.187362	0.208822	-0.0640341	-0.421071
ENSG00000273143	RP11-525A16.4	1	-0.00246815	0.524758	-0.60789	-0.0352884	-0.302316	-0.132417	-0.159595	0.436489	0.285993	0.193675	0.05642	0.106736	-0.211193	0.303392	-0.0719848	0.614136	0.16799
ENSG00000273139	XXBAC-B444P24.14	1	0.172101	0.872879	-0.537757	0.410044	-0.00177528	-0.00793574	-0.123976	0.0356363	0.3325	0.11795	0.164246	0.0825497	-0.0830355	0.199525	0.0307643	0.448246	0.0350213
ENSG00000273117	AC144652.1	1	-0.0856677	0.281171	0.355655	0.369025	0.169939	0.41191	0.343678	-0.0200208	0.246481	-0.361055	0.214654	-0.318906	-0.421652	0.0643485	0.41283	-0.375837	-0.418422
ENSG00000273091	AP000255.6	1	-0.0986365	0.433689	-0.0240249	0.413154	0.0729028	0.682523	0.0589081	-0.0624423	0.210811	-0.139369	0.0380262	-0.404746	-0.126016	0.0811987	0.466191	-0.0808363	-0.143689
ENSG00000273084	RP11-1275H24.3	1	0.176657	0.811562	-0.103964	0.650231	0.449076	0.168936	-0.0385949	-0.28041	0.116145	-0.293826	0.306688	-0.10358	-0.113872	0.097936	0.240676	-0.019617	-0.225729
ENSG00000273061	CDC37L1-AS1	1	0.462654	0.834295	-0.503519	0.305128	0.218176	-0.103347	-0.163661	-0.197181	0.250535	0.139467	0.128222	0.21007	0.0514326	0.109706	-0.061596	0.395406	-0.0582834
ENSG00000273008	RP11-351D16.3	1	-0.199943	0.522091	-0.121931	0.510026	-0.00877248	0.507911	0.0784496	-0.0696013	0.517009	0.0287114	-0.102553	-0.196452	-0.145104	0.0585516	0.237377	0.0425988	-0.160004
ENSG00000273001	RP11-118K6.3	1	0.175474	0.772609	-0.183618	0.663227	0.274429	0.24234	-0.0756255	-0.151418	0.104782	-0.112544	0.357621	-0.181102	0.0936931	0.169249	0.351313	0.0719835	-0.0741889
ENSG00000272953	RP11-1275H24.2	1	0.0972908	0.888155	-0.179009	0.82931	0.285468	0.207736	0.00485156	-0.215898	0.246215	-0.0495155	0.096775	0.0295449	-0.0849674	0.0666584	0.118578	0.111726	-0.184348
ENSG00000272853	RP11-398C13.6	1	-0.1279	0.723572	0.00297739	0.674017	0.170748	0.351991	0.212526	-0.120642	0.330716	-0.21408	0.103892	-0.143158	-0.372964	0.103171	0.264955	-0.0738098	-0.396061
ENSG00000272791	RP11-464F9.22	1	0.124032	0.875662	-0.145397	0.788711	0.258015	0.333517	0.0444196	-0.181426	0.310262	-0.0477241	0.122926	-0.0620407	-0.0102334	0.068868	0.24035	0.0679976	-0.14714
ENSG00000272716	RP11-563N4.1	1	0.0353163	0.68329	-0.047735	0.4731	0.116782	0.240058	0.345286	0.0239031	0.493526	-0.0863665	0.1449	-0.0566752	-0.345412	0.129206	0.198115	0.0350879	-0.29866
ENSG00000272688	RP13-270P17.3	1	0.233744	0.883962	-0.535724	0.407701	-0.00324243	-0.107601	-0.14652	-0.103345	0.335042	0.144114	0.0826896	0.209675	-0.0108356	0.170078	-0.0932069	0.469077	-0.0176937
ENSG00000272667	RP11-395A13.2	1	0.0194668	0.742472	-0.3522	0.4109	0.0324326	0.0564687	-0.137619	-0.104898	0.264386	-0.0401441	0.0201947	0.0560336	0.0991159	0.0839113	0.00321534	0.279725	0.110105
ENSG00000272663	RP11-191L17.1	1	0.232142	0.914787	-0.308664	0.517578	0.165397	0.0895292	-0.0106325	-0.0280451	0.339713	-0.0573879	0.206625	0.0566684	-0.128037	0.199097	0.123227	0.242464	-0.0816827
ENSG00000272622	RP11-395N3.2	1	0.382766	0.664738	0.076088	0.607134	0.627812	0.213391	0.0674194	-0.113419	0.00640668	-0.232455	0.307449	-0.0936556	0.00826647	0.0449684	0.270191	-0.103751	-0.0974524
ENSG00000272525	RP11-79P5.9	1	0.186721	0.90157	-0.182605	0.66173	0.354289	0.22394	0.0264718	-0.1981	0.316731	-0.115795	0.172048	-0.018093	-0.123597	0.11158	0.18006	0.0856594	-0.226542
ENSG00000272468	RP1-86C11.7	1	0.028999	0.718069	-0.352129	0.351405	-0.0958677	-0.00980307	0.130994	0.123777	0.444641	0.122433	0.06274	0.127734	-0.299895	0.157887	-0.0224132	0.342107	-0.149057
ENSG00000272459	RP11-1277A3.3	1	0.343237	0.797263	-0.633244	0.233485	-0.139982	-0.156392	-0.0844837	0.0704938	0.267418	0.375655	0.166667	0.212369	0.117685	0.0696379	-0.0714807	0.624791	0.142689
ENSG00000272455	RP4-758J18.13	1	-0.339143	0.522846	0.102157	0.737194	0.0443776	0.235597	0.238981	-0.11898	0.321339	-0.119246	-0.0714715	-0.00192852	-0.34799	0.0925425	0.077812	-0.112366	-0.384815
ENSG00000272384	RP11-44N11.2	1	-0.0623591	0.737907	-0.488538	0.392933	-0.144824	0.0760076	-0.0649752	0.148513	0.274026	0.0903727	-0.0200196	0.0734559	-0.0999666	0.1664	0.00117627	0.448158	0.091976
ENSG00000272360	RP11-359I18.5	1	0.400836	0.638363	-0.0659034	0.350777	0.553441	0.0843133	0.0331052	-0.0115602	0.126463	-0.174161	0.255248	0.00848685	-0.272364	0.151203	0.15873	0.0311279	-0.247732
ENSG00000272255	CTD-3224K15.3	1	0.108963	0.682764	-0.490806	0.270563	-0.0568663	-0.062047	-0.181964	-0.017229	0.358634	0.0793915	0.0786551	0.0978013	0.0702652	0.160519	-0.0312377	0.404665	0.131454
ENSG00000272205	RP11-277B15.3	1	0.146088	0.877651	-0.155384	0.730965	0.249955	0.207446	0.0746354	-0.194642	0.35479	-0.0543157	0.178622	-0.0163844	-0.166397	0.132886	0.177973	0.0922379	-0.249238
ENSG00000272192	CTD-2532N20.1	1	0.242025	0.67061	-0.377836	0.281481	-0.0382315	-0.07105	0.149248	0.0853847	0.37847	0.281043	0.132412	0.183887	0.126377	-0.0756238	-0.0242293	0.414526	0.150661
ENSG00000272138	RP11-27N21.3	1	0.298111	0.885339	-0.274196	0.48697	0.279893	0.0972239	-0.0438795	-0.0527945	0.197134	-0.180223	0.238889	0.0122689	-0.180402	0.217833	0.152995	0.175318	-0.148002
ENSG00000272092	RP11-350N15.5	1	0.382936	0.817348	-0.21295	0.450354	0.334759	0.0908079	0.0321731	0.00712609	0.230447	-0.0671684	0.248791	0.0333463	-0.195757	0.157271	0.151766	0.184215	-0.192022
ENSG00000272086	CTD-2186M15.3	1	0.214424	0.787104	-0.410439	0.370385	0.0710681	-0.0485846	-0.242089	-0.170605	0.207661	0.00428631	0.0351494	0.165253	-0.00404431	0.188359	-0.0602173	0.332399	-0.0191247
ENSG00000272068	RP11-284F21.9	1	0.131732	0.619327	0.0172066	0.539051	0.41401	0.208935	0.0759625	-0.0283362	0.125752	-0.370968	0.190558	-0.107017	-0.434651	0.171636	0.206061	-0.0932368	-0.346745
ENSG00000271930	RP11-44N12.5	1	0.0827378	0.590077	-0.0250933	0.42978	0.1067	0.168359	0.0741855	0.0523185	0.262061	-0.0665018	0.172164	-0.0305245	-0.00853307	0.126249	0.18578	0.0459932	-0.0479401
ENSG00000271926	CTD-2376I4.1	1	0.470644	0.660258	-0.342487	0.328691	0.239969	-0.101742	-0.148738	-0.151704	-0.0109429	0.136593	0.171625	0.178728	0.227194	0.0645014	-0.0316626	0.305511	0.0645332
ENSG00000271888	RP11-560J1.2	1	-0.102277	0.490339	0.112975	0.400133	0.0247485	0.288047	0.142105	0.111006	0.261685	-0.301666	0.133908	-0.159682	-0.420271	0.395003	0.270116	-0.123815	-0.324682
ENSG00000271882	KB-1410C5.5	1	0.276787	0.69052	-0.577006	0.271092	-0.0742171	-0.0963391	-0.299235	-0.0096767	0.164123	0.259704	0.186477	0.108596	0.419881	0.0626096	-0.00860319	0.545035	0.415584
ENSG00000271855	RP11-214N9.1	1	-0.0486349	0.816342	-0.0738776	0.721464	0.140468	0.368541	0.145606	-0.124571	0.408652	-0.149805	0.0945922	-0.117791	-0.260731	0.123929	0.263313	-0.00627899	-0.296186
ENSG00000271849	CTC-332L22.1	1	0.400119	0.616342	-0.516527	0.0726312	0.00735347	-0.293009	-0.145643	0.0349009	0.418576	0.254459	0.487731	0.116053	0.0717192	0.125153	0.0574696	0.473823	0.0954727
ENSG00000271737	CTB-113I20.2	1	0.223051	0.920469	-0.550803	0.408676	0.0938043	-0.0240342	-0.219204	-0.0847017	0.288732	0.0283564	0.120917	0.110332	-0.079156	0.212195	-0.0163995	0.422541	-0.0506496
ENSG00000271646	RP11-326I11.3	1	0.306635	0.453939	-0.0716731	0.44331	0.317491	-0.17185	-0.0263548	-0.416082	0.145273	0.368327	-0.0449982	0.366273	0.270864	-0.16696	-0.228761	0.144602	-0.15862
ENSG00000271387	RP11-382D12.2	1	0.0524978	0.461857	0.0353916	0.505281	0.171189	0.210713	0.0683367	-0.139599	0.168355	-0.015661	0.123789	-0.0341037	0.0377246	-0.0151748	0.173473	-0.0425546	-0.1537
ENSG00000271324	RP11-10C24.2	1	0.339364	0.794315	-0.274548	0.556086	0.361122	0.0123436	-0.0506135	-0.162219	0.0967216	-0.0899418	0.193114	0.0993766	0.00890812	0.0345808	0.0483574	0.185953	-0.0661918
ENSG00000271265	RP11-230C9.4	1	0.126742	0.687735	-0.0986785	0.595785	0.207554	0.28975	0.076031	-0.105036	0.256139	-0.110205	0.523852	-0.268088	-0.00447456	0.0663116	0.505822	-0.000355427	-0.0843904
ENSG00000271200	RP11-430G17.3	1	0.131709	0.892149	-0.428768	0.612461	0.0529828	-0.0484532	-0.0827881	-0.103047	0.308325	0.149134	0.00874472	0.259894	0.0461509	0.119338	-0.106108	0.381921	-0.0108676
ENSG00000270996	RP11-342K6.4	1	0.280128	0.645974	0.169254	0.646272	0.418038	0.332949	0.205349	-0.127657	0.196509	-0.214272	0.152018	-0.0109753	-0.217128	0.0391489	0.273104	-0.184904	-0.284433
ENSG00000270720	RP11-84C13.2	1	0.321848	0.877054	-0.391271	0.567434	0.158409	0.0913773	-0.0616582	-0.144932	0.325345	0.119275	0.0362476	0.154764	0.0066538	0.0979769	0.0144183	0.309108	-0.0386114
ENSG00000270673	YTHDF3-AS1	1	0.19712	0.860631	-0.466956	0.315227	0.0701983	-0.0255102	-0.078674	-0.0221024	0.348729	-0.0422472	0.109569	0.111152	-0.276099	0.239283	-0.00885033	0.349241	-0.168477
ENSG00000270659	RP11-105N14.1	1	0.140895	0.635918	0.185326	0.727482	0.416624	0.180653	0.18719	-0.354194	0.345713	-0.198913	-0.00380995	0.124114	-0.133674	-0.00854459	0.0665029	-0.212941	-0.348436
ENSG00000270604	HCG17	1	0.133904	0.589109	-0.587564	0.113288	-0.194581	-0.131395	-0.21311	0.106217	0.241977	0.189122	0.0979273	0.143656	0.0361448	0.201358	-0.0735596	0.523511	0.188913
ENSG00000270482	RP11-131L12.2	1	0.273037	0.767507	-0.263863	0.52133	0.232205	0.0398099	-0.0575251	-0.151921	0.196244	0.0371964	0.168542	0.0986694	0.0933757	0.0762595	0.053121	0.194856	-0.0202149
ENSG00000270419	CAHM	1	0.0533011	0.871491	-0.235119	0.762248	0.164211	0.245452	0.0196523	-0.207545	0.312928	0.0543557	0.0647074	0.0142793	0.0485322	0.0335945	0.152205	0.172547	-0.0931887
ENSG00000270195	RP11-572O17.1	1	-0.10047	0.815362	-0.300027	0.724816	0.0338645	0.114031	0.0339364	-0.17996	0.442301	0.200334	-0.012291	0.10723	-0.108022	0.0568592	-0.0111624	0.266603	-0.195308
ENSG00000270170	NCBP2-AS2	1	-0.14189	0.677644	-0.421129	0.213274	-0.204837	0.0178939	-0.0545267	0.113603	0.378039	-0.131856	0.0376626	0.0148228	-0.469313	0.37078	-0.00171709	0.313435	-0.238761
ENSG00000270141	TERC	1	0.209019	0.335319	-0.0828133	0.068809	-0.0149601	0.103997	-0.00917584	0.149859	0.187325	0.0606729	0.120132	-0.00709787	0.051255	0.162652	0.126461	0.145077	0.140367
ENSG00000270076	AF131215.8	1	0.114886	0.634962	-0.225304	0.511649	0.134691	0.0774469	-0.0441566	-0.0694549	0.117809	-0.0419848	0.150921	0.0341965	0.00988817	0.06553	0.0980699	0.167476	-0.00824682
ENSG00000269961	CTD-2033C11.1	1	0.268904	0.918935	-0.417967	0.565847	0.171843	0.00943451	-0.0877061	-0.119259	0.373807	0.134084	0.0591117	0.209084	-0.0102586	0.10309	-0.0373313	0.362737	-0.0553992
ENSG00000269489	RP11-98D18.17	1	-0.0701859	0.558404	-0.0128382	0.540634	0.151628	0.701888	0.122581	-0.0767584	0.263615	-0.163123	0.325476	-0.558717	-0.177157	0.0878055	0.658129	-0.106735	-0.192317
ENSG00000268536	AC005523.3	1	0.0372377	0.314191	0.0289639	0.344546	0.120946	0.167529	0.111035	-0.0550468	0.110585	-0.0139677	0.142344	-0.0818426	0.0242625	0.0117162	0.183116	-0.0282797	-0.00870131
ENSG00000267649	CTD-2587H24.10	1	-0.0599681	0.652044	-0.011181	0.599648	0.201845	0.271665	0.162425	-0.0372432	0.251798	-0.164969	0.19803	-0.121507	-0.278097	0.0804904	0.271608	-0.0172451	-0.232767
ENSG00000267475	CTD-2538C1.2	1	0.0726882	0.750932	-0.567499	0.210477	-0.189921	-0.153122	-0.118824	0.033487	0.325177	0.209765	0.146036	0.145712	-0.176141	0.243426	-0.0697732	0.524801	-0.0409884
ENSG00000267421	AC005498.3	1	0.417226	0.875363	-0.51121	0.292312	0.160954	-0.17714	-0.113318	0.00371534	0.242419	0.061609	0.203625	0.236612	-0.0624031	0.186939	-0.07404	0.425561	-0.0438492
ENSG00000267260	CTD-2162K18.4	1	-0.143246	0.237077	0.366714	0.369808	0.187818	0.364492	0.553964	0.0403403	0.142988	-0.265035	0.323455	-0.326065	-0.210777	-0.128575	0.408752	-0.312761	-0.192523
ENSG00000267130	CTD-2540B15.9	1	0.144596	0.665037	-0.275801	0.408896	0.112533	0.027603	-0.0109476	-0.0120399	0.212354	0.0308662	0.130054	0.0601718	-0.130693	0.108804	0.0458151	0.223719	-0.0957898
ENSG00000267100	ILF3-AS1	1	0.0964294	0.724207	0.0129573	0.684112	0.364814	0.274249	0.110249	-0.392253	0.234855	-0.139092	0.146194	-0.0767512	0.0307953	-0.0329282	0.215808	-0.106017	-0.270251
ENSG00000267011	CTB-50L17.16	1	0.298271	0.477926	0.111758	0.461461	0.401168	0.174199	0.0835195	-0.111348	0.0254188	-0.139237	0.215772	-0.0629492	0.0526687	0.01533	0.215267	-0.109198	-0.0764877
ENSG00000266970	RP11-806H10.4	1	0.0303438	0.635213	-0.517077	0.0807018	-0.201344	-0.122018	-0.227607	0.280648	0.278503	0.131204	0.0531303	0.140556	-0.246151	0.384715	-0.0871212	0.539338	0.0538336
ENSG00000266010	GATA6-AS1	1	0.433376	0.590951	0.0374904	0.565923	0.474077	0.125826	-0.10807	-0.335757	-0.00296629	-0.239495	0.187538	0.00531676	-0.0428683	0.0512989	0.145807	-0.137852	-0.295441
ENSG00000263859	RP11-498C9.16	1	-0.0299279	0.849469	-0.508827	0.414965	-0.137219	-0.00106949	-0.0960196	0.0657445	0.419822	0.00981386	0.0654595	0.0960482	-0.249672	0.302891	-0.0157584	0.404148	-0.0815363
ENSG00000263731	RP11-498C9.15	1	-0.366488	0.507532	0.0364956	0.555725	-0.0164901	0.268648	0.183625	-0.0547658	0.36172	-0.278434	0.0161874	-0.133545	-0.468614	0.205754	0.169986	-0.12686	-0.377718
ENSG00000263004	RP11-166P13.3	1	0.440882	0.791042	-0.174604	0.500938	0.451068	0.055518	-0.0484037	-0.326644	0.169244	-0.124905	0.141822	0.113209	-0.102977	0.0572207	0.0530346	0.0632685	-0.308115
ENSG00000262165	RP11-81A22.5	1	0.310163	0.848011	-0.71241	0.194776	-0.0987294	-0.229971	-0.266385	0.102894	0.243938	0.183242	0.080356	0.270058	0.0316576	0.221309	-0.163358	0.631108	0.153831
ENSG00000261474	RP11-452L6.1	1	0.126712	0.85346	-0.225462	0.780382	0.314648	0.200889	-0.0538755	-0.260352	0.210116	-0.0139386	0.15376	-0.0263145	0.100751	0.0146579	0.154703	0.126289	-0.0735116
ENSG00000261220	RP11-629O1.2	1	0.0359771	0.872815	-0.513917	0.523096	-0.0362867	0.0118138	-0.110476	-0.0398098	0.365882	0.194944	0.111238	0.0913212	-0.0846179	0.172693	0.00422369	0.445588	-0.0809411
ENSG00000261204	AC004449.6	1	0.059892	0.582789	-0.16368	0.309235	0.0910503	0.121813	0.0560227	0.0582052	0.169131	-0.304267	0.189778	-0.0867698	-0.267136	0.389538	0.184302	0.0535771	-0.122223
ENSG00000260805	RP11-61J19.5	1	-0.0121943	0.652948	0.153501	0.675241	0.27727	0.264093	0.165275	-0.247487	0.192472	-0.307493	0.180508	-0.109459	-0.230111	0.102415	0.259422	-0.213482	-0.377219
ENSG00000260448	LCMT1-AS1	1	-0.0454647	0.326776	0.187319	0.322369	0.0973101	0.408031	0.365697	0.00586052	0.435358	-0.0100606	0.0514969	-0.15824	-0.203197	-0.0453804	0.310481	-0.149632	-0.234442
ENSG00000260209	RP11-680F20.10	1	-0.0980066	0.309795	-0.112953	0.15527	-0.0221349	0.105183	0.0846944	0.104001	0.271966	-0.0458704	-0.0102791	-0.0136177	-0.501005	0.176695	0.0328176	0.0887577	-0.206689
ENSG00000260101	RP11-568N6.1	1	0.37433	0.238161	0.236299	0.299328	0.350352	0.116495	0.201716	-0.276454	0.11553	0.0317587	0.104544	0.0521217	-0.226432	-0.0573836	0.108566	-0.220011	-0.388601
ENSG00000260077	RP11-254F7.2	1	-0.0391505	0.348116	0.142886	0.598777	0.176338	0.0325483	0.0447944	-0.449406	-0.0134586	0.161555	0.129763	0.0757517	0.464573	-0.237831	0.0584045	-0.0523515	0.00898613
ENSG00000259925	CTA-363E6.2	1	0.50466	0.702205	-0.289416	0.387158	0.297486	-0.0586159	-0.129562	-0.0742175	0.0832362	0.0209588	0.155547	0.1754	0.00332938	0.103926	-0.0142251	0.256329	-0.0608027
ENSG00000259153	RP6-65G23.3	1	0.102948	0.633605	-0.33302	0.162295	0.0658832	0.0442802	-0.0241751	0.306559	0.259119	-0.291568	0.299768	-0.0935743	-0.478178	0.342736	0.179122	0.22079	-0.147537
ENSG00000257698	RP11-620J15.3	1	0.135397	0.784441	-0.404282	0.391391	0.0634534	-0.0482577	-0.103797	-0.116381	0.390922	0.200098	0.0662893	0.188414	0.12694	0.0628649	-0.0614493	0.38288	0.0990341
ENSG00000257660	RP11-579D7.4	1	0.252526	0.85643	-0.320725	0.434057	0.226407	0.15142	-0.0485033	-0.037425	0.310067	-0.109201	0.131702	0.00463549	-0.34268	0.255948	0.113949	0.215711	-0.2434
ENSG00000257135	RP11-320M2.1	1	0.100171	0.896434	-0.384124	0.500515	0.092427	0.183455	-0.0685185	0.0311568	0.324677	-0.0886141	0.164938	-0.0664152	-0.216402	0.252628	0.163076	0.283771	-0.119474
ENSG00000256073	URB1-AS1	1	0.15863	0.785398	-0.299021	0.34828	0.154499	0.0135615	-0.0615612	-0.0766697	0.254091	-0.195452	0.0920459	0.0863456	-0.268454	0.210575	0.00727056	0.193899	-0.219866
ENSG00000255458	RP11-539G18.3	1	0.354909	0.752352	0.0920624	0.679462	0.587784	0.260782	0.125391	-0.225012	0.125322	-0.255624	0.13511	0.0141966	-0.155567	0.0555043	0.200264	-0.147378	-0.285892
ENSG00000255284	AP006621.5	1	0.199327	0.916395	-0.363027	0.607266	0.189454	0.0504084	-0.105723	-0.148289	0.284611	-0.031903	0.127795	0.0954827	-0.092666	0.1481	0.0376762	0.251247	-0.176178
ENSG00000255198	SNHG9	1	0.15902	0.896682	-0.637341	0.366141	-0.0255407	-0.122642	-0.199051	-0.0850645	0.336948	0.101505	0.0735425	0.180566	-0.0629127	0.205791	-0.104983	0.504838	0.0137555
ENSG00000255135	RP11-111M22.3	1	0.0802243	0.877724	-0.301798	0.487407	0.0828317	0.175806	-0.0214128	-0.0838159	0.362425	-0.171657	0.172827	-0.0586917	-0.273033	0.258685	0.171568	0.173438	-0.237145
ENSG00000254271	RP11-131N11.4	1	0.433979	0.583276	-0.0205527	0.402998	0.408048	0.0806227	0.035226	-0.172845	-0.00919395	0.0195294	0.205159	0.0777841	0.0503966	0.0286956	0.114012	0.0253142	-0.0959884
ENSG00000253426	RP11-10A14.4	1	0.358889	0.57682	-0.0189492	0.259009	0.26441	0.179816	0.137161	0.0539594	0.175868	-0.341474	0.231218	-0.0948423	-0.379387	0.265293	0.231774	-0.0755292	-0.2924
ENSG00000251259	AC004069.2	1	0.173183	0.858951	-0.159802	0.686739	0.244822	0.175081	0.0276638	-0.191632	0.220684	-0.0580809	0.208323	-0.0163025	-0.0282542	0.117658	0.180211	0.120844	-0.107025
ENSG00000250303	RP11-356J5.12	1	0.416664	0.522774	-0.321324	0.0541417	9.719e-05	-0.109475	-0.222682	0.179941	0.00462181	-0.0280789	0.227321	0.12177	0.271984	0.146099	0.0436687	0.30628	0.202075
ENSG00000249599	BMPR1B-AS1	1	0.368667	0.405841	0.0118032	0.256167	0.506454	0.0613948	0.0115074	-0.201791	0.0249317	-0.216624	0.152251	0.0272198	-0.199887	0.0390024	0.0901644	-0.0909347	-0.248842
ENSG00000248508	SRP14-AS1	1	0.326587	0.719016	-0.0593287	0.647672	0.42306	0.0236965	0.102278	-0.392883	0.214367	0.0588493	0.00159009	0.257176	0.0641951	-0.080876	-0.0608312	0.025451	-0.280644
ENSG00000247095	MIR210HG	1	0.0941795	0.732691	-0.296281	0.437841	0.0395865	0.0657252	-0.0929762	0.221429	0.205343	-0.166778	0.1546	0.00632879	-0.241109	0.262722	0.0970373	0.250515	-0.0431107
ENSG00000246526	RP11-539L10.2	1	0.401727	0.576241	-0.0297229	0.527409	0.461415	0.124111	0.0155088	-0.33371	0.0463077	-0.0301831	0.178393	0.0133764	-0.0130293	-0.00524391	0.13775	-0.0389291	-0.257347
ENSG00000246465	RP11-57A19.2	1	-0.236779	0.343513	0.193421	0.393916	-0.116665	0.340929	0.212719	0.121847	0.252691	-0.226438	0.0978748	-0.207473	-0.248594	0.173729	0.300569	-0.169925	-0.178902
ENSG00000246067	RAB30-AS1	1	-0.000723363	0.720092	-0.14764	0.490586	0.0902489	0.12137	-0.00235474	-0.0762167	0.352153	-0.17945	-0.00155298	0.0660537	-0.344958	0.241977	0.0275469	0.0785123	-0.340072
ENSG00000245975	RP11-30K9.6	1	0.149562	0.778803	-0.175758	0.680994	0.294879	0.115498	0.190155	-0.188918	0.197311	-0.040755	0.169073	0.0293769	-0.118359	-0.062042	0.106086	0.112122	-0.176979
ENSG00000245937	LINC01184	1	0.375199	0.374362	-0.130669	0.170063	0.457258	-0.0789124	-0.239587	-0.23338	-0.0122827	-0.0481346	0.0760911	0.141691	0.13175	-0.0474792	-0.073549	0.0853675	-0.0193943
ENSG00000245694	CRNDE	1	0.0283167	0.534547	0.0473441	0.525508	0.386906	0.00403402	0.0819242	-0.247962	0.195727	-0.332194	-0.0458579	0.160884	-0.298026	-0.0195	-0.103625	-0.113195	-0.320314
ENSG00000245556	SCAMP1-AS1	1	0.256806	0.391361	0.203549	0.42005	0.580031	0.185993	0.177112	-0.434278	0.126963	-0.0717194	0.0878071	0.0143548	-0.134665	-0.133585	0.100208	-0.225401	-0.477649
ENSG00000243479	MNX1-AS1	1	-0.0275015	0.594363	-0.074323	0.345063	0.105763	0.237704	0.195573	0.0845688	0.267255	-0.343114	0.153673	-0.159447	-0.624942	0.205128	0.219304	-0.0244473	-0.40381
ENSG00000237753	AC079922.3	1	-0.0177428	0.741756	-0.443649	0.373372	-0.149884	-0.0430829	-0.0530878	0.0599597	0.48403	0.268715	0.0950262	0.129807	-0.0316828	0.127313	-0.0282225	0.440984	-0.0101256
ENSG00000236924	RP11-390F4.6	1	-0.00707232	0.554501	-0.0132653	0.331967	0.0724268	0.321824	0.182796	0.129107	0.289487	-0.25087	0.0946965	-0.154962	-0.496667	0.36879	0.246341	-0.0349896	-0.314587
ENSG00000236502	SIX3-AS1	1	0.13322	0.463606	-0.0460835	0.286277	0.126682	0.211449	0.0509177	0.0407546	0.116622	-0.0580557	0.312566	-0.192536	0.0510241	0.104651	0.322853	0.0414995	0.0675507
ENSG00000235478	AC006946.15	1	0.137799	0.544733	-0.321955	0.274065	0.00413045	0.00752101	-0.0430786	0.047421	0.214876	0.15744	0.133815	0.0742083	-0.0830377	0.0717733	0.0347231	0.322551	0.00345998
ENSG00000233791	LINC01136	1	0.223435	0.752872	-0.193079	0.397684	0.225166	0.135149	0.0363466	0.0820981	0.239513	-0.134111	0.217839	-0.0328924	-0.306282	0.247715	0.177984	0.15852	-0.170732
ENSG00000233081	RP11-440G5.2	1	0.123677	0.424142	-0.434994	0.0144325	-0.181258	-0.0955175	-0.154483	0.182507	0.175061	0.199942	0.0394637	0.110817	-0.00595973	0.162929	-0.067819	0.502583	0.267543
ENSG00000232645	LINC01431	1	0.239004	0.924788	-0.218984	0.637509	0.27628	0.191905	0.0246926	-0.145365	0.340032	-0.099087	0.207792	-0.0215703	-0.168658	0.150691	0.189312	0.11968	-0.225395
ENSG00000231473	LINC00441	1	-0.0452735	0.328552	-0.0188921	0.271841	-0.00611242	0.156972	0.107911	0.0309638	0.425268	0.112027	0.109484	-0.0900675	0.00806138	0.0278745	0.16868	0.0496724	-0.0209471
ENSG00000228889	UBAC2-AS1	1	0.123093	0.60202	0.135676	0.465018	0.354732	0.317421	0.234799	-0.0429154	0.216156	-0.393459	0.110301	-0.10711	-0.46043	0.164221	0.252284	-0.202338	-0.42591
ENSG00000226853	AC010894.3	1	0.251828	0.785564	-0.239569	0.342607	0.196167	0.0894525	-0.0474514	-0.00106464	0.217006	-0.24985	0.182642	-0.00379597	-0.296299	0.258275	0.112324	0.141636	-0.188795
ENSG00000225975	LINC01534	1	0.111052	0.539937	0.322215	0.678495	0.465528	0.274986	0.265537	-0.427393	0.236357	-0.225465	0.22337	-0.0997011	-0.115438	-0.0331895	0.274468	-0.363324	-0.438557
ENSG00000225285	RP4-758J18.10	1	0.296756	0.647422	-0.38359	0.371802	0.220989	-0.211763	-0.263377	-0.162617	-0.0100833	0.0584312	0.0543576	0.267481	0.220576	0.0452997	-0.178343	0.347547	0.102303
ENSG00000224687	RASAL2-AS1	1	0.118753	0.359513	-0.149651	0.23659	-0.0248737	0.0876184	-0.0556733	0.104801	0.0954749	0.260829	0.169914	-0.0272939	0.40615	-0.0223088	0.14052	0.262441	0.377293
ENSG00000224259	LINC01133	1	0.232042	0.367722	-0.28611	0.0487571	-0.0745482	-0.115988	-0.089789	-0.0643953	0.114888	-0.0130699	0.0165082	0.155623	-0.301331	0.159629	-0.111545	0.25047	-0.257332
ENSG00000223891	OSER1-AS1	1	0.204551	0.691641	0.0275545	0.606071	0.43173	0.165407	0.0721844	-0.403786	0.12861	-0.181533	0.184779	-0.0195406	0.0452426	-0.0383718	0.173624	-0.0980227	-0.206502
ENSG00000223855	FLJ44511	1	-0.142881	0.508374	0.0716548	0.666825	0.224669	0.221204	0.111183	-0.0986184	0.116123	-0.138874	0.0885934	-0.0622898	-0.151791	0.0177237	0.160455	-0.0561914	-0.121763
ENSG00000223764	RP11-54O7.3	1	0.129302	0.641394	-0.142496	0.616335	0.223604	0.174783	-0.0961742	-0.169144	0.080397	0.0226719	0.0735585	0.010938	0.260342	-0.0269656	0.136117	0.112528	0.0996122
ENSG00000219159	AC011298.2	1	0.260217	0.410642	-0.240664	0.20369	0.13279	-0.0465606	-0.155159	-0.0425065	-0.334702	-0.055339	0.186294	0.00666461	0.104807	0.107857	0.0623071	0.1908	0.0708684
ENSG00000214546	AC087491.2	1	0.125591	0.516667	0.127676	0.501966	0.310958	0.260975	0.151832	-0.17686	0.134702	-0.308367	0.196108	-0.137124	-0.259842	0.117972	0.260101	-0.194842	-0.3737
ENSG00000203684	IBA57-AS1	1	0.231932	0.697087	-0.482801	0.227254	0.0140322	-0.021949	-0.125789	0.0406721	0.338735	0.0722939	0.538762	-0.152971	-0.0101606	0.183795	0.294393	0.359746	0.0284464
ENSG00000198468	FLVCR1-AS1	1	0.0356439	0.579358	-0.0755787	0.316704	0.19162	0.158807	0.0103664	-0.149734	0.319031	-0.174899	0.073405	-0.0508635	-0.356781	0.245321	0.0995549	0.00543322	-0.348287
ENSG00000197180	CH17-340M24.3	1	0.370617	0.810363	-0.621425	0.240466	0.117713	-0.199303	-0.285549	-0.17008	0.233103	0.219961	0.110779	0.235756	0.0594429	0.118874	-0.142838	0.529995	0.0479254
ENSG00000183250	LINC01547	1	0.133917	0.736585	-0.486553	0.286628	-0.0464721	-0.0641314	-0.202508	0.0281578	0.321202	0.230814	0.14233	0.110858	-0.0421449	0.162948	-0.0260303	0.471736	-0.00283623
ENSG00000182165	TP53TG1	1	0.435251	0.681359	-0.554438	0.162005	0.193948	-0.262716	-0.297598	-0.125193	0.0835999	0.10704	0.0348647	0.310272	0.107108	0.0580634	-0.238017	0.473968	0.107898
ENSG00000175773	RP11-121M22.1	1	0.437029	0.855996	-0.297877	0.536739	0.308743	0.0446018	-0.0544582	-0.116428	0.120855	-0.0116097	0.218432	0.0839309	0.0193681	0.0819459	0.0822011	0.220106	-0.0828437
ENSG00000120055	C10ORF95	1	0.348525	0.488706	-0.240448	0.261485	0.264432	-0.0450204	-0.058443	-0.0555159	0.0501786	-0.0191293	0.131866	0.10526	-0.130815	0.144003	0.00939337	0.158332	-0.119524
ENSG00000278869	CITF22-49E9.3	1	0.240632	0.713351	-0.32287	0.334628	0.0608052	0.0712542	-0.032532	0.0569679	0.242505	0.0807393	0.216022	-0.00866122	-0.219005	0.214373	0.139724	0.283349	-0.160844
ENSG00000278765	RP5-890E16.5	1	0.0171573	0.85246	-0.316318	0.538016	0.0618492	0.0986551	0.0527864	-0.00475338	0.374623	-0.0844165	0.255745	-0.0324521	-0.15769	0.171381	0.180085	0.225161	-0.0992191
ENSG00000277491	RP11-676J12.9	1	0.0182046	0.659351	-0.58079	0.18587	-0.20378	-0.0608334	-0.125161	0.0538225	0.720044	0.255002	0.0383159	0.0987673	-0.0345712	0.174187	-0.0521674	0.490392	0.0763381
ENSG00000277352	KB-68A7.2	1	0.140605	0.403439	-0.27122	0.231341	0.00927017	-0.0673548	0.250616	-0.046717	0.131227	0.27942	0.0524306	0.144278	0.127089	-0.471172	-0.0641166	0.307542	0.0811255
ENSG00000273424	CTA-223H9.9	1	0.0792086	0.830892	-0.430288	0.595954	0.0105248	0.19147	-0.0815727	-0.0846014	0.394978	0.208432	0.077681	0.00738458	0.0838968	0.0792496	0.107421	0.365802	0.029877
ENSG00000273113	RP11-367H1.1	1	0.175231	0.803396	-0.414012	0.581863	0.0740547	0.00136573	-0.116455	-0.0422566	0.17619	0.127096	0.1597	0.094871	0.112385	0.085415	0.0333124	0.373393	0.0969336
ENSG00000272777	RP11-571L19.8	1	0.362118	0.789043	-0.254047	0.569845	0.26927	0.0642506	-0.137714	-0.339877	0.156104	0.0372347	0.263844	0.0435901	0.290242	0.00673241	0.138795	0.157422	0.00154664
ENSG00000272555	RP11-459I19.1	1	0.157559	0.691432	-0.330336	0.422941	0.0178764	0.0406045	-0.0386684	-0.0678301	0.274418	0.182112	0.0825869	0.100085	0.0189085	0.0640641	0.0207034	0.333157	0.00801389
ENSG00000272382	CTD-2035E11.4	1	0.232551	0.729944	-0.292684	0.499352	0.159954	0.0536389	-0.00771987	-0.177761	0.543524	0.286079	0.112903	0.112649	0.0745839	0.0105193	0.0394941	0.273085	-0.0727775
ENSG00000272079	LA16C-380H5.5	1	0.0790108	0.517428	0.00088453	0.420751	0.221377	0.331732	0.00592494	-0.0305744	0.0553611	-0.362811	0.264188	-0.29093	-0.31208	0.170818	0.382949	-0.11479	-0.256442
ENSG00000271843	RP11-245J9.5	1	0.382382	0.452782	-0.271034	0.134018	0.171756	-0.177501	-0.133421	-0.0813242	-0.0944679	-0.057504	0.467049	0.0290263	0.134112	0.0638512	0.187559	0.160547	0.0729443
ENSG00000271824	AC009014.3	1	0.230602	0.589244	-0.266392	0.250287	0.172644	0.0847161	-0.0437095	-0.0788641	0.180961	-0.0586094	0.277105	-0.0935702	-0.309699	0.161428	0.181144	0.148847	-0.245892
ENSG00000271815	CTD-2235C13.3	1	0.277555	0.697144	-0.374391	0.297524	0.137037	0.106465	-0.0989961	-0.000632657	0.176514	0.0131267	0.554012	-0.24012	-0.00649572	0.161099	0.373706	0.275223	0.0213816
ENSG00000271789	RP5-1112D6.7	1	0.0347163	0.535547	-0.146457	0.507657	0.0437032	0.0805336	0.539383	-0.0268671	0.303218	0.256056	0.0665395	0.0990193	-0.0618252	-0.24919	0.0270226	0.186369	-0.104428
ENSG00000270066	SCARNA2	1	0.21188	0.763017	-0.403527	0.391718	0.0107489	0.0655953	-0.0677681	-0.0207871	0.363266	0.163199	0.123687	0.0645531	0.0249368	0.15403	0.0628116	0.351302	0.0386265
ENSG00000269947	RP11-849F2.9	1	-0.0257595	0.868472	-0.521943	0.528724	-0.0546077	0.0194453	-0.208489	-0.0390719	0.338984	0.0817576	-0.0138529	0.12494	-0.0422772	0.253619	-0.0653788	0.426707	0.0390724
ENSG00000269893	SNHG8	1	0.2225	0.743337	-0.440068	0.28629	0.125134	0.0650512	-0.173167	-0.135449	0.211069	-0.0116156	0.10288	0.0289985	-0.0984749	0.225411	0.05554	0.302743	-0.121834
ENSG00000269892	RP4-761J14.10	1	0.144241	0.833619	-0.351738	0.674235	0.125895	-0.0202552	-0.149831	-0.193407	0.200734	0.104787	-0.00131987	0.226609	0.161998	0.0424958	-0.0919289	0.289891	0.0146375
ENSG00000269646	CTD-2331H12.7	1	0.257414	0.847479	-0.354849	0.628828	0.222891	0.0329703	-0.0902392	-0.21212	0.21604	0.101899	0.137008	0.111172	0.0448298	0.0698708	0.0256888	0.289009	-0.0445844
ENSG00000268945	CTD-2192J16.26	1	0.233704	0.78998	-0.257295	0.603782	0.14906	0.0758019	0.00104539	-0.0736053	0.243306	0.146867	0.168081	0.0884669	0.104309	0.0736138	0.087211	0.25112	0.0112064
ENSG00000268836	LA16C-OS12.2	1	0.140107	0.864655	-0.515117	0.552793	0.0484867	0.0423048	-0.0903995	-0.138397	0.338422	0.221264	0.114981	0.0799016	0.129713	0.0329373	0.0309698	0.41907	0.0502618
ENSG00000268707	RP11-247A12.7	1	0.175604	0.750911	-0.505723	0.434698	-0.0689711	-0.0523804	-0.136545	0.0435037	0.254554	0.322086	0.10381	0.152148	0.147547	0.100238	-0.0368237	0.525569	0.189098
ENSG00000267651	RP11-95O2.1	1	0.104337	0.334899	0.163243	0.454662	0.29256	0.235597	0.177933	-0.112932	0.087603	-0.0679884	0.220486	-0.11493	-0.126508	-0.073364	0.27908	-0.147549	-0.216609
ENSG00000267321	RP11-1094M14.11	1	-0.113139	0.74188	-0.156686	0.51855	0.0273235	0.192314	0.0640866	-0.143618	0.403988	-0.168844	0.0433029	-0.022678	-0.297186	0.223404	0.107536	0.0672389	-0.320263
ENSG00000265933	LINC00668	1	0.054538	0.133628	0.36864	0.173351	0.247353	0.284627	0.315213	0.00420312	0.0658799	-0.480757	0.153534	-0.224539	-0.476798	0.104294	0.286315	-0.39126	-0.380028
ENSG00000265752	RP11-403A21.1	1	0.159641	0.393421	-0.484938	0.0289742	-0.139669	-0.217662	-0.199737	0.0835163	0.121813	0.197796	0.0110916	0.21095	0.0951433	0.131644	-0.182403	0.445163	0.209512
ENSG00000263893	CTD-3010D24.3	1	0.162579	0.611384	-0.139656	0.287066	0.128541	0.0474031	0.0267607	0.11453	0.218735	-0.125827	0.115709	0.055418	-0.428748	0.244093	0.0568918	0.170336	-0.257156
ENSG00000262873	CTD-2561B21.11	1	0.290822	0.881736	-0.465709	0.460595	0.136787	0.0573543	-0.128766	-0.0599497	0.293392	0.0867849	0.210691	0.059219	0.0409477	0.15896	0.101589	0.359475	0.0203491
ENSG00000262772	RP11-353N14.2	1	0.213654	0.733228	0.0265076	0.716636	0.593496	0.257571	0.0935432	-0.186598	0.152499	-0.237565	0.25551	-0.11924	-0.187491	0.0769026	0.272161	-0.11989	-0.271881
ENSG00000262188	RP11-353N14.4	1	0.0709053	0.335701	-0.156729	0.199543	0.102369	-0.0118288	-0.0308617	-0.000947607	0.0850273	-0.159304	0.0112029	0.0366819	-0.458443	0.138161	-0.0400321	0.0766264	-0.325159
ENSG00000261889	RP11-473M20.16	1	0.46909	0.615864	-0.146526	0.412537	0.565318	-0.0195716	-0.0836872	-0.168526	0.00145275	-0.0548975	0.162445	0.126221	-0.0395224	0.0358451	0.0036046	0.108783	-0.14433
ENSG00000261514	RP11-527L4.2	1	0.068661	0.404089	0.208553	0.462292	0.225927	0.302933	0.342352	-0.07109	0.169971	-0.0217465	0.274608	-0.177861	0.0861021	-0.101903	0.359161	-0.147443	-0.0684625
ENSG00000260704	LINC00543	1	0.236213	0.545434	-0.0382445	0.402906	0.281374	0.118284	0.0101529	-0.159459	0.125653	-0.261912	0.119816	-0.0328635	-0.350099	0.144515	0.109773	-0.065082	-0.366348
ENSG00000257987	LINC00935	1	0.0527395	0.410986	-0.0614898	0.361328	0.115401	0.0808184	0.620066	-0.0809798	0.221936	0.0948198	0.0906307	0.0379167	-0.0515422	-0.512426	0.0606728	0.0650995	-0.116752
ENSG00000237361	TUSC8	1	0.424328	0.415543	0.1712	0.379616	0.589336	0.252036	0.106806	-0.176209	-0.00350831	-0.300083	0.24936	-0.149901	-0.208432	0.0169427	0.289032	-0.251639	-0.325859
ENSG00000228692	RP5-826L7.1	1	0.00907636	0.278097	-0.449311	0.0506093	-0.240752	-0.596876	-0.18428	0.0418589	0.152486	0.289453	-0.367463	0.73979	0.0816551	0.049445	-0.707387	0.497112	0.162739
ENSG00000228100	AC016912.3	1	0.0940226	0.505285	-0.202138	0.337105	0.0525886	0.0218906	0.460048	-0.031961	0.221826	0.116264	0.106618	0.0747243	-0.0302315	-0.364515	0.0347442	0.194107	-0.0451008
ENSG00000228037	RP3-395M20.9	1	0.320996	0.47812	-0.270697	0.147598	0.143609	-0.0983487	-0.0784984	-0.0124804	0.15282	-0.00105284	0.121479	0.145325	-0.175378	0.111327	-0.0351419	0.218736	-0.104711
ENSG00000227066	RP3-340N1.2	1	0.0333568	0.428169	-0.495553	0.0578607	-0.1895	-0.245699	-0.215717	0.256843	0.142028	0.270144	-0.0063288	0.235173	0.027628	0.153023	-0.207716	0.575772	0.263263
ENSG00000225434	LINC01504	1	0.526049	0.644424	-0.357171	0.267453	0.221061	-0.109513	-0.153601	-0.0880792	0.128351	0.231465	0.113164	0.222304	0.0784687	0.0289458	-0.0889216	0.404842	0.0417727
ENSG00000225194	LINC00092	1	0.406552	0.289182	-0.105951	0.0887594	0.204605	-0.398377	-0.17594	-0.0869379	-0.108978	0.0845148	0.413105	0.208807	0.369115	-0.0241671	-0.0834616	0.148494	0.147356
ENSG00000221949	LINC01465	1	0.159736	0.401945	0.107804	0.378124	0.313695	0.118892	0.0447159	-0.096675	0.0496277	-0.138232	0.129883	-0.0131732	0.0701585	0.0318595	0.120903	-0.0833275	-0.050013
ENSG00000217702	RP11-287D1.4	1	0.063328	0.484309	-0.391319	0.260689	-0.0992823	-0.263219	-0.137478	0.046376	0.104806	0.243468	-0.161794	0.488846	0.0998199	0.0675896	-0.388127	0.458501	0.161642
ENSG00000180279	MGC45922	1	0.119	0.709266	-0.476451	0.278767	-0.00959541	-0.00936072	-0.0527395	0.0748682	0.320904	0.107695	0.102806	0.0738131	-0.323913	0.210814	-0.00232027	0.39158	-0.0957361
ENSG00000272444	RP11-1017G21.6	1	0.296112	0.922408	-0.39462	0.593951	0.281452	0.104725	-0.090052	-0.162418	0.234684	0.0240233	0.256309	-0.00191398	0.0349045	0.083881	0.157402	0.271242	-0.0766904
ENSG00000278743	RP11-707G18.1	1	0.0837156	0.921239	-0.506114	0.552214	-0.0148952	0.0468081	-0.0904523	-0.0117997	0.426065	0.186266	0.107766	0.0871814	-0.0248907	0.159214	0.0219643	0.445762	0.00766621
ENSG00000269949	RP11-738E22.3	1	0.196791	0.919488	-0.588004	0.403711	-0.00970998	-0.0471947	-0.163463	0.00190806	0.377311	0.0973285	0.110524	0.143644	-0.162349	0.269639	-0.0348964	0.477762	-0.0550066
ENSG00000271420	RP5-1057J7.7	1	0.34348	0.907752	-0.454553	0.520531	0.275171	-0.0297166	-0.134535	-0.154124	0.217555	0.0152213	0.200298	0.113873	-0.0626038	0.148683	0.0252389	0.320563	-0.118707
ENSG00000268751	SCGB1B2P	1	0.252226	0.899744	-0.405228	0.569634	0.12455	-0.0324382	-0.156524	-0.12031	0.215646	0.101864	0.168198	0.154839	0.131092	0.187421	0.0146435	0.348104	0.0447254
ENSG00000261159	RP11-723O4.9	1	0.113344	0.895268	-0.236256	0.731859	0.18864	0.0978089	0.0216335	-0.164871	0.306511	0.0210885	0.104856	0.125924	-0.0938105	0.0933465	0.0493828	0.190189	-0.193973
ENSG00000272024	RP11-546K22.3	1	0.185857	0.894075	-0.563383	0.382153	-0.0994102	-0.00366453	-0.129144	0.0786022	0.361524	0.132291	0.0824636	0.135657	-0.0974071	0.214986	-0.0144013	0.497341	0.0175735
ENSG00000272010	CTD-3025N20.3	1	0.0581575	0.892881	-0.432801	0.582246	0.0251612	0.0465358	-0.0421403	-0.104594	0.356387	0.0673681	0.104042	0.0983913	-0.0679469	0.112462	0.0232992	0.338229	-0.072213
ENSG00000272523	LINC01023	1	0.290731	0.890318	-0.560393	0.372769	0.128513	-0.154431	-0.224593	-0.123827	0.233467	0.0911808	0.0933674	0.231566	0.00957113	0.171191	-0.131223	0.453803	-0.014069
ENSG00000276995	RP11-321A17.6	1	0.260829	0.885446	-0.577571	0.453355	0.04555	-0.058095	-0.166996	-0.0747006	0.314677	0.238315	0.14954	0.156459	0.0349629	0.134082	-0.0126922	0.501702	0.00854754
ENSG00000273156	RP11-127B20.2	1	0.181236	0.882697	-0.401116	0.600944	0.15311	0.0569274	-0.114396	-0.220403	0.285427	0.0797543	0.25382	0.0257026	0.118412	0.0791363	0.13586	0.288851	-0.015362
ENSG00000272308	RP11-231G3.1	1	0.154935	0.881843	-0.466044	0.508165	0.124139	0.0592005	-0.119632	-0.148412	0.331968	0.0809505	0.0880653	0.0831827	-0.0561923	0.126526	0.00755542	0.36638	-0.0529055
ENSG00000251580	RP11-539L10.3	1	0.313749	0.87729	-0.450253	0.383231	0.217129	-0.0752676	-0.15425	-0.102026	0.246513	-0.0721492	0.145899	0.151129	-0.11332	0.196194	-0.0306741	0.324061	-0.0889405
ENSG00000227388	RP11-112J3.16	1	0.113723	0.876949	-0.19682	0.810367	0.271329	0.214729	0.0228785	-0.244258	0.314881	-0.00143874	0.151597	-0.0072012	-0.0648741	0.0669708	0.162306	0.115788	-0.208365
ENSG00000272885	RP11-2H3.6	1	0.124872	0.876768	-0.400654	0.585527	0.107096	0.0897034	-0.0681952	-0.09846	0.327017	0.0668154	0.252131	-0.0138201	0.0334779	0.106974	0.146746	0.311193	0.0104173
ENSG00000275966	RP11-1055B8.9	1	0.00626313	0.876728	-0.292262	0.634765	0.122021	0.165355	-0.0773551	-0.0679135	0.301294	-0.0819568	0.146747	-0.033163	-0.181993	0.21074	0.143241	0.226584	-0.107346
ENSG00000269973	RP11-95D17.1	1	0.0376404	0.875363	-0.481068	0.550805	0.0357117	-0.0715627	-0.11582	-0.151839	0.334103	0.103897	0.0360156	0.199326	-0.011211	0.11566	-0.0984837	0.406264	-0.0317708
ENSG00000250432	RP11-834C11.5	1	0.202485	0.87473	-0.391773	0.466562	0.024329	-0.0111381	-0.0373513	-0.0101084	0.370053	0.13252	0.129315	0.176672	-0.0501813	0.19934	-0.00387314	0.377446	-0.0304348
ENSG00000272556	RP11-638I8.1	1	0.0063644	0.869926	-0.317407	0.732373	0.139104	0.106587	0.0291304	-0.153724	0.278252	0.0431002	0.0417293	0.0816573	-0.0723675	0.0617831	0.011026	0.244702	-0.141084
ENSG00000272644	RP11-33O4.1	1	0.101634	0.866951	-0.684304	0.327304	-0.152885	-0.0927809	-0.192911	0.015601	0.366263	0.177108	0.0525413	0.152363	-0.0833226	0.229253	-0.0981692	0.567333	0.0252727
ENSG00000247516	MIR4458HG	1	0.173262	0.866504	-0.410834	0.382211	0.0760068	0.0165561	-0.047108	-0.0232045	0.288649	-0.111838	0.141339	0.0635773	-0.203015	0.220155	0.0339142	0.301861	-0.132064
ENSG00000234917	RP5-994D16.3	1	0.181063	0.859789	-0.452314	0.492663	0.0417097	-0.0611705	-0.0808246	-0.0623841	0.333993	0.10769	0.318536	0.100293	0.0430346	0.14104	0.112199	0.366308	0.0223708
ENSG00000268568	AC007228.9	1	0.182267	0.858922	-0.666582	0.349407	-0.07115	-0.165511	-0.228456	-0.0428777	0.278062	0.138863	0.0142336	0.244831	0.0179139	0.188528	-0.167777	0.554085	0.0731867
ENSG00000270933	CTD-2227E11.1	1	0.115059	0.857222	-0.242327	0.723799	0.176262	0.137658	-0.00324671	-0.220687	0.373359	0.0845635	0.116453	0.0537067	-0.113163	0.117876	0.0859332	0.185022	-0.204955
ENSG00000269814	CTC-273B12.10	1	0.242393	0.856473	-0.352412	0.487534	0.158108	0.0420068	-0.0292781	-0.0721714	0.271907	0.000456058	0.319702	0.0364416	-0.0632656	0.158204	0.177289	0.23854	-0.0910488
ENSG00000260257	RP5-1085F17.3	1	-0.000463526	0.855431	-0.554046	0.512791	-0.0553697	-0.031603	-0.114981	-0.10257	0.332595	0.121341	0.0939922	0.0973651	0.0403786	0.123795	-0.0276805	0.428137	0.043039
ENSG00000272848	RP1-137D17.2	1	0.213206	0.852264	-0.490064	0.470491	-0.0545127	-0.0379695	-0.128938	-0.0137403	0.203543	0.220575	0.153989	0.145964	0.151088	0.127102	0.00513561	0.463987	0.0661387
ENSG00000237310	GS1-124K5.4	1	0.205264	0.850534	-0.329311	0.406122	0.180157	0.0452831	-0.0493887	-0.0792323	0.299252	-0.165969	0.169984	0.0374239	-0.265776	0.233579	0.0681101	0.2022	-0.209598
ENSG00000224843	LINC00240	1	0.202288	0.850209	-0.372103	0.525721	0.0782404	-0.0380064	-0.0876397	-0.0884287	0.224071	0.0748073	0.0127023	0.238141	-0.0449102	0.143775	-0.0979192	0.337855	-0.0914315
ENSG00000273473	LL09NC01-139C3.1	1	0.086904	0.847828	-0.129061	0.744491	0.250408	0.375674	0.0636569	-0.153823	0.322731	-0.0503897	0.162012	-0.128709	-0.0483878	0.0751637	0.280672	0.055067	-0.145779
ENSG00000272338	RP11-722E23.2	1	0.146325	0.843793	-0.579321	0.468774	-0.0200465	-0.0979779	-0.241446	-0.168423	0.255126	0.194153	0.0534126	0.199071	0.190939	0.105096	-0.102228	0.482853	0.123265
ENSG00000272144	CTD-2035E11.5	1	0.208065	0.843659	-0.334401	0.698358	0.233822	0.0753207	-0.0615188	-0.212494	0.326762	0.216943	0.0901652	0.125128	0.108947	0.00875591	0.0171653	0.296067	-0.0512717
ENSG00000275409	RP11-131L12.4	1	0.193999	0.843102	-0.444808	0.578805	0.103517	-0.0688194	-0.134578	-0.125188	0.218034	0.108374	0.18661	0.160864	0.0941831	0.0882193	0.0128391	0.347081	0.0235684
ENSG00000272343	RP11-140I16.3	1	0.175304	0.841733	-0.310056	0.646643	0.173893	0.030154	-0.0541524	-0.206964	0.249176	0.0874126	0.280731	0.0470822	0.179629	0.0297084	0.134359	0.240098	0.017146
ENSG00000275759	RP11-131L12.3	1	0.20151	0.841613	-0.252199	0.722669	0.291565	0.0493631	0.00456738	-0.207017	0.249086	0.078791	0.252896	0.0726046	0.0890557	0.0206297	0.124342	0.185797	-0.0914286
ENSG00000272744	RP11-367N14.3	1	0.129336	0.84107	-0.365036	0.485008	0.15008	0.121775	-0.0530208	-0.0343644	0.252792	-0.0629641	0.294055	-0.0803492	-0.127676	0.19211	0.203206	0.257257	-0.0648168
ENSG00000274191	RP11-324E6.10	1	0.061176	0.836224	-0.441347	0.532933	-0.0323635	0.0392522	0.0466748	-0.0858474	0.517477	0.248892	0.0917837	0.104662	-0.0107359	0.0156211	0.0106997	0.388243	-0.0446867
ENSG00000272864	RP11-17E13.2	1	0.268959	0.834854	-0.336513	0.648783	0.194993	-0.0785185	-0.105507	-0.186221	0.145216	0.118317	0.0767137	0.258967	0.198099	0.0168285	-0.0869063	0.304318	0.036562
ENSG00000272733	KB-208E9.1	1	0.127142	0.833245	-0.397817	0.649756	0.078874	0.0166159	-0.0925452	-0.114379	0.267816	0.167639	0.108372	0.124452	0.0987201	0.0596169	0.00677998	0.355587	0.0332327
ENSG00000265787	CYP4F35P	1	0.199092	0.832025	-0.311551	0.599548	0.212143	0.100143	0.0723463	-0.0712275	0.433312	0.114256	0.175167	0.0443629	-0.0997649	0.0708973	0.103119	0.259296	-0.114922
ENSG00000277692	RP11-358N2.2	1	0.149629	0.831326	-0.421492	0.586894	0.0385188	0.0103708	-0.102207	-0.0745449	0.248648	0.185793	0.141425	0.113822	0.160078	0.0720564	0.0256907	0.387364	0.106114
ENSG00000272279	RP11-157J24.2	1	0.471571	0.829851	-0.3399	0.430046	0.210425	-0.183255	-0.0954758	-0.127119	0.1501	0.102198	0.200495	0.293658	0.0660429	0.121583	-0.0987409	0.332007	-0.0747909
ENSG00000278107	RP11-162A12.4	1	0.234851	0.829202	-0.654561	0.373724	-0.00246224	-0.198793	-0.269786	-0.11441	0.282562	0.318663	0.0862592	0.256759	0.250873	0.0704998	-0.158986	0.581915	0.183141
ENSG00000259658	RP11-89K11.1	1	0.15323	0.828924	-0.218979	0.705196	0.191286	0.1012	0.11891	-0.185293	0.326411	0.170142	0.154359	0.0968038	0.124226	-0.0647129	0.0841016	0.197339	-0.0892934
ENSG00000260193	RP11-83N9.5	1	0.184974	0.827542	-0.272058	0.515778	0.159609	0.0862467	0.0377444	-0.0520739	0.301665	-0.0058919	0.232267	0.019734	-0.0855987	0.175454	0.141265	0.213688	-0.147811
ENSG00000261600	RP11-575H3.1	1	0.0986737	0.820998	-0.18085	0.657886	0.198946	0.322928	0.0335877	-0.0768691	0.271963	-0.0972178	0.102253	-0.0661819	-0.133422	0.131338	0.205521	0.115385	-0.121777
ENSG00000271384	RP11-435O5.7	1	0.269484	0.819435	-0.492553	0.452822	0.0579959	-0.00947881	-0.13604	-0.0458903	0.237943	0.204777	0.156874	0.107675	0.111512	0.107882	0.0224381	0.441375	0.12687
ENSG00000268649	RP4-806M20.4	1	0.0760035	0.81853	-0.309123	0.623462	0.0632927	0.141441	-0.0270575	-0.0473569	0.323997	0.0179767	0.169877	-0.0126299	-0.0169844	0.18493	0.145267	0.229981	-0.0358319
ENSG00000272369	RP11-446N19.1	1	0.525257	0.812179	-0.551963	0.22288	0.207055	-0.107101	-0.164799	-0.071136	0.247552	0.138287	0.155513	0.181355	0.00556192	0.122073	-0.0474574	0.443489	0.00666261
ENSG00000275632	RP5-967N21.11	1	-0.188444	0.811025	-0.367762	0.56461	-0.0900868	0.0742938	0.0194159	-0.0452062	0.485351	0.0380576	-0.00528987	0.0770671	-0.261967	0.164789	-0.0239481	0.294794	-0.178281
ENSG00000272576	RP11-365H22.2	1	0.128355	0.810681	-0.441885	0.522276	0.0403595	0.0248082	-0.0984907	-0.0853651	0.263661	0.126885	0.143525	0.0877568	0.0365815	0.0810015	0.0343694	0.368864	0.0176474
ENSG00000226644	RP11-128M1.1	1	0.26118	0.810315	-0.371488	0.382752	0.1702	-0.0815473	-0.114677	-0.0188842	0.219358	-0.0106021	0.172993	0.163616	-0.0927851	0.18532	-0.0177887	0.320617	-0.0349505
ENSG00000235475	LINC01372	1	0.258964	0.806565	-0.515593	0.464893	0.00846324	-0.0498928	-0.155022	-0.0236245	0.250144	0.275751	0.152343	0.145093	0.221456	0.0911172	-0.0106788	0.474458	0.159509
ENSG00000260911	RP11-196G11.2	1	0.154795	0.804799	-0.572425	0.498122	-0.0550653	-0.151758	-0.160615	-0.0518933	0.274733	0.347617	0.0134101	0.288072	0.122012	0.0767008	-0.162832	0.55273	0.097307
ENSG00000170161	RP11-262H14.4	1	0.15935	0.804294	-0.141331	0.580056	0.311592	0.359099	0.000700346	-0.204171	0.244296	-0.13337	0.160079	-0.16405	-0.0808143	0.142431	0.281559	0.053379	-0.129879
ENSG00000271780	RP11-1017G21.5	1	0.296123	0.801358	-0.278815	0.475033	0.37352	0.118842	-0.071826	-0.199829	0.159288	-0.120452	0.252779	-0.0550889	-0.045819	0.0775397	0.176525	0.144175	-0.161526
ENSG00000203279	RP11-498P14.5	1	0.0791598	0.80111	-0.232757	0.455607	0.132627	0.167888	0.144471	0.0507379	0.418635	-0.065951	0.199638	-0.043179	-0.303229	0.179414	0.177062	0.175664	-0.178352
ENSG00000263280	LA16C-325D7.2	1	0.319311	0.800419	-0.187036	0.507544	0.461742	0.207353	-0.0251978	-0.0512651	0.14647	-0.197858	0.222787	-0.0578968	-0.23722	0.166449	0.195929	0.0870203	-0.182407
ENSG00000268713	CTC-444N24.8	1	-0.0395528	0.799233	-0.634694	0.408992	-0.140657	-0.180063	-0.167717	-0.0502663	0.307244	0.213311	-0.0193299	0.241615	0.057582	0.0936384	-0.207674	0.562128	0.153096
ENSG00000206140	TMEM191C	1	0.265358	0.797973	-0.504181	0.294185	0.000962252	-0.0566503	0.0777992	0.0803569	0.329733	0.177549	0.204083	0.10107	-0.134503	0.136568	0.0284359	0.451985	-0.0265256
ENSG00000230537	RP11-305L7.1	1	0.0781678	0.79664	-0.522009	0.436361	-0.054695	-0.0485779	-0.0786167	0.02572	0.345113	0.31943	0.0910549	0.155052	-0.0735947	0.141817	-0.0425958	0.52113	-0.0299513
ENSG00000237476	XXBAC-B135H6.15	1	0.365849	0.79436	-0.536305	0.330806	0.191106	-0.136461	-0.22949	-0.13989	0.135009	0.105851	0.178747	0.157561	-0.0226676	0.128625	-0.0530185	0.431484	-0.0595346
ENSG00000273145	CITF22-92A6.1	1	0.211018	0.794115	-0.32143	0.413025	0.242669	0.0163166	-0.120028	-0.155369	0.160356	-0.164421	0.163092	0.0407996	-0.16411	0.136265	0.0512973	0.201814	-0.174402
ENSG00000245468	RP11-367J11.3	1	0.564648	0.793726	-0.243457	0.392812	0.423296	0.037237	-0.0737226	-0.12242	0.117029	-0.0676557	0.299259	0.0656206	0.050135	0.121645	0.134366	0.146615	-0.101558
ENSG00000272551	RP11-324L17.1	1	0.130517	0.792561	-0.378791	0.560637	0.0804175	0.0602198	-0.08535	0.056861	0.224027	0.0985925	0.174153	0.0604371	0.00249581	0.130023	0.0805804	0.352309	0.0949037
ENSG00000278035	RP11-234K24.6	1	0.279045	0.790785	-0.326101	0.575751	0.229282	0.0166139	-0.0983295	-0.160673	0.13567	-0.0345177	0.157635	0.0902222	-0.0558997	0.0916315	0.0334763	0.230372	-0.094993
ENSG00000260420	LA16C-444G7.2	1	0.189912	0.788514	-0.613191	0.257473	-0.0553601	-0.115696	-0.223839	0.0547076	0.176987	0.100464	0.136459	0.132882	0.0226799	0.212043	-0.0550956	0.524834	0.11422
ENSG00000277218	RP11-500G10.5	1	0.100409	0.785912	-0.360945	0.580097	0.0340918	0.0857511	-0.0126077	-0.0956715	0.537995	0.242711	0.110001	0.0671723	0.0567789	0.052943	0.0603865	0.316221	-0.0297095
ENSG00000229891	LINC01315	1	0.190799	0.783916	-0.395947	0.379495	-0.0672022	0.055479	-0.115689	-0.164876	0.260025	0.0891506	0.168254	0.038293	-0.0417131	0.19068	0.0980542	0.302797	-0.143624
ENSG00000262468	LINC01569	1	0.306128	0.782384	-0.167986	0.593403	0.430279	0.110726	0.00901013	-0.236238	0.170904	-0.0923911	0.0972374	0.0770142	-0.200596	0.0652726	0.048164	0.0630545	-0.328468
ENSG00000227740	RP11-318C24.2	1	0.131307	0.779812	-0.202508	0.714536	0.184101	0.167341	0.0125472	-0.21735	0.24029	0.0704301	0.136732	0.0169893	0.074282	0.0372681	0.133745	0.157588	-0.0561791
ENSG00000257556	RP11-44N21.1	1	0.220206	0.779485	-0.36996	0.422939	0.232602	0.00317492	-0.231522	0.000568029	0.0463714	-0.182653	0.288228	-0.0247031	0.0150784	0.173312	0.117775	0.263472	0.038324
ENSG00000276529	AP001505.10	1	-0.197641	0.777809	-0.517933	0.384625	-0.273511	0.0336438	-0.0393553	0.120679	0.430987	0.0560653	0.0481727	0.026906	-0.270831	0.264941	0.00621958	0.423961	-0.0953683
ENSG00000226007	RP11-211N8.2	1	0.218768	0.774966	-0.372269	0.400633	0.0603669	0.172111	-0.101723	0.0948746	0.128935	-0.0756109	0.163938	-0.0248356	-0.0930402	0.21956	0.146775	0.289467	0.0217655
ENSG00000276136	RP11-50I19.2	1	0.187973	0.772286	-0.464855	0.516438	0.025299	-0.0673604	-0.0989088	-0.154191	0.35799	0.366844	0.0701643	0.207361	0.197249	0.0549308	-0.0712201	0.430867	0.0526568
ENSG00000274561	RP11-147L13.12	1	0.121227	0.771064	-0.300709	0.67081	0.2497	-0.0133136	-0.138414	-0.380367	0.194786	0.142076	0.0659176	0.157957	0.198871	-0.0492065	-0.0429728	0.248991	-0.0171918
ENSG00000226686	LINC01535	1	0.284463	0.77104	-0.042831	0.545869	0.28599	0.115425	0.107258	-0.0657547	0.152949	-0.254572	0.257634	0.0215109	-0.195903	0.190459	0.19851	-0.0417387	-0.268057
ENSG00000274372	RP11-94I2.4	1	0.143756	0.770147	-0.440176	0.421204	0.0222163	0.0317703	-0.109836	-0.0232684	0.324674	0.112549	0.120605	0.0568388	-0.0144494	0.150328	0.0468663	0.375376	0.0803244
ENSG00000274825	RP4-616B8.5	1	0.0425126	0.769993	-0.268208	0.469754	-0.00142705	0.13872	0.0168643	-0.068887	0.392573	0.0183661	0.198101	-0.044419	0.0379356	0.18363	0.170251	0.202282	-0.0347999
ENSG00000232224	LINC00202-1	1	0.195628	0.769294	-0.139816	0.666187	0.152176	0.167503	0.236808	-0.000597362	0.274141	0.100301	0.212991	0.0256084	-0.0500496	0.0253176	0.184522	0.155644	-0.12392
ENSG00000269549	RP3-461P17.10	1	0.344184	0.762252	-0.126764	0.666074	0.484436	0.0944218	0.0116905	-0.263213	0.205351	0.0981208	0.230317	0.0606643	0.143527	-0.00469926	0.130252	0.0890055	-0.11338
ENSG00000272112	CTB-113P19.5	1	0.323452	0.760496	-0.724446	0.246625	-0.0845232	-0.283058	-0.285823	-0.0876885	0.246412	0.439114	0.0822685	0.32375	0.268254	0.0633381	-0.216075	0.666059	0.19699
ENSG00000225470	JPX	1	-0.0124856	0.759928	-0.293434	0.415511	0.0658055	0.0764786	-0.0652787	-0.0826808	0.36372	-0.0957334	0.0602123	0.0473013	-0.289832	0.275534	0.0234424	0.224606	-0.218924
ENSG00000231327	AC016700.5	1	0.0842589	0.758377	-0.206577	0.387694	0.0640794	0.247217	0.00563492	0.0635266	0.357627	-0.195677	0.138165	-0.115251	-0.333291	0.305841	0.214841	0.12106	-0.205853
ENSG00000273416	RP4-597N16.4	1	0.166883	0.756701	-0.585573	0.208321	-0.128932	-0.130526	-0.18137	0.135085	0.270208	0.134164	0.332875	0.0514161	0.0790458	0.243355	0.0670292	0.514198	0.210841
ENSG00000237614	AC073257.2	1	0.238449	0.756568	-0.539973	0.269921	-0.0704231	-0.0935131	-0.151338	0.178631	0.23797	0.179112	0.17048	0.133725	0.000186238	0.206239	-0.0119065	0.521227	0.143142
ENSG00000234665	RP11-262H14.3	1	0.261541	0.755896	-0.415073	0.229659	0.105162	-0.0600609	-0.0510313	0.0931278	0.2647	0.0264024	0.333288	0.0409902	-0.134499	0.187283	0.0953858	0.351478	-0.0709827
ENSG00000226091	LINC00937	1	0.238247	0.755597	-0.371435	0.442232	0.0759958	0.155531	0.0513261	-0.0693255	0.284326	0.279371	0.276577	-0.0527155	0.0614507	0.119154	0.209574	0.363827	0.0367183
ENSG00000249388	RP11-834C11.6	1	0.158065	0.755462	-0.347963	0.513048	0.128416	0.0176121	-0.105526	-0.0599639	0.183497	0.0011449	0.134816	0.0828762	-0.0551614	0.114582	0.0258155	0.27275	-0.041816
ENSG00000225511	LINC00475	1	0.373189	0.753821	-0.535346	0.278641	0.0686439	-0.16211	-0.238651	0.0971578	0.127297	0.199193	0.182292	0.213628	0.12027	0.180724	-0.0676808	0.523114	0.217334
ENSG00000258647	LINC00930	1	0.375257	0.75374	-0.232467	0.610039	0.307753	0.0698012	-0.0196982	-0.191275	0.123419	0.0750485	0.187725	0.0788028	0.0463486	0.0289578	0.0930394	0.174876	-0.0881078
ENSG00000278668	RP11-227G15.11	1	0.0257994	0.750688	-0.509522	0.447577	-0.101848	-0.0265025	-0.111027	-0.0528078	0.540053	0.233384	0.017071	0.149304	0.0420648	0.0975368	-0.0736864	0.432471	0.0441548
ENSG00000274248	AJ011932.1	1	0.12867	0.747822	-0.392188	0.388393	0.0715355	-0.030491	-0.211314	-0.063913	0.207677	-0.00757031	0.0787368	0.136073	0.0282073	0.285521	-0.029577	0.299734	-0.0533502
ENSG00000272361	GS1-166A23.2	1	0.0862733	0.746156	-0.299443	0.577934	0.114801	0.12784	-0.168302	-0.0823684	0.147894	-0.00921664	0.345861	-0.137581	0.128646	0.0889884	0.246882	0.228861	0.0860145
ENSG00000253844	RP11-546K22.1	1	0.537697	0.745722	-0.424584	0.261328	0.172228	-0.0465027	-0.122598	-0.0588369	0.150334	0.074062	0.211849	0.114456	0.0447501	0.132249	0.0442288	0.326158	0.038169
ENSG00000228106	RP11-452F19.3	1	0.0757011	0.744765	-0.355174	0.366599	0.0612011	-0.0374125	-0.0263421	-0.212169	0.34871	0.0161041	-0.0854037	0.217522	-0.209928	0.123581	-0.153027	0.300961	-0.190037
ENSG00000236008	AC011747.4	1	0.237118	0.744413	-0.325711	0.277644	0.137111	0.078649	-0.0244695	0.187271	0.309588	-0.155326	0.186678	-0.00817344	-0.499892	0.339331	0.11403	0.250425	-0.244058
ENSG00000236751	LINC01186	1	0.476897	0.741322	-0.296995	0.310483	0.238869	0.0259086	-0.067435	0.0575111	0.169486	0.0567948	0.242065	0.0786604	-0.0656045	0.17529	0.100329	0.282678	-0.062837
ENSG00000245017	RP11-181C3.1	1	0.35212	0.740072	-0.0243206	0.471302	0.249732	0.339163	0.0757107	-0.0264476	0.324859	-0.175268	0.17672	-0.0940756	-0.262596	0.183637	0.279421	-0.00569883	-0.242918
ENSG00000234546	RP3-510D11.2	1	0.406948	0.738443	-0.323501	0.411732	0.295243	-0.0974306	-0.188167	-0.253277	0.00289388	-0.0221588	0.158383	0.187072	0.0904664	0.108984	-0.047748	0.252238	-0.0647419
ENSG00000272375	RP11-51J9.6	1	0.085232	0.738343	-0.516901	0.306409	-0.0628828	0.0396698	-0.104966	0.00660683	0.453601	0.116424	0.375022	-0.148245	-0.0199419	0.16769	0.235365	0.385244	0.039698
ENSG00000271788	CTD-2201E18.5	1	0.179786	0.735633	-0.161545	0.677259	0.224163	0.157472	0.0502233	-0.186112	0.454855	0.166625	0.169017	0.0250334	0.127504	-0.0133989	0.149705	0.137685	-0.0616914
ENSG00000187013	C17ORF82	1	0.322751	0.73206	-0.0788965	0.549941	0.392432	0.142307	-0.00897331	-0.32643	0.141294	-0.168018	0.23797	-0.0306703	0.013197	0.0896447	0.178971	-0.0251627	-0.204556
ENSG00000272970	RP11-329B9.4	1	0.0905282	0.730304	-0.403605	0.372874	-0.19216	0.0174779	-0.153979	0.105681	0.211828	0.146927	0.0225917	0.131605	0.168333	0.123723	-0.0217411	0.438958	0.241799
ENSG00000273014	RP11-225B17.2	1	0.0932375	0.730232	-0.250671	0.533576	0.205267	0.0730047	-0.0954074	-0.147495	0.157466	-0.0886087	0.0530893	0.0797104	0.067462	0.0637582	0.00368704	0.197965	0.0145604
ENSG00000223403	MEG9	1	0.0290486	0.728205	-0.301689	0.529246	0.035998	0.145548	-0.0380883	0.0103819	0.179572	-0.0316244	0.193426	-0.062199	-0.0780348	0.329404	0.170126	0.221571	-0.0154737
ENSG00000281383	CH507-513H4.5	1	0.328303	0.725282	-0.727589	0.00226194	-0.209922	-0.174365	-0.242896	0.227257	0.303302	0.34001	0.136671	0.18968	0.0190597	0.265543	-0.0872878	0.705884	0.239569
ENSG00000279141	LINC01451	1	0.0933076	0.721712	-0.14143	0.534843	0.217049	0.165587	0.0311065	-0.224991	0.153228	-0.0876784	0.186661	-0.0451672	-0.163889	0.122636	0.161127	0.0922457	-0.262882
ENSG00000176728	TTTY14	1	0.361174	0.719848	-0.275518	0.447446	0.292352	0.0176748	-0.22133	-0.365113	0.125041	-0.0249609	0.164803	0.0738893	0.135189	0.119772	0.0627558	0.141866	-0.120222
ENSG00000230939	RP11-314C16.1	1	0.402512	0.718393	0.0275547	0.562057	0.519726	0.122755	0.0361495	-0.227288	0.0699719	-0.198656	0.362552	-0.018237	0.104695	0.0364744	0.25058	-0.0670692	-0.0829307
ENSG00000272040	CTC-366B18.4	1	-0.0220382	0.718324	-0.264441	0.743246	0.0956447	0.0916465	-0.0474687	-0.213329	0.233063	0.178957	-0.0561147	0.157472	0.171108	-0.0421228	-0.0565458	0.237131	0.00527245
ENSG00000274225	KB-68A7.1	1	0.462328	0.716195	-0.194276	0.445854	0.188741	0.103829	-0.149289	-0.0635887	0.141564	0.0150561	0.256413	0.00614808	0.0470677	0.124271	0.183254	0.155788	-0.0577716
ENSG00000235091	WI2-85898F10.1	1	0.335753	0.714103	-0.369966	0.233598	0.161764	0.0232016	-0.0776008	0.0763739	0.178888	-0.0613558	0.244779	-0.00777681	-0.222424	0.221564	0.123364	0.28523	-0.0300682
ENSG00000260317	RP11-48B3.4	1	-0.101471	0.714001	-0.208732	0.612166	0.0812888	0.0580979	-0.0171542	-0.073765	0.271123	-0.124591	-0.0123314	0.0996017	-0.177148	0.174593	-0.0172976	0.130633	-0.117857
ENSG00000278546	RP1-41C23.4	1	0.228265	0.713181	-0.454051	0.329629	-0.0081781	-0.0297729	-0.123212	0.0945094	0.240753	0.190864	0.136678	0.107038	0.0160109	0.175191	0.00514526	0.43466	0.0803323
ENSG00000270091	RP11-78O7.2	1	0.196579	0.712783	-0.29343	0.639687	0.282061	-0.0147255	-0.120724	-0.403049	0.15847	0.234919	0.20528	0.0958309	0.37033	-0.10504	0.0379228	0.231681	0.0320519
ENSG00000259692	RP11-499F3.2	1	0.19708	0.706494	0.0618296	0.693454	0.339437	0.251993	0.0972707	-0.180205	-0.0540589	-0.241165	0.241753	-0.0917843	0.0384662	0.0404395	0.268964	-0.0797691	-0.0971691
ENSG00000205664	RP11-706O15.1	1	-0.293784	0.704145	-0.201408	0.615694	-0.0643523	0.357201	0.0315061	-0.101195	0.344716	-0.163149	0.0515043	-0.208733	-0.299111	0.212658	0.239218	0.0784109	-0.251326
ENSG00000231742	LINC01273	1	0.305745	0.704045	0.0304533	0.496863	0.404573	0.152832	0.062199	-0.0676366	0.0472446	-0.269893	0.230802	-0.0107631	-0.175494	0.162243	0.182113	-0.0569248	-0.26019
ENSG00000153363	LINC00467	1	0.295812	0.703798	-0.458716	0.154756	0.141813	-0.110045	-0.173361	0.0511822	0.256621	-0.0474589	0.0290105	0.19296	-0.371759	0.348954	-0.133624	0.379133	-0.199814
ENSG00000223387	RP11-408H1.3	1	0.145837	0.703579	-0.284312	0.545299	0.0811964	0.00192484	-0.0459296	-0.0434169	0.221055	0.095481	0.0591895	0.16482	-0.101705	0.0993886	-0.0307798	0.26419	-0.0893387
ENSG00000232956	SNHG15	1	-0.204159	0.698197	-0.559455	0.233836	-0.306914	-0.00131242	-0.049067	0.233004	0.423411	0.0635893	-0.0106221	0.0566528	-0.397044	0.327894	-0.0595159	0.484472	-0.112655
ENSG00000214900	LINC01588	1	0.283233	0.697174	-0.498832	0.240363	-0.0805313	-0.0846378	-0.0480589	0.205434	0.358273	0.352618	0.0913892	0.19989	-0.176915	0.180545	-0.0671451	0.516581	-0.0558034
ENSG00000272049	RP11-480D4.6	1	0.192626	0.695116	-0.200685	0.367282	0.0804536	0.161578	0.0431537	0.0204729	0.512849	-0.0101528	0.138254	0.0101479	-0.126164	0.154287	0.145718	0.16465	-0.0911616
ENSG00000278703	RP11-706P11.2	1	0.306969	0.693782	-0.613362	0.0896174	-0.110437	-0.112864	-0.200307	0.100393	0.267687	0.134058	0.137755	0.120379	-0.0695223	0.247478	-0.0435391	0.497193	0.0724636
ENSG00000277999	RP11-426C22.8	1	-0.0142584	0.692642	-0.316399	0.523301	-0.00131098	0.0596659	-0.0342258	-0.0764813	0.334057	0.153893	0.0680872	0.0613685	0.00756604	0.0848327	0.0287652	0.303516	-0.0222284
ENSG00000272583	RP11-344P13.6	1	0.127716	0.692018	-0.172724	0.394032	0.0820543	0.166405	0.082577	0.0133614	0.53622	0.051211	0.192234	-0.0421717	-0.158252	0.152927	0.194318	0.144194	-0.173053
ENSG00000272922	RP11-329B9.5	1	0.0691024	0.691419	-0.407883	0.469919	-0.0344387	-0.000455195	-0.209668	-0.0692023	0.229449	0.0989718	-0.262085	0.336264	0.0641032	0.0936629	-0.208874	0.337312	0.0755834
ENSG00000272824	RP6-74O6.6	1	0.307639	0.690526	-0.301102	0.446524	0.165111	-0.178804	-0.0885765	0.0454759	0.0140326	0.0842613	0.405957	0.13102	0.123291	0.0823302	0.0741609	0.33656	0.146048
ENSG00000274373	RP13-714J12.1	1	0.272151	0.690225	-0.384351	0.346371	0.0581236	0.016386	-0.282721	-0.0214866	0.0938503	0.0854618	0.200068	0.0231026	0.20956	0.109366	0.0956117	0.337099	0.190404
ENSG00000258053	CTD-2021H9.3	1	0.117633	0.686893	-0.156935	0.355535	0.116073	0.159686	-0.088875	-0.0398829	0.24671	-0.261212	0.172603	-0.0729104	-0.328672	0.455701	0.185519	0.0672949	-0.198468
ENSG00000276814	RP1-228P16.8	1	0.080272	0.685595	-0.567084	0.231215	-0.138073	-0.0955259	-0.130698	-0.0683447	0.627855	0.320123	0.0252115	0.17106	-0.0680091	0.125012	-0.105229	0.494383	-0.0460029
ENSG00000225490	RP4-610C12.3	1	0.162499	0.682164	0.12095	0.751972	0.386423	0.165755	0.288872	-0.258648	0.141573	-0.0959812	0.214124	0.0246759	-0.0489249	-0.140973	0.172249	-0.0949156	-0.22552
ENSG00000272370	RP11-307L14.1	1	0.335093	0.676822	-0.363799	0.20438	0.157841	0.0704109	-0.135077	-0.120732	0.142697	0.00386884	0.328183	-0.0608872	0.0705588	0.14261	0.19743	0.266567	0.00108172
ENSG00000232386	RP11-66B24.2	1	0.203137	0.675942	-0.190328	0.328685	0.00073239	0.0585484	-0.009971	0.201294	0.0836114	-0.0527352	0.213925	0.0207813	-0.0838725	0.219546	0.142486	0.247747	0.0519598
ENSG00000273009	RP11-352G9.1	1	0.0849466	0.67431	-0.377213	0.544432	0.00102541	-0.146871	-0.0874494	-0.0630215	0.221954	0.183155	-0.175725	0.431336	0.0130958	0.0620028	-0.275429	0.345336	-0.00991628
ENSG00000254204	RP11-400K9.3	1	0.251171	0.674265	-0.690535	0.0356923	-0.174679	-0.196473	-0.243193	0.130476	0.232732	0.272504	0.11257	0.182545	-0.0223761	0.231444	-0.120406	0.638518	0.141998
ENSG00000225742	RP11-513G11.4	1	0.246969	0.674229	-0.0152151	0.484805	0.329932	0.171161	0.0593999	-0.157337	0.162699	-0.206656	0.208856	-0.0491921	-0.132232	0.150863	0.190911	-0.0508026	-0.200952
ENSG00000277511	CTD-2095E4.5	1	-0.0189824	0.674069	-0.146386	0.661392	0.0631842	0.102353	0.113084	-0.0666381	0.338716	0.297205	-0.0388773	0.190776	-0.052496	-0.0333432	-0.0442953	0.237657	-0.193028
ENSG00000277147	LINC00869	1	0.0144616	0.673293	-0.52938	0.293265	-0.176152	-0.0882752	-0.293126	-0.0521423	0.314653	0.278968	-0.0770735	0.202613	0.098739	0.161289	-0.152995	0.518687	0.18536
ENSG00000226363	HAGLROS	1	-0.020194	0.670449	-0.101209	0.400008	0.0788719	0.16256	0.190876	0.0177467	0.332779	-0.187681	0.168993	-0.0614843	-0.389804	0.161075	0.171786	0.079795	-0.267509
ENSG00000263588	RP11-595B24.2	1	0.119185	0.669865	-0.258239	0.290276	0.0453461	0.0518439	0.0154461	0.0812167	0.324932	-0.108717	0.0584024	0.061891	-0.50137	0.274815	0.0149965	0.19955	-0.313723
ENSG00000236947	RP11-98G7.1	1	0.0290172	0.668728	-0.0234743	0.458642	0.0735744	0.240648	0.151339	0.0795841	0.309244	-0.184551	0.200469	-0.101297	-0.326575	0.236368	0.261954	0.0092236	-0.28142
ENSG00000265478	CTD-2145A24.5	1	0.129429	0.665116	-0.380639	0.36275	0.043547	0.0197201	-0.0737	-0.0225266	0.222468	0.0664094	0.186192	0.0441724	-0.0597561	0.0822138	0.0770135	0.303206	-0.00355992
ENSG00000266258	RP11-41O4.1	1	0.361874	0.664509	-0.422514	0.261415	0.0115994	-0.223969	0.135376	0.0585404	0.292652	0.30441	-0.057846	0.420971	-0.0573057	-0.00556937	-0.266661	0.459616	0.0025581
ENSG00000271992	RP11-42O15.3	1	0.60258	0.663106	-0.377939	0.213563	0.163401	-0.100776	-0.0970511	0.0280474	0.136249	0.00925384	0.169716	0.182331	-0.0296251	0.237091	-0.023862	0.276026	0.0038077
ENSG00000276188	RP11-173P15.10	1	0.0904667	0.662993	-0.169055	0.56015	0.143092	0.133892	0.0268069	-0.0537884	0.206065	-0.0738028	0.167773	-0.030802	-0.101158	0.109788	0.15333	0.0892227	-0.127102
ENSG00000271967	RP11-134K13.4	1	0.18863	0.659384	-0.233782	0.44054	0.171572	0.299442	-0.0352355	-0.0561128	0.144167	-0.103922	0.611143	-0.3998	0.0103833	0.116455	0.568164	0.0856269	-0.024475
ENSG00000260963	RP11-297L17.2	1	0.300408	0.65895	-0.29376	0.244718	0.108761	0.0225369	-0.0509054	0.061144	0.193362	-0.0691717	0.129066	0.0484551	-0.268593	0.23252	0.0527179	0.238435	-0.142712
ENSG00000250509	CTC-573N18.1	1	0.273559	0.652283	-0.10641	0.402526	0.233164	0.0847095	0.042818	-0.110032	0.200122	-0.00264735	0.169222	0.0577506	-0.202075	0.162618	0.108215	0.108819	-0.249125
ENSG00000273403	RP11-329B9.3	1	0.0304324	0.650965	-0.233906	0.518258	-0.105123	0.112379	-0.129754	0.0210276	0.186879	0.0815891	-0.0557027	0.121222	0.17759	0.0794552	0.0148871	0.247006	0.163144
ENSG00000258512	LINC00239	1	0.330603	0.648308	-0.64494	0.0213795	-0.0579047	-0.194973	-0.229247	0.113115	0.281852	0.366475	0.100068	0.212331	-0.0399696	0.211848	-0.133886	0.637104	0.104693
ENSG00000225518	RP11-396C23.2	1	0.0385136	0.645897	-0.0654216	0.411575	0.195001	0.155489	0.0802611	-0.0229053	0.16353	-0.303529	0.215437	-0.0861206	-0.425881	0.206211	0.182142	0.0015337	-0.369901
ENSG00000273030	RP11-285F16.1	1	0.565077	0.645068	-0.396416	0.200267	0.196937	-0.0149685	-0.160553	-0.0541073	0.0620372	0.0901482	0.407648	-0.0230066	0.137283	0.089618	0.233172	0.301089	0.0681607
ENSG00000271943	RP11-222K16.1	1	0.190055	0.643001	-0.212981	0.585844	0.152939	0.0513047	-0.0264025	-0.13187	0.189755	0.170064	0.105194	0.103548	0.129325	-0.000303724	0.030736	0.175588	-0.0958341
ENSG00000205106	DKFZP779M0652	1	0.596937	0.642786	-0.561089	0.0105454	0.0778069	-0.1622	-0.248659	0.0319396	0.115517	0.119812	0.40039	0.0530819	0.112109	0.182467	0.126938	0.436049	0.119751
ENSG00000254343	RP11-760H22.2	1	0.46525	0.642265	-0.335562	0.37277	0.338219	-0.139225	-0.203116	-0.364315	0.0268058	0.101141	0.109021	0.229254	0.28864	0.000243929	-0.0910111	0.237964	0.0426615
ENSG00000261319	RP11-279O17.1	1	0.101923	0.640448	-0.309688	0.376552	0.0103134	0.0448026	0.244029	0.0575945	0.292973	0.0878531	0.137958	0.0561871	-0.172572	0.116985	0.0676729	0.269088	-0.0912575
ENSG00000278484	RP11-95I16.6	1	0.341177	0.637992	0.0196878	0.588026	0.452625	0.150258	0.0868933	-0.203791	0.0901713	-0.132263	0.198755	0.00607838	-0.12655	0.0469703	0.16356	-0.0565905	-0.287538
ENSG00000218510	LINC00339	1	0.0359852	0.637325	-0.272552	0.405498	0.0623724	-0.188567	-0.0487071	-0.237632	0.302649	0.186679	-0.12496	0.37325	0.00855097	0.0375848	-0.283608	0.296303	-0.111396
ENSG00000233975	RP11-288L9.1	1	0.190991	0.637172	-0.450088	0.205555	-0.128694	-0.0486178	-0.078545	0.107872	0.458542	0.243998	0.106069	0.173426	0.0102758	0.157741	-0.00640627	0.440878	0.0785202
ENSG00000203711	C6ORF99	1	0.169296	0.630375	-0.238217	0.168266	0.125926	0.0437699	0.0106535	0.165007	0.299844	-0.216023	0.130147	0.0168644	-0.494564	0.354837	0.0742714	0.171381	-0.201945
ENSG00000226835	RP11-148B18.3	1	0.209359	0.628907	-0.595946	0.0788127	-0.00197921	-0.203458	-0.22343	0.191394	0.205452	0.215102	0.0859941	0.218567	-0.0540018	0.207453	-0.15098	0.589046	0.177531
ENSG00000237595	RP11-112L6.3	1	0.14529	0.627405	-0.160147	0.286394	0.108669	0.114625	0.0562167	0.134054	0.256061	-0.126488	0.192707	-0.0313355	-0.285027	0.243085	0.151776	0.140296	-0.161904
ENSG00000251185	RP11-542G1.1	1	0.214235	0.627353	-0.248024	0.278579	0.0676573	0.0237238	0.0113716	0.000760013	0.231829	-0.0253856	0.148921	0.0789673	-0.187539	0.190043	0.0521886	0.217944	-0.163024
ENSG00000272121	RP4-555D20.4	1	0.2091	0.627254	-0.112135	0.362541	0.238641	0.335183	0.043231	-0.0517573	0.200842	-0.147771	0.373376	-0.277442	-0.0932697	0.141755	0.410065	0.00396793	-0.104729
ENSG00000235621	LINC00494	1	0.0240029	0.625913	0.0456973	0.733078	0.258014	0.237882	0.156457	-0.162497	0.405682	-0.0371615	0.11902	-0.0361036	-0.17599	0.0226812	0.182246	-0.0649092	-0.282569
ENSG00000261357	RP11-626G11.1	1	0.310188	0.619151	-0.122199	0.499814	0.354392	0.118458	0.0862092	-0.188687	0.0795253	-0.159303	0.203675	-0.0398822	-0.139378	0.0318329	0.152612	0.0123644	-0.211819
ENSG00000276144	ABC12-49244600F4.4	1	0.380467	0.61897	-0.297722	0.401026	0.164304	-0.0304842	-0.196835	-0.203975	0.142626	0.0679604	0.0832494	0.11928	0.0632277	0.0539476	-0.0237662	0.186759	-0.0978724
ENSG00000253508	RP1-170O19.14	1	0.229197	0.618389	-0.122274	0.535097	0.315802	0.0620742	-0.0392552	-0.253064	0.0843759	-0.134772	0.154023	0.0241728	-0.0775111	0.00617205	0.0775231	0.0120779	-0.248737
ENSG00000272416	CTD-2081C10.7	1	0.158859	0.613928	-0.506738	0.322857	-0.0431099	-0.121855	-0.23227	-0.140516	0.130385	0.274662	0.0535873	0.170497	0.438999	0.0140494	-0.115348	0.467615	0.295961
ENSG00000273100	RP11-302L19.3	1	-0.0187411	0.613529	-0.375343	0.44782	-0.0757313	0.0153364	-0.146892	-0.0149798	0.0999748	0.149224	0.0996776	0.0248414	0.297865	0.0808022	0.02906	0.358301	0.249951
ENSG00000233942	AC004012.1	1	0.0887185	0.613465	-0.5249	0.125082	-0.163318	-0.0823967	-0.144309	0.146381	0.275432	0.194064	0.0966959	0.0956965	-0.0319984	0.207051	-0.0325742	0.515876	0.132203
ENSG00000274312	RP11-167B3.2	1	0.136756	0.612539	-0.514324	0.281555	-0.0845147	-0.13645	-0.205668	0.116647	-0.058641	0.175659	0.108685	0.142372	0.0280663	0.155258	-0.081821	0.492739	0.166639
ENSG00000265246	RP11-663N22.1	1	0.422359	0.610699	-0.305488	0.245468	0.170234	-0.0341787	-0.125318	-0.072239	0.107799	0.0663775	0.201336	0.0713146	0.133705	0.125939	0.0620353	0.244303	0.0588947
ENSG00000258474	RP11-187E13.1	1	0.168837	0.603383	-0.0684157	0.33692	0.194027	0.169735	0.0722521	0.0711187	0.252488	-0.333639	0.129977	-0.0500449	-0.529889	0.27963	0.15032	-0.025358	-0.366066
ENSG00000216921	AC131097.4	1	0.34969	0.600739	-0.324807	0.199034	0.18133	-0.041849	-0.133136	-0.090974	0.0371117	-0.014461	0.178659	0.0558762	0.0776344	0.133397	0.0260255	0.215749	0.019317
ENSG00000261390	RP11-345M22.2	1	0.480197	0.599373	-0.0743586	0.334029	0.37017	0.0906637	0.00363059	-0.143071	0.166397	-0.1199	0.213085	0.0192369	-0.060901	0.109392	0.130896	-0.0164349	-0.185817
ENSG00000255021	RP11-536I6.2	1	0.180281	0.598372	-0.482882	0.251249	-0.0652247	-0.16865	-0.184479	-0.029905	0.194809	0.257584	0.0364051	0.246702	0.118037	0.0912882	-0.154217	0.470207	0.126402
ENSG00000230533	RP11-95M15.1	1	0.23382	0.597944	-0.29112	0.188228	0.0111414	0.0276661	-0.0145659	0.0207683	0.218406	0.0810933	0.175928	0.0460854	-0.121016	0.195108	0.085028	0.296121	-0.0906523
ENSG00000254153	CTA-398F10.2	1	0.542301	0.597654	-0.044248	0.390343	0.598303	0.0441063	-0.0251429	-0.236308	0.0181983	-0.125715	0.217662	0.0712196	0.0667775	0.0303304	0.0951861	-0.0188785	-0.100141
ENSG00000277738	RP11-693J15.6	1	0.367039	0.594722	-0.362633	0.21992	0.114733	-0.030242	-0.332368	0.00202292	0.0533142	-0.0352067	0.229515	0.0338944	0.0523119	0.284742	0.0864381	0.274227	0.0643492
ENSG00000234471	AC147651.1	1	0.187662	0.593375	-0.476419	0.0834394	-0.0469892	-0.0735346	-0.138862	0.0871747	0.193099	0.0186788	0.14551	0.0489012	-0.125212	0.231501	0.00102817	0.375988	-0.00518967
ENSG00000272905	RP11-265E18.1	1	-0.01077	0.593056	-0.0102567	0.640853	0.188052	0.517936	0.115157	-0.168971	0.215758	-0.144097	0.110418	-0.222662	-0.104795	0.041358	0.429255	-0.112874	-0.192552
ENSG00000267547	RP11-686D22.4	1	0.10871	0.591967	-0.652767	0.227678	-0.193325	-0.258059	-0.318762	-0.117416	0.20828	0.559696	-0.0495734	0.320006	0.458894	-0.008427	-0.276546	0.688708	0.398407
ENSG00000249166	RP11-1C1.6	1	0.163565	0.590247	-0.507148	0.192672	-0.127889	-0.101398	-0.147184	0.135967	0.238006	0.239471	0.0998566	0.132528	-0.0879071	0.162018	-0.0578745	0.477437	0.0831495
ENSG00000268673	LLNLR-249E10.1	1	0.0041127	0.589029	-0.259154	0.36793	-0.0295442	0.0832949	-0.0118069	0.0392401	0.244547	0.0721425	0.140603	-0.0226616	-0.00778343	0.146116	0.112151	0.247342	0.091445
ENSG00000226281	RP1-80N2.2	1	0.347746	0.588454	-0.268491	0.219584	0.0538126	0.0050374	0.0325131	0.250126	0.17244	0.0164201	0.163454	0.0796955	-0.213789	0.228972	0.0629473	0.262576	-0.126291
ENSG00000251676	RP11-614F17.2	1	0.136592	0.587178	-0.530629	0.16096	-0.140685	-0.0994475	-0.211326	0.133642	0.265387	0.204659	0.0788168	0.13703	-0.0788464	0.440285	-0.0570944	0.480461	0.0679844
ENSG00000250564	RP11-215P8.4	1	0.18579	0.580133	-0.209248	0.345329	0.102706	-0.00690711	-0.323802	0.0339111	0.04179	-0.0837041	0.115157	0.0710762	-0.0135812	0.268598	0.0204769	0.195904	0.0259956
ENSG00000228857	AC104653.1	1	0.292184	0.579673	-0.575624	-0.0200177	-0.190012	-0.298698	-0.160671	0.154816	0.440686	0.414539	0.0107457	0.380445	0.0564393	0.182251	-0.265815	0.615666	0.131537
ENSG00000269908	RP11-1406H17.1	1	0.34007	0.579536	-0.382955	0.176784	0.0925368	-0.163095	-0.122591	0.0436994	0.104197	0.064666	0.563377	-0.0632099	0.0808604	0.107177	0.216299	0.31145	0.0715103
ENSG00000270210	RP11-373D23.3	1	0.218305	0.577754	-0.519047	0.291242	-0.0478087	-0.21121	-0.239728	-6.95138e-05	0.0310206	0.218973	0.113046	0.1977	0.325348	0.04807	-0.128907	0.49386	0.362669
ENSG00000254142	RP11-53M11.3	1	0.221664	0.577202	-0.363726	0.141363	-0.0666594	-0.017666	-0.118364	0.381762	0.162665	0.0881303	0.138967	0.0956319	-0.0698041	0.232799	0.03236	0.426061	0.208763
ENSG00000231507	LINC01353	1	0.25387	0.57527	-0.632584	-0.0477234	-0.18266	-0.377705	-0.219608	0.151808	0.435608	0.284973	0.0518772	0.3643	-0.0312894	0.21244	-0.302961	0.621481	0.133181
ENSG00000267308	AC004510.3	1	0.345776	0.573734	-0.418932	0.220964	-0.0138289	-0.106735	-0.150302	0.0566328	0.123853	0.287314	0.144798	0.153363	0.188723	0.106695	-0.0301066	0.450956	0.203726
ENSG00000261135	RP4-798A10.7	1	0.197531	0.571166	0.103979	0.452456	0.281479	0.320745	0.13789	-0.0134356	0.218167	-0.181338	0.196517	-0.106735	-0.137937	0.137805	0.301234	-0.0954058	-0.155562
ENSG00000170846	AC093323.3	1	-0.0408968	0.569843	0.0908204	0.578479	0.44814	0.201322	0.0820238	-0.308068	0.186366	-0.348547	0.119684	-0.087211	-0.292231	0.0594903	0.160421	-0.202503	-0.364419
ENSG00000267073	AC005256.1	1	0.239846	0.569424	-0.349859	0.133236	0.0882791	0.00152122	-0.0705248	0.179046	0.19643	-0.0559157	0.167091	0.00979666	-0.272676	0.232039	0.0578786	0.298655	-0.0246353
ENSG00000264734	RP11-260A9.6	1	0.1422	0.569108	-0.148334	0.415057	0.198169	0.0873291	-0.0410653	-0.0633909	-0.0154826	-0.110793	0.127998	-0.00379776	-0.00719345	0.049763	0.0837237	0.115969	-0.0103165
ENSG00000185168	LINC00482	1	0.16204	0.568873	0.0503995	0.615338	0.407654	0.234798	0.0767484	-0.115002	0.0509794	-0.263233	0.218711	-0.141842	-0.196394	0.0890612	0.253328	-0.12431	-0.244993
ENSG00000226856	AC093901.1	1	0.265187	0.568752	-0.153937	0.323075	0.0929322	0.045993	-0.0214762	-0.00665212	0.174748	0.190175	0.175362	0.107531	0.123015	0.107292	0.0886004	0.266799	0.0765072
ENSG00000232453	RP4-794H19.1	1	0.548239	0.566938	-0.515142	0.0057979	-0.00408368	-0.421385	-0.232743	0.212688	0.0846022	0.310642	0.126777	0.443475	0.246151	0.0990455	-0.266406	0.571504	0.297194
ENSG00000236824	BCYRN1	1	0.30107	0.564666	-0.165086	0.241441	0.168999	0.172881	-0.0249639	0.0226296	0.10673	-0.145806	0.715927	-0.369367	0.0651896	0.168555	0.567614	0.057884	0.0197276
ENSG00000277531	LLNLF-187D8.1	1	0.200111	0.562897	-0.284426	0.254036	0.137341	-0.240215	-0.0253121	-0.0430464	0.15503	-0.0119157	0.6766	-0.0371671	-0.00735201	0.0885918	0.244825	0.191845	-0.0406858
ENSG00000248663	LINC00992	1	0.199699	0.56261	0.132503	0.40083	0.420962	0.283881	0.144885	-0.0781054	0.050965	-0.475025	0.226925	-0.167905	-0.456889	0.232989	0.285493	-0.214494	-0.376534
ENSG00000273297	RP11-38M8.1	1	0.0910233	0.562011	-0.309165	0.0675122	-0.131023	0.0348696	0.0284934	0.420361	0.276733	-0.0515615	0.166446	-0.00219313	-0.355307	0.250596	0.097479	0.352396	0.01231
ENSG00000261672	RP11-475B2.1	1	0.0767108	0.561684	-0.124085	0.438471	0.16907	0.184165	0.0780652	-0.0590256	0.209976	-0.0312667	0.213358	-0.084751	-0.183532	0.0240871	0.220859	0.074558	-0.184477
ENSG00000261000	RP11-534L20.5	1	0.0640761	0.561028	-0.546237	0.113233	-0.202543	-0.0857134	-0.0953587	0.106595	0.584222	0.295603	0.0451712	0.119439	-0.13317	0.171744	-0.0744505	0.481234	-0.00701879
ENSG00000270168	LA16C-380H5.4	1	0.322487	0.558221	-0.145036	0.365325	0.183572	0.0785324	-0.174991	0.054167	-0.202216	-0.0519118	0.271202	-0.0426461	0.237568	0.0996236	0.177395	0.171498	0.228529
ENSG00000231324	AP000696.2	1	0.180377	0.555522	-0.120656	0.353994	0.237461	0.153475	0.0565099	-0.0336845	0.175714	-0.211074	0.166917	-0.0674221	-0.380858	0.1503	0.170337	-0.00358486	-0.234447
ENSG00000260265	RP11-44F21.5	1	0.263909	0.554571	0.190556	0.570672	0.499028	0.180317	0.0416412	-0.359645	-0.0348006	-0.405852	0.181814	-0.0353118	-0.171295	0.0597134	0.18434	-0.24544	-0.343674
ENSG00000268307	CTD-2619J13.13	1	0.17926	0.553093	-0.48703	0.160073	-0.0107243	-0.100525	-0.143209	0.112726	0.0852123	-0.0511459	0.158329	0.0482146	-0.175291	0.176576	0.00275118	0.358937	-0.0363963
ENSG00000223749	MIR503HG	1	-0.0954584	0.550553	-0.462235	0.372014	-0.224516	-0.00395557	-0.303197	0.0297381	0.249964	0.345562	-0.0678943	0.0970836	0.404607	0.0603549	-0.0881082	0.495407	0.441891
ENSG00000227192	RP1-45I4.3	1	0.338593	0.547209	-0.192749	0.310704	0.0984315	0.0219901	-0.0021437	0.00370797	0.192037	0.131461	0.136174	0.0992716	0.0201669	0.0763975	0.0608855	0.223156	0.0112692
ENSG00000224167	RP3-522D1.1	1	-0.113782	0.544039	-0.513937	0.0300053	-0.425468	-0.0636301	-0.0777682	0.459358	0.410886	0.183686	-0.068871	0.153892	-0.335995	0.415502	-0.117864	0.547447	0.0400069
ENSG00000269998	RP11-272L13.3	1	0.104265	0.538315	-0.0125006	0.588302	0.231846	0.151214	0.10216	-0.105757	0.172654	-0.0196669	0.161717	0.0138654	-0.0862836	-0.00583577	0.158094	0.0043876	-0.15092
ENSG00000273325	RP1-90G24.11	1	0.0742788	0.53762	0.0106649	0.524286	0.24059	0.23864	0.10553	-0.0769379	0.161304	-0.0770838	0.183343	-0.104338	-0.114572	0.0632793	0.240067	-0.0263923	-0.101314
ENSG00000258844	RP11-259K15.2	1	0.180939	0.535581	-0.271397	0.425822	0.103476	0.101403	-0.103877	-0.203015	0.131382	0.122912	-0.189569	0.235048	0.121781	-0.00234942	-0.0635896	0.210439	-0.0277408
ENSG00000268628	RP1-122P22.4	1	0.144054	0.52833	-0.0345399	0.349732	0.179235	0.174393	0.111253	0.140672	0.171332	-0.305928	0.143389	-0.0665679	-0.527507	0.270634	0.168595	-0.0197906	-0.310692
ENSG00000225548	AC098973.2	1	-0.0407092	0.52787	-0.00388135	0.317401	0.0946655	0.180437	0.0393129	0.111965	0.166068	-0.436161	0.108315	-0.0867857	-0.512036	0.379609	0.164505	-0.0565226	-0.303556
ENSG00000248538	RP11-10A14.5	1	0.160931	0.527481	-0.501043	0.0242611	-0.239635	-0.123931	-0.0763819	0.381801	0.21784	0.124168	0.0999053	0.118039	-0.21992	0.385542	-0.0504969	0.523308	0.0880381
ENSG00000256433	RP1-102E24.8	1	-0.0064578	0.527271	0.16867	0.634385	0.253463	0.309016	0.209556	-0.0266229	0.140341	-0.325013	0.175462	-0.153072	-0.339524	0.149627	0.27704	-0.203249	-0.365346
ENSG00000272690	RP11-803B1.8	1	0.110429	0.527243	-0.127751	0.37764	0.132717	0.0726112	0.50453	-0.0509878	0.232302	0.061791	0.108871	0.0442251	-0.117331	-0.33711	0.0687837	0.127766	-0.111251
ENSG00000233208	LINC00642	1	0.156062	0.525538	-0.438591	0.136829	-0.0917083	-0.0344559	-0.116106	0.104036	0.218147	0.158801	0.100805	0.0720719	-0.0810688	0.130413	-0.0118421	0.402667	0.0704246
ENSG00000259372	CTD-2240J17.1	1	0.235885	0.525166	-0.346079	0.177609	0.0758438	-0.0582671	-0.0700592	-0.0492566	0.461756	0.146944	0.0803436	0.114052	0.011947	0.0642737	-0.0208524	0.284779	0.0192486
ENSG00000235072	AC012074.2	1	0.112069	0.5247	-0.0135847	0.585623	0.179087	0.185141	0.0752226	-0.161889	0.0939671	0.0679924	0.180611	-0.0503099	0.216265	-0.0584175	0.19041	0.0415335	0.0407778
ENSG00000272763	RP11-357H14.17	1	-0.135539	0.519846	-0.31787	0.215785	-0.144202	0.033466	-0.0768392	0.332441	0.271524	-0.0849039	0.0597433	-0.0126608	-0.395342	0.264147	0.0252912	0.306956	-0.040754
ENSG00000257989	RP1-288H2.2	1	0.238326	0.518107	0.0562797	0.635109	0.414679	0.179692	0.0346719	-0.252321	-0.174409	-0.183289	0.141164	-0.0428424	-0.001272	-0.0217288	0.152547	-0.117333	-0.178569
ENSG00000189419	SPATA41	1	0.451829	0.515496	-0.0935167	0.288193	0.208244	0.0548068	-0.00644818	-0.0126384	0.0688683	-0.0142238	0.186331	0.0590678	0.0123996	0.0999164	0.100315	0.101371	-0.0243825
ENSG00000225882	LINC01456	1	0.265099	0.515283	-0.0411174	0.380785	0.246702	0.0707615	-0.00522975	-0.0183098	-0.108767	-0.161373	0.188192	0.0102912	-0.0266039	0.0866249	0.128614	0.022637	-0.0606113
ENSG00000273669	RP11-405M12.4	1	0.0910686	0.512175	-0.509786	0.181749	-0.0917008	-0.134704	-0.0656828	-0.0843685	0.628339	0.673113	-0.0110961	0.227246	0.13143	-0.0445524	-0.155614	0.548811	0.0530144
ENSG00000249396	RP11-1C1.4	1	0.149341	0.511733	-0.330115	0.275029	-0.0418044	-0.0279882	-0.0744033	0.131071	0.17435	0.139199	0.0943679	0.0884214	-0.16294	0.135721	-0.00665703	0.314963	-0.0173546
ENSG00000254226	CTB-12O2.1	1	0.255334	0.51066	-0.111118	0.348914	0.136263	0.107288	0.0571744	0.0805508	0.137053	0.0559112	0.208724	0.00292076	-0.0289178	0.0803584	0.153497	0.139148	-0.0303642
ENSG00000268804	RP11-542M13.3	1	0.0256132	0.507825	-0.392713	0.184371	-0.098106	-0.0131114	-0.0146866	-0.0139837	0.67518	0.248516	0.028638	0.0750786	-0.10468	0.0767051	-0.0272946	0.31234	-0.080763
ENSG00000249069	LINC01033	1	0.160889	0.507778	-0.492297	0.0721402	-0.166456	-0.116442	-0.149353	0.122139	0.143451	0.326041	0.0809287	0.143667	-0.01307	0.172371	-0.072431	0.499373	0.166669
ENSG00000203645	LINC00501	1	0.148723	0.506542	0.0587932	0.527453	0.257262	0.184457	0.0532996	-0.0201611	0.0664808	-0.219588	0.110955	-0.0332218	-0.132226	0.0813925	0.142408	-0.0736239	-0.131134
ENSG00000273102	AP000569.9	1	0.233322	0.504774	-0.424283	0.0361339	-0.143583	-0.087598	-0.0878632	0.245655	0.182034	0.0527554	0.0947751	0.112363	-0.0833813	0.293273	-0.0276386	0.396381	0.154518
ENSG00000272541	XXBAC-BPGBPG55C20.1	1	-0.0815185	0.504711	-0.211541	0.475129	0.00626665	0.0961238	-0.000150921	-0.0892986	0.204217	0.0463582	-0.122116	0.216685	-0.0459222	0.0485141	-0.0356305	0.141004	-0.0750241
ENSG00000270124	RP11-118F19.1	1	-0.149495	0.503677	-0.183621	0.297225	-0.0763576	0.342402	0.0632512	0.0810212	0.516657	-0.0177249	-0.0607395	-0.113131	-0.239837	0.152075	0.100545	0.142123	-0.0875086
ENSG00000261542	RP11-16E18.3	1	-0.0555728	0.501493	-0.246729	0.301338	-0.0516878	0.0484867	0.464192	0.0632255	0.284861	0.0710643	0.0710133	0.0383482	-0.276127	-0.0371887	0.0293881	0.200742	-0.168198
ENSG00000277654	RP11-255M2.3	1	0.334345	0.49839	-0.324377	0.196437	0.0750395	-0.00095916	-0.134476	-0.0396937	0.0601593	0.131036	0.1968	0.0271157	0.218949	0.0863457	0.0760495	0.256543	0.149505
ENSG00000273824	RP11-81H14.1	1	0.246485	0.498209	-0.299076	0.297429	0.0390498	-0.0866369	-0.0432813	0.0449393	0.132446	0.156822	0.0563571	0.178827	-0.246472	0.0973055	-0.0698455	0.270952	-0.165775
ENSG00000259485	CTD-2147F2.1	1	0.145218	0.497387	0.00728703	0.395964	0.263889	0.108786	-0.161181	-0.0401429	-0.053228	-0.289205	0.152025	-0.0455989	-0.139574	0.276706	0.148861	-0.00455248	-0.0338283
ENSG00000271579	RP11-116D17.3	1	0.117532	0.496393	-0.216819	0.326963	0.123095	0.0395207	-0.0499352	-0.0816488	0.125177	-0.0847828	0.0762553	0.0195336	-0.128657	0.112779	0.0312888	0.134774	-0.127653
ENSG00000228412	RP4-625H18.2	1	0.451158	0.493411	0.130394	0.440714	0.463005	-0.0115122	0.230025	-0.179426	0.0553815	-0.0709636	0.0839754	0.24011	0.0384625	-0.118568	-0.0115444	-0.0932556	-0.169762
ENSG00000275212	RP3-446N13.5	1	0.334411	0.48606	-0.25379	0.118407	0.107548	0.0213677	0.0129221	0.129703	0.202975	-0.0257071	0.127693	0.0435741	-0.427652	0.209182	0.0503398	0.191824	-0.187902
ENSG00000249082	C5ORF66-AS1	1	0.210411	0.483137	-0.247058	0.193977	-0.0390019	-0.00586387	-0.0334199	-0.1468	0.181539	0.125823	0.129387	0.0754566	0.0404679	0.0878386	0.044598	0.193303	-0.135308
ENSG00000249816	LINC00964	1	0.355877	0.481119	-0.0643788	0.320875	0.0781828	0.0735897	0.0637021	0.274421	0.0688827	-0.00563016	0.184543	0.0518069	0.0251295	0.0841654	0.134764	0.12333	0.0303196
ENSG00000274422	LL22NC03-2H8.5	1	0.0876533	0.478038	0.0397838	0.660243	0.202997	0.389614	0.0745	-0.275682	0.210111	0.136397	0.137254	-0.180049	0.272473	-0.0872096	0.30622	-0.0592326	-0.0166602
ENSG00000233593	RP4-665J23.1	1	0.155803	0.477984	-0.493783	-0.0432778	-0.337295	-0.29586	-0.227951	0.204961	0.169389	0.277938	0.237546	0.179681	0.186928	0.188979	-0.0896529	0.555381	0.364281
ENSG00000256576	RP13-977J11.2	1	0.149845	0.477817	-0.25226	0.366884	0.172002	-0.135702	0.0786462	-0.223564	0.344149	0.548553	0.152972	0.214017	0.261536	-0.190499	-0.0604305	0.326407	-0.0110351
ENSG00000228798	AP000473.5	1	0.150802	0.474372	0.0501196	0.637505	0.239397	0.0239591	-0.0233127	-0.210854	-0.0468766	0.0804459	-0.18751	0.321792	0.292752	-0.126375	-0.175978	0.0250631	0.0676612
ENSG00000231816	RP4-782L23.1	1	0.494776	0.471012	-0.0321986	0.344183	0.387761	-0.0102625	-0.0489166	-0.255218	0.00556543	0.0134591	0.181266	0.112107	0.174014	-0.0123968	0.0546171	0.0265548	-0.0987773
ENSG00000241449	RP11-545G3.1	1	0.0622854	0.468614	-0.349995	0.225524	-0.0514439	-0.0728758	0.0763014	-0.0458193	0.309366	0.221841	0.0132341	0.1445	0.0820709	-0.149402	-0.0901677	0.33078	0.0770614
ENSG00000279579	BP-2189O9.3	1	-0.0246678	0.466338	-0.106427	0.286679	0.0393695	0.0646528	0.207777	0.0683462	0.29382	0.0684019	0.0309279	0.0647178	-0.151274	0.056789	0.0246739	0.158338	-0.0538618
ENSG00000242759	LINC00882	1	0.521494	0.465957	-0.0485143	0.182609	0.297237	0.0603051	-0.0259892	0.0223571	-0.0519048	-0.0276398	0.332872	0.0123296	0.221343	0.0267881	0.22656	0.0776214	0.12525
ENSG00000236377	AC084809.3	1	-0.0101195	0.463815	-0.547118	0.0485879	-0.255571	-0.166643	-0.203323	0.164168	0.194577	0.167972	0.0260599	0.142639	-0.011622	0.16232	-0.1205	0.518175	0.183094
ENSG00000243491	RP11-521D12.5	1	0.229734	0.462436	-0.36033	0.0602568	-0.0853013	-0.0808638	-0.0978976	0.105831	0.179695	0.176873	0.104601	0.113954	0.0474356	0.122884	-0.0270244	0.36875	0.115561
ENSG00000278200	RP13-766D20.4	1	0.00846476	0.461783	-0.269946	0.252825	-0.0737357	0.0472466	-0.0895817	0.0211002	0.230262	0.0844637	0.0881257	0.000764048	0.0461786	0.0888205	0.0585336	0.24836	0.0966894
ENSG00000267397	RP11-873E20.1	1	0.18985	0.45346	0.0458601	0.454921	0.344635	0.158273	0.0439964	-0.167811	0.0384218	-0.243154	0.179703	-0.0880324	-0.147604	0.064616	0.190582	-0.116984	-0.175885
ENSG00000228561	RP11-114M1.1	1	0.374518	0.452989	0.00825149	0.176587	0.289479	0.162102	0.0988939	0.112477	0.120018	-0.194662	0.235873	-0.0783539	-0.320013	0.213837	0.224463	-0.0248169	-0.234298
ENSG00000261455	LINC01003	1	0.0455247	0.447566	0.344266	0.596242	0.474842	0.363701	0.210755	-0.38277	0.19694	-0.407454	0.108774	-0.158553	-0.351023	0.0198638	0.268681	-0.430452	-0.579945
ENSG00000271109	CTC-523E23.11	1	0.269217	0.44663	0.198038	0.553102	0.559081	0.19014	0.0804178	-0.461865	0.266816	0.0224509	0.142374	-0.00357684	0.177744	-0.0874046	0.164081	-0.194527	-0.20656
ENSG00000267605	CTD-3220F14.1	1	-0.000222188	0.443276	-0.302718	0.204456	-0.090364	-0.0185215	0.351758	0.113436	0.294193	0.160724	0.0607934	0.0871015	-0.262653	0.155816	-0.0141774	0.280667	-0.138037
ENSG00000254813	RP11-252C15.1	1	0.176584	0.441849	-0.274386	0.214671	0.0368259	0.0293089	-0.0734237	-0.0534584	0.101699	0.0394061	0.145601	-0.0226997	0.0483211	0.0649524	0.0813309	0.173816	-0.000836023
ENSG00000259869	AL022344.7	1	0.104258	0.44154	-0.00274119	0.35084	0.200594	0.444659	0.0426923	-0.00101789	0.106661	-0.189652	0.20643	-0.361372	-0.111988	0.0936671	0.376456	-0.0675078	-0.0755306
ENSG00000215866	LINC01356	1	0.0530099	0.441098	-0.275499	0.0931509	-0.136602	-0.0697363	-0.352697	0.237369	0.202035	-0.111257	-0.115606	0.210833	-0.265674	0.704707	-0.124502	0.241825	-0.0207251
ENSG00000254480	RP11-23F23.2	1	0.369639	0.440642	-0.0991339	0.17283	0.261141	0.0607514	0.00594098	0.0140947	0.120592	-0.200801	0.168559	-0.012176	-0.317413	0.155683	0.104553	-0.00442346	-0.178722
ENSG00000263618	RP11-527H14.4	1	0.0429198	0.439577	0.174359	0.54286	0.437248	0.261211	0.210419	-0.120443	0.182732	-0.17534	0.125438	-0.0964929	-0.362169	0.0346379	0.211445	-0.187858	-0.432379
ENSG00000278626	RP11-467L19.16	1	0.111647	0.438464	-0.0996187	0.246224	0.142483	0.134979	0.0894935	0.0539327	0.21917	-0.114787	0.121865	-0.0508039	-0.421726	0.151088	0.129481	0.0311891	-0.196462
ENSG00000272102	RP3-355L5.5	1	0.231323	0.438358	-0.159399	0.27697	0.163261	0.0297531	-0.00860499	-0.0711204	0.12819	0.0164294	0.143421	0.0560091	-0.106901	0.038858	0.0530029	0.13257	-0.087922
ENSG00000248884	CTC-537E7.3	1	0.522468	0.437061	0.0323871	0.293641	0.301145	0.0999356	0.100794	-0.04693	0.0956633	0.0466092	0.209245	0.0451562	0.0111369	0.0409405	0.153265	-0.00809613	-0.08441
ENSG00000254695	RP11-396O20.1	1	0.356314	0.436656	0.036542	0.305426	0.323638	0.14957	0.0245864	-0.112913	0.0413942	-0.204188	0.189636	-0.0749554	-0.0190179	0.0692063	0.187196	-0.0981973	-0.135422
ENSG00000229628	AC073115.7	1	0.214557	0.436336	-0.120222	0.368064	0.1133	0.00848064	0.0257338	0.0245538	0.123141	0.0717067	0.0637199	0.129746	-0.198215	0.0762277	-0.000307226	0.127222	-0.16798
ENSG00000224848	RP11-535M15.1	1	0.16228	0.435989	0.123789	0.432309	0.272096	0.0377897	0.0623844	-0.108035	-0.00186491	-0.0992345	0.420963	-0.0609049	0.25348	0.0406308	0.251108	-0.0729526	0.0268237
ENSG00000237372	UNQ6494	1	0.0256326	0.434689	-0.524688	0.0257004	-0.242872	-0.134322	0.159661	0.0651544	0.497329	0.480621	-0.0108585	0.166999	-0.0890172	-0.151493	-0.140063	0.528245	0.0156347
ENSG00000277587	CTD-3116E22.8	1	0.276798	0.433794	-0.44526	0.175844	-0.0953051	-0.446344	-0.122956	-0.0609669	0.147519	0.541203	-0.236413	0.676835	0.169552	0.00141289	-0.504969	0.557045	0.0901625
ENSG00000249803	RP11-114H21.2	1	0.0313632	0.433629	-0.284017	0.149415	-0.100978	-0.0422047	-0.0527378	0.0449619	0.253435	0.13103	0.034985	0.0864947	-0.104199	0.147808	-0.0342587	0.273907	-0.0190474
ENSG00000274002	RP11-66N24.6	1	0.23276	0.433295	0.218884	0.466136	0.457888	0.268538	0.129162	-0.349436	0.0685221	-0.315271	0.191174	-0.144673	-0.178172	0.0831477	0.281479	-0.315988	-0.350501
ENSG00000234460	XXYAC-YM21GA2.4	1	0.214857	0.428742	0.103851	0.328283	0.233028	0.158819	0.228345	-0.0792522	0.161354	-0.13741	0.153967	-0.030689	-0.309859	0.134404	0.179064	-0.107898	-0.281521
ENSG00000173727	CMB9-22P13.1	1	-0.116397	0.424366	-0.184824	0.126772	-0.205689	0.0163171	0.0232239	0.419282	0.249475	-0.0958608	-0.0295596	0.0763298	-0.295459	0.262042	-0.0130701	0.224652	0.00242292
ENSG00000224961	RP1-278O22.1	1	0.312142	0.422957	-0.159453	0.0968258	0.111008	-0.00847739	-0.0386673	0.0767194	0.0105509	-0.187158	0.18244	0.0347515	-0.105815	0.141058	0.0723772	0.128749	-0.0999507
ENSG00000225163	LINC00618	1	-0.0212864	0.420196	-0.227667	0.206037	-0.0897386	0.107378	0.0913075	0.0904897	0.670204	0.145335	0.0757658	-0.0359313	-0.184097	0.101332	0.0926301	0.163572	-0.140289
ENSG00000227486	RP13-188A5.1	1	0.291298	0.420156	0.178816	0.529696	0.393092	0.132879	-0.081816	-0.43614	0.0194772	-0.116087	0.114137	0.0328991	0.30225	-0.0902219	0.12279	-0.168421	-0.0619466
ENSG00000249352	RP11-141O11.2	1	0.473634	0.419492	0.224968	0.391704	0.532601	0.195969	0.15174	-0.175746	0.0182821	-0.202967	0.2015	-0.0219441	-0.0664854	0.0256552	0.214272	-0.232236	-0.229528
ENSG00000218357	LL22NC03-75H12.2	1	0.274673	0.415844	-0.0604027	0.229909	0.390779	0.0359065	0.0164521	0.0318403	-0.055689	-0.178052	0.179155	0.0180066	-0.29146	0.102253	0.0997622	0.0372939	-0.214601
ENSG00000248596	RP11-844P9.2	1	0.343035	0.415691	0.164958	0.565376	0.355911	0.0923674	0.14803	-0.161872	0.113257	0.123687	-0.0147387	0.264831	0.0234295	-0.0663502	0.00840051	-0.0862174	-0.252665
ENSG00000271952	RP11-245G13.2	1	0.29634	0.415039	-0.256736	0.0887069	0.0119151	-0.166239	-0.0889096	0.042835	0.165774	0.0370147	-0.0422667	0.39126	-0.0320964	0.127972	-0.178552	0.234258	0.0150288
ENSG00000230805	AL132709.1	1	0.0165231	0.412783	-0.304831	0.30572	-0.118018	-0.026315	-0.0969606	0.0541638	0.1373	0.197981	0.0269308	0.0993801	0.11817	0.058879	-0.0429115	0.307974	0.131414
ENSG00000264404	LINC00864	1	0.195139	0.408488	-0.128503	0.187144	0.0952693	0.0376472	0.0199353	-0.0130493	0.138693	-0.0481157	0.07433	0.0348205	-0.153954	0.100224	0.0367205	0.086242	-0.11332
ENSG00000259672	RP11-69G7.1	1	-0.118347	0.404677	0.0948842	0.337175	0.122758	0.222963	0.336445	0.171258	0.166315	-0.370294	0.114637	-0.145214	-0.399203	0.0800442	0.199894	-0.104318	-0.242263
ENSG00000272209	RP3-500L14.2	1	0.223718	0.402842	0.0331198	0.337879	0.18464	0.111649	0.102188	-0.0707695	0.175824	0.00855941	0.0797136	0.0600505	-0.127694	0.0636466	0.0773839	-0.0175776	-0.281179
ENSG00000267053	CTD-3162L10.1	1	-0.014661	0.40235	-0.258407	0.206642	-0.0814004	-0.0138544	0.47608	0.0862002	0.304345	0.196417	0.0496611	0.0906628	-0.264993	0.0401726	-0.0210869	0.253216	-0.164094
ENSG00000248474	CTD-2292M14.1	1	0.371129	0.401995	-0.194163	0.201627	0.341743	-0.0487189	-0.149379	-0.134671	-0.104327	-0.185638	0.165002	0.0251391	-0.0215445	0.0691074	0.0312292	0.0723839	-0.0763298
ENSG00000257474	RP11-359M6.1	1	0.304691	0.400099	0.0696283	0.287519	0.382214	0.171244	-0.0490821	-0.139532	-0.0327484	-0.35821	0.205072	-0.10758	-0.174815	0.328114	0.228223	-0.181955	-0.291156
ENSG00000277013	CTC-526N19.1	1	0.151522	0.397796	-0.121917	0.117752	0.122448	0.043621	-0.0439854	0.214293	-0.0342735	-0.386546	0.179398	-0.0638936	-0.273379	0.340886	0.122764	0.0398269	-0.121574
ENSG00000180066	C10ORF91	1	0.0604922	0.395998	0.21089	0.350743	0.198294	0.27687	0.220488	0.115035	0.0992559	-0.299656	0.199924	-0.167799	-0.279805	0.180439	0.293537	-0.168955	-0.188254
ENSG00000253652	RP11-798K23.4	1	-0.00901484	0.395902	-0.184115	0.137169	-0.0432889	0.0709413	0.104471	0.14981	0.194281	-0.188964	0.127988	-0.0639727	-0.351435	0.549678	0.117381	0.0832399	-0.16258
ENSG00000258773	RP11-255M2.2	1	0.279855	0.394326	-0.0844868	0.261337	0.135343	-0.0157978	0.0187305	0.00393688	0.0780741	0.0814319	0.120994	0.124249	0.0210584	0.00511519	0.020987	0.132998	0.0381372
ENSG00000267665	RP11-13K12.2	1	0.318676	0.389087	0.141163	0.459772	0.373152	0.187847	0.0751025	-0.13168	0.0196941	-0.0237594	0.179105	-0.0296232	0.0617654	-0.00955199	0.188012	-0.125619	-0.155539
ENSG00000237987	RP11-503C24.2	1	0.114783	0.387935	-0.13733	0.160729	0.000588604	0.225095	0.0120173	0.0186574	0.234513	0.000977751	0.127479	-0.0450161	-0.0792608	0.134896	0.217698	0.112825	-0.0293944
ENSG00000273356	RP11-804H8.6	1	-0.0705207	0.386082	-0.239895	0.468065	-0.139571	-0.179589	-0.0225721	-0.0371346	0.271692	0.478131	-0.257235	0.441816	0.231554	-0.0917354	-0.321876	0.357929	0.119661
ENSG00000237940	AC093642.3	1	0.421865	0.385574	-0.0941561	0.214086	0.548229	-0.0350582	-0.0783327	-0.142316	-0.0376944	-0.00992589	0.174647	0.0875061	0.0742399	-0.00478746	0.0278313	0.0871531	0.0287727
ENSG00000251085	RP11-893F2.6	1	0.0623827	0.385051	-0.540024	-0.144802	-0.284436	-0.161627	-0.306605	0.416006	0.206592	0.0818578	0.015201	0.109917	-0.299693	0.576708	-0.111717	0.542262	0.192911
ENSG00000260118	RP6-201G10.2	1	-0.0369325	0.384945	0.153144	0.548627	0.225177	0.74132	0.160932	-0.178762	0.14019	-0.200316	-0.0326042	-0.372503	-0.165436	0.00856412	0.492653	-0.272661	-0.265014
ENSG00000231901	RP11-281A20.1	1	0.230741	0.3846	-0.0464527	0.216079	0.17096	0.0606117	-0.00172728	-0.1342	0.138977	-0.0805524	0.0904834	0.0224122	-0.0788014	0.0968196	0.0691599	0.00119838	-0.155962
ENSG00000274265	CH17-189H20.1	1	0.092109	0.378576	-0.583588	-0.0327956	-0.183596	-0.364102	-0.406422	0.104574	0.0994429	0.411656	-0.191394	0.419592	0.327025	0.0889324	-0.408673	0.666425	0.465068
ENSG00000273980	RP13-49I15.6	1	-0.0837303	0.377405	-0.260053	0.16414	-0.13869	0.0282835	-0.0538276	0.0544081	0.220788	0.0216387	0.0470991	-0.00539588	-0.0739965	0.15	0.0417602	0.217357	0.0369206
ENSG00000267279	RP11-879F14.2	1	0.17006	0.375643	-0.58264	-0.0766257	-0.207894	-0.262688	-0.348851	0.354486	0.0540949	0.256799	0.00835686	0.211246	0.292437	0.169312	-0.2183	0.634198	0.486061
ENSG00000275512	RP11-322E11.2	1	0.156283	0.374238	0.130509	0.489665	0.401493	0.181919	0.0928518	-0.230969	0.00293109	-0.217669	0.125289	-0.0748234	-0.186822	0.000501786	0.158977	-0.190269	-0.280959
ENSG00000237857	RP11-435O5.2	1	-0.272972	0.373541	0.224157	0.430717	0.0439956	0.319889	0.227486	0.00643585	0.242355	-0.387522	0.0332263	-0.162799	-0.597593	0.259137	0.216491	-0.246852	-0.473327
ENSG00000271216	LINC01050	1	0.0176078	0.372579	-0.369619	0.00832274	-0.154843	-0.0840323	-0.0759747	0.245719	0.223581	0.101304	0.00607322	0.0811075	-0.288494	0.198177	-0.0750843	0.410665	0.033068
ENSG00000180712	RP11-290F5.2	1	0.0733369	0.372224	-0.350956	0.043024	-0.0903373	-0.0803451	-0.111377	0.0533738	0.17869	0.0541009	0.0120136	0.0890243	-0.124968	0.152115	-0.0795522	0.298239	-0.0323581
ENSG00000232560	LINC01549	1	0.214726	0.370697	-0.259197	0.100032	-0.0224026	-0.0555202	-0.0488856	0.00344935	0.171028	0.119752	-0.0937145	0.225895	-0.0223265	0.0748281	-0.0940358	0.258483	-0.0040251
ENSG00000232139	LINC00867	1	0.347391	0.37064	-0.185659	0.102454	0.0841342	0.02049	-0.0211253	0.125796	0.149675	0.13748	0.173601	0.0362475	0.0769207	0.0737657	0.0977794	0.204445	0.128647
ENSG00000255325	RP11-96B2.1	1	0.237492	0.370339	-0.143627	0.138016	0.146293	0.0411573	-0.0460109	0.0895679	0.0560913	-0.0270704	0.157707	-0.0219842	-0.0281086	0.106936	0.10746	0.139464	0.0340917
ENSG00000261888	AC144831.1	1	0.336757	0.369522	0.0505999	0.415111	0.334706	0.0694635	-0.0036611	-0.21541	-0.114579	0.0787967	0.292222	-0.0334586	0.381105	-0.100302	0.194145	0.0230348	0.200189
ENSG00000270164	LINC01480	1	0.389987	0.369479	-0.343773	0.12799	0.105552	-0.348659	-0.17124	-0.125869	0.0430319	0.357365	-0.114833	0.488547	0.287093	-0.0584095	-0.377788	0.410847	0.168481
ENSG00000225535	LINC01393	1	0.0855615	0.36878	0.266815	0.366597	0.256148	0.280847	0.245751	0.0910339	0.0906813	-0.328917	0.179921	-0.151953	-0.385618	0.174921	0.28568	-0.230606	-0.294102
ENSG00000258479	LINC00640	1	0.172312	0.367393	-0.00952991	0.193732	0.117327	0.122493	0.0754381	0.188144	0.0109401	-0.359294	0.160858	-0.0692379	-0.203778	0.134251	0.168674	-0.0448394	-0.116256
ENSG00000237560	LINC01497	1	0.355824	0.367249	-0.159048	0.0636306	0.101906	-0.101371	-0.00105468	-0.00899055	0.237838	0.086812	0.105326	0.220702	-0.0270918	0.0656967	-0.0573908	0.170963	-0.0364339
ENSG00000263470	RP11-160O5.1	1	-0.00259158	0.36644	0.154745	0.331542	0.216826	-0.000825389	-0.0103727	-0.203906	0.123863	-0.234983	0.0128881	0.124036	-0.107308	0.11807	-0.0282511	-0.140645	-0.235107
ENSG00000273877	RP11-635O16.2	1	0.499843	0.364646	-0.0107696	0.200862	0.401108	0.0283793	-0.045406	-0.203853	-0.0797304	-0.065979	0.209427	0.0281404	0.158968	0.0156717	0.120678	-0.0236786	-0.0480365
ENSG00000248431	AC005150.1	1	-0.0505736	0.364471	-0.362707	0.0757613	-0.0619621	-0.0761333	-0.0965662	0.111162	0.224905	0.169401	0.0325195	0.0734752	-0.117381	0.134844	-0.0645727	0.342376	0.0254336
ENSG00000259974	LINC00261	1	0.510456	0.364435	0.11187	0.343533	0.514532	0.150241	-0.014042	-0.381731	-0.0266821	-0.149147	0.231577	-0.0664391	0.0995052	-0.0507573	0.213303	-0.213841	-0.179886
ENSG00000262179	RP1-302G2.5	1	0.365982	0.36386	-0.0496309	0.0986185	0.221325	0.123434	-0.0285376	0.0814334	0.13227	0.0292403	0.263812	-0.0829759	0.0236288	0.382332	0.225354	0.0560223	0.000423549
ENSG00000263154	RP11-1055B8.2	1	0.219951	0.36235	-0.205787	0.170488	0.0131378	0.0580619	-0.0928289	-0.0441717	0.0480705	0.0639475	0.157344	-0.0346904	0.154474	0.0844085	0.113765	0.141298	0.10457
ENSG00000267453	AC004791.2	1	0.186504	0.358012	-0.323666	-0.0636055	-0.0977501	-0.056648	-0.153134	0.460118	0.118438	0.136684	0.103502	0.055983	0.056188	0.217384	-0.00712528	0.42209	0.351871
ENSG00000267147	CTC-548K16.1	1	0.0585014	0.357252	0.0328682	0.122067	-0.0609322	0.153878	0.094707	0.368761	0.226754	-0.169528	0.134217	-0.0701186	-0.414565	0.39935	0.176827	0.0283526	-0.193012
ENSG00000247134	RP11-11N9.4	1	0.100663	0.352695	-0.345182	-0.0804856	-0.285365	-0.0489551	-0.0577448	0.360005	0.379286	0.2696	-0.0678682	0.153822	-0.153426	0.252441	-0.117026	0.454958	0.124253
ENSG00000256923	RP11-449P1.1	1	0.211667	0.352017	-0.0936259	0.139203	0.138986	0.0610171	-0.0186321	0.071057	0.106111	-0.0903104	0.148049	-0.0263997	-0.248599	0.0707432	0.0993016	0.0422418	-0.174262
ENSG00000264301	LINC01444	1	0.250369	0.351233	0.0694158	0.24321	0.286935	0.142319	0.0711115	-0.0926554	0.0664096	-0.192249	0.12945	-0.0462231	-0.12998	0.0992937	0.139221	-0.132064	-0.184679
ENSG00000235888	AF064858.8	1	0.147525	0.350378	0.104425	0.399936	0.240692	0.174908	0.0236735	-0.0985459	-0.0503036	-0.150427	0.155522	-0.094686	0.188144	0.0333484	0.198171	-0.0998392	0.0152857
ENSG00000228559	RP3-340B19.3	1	0.299511	0.350167	0.0787036	0.197484	0.290944	0.137204	0.0338538	-0.0833878	0.109241	-0.168191	0.173749	-0.0630644	-0.145532	0.288496	0.175639	-0.145721	-0.224843
ENSG00000247157	LINC01252	1	0.209833	0.348166	-0.0479416	0.295269	0.186402	0.0679564	0.0591758	-0.0676861	0.0675879	0.0209617	0.166263	0.00721255	0.0043307	0.0338456	0.115799	0.0236692	-0.0595507
ENSG00000258144	RP11-554L12.1	1	0.0771725	0.346704	-0.242755	0.154602	-0.0345732	0.00407639	0.217491	0.0245269	0.202711	0.189815	0.0811154	0.03131	-0.00650426	-0.0822408	0.0286903	0.225113	0.00180099
ENSG00000254530	RP11-460B17.3	1	-0.162682	0.344902	-0.0915769	0.348023	0.00533429	0.0883537	0.0259209	-0.110228	0.147138	-0.031364	0.0159953	-0.0263225	-0.0131389	0.00811181	0.0533306	0.0527629	-0.0523093
ENSG00000266830	CTD-2008P7.8	1	-0.0274405	0.343275	0.264918	0.454714	0.175945	0.293914	0.467888	-0.0469334	0.208984	-0.101858	0.147142	-0.130798	-0.159739	-0.0166149	0.268068	-0.198157	-0.191912
ENSG00000260887	CASC22	1	0.0363122	0.340908	0.145663	0.456809	0.214731	0.21694	0.160682	-0.139045	0.135452	-0.141254	0.118533	-0.0995653	-0.129113	0.071402	0.215978	-0.173204	-0.206411
ENSG00000256232	RP11-771K4.1	1	0.201457	0.340041	-0.151875	0.0226275	0.0503029	0.0297356	-0.477081	0.149376	0.0577524	-0.24373	0.0960471	-0.0335243	-0.13181	0.513124	0.0724631	0.0924718	0.0475483
ENSG00000251532	CTD-2245E15.3	1	0.16586	0.339134	0.00325049	0.24523	0.201714	0.0826158	0.0191505	-0.0629881	0.051431	-0.0914904	0.125558	-0.0162196	-0.120653	0.0796088	0.119217	-0.0291973	-0.119273
ENSG00000240423	LINC00636	1	0.307895	0.33546	-0.278414	-0.0158221	-0.0217779	-0.117501	-0.103927	0.240633	0.120734	0.164802	0.0991384	0.147824	-0.0318071	0.172477	-0.0459276	0.335035	0.088975
ENSG00000231528	FAM225A	1	0.0142387	0.334899	-0.578608	-0.170771	-0.327124	-0.218662	-0.200499	0.370376	0.229107	0.264992	-0.0427019	0.173532	-0.180344	0.233374	-0.194753	0.632458	0.256238
ENSG00000253802	CTA-392C11.1	1	0.0993995	0.334306	-0.0242626	0.169927	0.183728	0.129595	0.0505312	0.160293	0.119218	-0.220049	0.0984851	-0.0643215	-0.340474	0.155981	0.115143	0.00269084	-0.075289
ENSG00000253438	PCAT1	1	0.0793312	0.331822	0.140812	0.305751	0.208572	0.244517	0.227056	-0.0102951	0.12149	-0.238428	0.10297	-0.124225	-0.486644	0.162263	0.207861	-0.195321	-0.35931
ENSG00000225546	RP11-328J2.1	1	-0.139436	0.33049	-0.0114142	0.233585	0.0683897	0.0759456	-0.238997	0.0250095	0.099257	-0.268107	0.00049945	-0.0233531	-0.2438	0.282595	0.0439925	-0.0126681	-0.120194
ENSG00000260981	RP11-315A16.1	1	-0.129417	0.330463	0.142903	0.59554	0.151714	0.324946	0.113646	-0.0710705	0.122078	-0.102246	0.0307271	-0.124085	-0.0159297	-0.0289049	0.19137	-0.129297	-0.0763404
ENSG00000261298	RP11-309M7.1	1	-0.16754	0.327567	-0.405377	0.0516762	-0.325374	-0.0620652	-0.0797545	0.33411	0.27139	0.246447	0.00425524	0.0786947	-0.132452	0.162898	-0.068413	0.448718	0.200741
ENSG00000254101	RP11-30J20.1	1	-0.263814	0.323925	0.300217	0.444817	0.246534	0.31987	0.179352	0.0472684	0.136413	-0.517416	0.0914757	-0.218255	-0.457316	0.179492	0.269236	-0.324677	-0.35144
ENSG00000204092	LINC00951	1	0.110715	0.323569	-0.172117	0.205776	0.00463073	0.00257163	-0.0265039	-0.00801947	0.114	0.102942	0.0718435	0.0605461	0.0188976	0.0237739	0.00988283	0.161161	0.0218729
ENSG00000259471	LINC01169	1	-0.0802377	0.32342	-0.119507	0.123175	-0.0457817	0.0827982	0.0871095	0.253122	0.228602	-0.134837	0.0187397	-0.0151504	-0.539801	0.247934	0.0452579	0.11555	-0.25505
ENSG00000258919	RP11-1029J19.4	1	0.203861	0.322116	-0.150723	0.158778	0.174938	-0.0085899	-0.047959	0.0881151	0.0589268	-0.176308	0.0842723	0.0300089	-0.306042	0.151075	0.0196119	0.0747107	-0.170812
ENSG00000203688	RP11-351J23.1	1	0.195852	0.322096	0.00686296	0.29179	0.103473	0.109791	0.00337557	0.0419476	-0.00914484	-0.114353	0.142589	-0.0475292	0.0408572	0.0732068	0.15164	-0.0250263	-0.0452334
ENSG00000253369	RP11-1081M5.1	1	0.06901	0.319943	-0.153301	0.124235	0.00812516	0.0412526	0.0264126	0.137277	-0.0726787	-0.0309646	0.0843139	-0.00476988	-0.279252	0.144833	0.0454606	0.150563	-0.0616323
ENSG00000274245	RP11-357P18.2	1	0.302047	0.316069	-0.307008	0.10212	0.0761803	-0.111904	-0.193122	0.0166021	-0.0226498	0.086373	0.106314	0.0969175	0.101202	0.0910844	-0.0281986	0.303881	0.165283
ENSG00000261036	RP11-574H6.1	1	0.0526057	0.313664	-0.43262	-0.0433345	-0.23566	-0.147473	-0.13359	0.212511	0.226022	0.308296	-0.0170239	0.159674	-0.0594564	0.160823	-0.134441	0.483721	0.187422
ENSG00000272912	RP11-724N1.1	1	0.0427616	0.310641	-0.191045	0.235323	0.0274447	0.017463	-0.0264079	-0.0284167	0.0547313	0.0821304	0.102342	0.00174568	0.0874705	0.0172285	0.0585986	0.147928	0.0893801
ENSG00000230131	RP11-282I1.1	1	0.0530155	0.309971	-0.157336	0.232893	0.00180881	-0.00379015	-0.0338984	0.021475	-0.0169743	0.0507453	0.103888	0.0256148	0.130245	0.0256463	0.0332198	0.142799	0.103451
ENSG00000241544	RP11-6F2.5	1	0.454083	0.302149	0.0279332	0.152141	0.255191	0.0695023	0.0447135	-0.018386	0.0192053	-0.0517416	0.18194	-0.00391557	0.026132	0.0459293	0.128603	-0.0296027	-0.0380863
ENSG00000232023	AC009410.1	1	0.316999	0.301195	-0.0771649	0.00906729	0.141043	-0.0324321	-0.0652284	0.232865	-0.114139	-0.254787	0.103352	0.0654574	-0.157097	0.166032	0.0249071	0.0752861	0.00370493
ENSG00000214194	LINC00998	1	-0.0715371	0.298768	-0.0514839	0.142044	-0.0747491	-0.0126529	0.12564	0.0864943	0.184329	-0.105312	-0.0789169	0.144436	-0.261223	0.0204063	-0.0959746	0.0999549	-0.149189
ENSG00000249859	PVT1	1	-0.408328	0.29565	-0.238876	0.144477	-0.269292	-0.034927	0.0145499	0.275865	0.265527	-0.0461527	-0.0971082	0.054698	-0.492765	0.294243	-0.119359	0.22267	-0.224613
ENSG00000231776	RP1-90L14.1	1	0.0652096	0.294703	0.234917	0.28209	0.218223	0.20567	0.190373	0.215391	0.120279	-0.33743	0.129596	-0.0887584	-0.351349	0.145409	0.201978	-0.182466	-0.2341
ENSG00000225383	SFTA1P	1	0.34243	0.293577	-0.626862	-0.169675	-0.151101	-0.356422	-0.347077	0.0732092	0.029188	0.437723	0.143165	0.221681	0.440065	0.039628	-0.192325	0.635112	0.433309
ENSG00000258476	RP11-76E17.3	1	0.290293	0.291983	-0.57442	-0.273081	-0.254947	-0.388335	-0.229972	0.207836	0.257829	0.428136	-0.0863367	0.422525	0.0562173	0.147929	-0.370173	0.652464	0.230062
ENSG00000227017	AC007036.6	1	0.257388	0.289381	-0.406182	-0.0698132	-0.0815873	-0.186722	-0.221849	0.0549928	0.100397	0.242544	0.0225779	0.181327	0.0676171	0.104641	-0.14019	0.402124	0.0857758
ENSG00000273487	RP4-621B10.8	1	0.432967	0.282463	-0.377062	-0.114183	0.0482073	-0.601491	-0.176659	0.0179669	-0.0268526	0.136979	0.524871	0.269356	0.152711	0.0647186	-0.0515082	0.336618	0.121056
ENSG00000270190	RP11-803D5.4	1	0.167408	0.279905	-0.441614	0.0542573	-0.111319	-0.206935	-0.275904	0.0361652	0.0272314	0.344856	0.0176325	0.170171	0.264774	0.0401073	-0.153858	0.456403	0.283127
ENSG00000254143	RP11-470M17.2	1	-0.0431936	0.279261	0.064286	0.287876	0.158648	0.229798	0.082089	-0.0948971	0.122184	-0.165174	0.132136	-0.195146	-0.194432	0.104902	0.249736	-0.146227	-0.175746
ENSG00000260676	LINC01541	1	0.277133	0.271538	0.0136396	0.386254	0.312239	0.010238	-0.0107206	-0.249456	-0.0777447	0.0613499	0.0372804	0.11112	0.212649	-0.124152	-0.00987555	-0.00562957	0.00607892
ENSG00000244541	LINC01213	1	0.18361	0.267124	0.0870232	0.14547	0.17506	0.119986	0.121198	-0.13019	0.137262	-0.148542	0.103534	-0.0533302	-0.37861	0.121118	0.132848	-0.114605	-0.278142
ENSG00000235885	AC023115.2	1	0.16043	0.255164	0.217677	0.311336	0.319314	0.196534	0.198856	-0.0668127	0.0804505	-0.146616	0.198161	-0.0859247	-0.186854	-0.0180522	0.246927	-0.194954	-0.249411
ENSG00000218672	AC008060.7	1	0.355803	0.254797	-0.121691	0.140035	0.191089	-0.276371	-0.0572647	-0.103513	0.0227818	0.189199	0.0132638	0.342088	0.236134	-0.0723876	-0.259265	0.178145	0.12712
ENSG00000179066	CTD-2527I21.15	1	-0.0937534	0.250895	0.184181	0.265696	-0.12882	0.195077	0.24031	0.0462171	0.186346	-0.131906	0.0801146	-0.0815571	-0.332818	0.151691	0.184864	-0.136465	-0.345475
ENSG00000214145	LINC00887	1	0.115171	0.248246	-0.305315	0.0852909	-0.118233	-0.124223	-0.16599	0.0829044	0.0303384	0.156331	-0.0362904	0.133123	0.187966	0.0359714	-0.13507	0.304436	0.188717
ENSG00000233559	AC016831.7	1	0.180929	0.241803	0.176647	0.257135	0.274465	0.169757	0.0692304	-0.0835414	0.0299386	-0.247802	0.111148	-0.0967768	-0.154835	0.0825394	0.161547	-0.224857	-0.229246
ENSG00000259772	RP11-16E12.2	1	0.279052	0.23938	-0.259482	0.104721	-0.0260367	-0.0848042	-0.107473	-0.116535	0.178256	0.629125	0.0527445	0.150982	0.440551	-0.100601	-0.0497293	0.336907	0.276814
ENSG00000239332	LINC01119	1	0.0707822	0.238731	-0.527258	-0.188428	-0.587837	-0.219896	-0.240758	0.369049	0.114024	0.415769	0.0103505	0.178524	0.308991	0.152637	-0.13733	0.64513	0.528101
ENSG00000272218	RP11-11N5.3	1	0.100272	0.238724	0.0914534	0.167275	0.157553	0.12899	0.0582204	0.0759442	0.0624387	-0.244888	0.0724704	-0.0670702	-0.261127	0.134955	0.118752	-0.122392	-0.199317
ENSG00000259687	LINC01220	1	0.28113	0.236431	0.0965771	0.0696574	0.178717	0.148042	0.0812684	0.185864	0.0493559	-0.0602549	0.232772	-0.109836	-0.0234719	0.124142	0.235098	-0.0282798	0.0242723
ENSG00000229961	RP11-71G12.1	1	-0.0611085	0.226982	0.119995	0.215527	0.0730588	0.250627	0.148436	0.0814936	0.0521219	-0.348038	0.153668	-0.222316	-0.296646	0.142249	0.258369	-0.174763	-0.224936
ENSG00000244625	MIATNB	1	0.0269717	0.223855	-0.422571	0.0115915	-0.120766	-0.202429	-0.207726	-0.127873	0.16851	0.600421	-0.11671	0.24446	0.447408	-0.153072	-0.269622	0.517881	0.272358
ENSG00000254290	RP11-150O12.3	1	0.0268746	0.222389	0.311125	0.348134	0.323577	0.274434	0.183919	-0.0364355	0.0574778	-0.41546	0.0999994	-0.189693	-0.445389	0.109714	0.237162	-0.360244	-0.416642
ENSG00000185904	LINC00839	1	-0.317349	0.221636	0.166294	0.295324	-0.221876	0.427917	0.192176	0.110072	0.227101	0.000167852	0.114774	-0.320449	-0.202155	0.120755	0.362163	-0.0728042	-0.127959
ENSG00000253898	LINC01419	1	-0.380321	0.219093	0.0115856	0.185038	-0.0644406	0.115734	0.131207	0.0724782	0.264133	-0.0800378	-0.0298223	-0.0639128	-0.330839	0.135268	0.0632335	-0.00102886	-0.163219
ENSG00000233539	AC011294.3	1	-0.0953511	0.218206	0.0726821	0.146795	-0.0248792	0.0887263	0.13359	0.275387	0.175327	-0.0228241	0.0299866	0.0104584	-0.283688	0.14528	0.068756	0.0682011	-0.0601998
ENSG00000234862	RP5-1097P24.1	1	0.0655491	0.215034	0.258673	0.332706	0.256503	0.217194	0.163491	-0.238398	-0.0523597	-0.13702	0.0989836	-0.0907104	-0.0595367	-0.0243474	0.187752	-0.220256	-0.180359
ENSG00000231107	LINC01508	1	0.25196	0.210243	0.280689	0.182619	0.276346	0.170728	0.12672	-0.0235219	-0.00246772	-0.321891	0.133723	-0.0611737	-0.224951	0.238826	0.185239	-0.27339	-0.343866
ENSG00000250377	CTC-467M3.3	1	-0.128975	0.207981	0.311937	0.370212	0.174365	0.567925	0.225598	-0.0855734	0.16358	-0.286907	0.114968	-0.362057	-0.204002	0.0369276	0.437585	-0.361448	-0.254239
ENSG00000251169	AC005355.2	1	0.160742	0.204938	0.115941	0.0695928	0.318932	0.0534972	0.063406	0.052792	0.0670509	-0.360418	0.0427143	-0.0150318	-0.560398	0.179828	0.0387865	-0.158217	-0.424745
ENSG00000242516	LINC00960	1	-0.0541861	0.201752	0.403686	0.371731	0.113866	0.400994	0.200583	0.0495228	0.058674	-0.391763	-0.0428254	-0.135605	-0.35654	0.164707	0.2574	-0.365043	-0.312375
ENSG00000253417	RP11-109J4.1	1	0.366985	0.186756	0.020848	-0.0386761	0.196322	0.00636755	0.0843731	0.0698325	0.00495901	-0.0705366	0.163817	0.0192621	-0.30354	0.137299	0.0786616	-0.00717432	-0.282543
ENSG00000250829	RP11-11N5.1	1	0.155086	0.183874	0.140628	0.143447	0.21721	0.125902	0.0543463	0.0100282	0.0120698	-0.297673	0.0763116	-0.0721201	-0.258064	0.114083	0.122951	-0.193177	-0.234167
ENSG00000263745	RP11-161I6.2	1	-0.0417497	0.175495	0.441013	0.393071	0.265622	0.266514	0.301127	-0.0148287	0.045478	-0.3058	0.0797878	-0.0991563	-0.306748	0.0122862	0.207619	-0.351127	-0.30459
ENSG00000241280	RP11-221J22.2	1	0.178282	0.164072	0.0968886	0.0182204	0.287837	0.0865735	0.118074	0.205	0.0876202	-0.142628	0.114301	-0.0428652	-0.356863	0.144756	0.106046	-0.0375837	-0.12207
ENSG00000269416	LINC01224	1	-0.238528	0.151544	0.362294	0.293079	0.0889177	0.375079	0.162354	0.0251854	0.221538	-0.433872	0.0610369	-0.263396	-0.560841	0.382623	0.299187	-0.401199	-0.477403
ENSG00000262714	RP11-44F14.8	1	0.141002	0.123411	0.374266	0.247077	0.37883	0.225464	0.296468	-0.0200661	0.0270467	-0.340489	0.0776199	-0.076775	-0.56646	0.0547491	0.171784	-0.34731	-0.539516
ENSG00000271850	RP11-16D22.2	2	0.246721	-0.124582	0.609766	0.218769	0.573716	0.305842	0.261908	-0.16253	-0.180793	-0.387536	0.160359	-0.220202	-0.158113	-0.086565	0.321757	-0.596851	-0.267393
ENSG00000270937	RP5-856G1.1	2	0.302669	0.0023861	0.311623	0.120241	0.285006	0.120952	0.130623	-0.106	-0.0657846	-0.20289	0.0642476	-0.0334507	-0.13431	-0.0155698	0.121341	-0.318618	-0.271003
ENSG00000269043	CTC-513N18.6	2	0.261568	-0.120503	0.563348	0.252403	0.443916	0.204009	0.188468	-0.230039	-0.18296	-0.187009	0.0731971	-0.071752	0.134734	-0.167216	0.178425	-0.471994	-0.202389
ENSG00000267675	RP11-1151B14.2	2	0.237383	-0.466807	0.593692	-0.0742178	0.295934	0.151469	0.218925	-0.0544238	-0.224279	-0.164186	0.0239697	-0.0937985	-0.00245511	-0.14425	0.14119	-0.519129	-0.163364
ENSG00000267640	CTD-2554C21.2	2	-0.128397	-0.42374	0.91185	0.212559	0.356192	0.438659	0.443765	-0.127808	-0.241613	-0.381265	0.0630168	-0.308211	-0.0393034	-0.179203	0.382366	-0.784144	-0.271686
ENSG00000267466	RP11-13K12.5	2	0.0328313	0.0425861	0.441971	0.371967	0.349553	0.278121	0.278342	-0.0788549	-0.20315	-0.266314	0.506595	-0.395914	-0.00829057	-0.0227916	0.523434	-0.415805	-0.169122
ENSG00000267440	CTC-501O10.1	2	0.0371931	-0.223008	0.361123	-0.0140737	0.178182	0.0580068	0.144426	0.0119523	-0.0890193	-0.0898494	0.0113508	-0.0280511	-0.0564941	-0.0678599	0.0558444	-0.282496	-0.102652
ENSG00000266389	CTB-41I6.1	2	-0.126908	-0.355435	0.536979	0.0377576	0.156473	0.169627	0.521266	-0.0662366	-0.0697861	0.023835	0.0084955	-0.114856	-0.0423313	-0.216247	0.144278	-0.377	-0.149389
ENSG00000259203	RP11-209K10.2	2	0.0538073	-0.334101	0.565012	0.117499	0.290773	0.218577	0.222791	-0.176085	-0.171678	-0.271526	0.0375032	-0.172707	-0.096259	-0.13187	0.191888	-0.566238	-0.27111
ENSG00000258913	RP11-260M19.2	2	-0.0400864	-0.583039	0.721391	-0.125487	0.295559	0.251682	0.308259	-0.0454496	-0.243097	-0.287938	0.0802842	-0.259959	-0.102431	-0.158201	0.276746	-0.626723	-0.210416
ENSG00000258551	RP11-661P17.1	2	0.202496	-0.350962	0.550356	-0.0997502	0.323449	0.0975396	0.206608	-0.0821592	-0.188529	-0.210669	0.0222466	-0.0364461	-0.222957	-0.0853075	0.0924882	-0.460737	-0.318641
ENSG00000258548	LINC00645	2	-0.134649	-0.177671	0.438071	0.159832	0.119644	0.0827455	0.210062	-0.0388134	0.0153691	-0.182614	-0.314488	0.200897	-0.168154	-0.0512136	-0.17043	-0.319564	-0.182945
ENSG00000258216	RP11-654D12.2	2	0.13799	0.0893863	0.433163	0.326678	0.440716	0.272903	0.215979	-0.168299	-0.0852614	-0.390154	0.109715	-0.160271	-0.222648	-0.0428765	0.238597	-0.445944	-0.309072
ENSG00000257060	RP11-266O8.1	2	-0.0898986	-0.199333	0.355918	0.0436028	0.0472165	0.206231	-0.00527632	0.0626215	0.0809473	-0.115255	-0.365769	0.0851995	-0.0722562	0.0825965	-0.131093	-0.226108	0.000527801
ENSG00000256995	RP11-114G22.1	2	0.0789425	-0.0954652	0.589854	0.262689	0.409635	0.266257	0.0668873	-0.210028	-0.198416	-0.429088	0.0993069	-0.177882	-0.10665	-0.0628291	0.251768	-0.579327	-0.270331
ENSG00000255191	RP11-626H12.1	2	0.260604	-0.319427	0.496735	0.0423975	0.334855	0.13011	0.0805732	-0.160065	-0.338572	-0.236866	0.0688321	-0.114823	0.116751	-0.12992	0.148683	-0.445744	-0.0764421
ENSG00000254810	RP11-672A2.4	2	-0.19692	-0.581414	0.318537	-0.194484	-0.0608175	-0.00489073	0.000542573	-0.142043	-0.243806	0.113882	-0.130696	-0.053333	0.575301	-0.245339	-0.0390344	-0.200854	0.307354
ENSG00000253428	CTB-43E15.2	2	0.379944	-0.28424	0.49053	-0.0281402	0.388167	0.148186	0.16562	-0.0846071	-0.241781	-0.213743	0.0953795	-0.0962771	0.0360891	-0.127004	0.170653	-0.46057	-0.148217
ENSG00000253177	RP11-100L22.1	2	-0.0243431	-0.451242	0.433117	-0.122879	0.158373	0.101278	0.0826653	-0.16147	-0.252061	-0.15151	-0.0152788	-0.144695	0.330004	-0.170032	0.0999191	-0.376173	0.0586961
ENSG00000253105	KB-1448A5.1	2	0.0908214	-0.178589	0.390745	0.100038	0.257053	0.123709	0.134394	-0.173473	-0.127593	-0.17716	0.0941234	-0.0826474	0.236439	-0.110889	0.155617	-0.448519	-0.208287
ENSG00000250436	RP11-622A1.2	2	0.408552	-0.310741	0.384977	-0.0111139	0.280996	0.0987063	0.0731107	-0.185443	-0.23424	-0.0775169	0.069441	-0.0713824	0.194657	-0.177757	0.122049	-0.397945	-0.0577944
ENSG00000249776	RP11-133F8.2	2	0.228825	-0.367662	0.589091	-0.000975356	0.368143	0.328694	0.178018	-0.230088	-0.241614	-0.240037	0.0475517	-0.225888	0.0626565	-0.16015	0.313613	-0.569543	-0.235662
ENSG00000248779	RP11-53O19.2	2	0.312583	-0.384131	0.384253	-0.191753	0.40574	0.00356477	0.0939454	-0.106295	-0.244477	0.0248443	0.0781662	-0.0028445	0.186959	-0.189699	0.0623038	-0.275109	-0.0112423
ENSG00000248528	CTC-458G6.2	2	0.220403	-0.136713	0.381484	0.094519	0.220811	0.406343	0.120991	-0.0786219	-0.124703	-0.119947	-0.000253386	-0.166719	0.064104	-0.0832236	0.33971	-0.334838	-0.0554203
ENSG00000248202	RP11-455B3.1	2	-0.0918084	-0.277828	0.338726	-0.0956416	0.0323949	0.214694	0.147307	0.130778	-0.0263329	-0.0497841	-0.036484	-0.174345	-0.101119	-0.0250092	0.024472	-0.181448	-0.00443056
ENSG00000246379	RP11-461O7.1	2	0.103308	-0.284975	0.674452	0.103832	0.372606	0.546878	0.290978	-0.0821918	-0.143777	-0.271896	0.198518	-0.446792	-0.0981754	-0.131186	0.515861	-0.591635	-0.235738
ENSG00000246100	LINC00900	2	0.228924	-0.154944	0.347999	0.0912604	0.208134	-0.0854407	0.00433952	-0.120423	-0.224677	0.23778	0.228507	0.0783238	0.496975	-0.259739	0.0616302	-0.109145	0.281125
ENSG00000238097	RP11-513G11.3	2	0.423828	-0.294695	0.472438	-0.0455606	0.348505	0.115012	0.155677	-0.0477779	-0.241838	-0.202028	0.0922541	-0.0706851	0.0196961	-0.0945558	0.148997	-0.433655	-0.128643
ENSG00000236975	RP5-1065P14.2	2	-0.000548165	-0.201421	0.34481	0.00465073	0.114815	0.134429	0.186209	0.107741	-0.0610104	-0.145123	0.0278535	-0.0892454	-0.206129	-0.00461689	0.136055	-0.246602	-0.161223
ENSG00000235070	AC068138.1	2	0.188315	-0.0913999	0.520422	0.220843	0.449904	0.222597	0.193178	-0.242491	-0.21588	-0.211792	0.092697	-0.118759	0.0971364	-0.13022	0.194203	-0.481188	-0.174911
ENSG00000234493	GS1-421I3.2	2	-0.053328	-0.185408	0.380672	-0.00498075	0.0600145	0.164703	0.29274	0.101689	0.0573558	-0.0726544	-0.0177828	-0.0651372	-0.320263	-0.00138188	0.108208	-0.266454	-0.285387
ENSG00000233760	AC004947.2	2	-0.073579	-0.137392	0.404331	0.0944901	0.229167	0.248519	0.183588	0.00586469	-0.105051	-0.307779	0.0850205	-0.223776	-0.23377	0.0195147	0.248153	-0.361453	-0.13785
ENSG00000231873	RP11-761N21.1	2	0.0399779	-0.298722	0.517293	0.0490186	0.259932	0.16399	0.168019	-0.103098	-0.189307	-0.300018	0.0805209	-0.130661	0.170676	-0.11813	0.189271	-0.532798	-0.110135
ENSG00000230945	LINC01507	2	0.139844	-0.480579	0.678071	-0.0657309	0.370228	0.169874	0.228463	-0.187428	-0.266197	-0.325925	0.00200248	-0.12814	-0.0567823	-0.162462	0.152617	-0.62921	-0.282488
ENSG00000230731	RP11-478K15.6	2	0.145186	-0.41444	0.660221	0.0585184	0.350696	0.164735	0.257641	-0.140654	-0.213857	-0.201196	-0.00998792	-0.0680516	-0.147306	-0.162233	0.129178	-0.562664	-0.333186
ENSG00000230647	AC022816.2	2	-0.40174	-0.140035	0.330883	0.172578	0.017199	0.199038	0.227397	-0.00978191	0.0323368	-0.125626	-0.0927705	-0.111336	-0.191922	-0.0516049	0.088667	-0.254225	-0.178412
ENSG00000229308	AC010084.1	2	-0.0784044	-0.667931	0.616513	-0.204398	0.160401	0.129841	0.166237	-0.14866	-0.291172	-0.143746	-0.074834	-0.139435	0.261741	-0.228814	0.0939121	-0.495977	0.0193464
ENSG00000227947	RP11-543D5.1	2	0.00934895	-0.0989076	0.370381	0.233118	0.290596	0.184484	0.0840014	-0.271202	-0.172211	-0.205847	0.0689088	-0.164369	0.340625	-0.151061	0.181922	-0.371038	-0.0238599
ENSG00000226684	RP3-418C23.2	2	-0.234118	-0.211753	0.579444	0.202346	0.161437	0.627853	0.290023	-0.0218453	0.0221606	-0.243156	0.0135331	-0.43728	-0.152888	-0.0655869	0.391752	-0.497238	-0.178389
ENSG00000226674	TEX41	2	-0.0738119	-0.0685979	0.546283	0.275156	0.138699	0.255981	0.249333	-0.0568399	-0.0646822	-0.124096	0.0541071	-0.106985	0.155752	-0.0341943	0.219307	-0.351128	0.0391433
ENSG00000223914	AC079630.2	2	0.173597	-0.374661	0.55004	-0.00305361	0.35137	0.101531	0.176586	-0.162228	-0.234792	-0.178928	0.00519966	-0.039554	-0.0765041	-0.161666	0.0934764	-0.470852	-0.255947
ENSG00000214039	RP11-474D1.3	2	-0.0841708	-0.0595655	0.485671	0.22615	0.265418	0.352662	0.232671	-0.0896675	-0.0162967	-0.448987	0.0751242	-0.286994	-0.273142	0.0406275	0.305492	-0.525922	-0.286689
ENSG00000263082	CTD-2034I21.2	2	0.361609	-0.223816	0.341143	-0.104093	0.385385	0.0519545	0.116859	-0.0738529	-0.163127	-0.124574	0.0434769	-0.00209136	-0.0519783	-0.105803	0.0554205	-0.29461	-0.151953
ENSG00000242407	CTD-2377D24.4	2	-0.207097	-0.283253	0.663205	0.287941	0.33715	0.30265	0.316869	-0.217276	-0.100289	-0.269222	-0.0584261	-0.168425	-0.244216	-0.176789	0.189122	-0.583259	-0.341597
ENSG00000226598	AC017060.1	2	0.149789	-0.294076	0.425301	0.101129	0.320027	0.020418	0.110265	-0.0800881	-0.229321	0.0505923	-0.0435289	0.0739343	0.129009	-0.231097	-0.0240919	-0.251383	-0.0391129
ENSG00000226816	AC005082.12	2	-0.0196052	0.00827193	0.571313	0.331957	0.395998	0.274033	0.590507	-0.183058	-0.0295784	-0.31839	0.137741	-0.164133	-0.273285	-0.218606	0.267982	-0.509231	-0.380001
ENSG00000267737	AC061992.2	2	-0.0990767	-0.461264	0.519694	-0.12432	0.12085	0.10695	0.170883	0.262517	-0.207506	-0.214377	-0.01037	-0.106167	-0.13065	-0.0774751	0.0984947	-0.344995	0.000225009
ENSG00000237438	CECR7	2	-0.237833	0.0325264	0.630863	0.435041	0.142148	0.414163	0.380952	-0.0642018	-0.0389811	-0.40143	0.242577	-0.345252	-0.220454	-0.018203	0.449037	-0.55905	-0.332291
ENSG00000233237	LINC00472	2	0.190121	-0.342722	0.832277	0.268792	0.66191	0.343855	0.302239	-0.295262	-0.308323	-0.319135	0.103392	-0.215859	0.137473	-0.242507	0.310808	-0.751341	-0.225042
ENSG00000230943	RP11-367G18.1	2	0.0531364	-0.132474	0.446079	0.0704173	0.228118	0.202395	0.176384	0.0468376	-0.194024	-0.492578	0.115245	-0.170013	-0.105212	-0.0185421	0.223716	-0.430137	-0.162314
ENSG00000267284	RP11-397A16.1	2	-0.14387	-0.173618	0.638935	0.225699	0.283718	0.330915	0.289158	-0.183973	-0.252988	-0.453034	0.0793584	-0.248192	-0.159079	-0.0587907	0.282918	-0.577854	-0.291039
ENSG00000255864	RP11-444D3.1	2	0.0168376	-0.371212	0.796296	0.18926	0.440879	0.28959	0.306096	-0.224611	-0.170526	-0.178879	0.0759946	-0.166121	0.17837	-0.207634	0.265716	-0.638905	-0.138729
ENSG00000232855	AF131217.1	2	0.0624648	-0.0909065	0.372603	0.0715455	0.170149	0.161847	0.108154	-0.108398	-0.137167	-0.276681	0.127184	-0.144571	0.220928	-0.0317196	0.202861	-0.34004	-0.0464342
ENSG00000232680	AC002511.3	2	-0.0951051	-0.127253	0.53511	0.241536	0.341952	0.346529	0.275009	-0.0962076	-0.0551897	-0.342376	0.0845162	-0.275406	-0.293407	-0.0290786	0.306996	-0.512679	-0.287719
ENSG00000280350	RP5-1065O2.4	2	0.0985279	-0.505472	0.553706	-0.0896256	0.291411	0.0819632	0.125982	-0.0657004	-0.735856	-0.269215	0.0608589	-0.114861	0.102709	-0.173249	0.114364	-0.475771	-0.0589324
ENSG00000274492	RP11-976B16.1	2	0.0482066	-0.130518	0.518891	0.171447	0.332569	0.324703	0.309362	-0.0331222	-0.0400953	-0.186732	0.197602	-0.25172	-0.239853	-0.118509	0.376105	-0.434343	-0.293654
ENSG00000273015	RP11-352M15.2	2	0.038211	0.0455852	0.740247	0.663048	0.714087	0.512902	0.332114	-0.59772	-0.0464063	-0.323397	0.120103	-0.289868	0.10933	-0.297059	0.411255	-0.757216	-0.378305
ENSG00000272933	RP11-47A8.5	2	-0.0448106	-0.661619	0.709407	-0.038049	0.426281	0.209075	0.192857	-0.286436	-0.401872	-0.18163	0.0153262	-0.222908	0.23068	-0.346584	0.204838	-0.62972	-0.048966
ENSG00000272695	GAS6-AS2	2	0.219423	-0.151416	0.450537	0.106342	0.306028	0.140883	0.146406	0.0117631	-0.279298	-0.0922708	0.203221	-0.0912798	0.348376	-0.134071	0.224298	-0.361894	0.0206974
ENSG00000272341	RP1-151F17.2	2	0.0600518	-0.290048	0.800179	0.434634	0.563105	0.355888	0.288278	-0.397275	-0.28415	-0.175514	0.100005	-0.206257	0.336614	-0.369968	0.29941	-0.69825	-0.117714
ENSG00000272070	AC005618.6	2	-0.223749	-0.353961	0.777215	0.273626	0.287282	0.587365	0.357671	-0.111159	-0.0921519	-0.271483	-0.125196	-0.331906	-0.0792005	-0.167366	0.305602	-0.675248	-0.233141
ENSG00000271643	RP11-10C24.3	2	-0.0446556	-0.482986	0.772711	0.0908994	0.442361	0.228258	0.315372	-0.0610007	-0.334114	-0.489425	0.0206383	-0.185645	-0.167942	-0.182394	0.194611	-0.70316	-0.285301
ENSG00000271020	RP11-10C24.1	2	-0.0490223	-0.609745	0.743048	-0.0832989	0.306023	0.181322	0.319818	0.0528823	-0.302742	-0.403946	-0.0262796	-0.152739	-0.177274	-0.163453	0.14459	-0.633704	-0.224289
ENSG00000269051	CTD-2245F17.3	2	-0.0148175	-0.620734	0.859635	0.0803922	0.429162	0.227562	0.372934	-0.250128	-0.299435	-0.150925	-0.0279412	-0.130482	0.128651	-0.35036	0.164881	-0.70189	-0.186342
ENSG00000268471	DKFZP434I0714	2	-0.166746	-0.167301	0.883772	0.597725	0.521559	0.541435	0.447728	-0.401676	-0.089	-0.326199	0.0338497	-0.311155	-0.0333038	-0.286292	0.392219	-0.820203	-0.414504
ENSG00000267002	RP11-242D8.1	2	-0.0752555	-0.205551	0.913362	0.549148	0.620054	0.480218	0.383245	-0.404369	-0.174003	-0.405027	0.0699434	-0.282367	-0.0447681	-0.226551	0.377544	-0.860995	-0.428998
ENSG00000264964	RP11-888D10.3	2	0.0605331	-0.0633366	0.714834	0.280456	0.475327	0.346942	0.406686	-0.103392	-0.0849424	-0.477937	0.164475	-0.235425	-0.18287	-0.10006	0.353981	-0.639837	-0.266815
ENSG00000262152	LA16C-380H5.1	2	0.163631	-0.258863	0.384179	0.0215378	0.296802	0.0358196	0.017174	-0.0729662	-0.859196	-0.298964	0.0789189	-0.0602416	0.161329	-0.10669	0.0766122	-0.312708	0.0317741
ENSG00000259863	SH3RF3-AS1	2	0.00685649	-0.361724	0.461427	0.0250476	0.173477	0.246778	0.0868584	-0.169109	-0.367246	-0.0587973	-0.010246	-0.176746	0.536709	-0.217881	0.194557	-0.365943	0.263809
ENSG00000258636	CTD-2298J14.2	2	-0.0729856	-0.518908	0.73049	-0.0196472	0.289858	0.24205	0.303377	-0.073726	-0.198227	-0.312684	-0.007542	-0.19007	-0.13311	-0.15213	0.204772	-0.639691	-0.247404
ENSG00000254670	CTC-497E21.3	2	0.157837	-0.187184	0.754793	0.295403	0.559181	0.323632	0.277425	-0.0535954	-0.394808	-0.411172	0.17475	-0.227213	0.0346301	-0.146676	0.333248	-0.648275	-0.179483
ENSG00000251396	LINC01301	2	-0.0325406	0.0593077	0.428421	0.25231	0.0688459	0.376535	0.4405	0.152007	-0.0262951	-0.193284	0.216451	-0.274139	-0.203348	-0.0712028	0.398678	-0.324677	-0.224715
ENSG00000251359	WWC2-AS2	2	0.196702	-0.141516	0.400589	0.156347	0.333442	0.0906707	0.0781841	-0.289812	-0.201753	-0.139179	0.00954454	-0.0188934	0.229706	-0.181044	0.0668497	-0.362365	-0.119579
ENSG00000250903	GMDS-AS1	2	0.227513	-0.133419	0.664783	0.406528	0.737884	0.263775	0.138518	-0.602597	-0.227064	-0.207872	0.0546065	-0.111435	0.198527	-0.324677	0.195949	-0.634117	-0.289511
ENSG00000249896	RP11-586D19.1	2	-0.0527249	-0.480694	0.690766	-0.0393179	0.300172	0.309906	0.316101	-0.0531677	-0.170622	-0.2526	0.0905211	-0.295103	-0.127717	-0.165909	0.320012	-0.588278	-0.239776
ENSG00000248866	USP46-AS1	2	0.0155498	-0.557454	0.884098	0.0902174	0.498714	0.301074	0.307999	-0.310185	-0.339635	-0.326555	0.0088664	-0.209719	0.059845	-0.310335	0.238053	-0.770567	-0.255986
ENSG00000248079	DPH6-AS1	2	0.540219	-0.173529	0.44045	-0.137371	0.432356	-0.106453	0.166024	0.00268771	-0.230469	-0.161098	0.219908	0.127529	-0.0623809	-0.0535953	0.0495531	-0.310739	-0.177743
ENSG00000247400	DNAJC3-AS1	2	0.0103316	-0.0103909	0.841867	0.587102	0.651889	0.555626	0.400845	-0.40644	-0.102853	-0.503768	0.165785	-0.363025	-0.150049	-0.189118	0.482484	-0.837863	-0.489744
ENSG00000246523	RP11-736K20.6	2	0.3751	-0.0777715	0.632703	0.137774	0.510558	0.253115	0.269772	-0.105161	-0.130919	-0.425359	0.147498	-0.115361	-0.219975	-0.0233468	0.262628	-0.593569	-0.397834
ENSG00000242622	RP11-18H7.1	2	-0.171865	-0.0327606	0.829732	0.660821	0.499195	0.599464	0.440993	-0.274179	-0.0446892	-0.411867	0.0932693	-0.366604	-0.174834	-0.198192	0.459276	-0.765017	-0.429959
ENSG00000241316	SUCLG2-AS1	2	0.0395767	-0.656143	0.866697	-0.0611948	0.430412	0.231755	0.31737	-0.136679	-0.3241	-0.295003	0.0370428	-0.195625	0.028531	-0.239333	0.216825	-0.739312	-0.197931
ENSG00000234390	USP27X-AS1	2	0.173266	-0.277811	0.853646	0.274862	0.733021	0.345988	0.325199	-0.32017	-0.312899	-0.408231	0.157771	-0.237289	0.0119859	-0.233214	0.333579	-0.790579	-0.358442
ENSG00000234129	RP11-120D5.1	2	-0.101627	-0.121935	0.692728	0.241648	0.306057	0.379879	0.237785	-0.0642784	0.0413176	-0.413388	0.044294	-0.225264	-0.267188	0.0200334	0.291945	-0.615732	-0.348778
ENSG00000232504	ST3GAL5-AS1	2	-0.0359433	-0.169752	0.636359	0.331947	0.40691	0.624564	0.248279	-0.210373	-0.171465	-0.347673	0.21619	-0.538307	0.0326116	-0.158064	0.581003	-0.611307	-0.207983
ENSG00000232104	RFX3-AS1	2	6.59639e-05	-0.245006	0.775574	0.487704	0.421749	0.308042	0.366517	-0.241638	-0.116877	-0.0581269	-0.0859516	-0.029339	0.112572	-0.295596	0.160937	-0.593401	-0.228215
ENSG00000230844	ZNF674-AS1	2	-0.275091	0.0586557	0.66905	0.585708	0.350031	0.475549	0.347253	-0.279047	0.12553	-0.363455	0.0143475	-0.2539	-0.267847	-0.0250966	0.324233	-0.643867	-0.49292
ENSG00000230658	KLHL7-AS1	2	0.0106783	-0.104571	0.586035	0.311516	0.302025	0.395173	0.549875	-0.1001	0.0002574	-0.136254	-0.23266	0.0215764	-0.0811164	-0.378436	0.0648794	-0.440807	-0.214355
ENSG00000228878	SEPT7-AS1	2	0.119353	-0.460136	0.796696	0.121422	0.453915	0.16342	0.291929	-0.229869	-0.291671	-0.273274	-0.125943	0.0313873	0.0677565	-0.242089	0.0633034	-0.6721	-0.233719
ENSG00000227640	SOX21-AS1	2	-0.0970481	0.00739504	0.576773	0.43039	0.367658	0.453078	0.298631	-0.411375	-0.0290486	-0.424818	-0.162913	-0.16779	-0.279457	-0.0739717	0.206434	-0.609757	-0.497031
ENSG00000226266	AC009961.3	2	-0.131301	-0.441823	0.873331	0.230039	0.470946	0.330494	0.462983	-0.334156	-0.12935	-0.289141	-0.0115346	-0.201421	-0.0648027	-0.311415	0.228081	-0.752518	-0.343021
ENSG00000225791	TRAM2-AS1	2	0.0606359	-0.39519	0.846547	0.185567	0.576932	0.302004	0.29219	-0.383402	-0.280894	-0.384403	-0.00685729	-0.165586	0.0575654	-0.297323	0.217263	-0.771383	-0.275096
ENSG00000223396	RP11-134G8.5	2	0.0759858	0.0298233	0.757274	0.640274	0.740986	0.399275	0.355353	-0.430578	-0.137013	-0.375028	0.166348	-0.216566	-0.106837	-0.218406	0.351738	-0.724502	-0.509115
ENSG00000215241	RP11-266K4.9	2	-0.236553	-0.0630646	0.743347	0.573724	0.330945	0.601374	0.326322	-0.188866	-0.102483	-0.361664	0.119882	-0.422836	-0.0918402	-0.0978381	0.515047	-0.680255	-0.291591
ENSG00000213888	LINC01521	2	-0.209703	-0.450248	0.894816	0.196994	0.399783	0.50244	0.371139	-0.223419	-0.189562	-0.423602	0.0785203	-0.416414	-0.0801986	-0.201448	0.438701	-0.825699	-0.283139
ENSG00000213062	RP1-206D15.6	2	0.0598443	-0.349537	0.871659	0.260754	0.682363	0.467932	0.366252	-0.26204	-0.232742	-0.426043	0.177837	-0.383629	-0.0936222	-0.203292	0.447472	-0.808672	-0.314777
ENSG00000203499	FAM83H-AS1	2	-0.239307	-0.456964	0.663067	0.000660351	0.190894	0.281969	0.349685	0.0427585	-0.181772	-0.495552	-0.01813	-0.271342	-0.458387	-0.0396091	0.226733	-0.641244	-0.407137
ENSG00000196741	LINC01560	2	-0.216577	-0.283917	0.88849	0.42995	0.443725	0.498439	0.36854	-0.357954	-0.1338	-0.40877	-0.021389	-0.299367	0.00574594	-0.247513	0.344139	-0.817752	-0.296168
ENSG00000177788	RP5-1061H20.4	2	-0.171404	-0.535975	0.902252	0.159396	0.374507	0.342875	0.408364	-0.17986	-0.247915	-0.395999	-0.0291953	-0.242501	-0.216963	-0.207004	0.247137	-0.797108	-0.401226
ENSG00000277022	RP3-453C12.15	2	0.0204242	-0.0142981	0.341291	0.220696	0.237557	0.18413	0.148993	-0.104367	-0.0586749	-0.247349	0.122139	-0.131373	0.123171	-0.0413734	0.205664	-0.403303	-0.170631
ENSG00000271755	RP1-153G14.4	2	-0.31364	-0.134102	0.459159	0.286677	0.0920427	0.416126	0.275376	-0.086445	0.0443	-0.271824	-0.225169	-0.136995	-0.129141	-0.0682034	0.17837	-0.45897	-0.164857
ENSG00000265282	RP11-269G24.4	2	-0.0245701	-0.536259	0.668658	-0.110159	0.273369	0.245288	0.289703	-0.0335281	-0.199728	-0.225315	0.0797985	-0.252293	-0.138324	-0.161188	0.274422	-0.564352	-0.222895
ENSG00000261069	RP11-701H24.4	2	-0.115919	-0.497512	0.870897	0.208765	0.384968	0.429882	0.403303	-0.197762	-0.228072	-0.285842	-0.0355044	-0.270665	0.0395309	-0.296008	0.311101	-0.752537	-0.202281
ENSG00000234996	RP11-480I12.7	2	0.0745393	-0.0762361	0.488373	0.200934	0.365392	0.238044	0.262019	-0.123378	-0.104425	-0.319423	0.0782501	-0.157441	-0.126115	-0.136176	0.214617	-0.476074	-0.256631
ENSG00000233396	RP11-458D21.1	2	-0.126425	-0.16988	0.819899	0.368552	0.434279	0.705229	0.396124	-0.133772	-0.0781528	-0.481335	0.182336	-0.549722	-0.190286	-0.0859445	0.620896	-0.770159	-0.334955
ENSG00000230010	RP4-568F9.6	2	-0.159129	-0.127142	0.42144	0.148746	0.152545	0.262767	0.551258	0.0198657	-0.00213531	-0.308594	0.0729127	-0.22009	-0.275483	0.0400127	0.245666	-0.418788	-0.262518
ENSG00000228709	AP001065.15	2	-0.201881	-0.00355124	0.593234	0.333462	0.260599	0.354455	0.498847	0.023113	0.00914918	-0.454787	0.0944521	-0.25406	-0.433997	-0.0157308	0.304976	-0.54708	-0.372515
ENSG00000227060	LINC00629	2	0.0569263	-0.220906	0.534936	0.0610335	0.315884	0.27993	0.262758	-0.0347482	-0.14357	-0.307363	0.159583	-0.252924	-0.0854698	-0.0853901	0.314307	-0.508331	-0.179226
ENSG00000278932	BP-21264C1.2	2	0.0738281	0.13927	0.619355	0.357141	0.465842	0.441621	0.426891	-0.0298028	-0.0169632	-0.489976	0.184302	-0.281921	-0.391139	0.0308435	0.409564	-0.581045	-0.413813
ENSG00000224271	RP11-191L9.4	2	-0.131422	0.132845	0.640752	0.515627	0.396029	0.468068	0.373673	-0.128953	0.0358553	-0.518806	0.171622	-0.330353	-0.330379	0.0167715	0.432576	-0.612831	-0.34771
ENSG00000238113	LINC01410	2	-0.246716	0.12229	0.555661	0.515081	0.233565	0.353007	0.387512	-0.0970318	0.124677	-0.270099	-0.145267	-0.0459295	-0.244785	-0.0655356	0.137861	-0.434858	-0.289751
ENSG00000225087	RP4-660H19.1	2	-0.0252297	0.110728	0.521844	0.393801	0.392938	0.289099	0.115617	-0.0732598	-0.297684	-0.651134	0.135307	-0.205529	-0.338739	0.227697	0.279012	-0.527853	-0.358696
ENSG00000280145	CH507-154B10.1	2	0.0923557	0.105302	0.640862	0.480693	0.54799	0.54884	0.320211	-0.194439	-0.100363	-0.369723	0.306154	-0.39939	-0.0810889	-0.0845002	0.539357	-0.585518	-0.245809
ENSG00000281706	LINC01012	2	-0.235455	0.0988482	0.651239	0.610412	0.326724	0.458376	0.324953	-0.168583	0.131662	-0.397981	0.0475529	-0.260291	-0.284815	-0.0104371	0.337346	-0.609563	-0.424178
ENSG00000259959	RP11-121C2.2	2	-0.175558	0.0818796	0.697277	0.675086	0.394535	0.503623	0.52589	-0.294912	0.00399393	-0.387795	0.130984	-0.296711	-0.177816	-0.169638	0.42414	-0.6828	-0.445984
ENSG00000278266	RP11-575F12.3	2	-0.177615	0.0793986	0.511544	0.337185	0.229042	0.386214	0.370519	0.178766	0.131038	-0.433992	0.0748173	-0.234989	-0.514044	0.106204	0.308578	-0.447307	-0.357697
ENSG00000229481	CTD-2554C21.3	2	-0.0878431	0.0777431	0.688104	0.555764	0.411726	0.457325	0.261339	-0.143566	-0.149408	-0.46961	0.105616	-0.264423	-0.128477	0.057135	0.387236	-0.637527	-0.323705
ENSG00000228340	MIR646HG	2	0.0746618	0.0771277	0.659793	0.458282	0.497474	0.451727	0.491649	-0.0484642	0.040469	-0.404146	0.243783	-0.312747	-0.195954	-0.113034	0.470924	-0.611761	-0.286917
ENSG00000255571	LINC00925	2	-0.0694826	0.0715734	0.619652	0.506949	0.42669	0.669706	0.395271	-0.283222	-0.00106284	-0.376137	0.0694814	-0.413392	-0.174018	-0.13908	0.523361	-0.639966	-0.416426
ENSG00000237491	RP11-206L10.9	2	-0.156451	0.0634111	0.661132	0.727068	0.33707	0.345459	0.41722	-0.313518	0.050529	-0.119074	-0.0388227	-0.053351	-0.0883265	-0.174744	0.19789	-0.553038	-0.398501
ENSG00000226383	AC093375.1	2	0.0208368	0.0624846	0.731078	0.616155	0.642982	0.436054	0.315401	-0.237911	-0.20807	-0.533655	0.161825	-0.275846	-0.222458	-0.087395	0.391451	-0.701873	-0.389512
ENSG00000248810	RP11-362F19.1	2	0.189596	0.0602927	0.447491	0.179353	0.295895	0.244761	0.272523	0.158785	-0.101081	-0.388798	0.170439	-0.144042	-0.40046	0.122794	0.269088	-0.373535	-0.290521
ENSG00000259820	AC083843.1	2	-0.0819227	0.0591706	0.621181	0.698217	0.40974	0.388057	0.358954	-0.281123	-0.06575	-0.223223	0.0929348	-0.188055	-0.0147852	-0.162558	0.312279	-0.561386	-0.346217
ENSG00000269994	RP11-276H19.2	2	-0.0820469	0.0518009	0.472582	0.348686	0.264467	0.255364	0.0137577	-0.0797977	-0.170858	-0.3883	0.0737026	-0.156703	0.0366385	-0.0297778	0.224053	-0.395019	-0.0537887
ENSG00000227359	AC017074.2	2	0.130586	0.0376029	0.394992	0.214618	0.288124	0.22549	0.219813	-0.0137918	-0.0170295	-0.267091	0.0997714	-0.13738	-0.285814	0.0198377	0.21461	-0.347639	-0.272742
ENSG00000260884	AC009120.5	2	-0.0635778	0.0316441	0.520915	0.680236	0.377788	0.482282	0.250698	-0.359623	-0.0637575	0.0255476	0.0676835	-0.259665	0.300756	-0.284357	0.350077	-0.446432	-0.111237
ENSG00000235770	LINC00607	2	0.174148	0.028646	0.355077	0.12764	0.17132	0.282284	0.0992484	0.191776	-0.0324897	-0.156153	0.228278	-0.209284	-0.0754161	0.0736538	0.355443	-0.251437	-0.0848068
ENSG00000255394	C8ORF49	2	-0.28899	0.0213088	0.397514	0.311527	0.212971	0.230621	0.312983	-0.10426	0.0557121	-0.275969	0.0257397	-0.143973	-0.215248	-0.150699	0.167389	-0.363021	-0.257508
ENSG00000226476	RP11-776H12.1	2	-0.0467122	0.019946	0.671465	0.613624	0.463857	0.295232	0.341872	-0.18921	-0.245779	-0.406555	-0.0331815	-0.0339203	-0.129957	-0.146231	0.165853	-0.585223	-0.314059
ENSG00000249279	CTC-436P18.3	2	-0.0247671	0.0177901	0.483847	0.305835	0.26165	0.245081	0.28234	-0.181079	0.0706834	-0.140822	0.0549761	-0.0948682	-0.208076	-0.0285334	0.181114	-0.391339	-0.395309
ENSG00000246898	LINC00920	2	0.0329202	0.0149685	0.355095	0.197223	0.234732	0.206871	0.201274	-0.0245212	0.217166	-0.216016	-0.00119365	-0.0594057	-0.301835	0.000177708	0.128984	-0.290598	-0.252503
ENSG00000254349	FLJ39080	2	-0.00969302	0.0111907	0.679843	0.372734	0.395873	0.413321	0.470618	-0.15046	-0.104894	-0.453783	0.13835	-0.247668	-0.33705	0.00851936	0.363653	-0.620994	-0.456633
ENSG00000264575	LINC00526	2	0.040958	0.00663556	0.728971	0.454928	0.494496	0.472479	0.30879	-0.336359	0.000713176	-0.404284	0.0824509	-0.258047	-0.14404	-0.130998	0.375897	-0.71127	-0.435606
ENSG00000251629	RP11-774D14.1	2	-0.29987	0.0045179	0.346863	0.160887	0.0787097	0.225996	0.268303	0.228453	0.0894033	-0.364378	0.00241259	-0.16092	-0.389795	0.0955428	0.172992	-0.295616	-0.201356
ENSG00000267327	CTD-2008L17.1	2	-0.0743861	-0.00542621	0.620151	0.375821	0.333645	0.421461	0.191558	-0.362769	-0.11901	-0.345607	0.088644	-0.236921	-0.0936378	-0.0188423	0.341823	-0.566375	-0.323982
ENSG00000262619	LINC00621	2	0.149365	-0.0060678	0.505928	0.4913	0.405722	0.252573	0.2337	-0.148799	-0.128461	-0.0343197	0.0926981	-0.0692307	0.162252	-0.191596	0.218693	-0.367802	-0.0488104
ENSG00000227630	LINC01132	2	0.174125	-0.00927326	0.502936	0.297516	0.399175	0.228585	0.211785	-0.0949963	-0.212994	-0.209309	0.142204	-0.104452	-0.0088751	-0.100959	0.225927	-0.412172	-0.206254
ENSG00000267683	AC008991.1	2	0.0116583	-0.00931214	0.418724	0.345606	0.247876	0.213863	0.22164	-0.22298	-0.0158582	-0.0804247	-0.0139717	-0.0141492	0.0875241	-0.174642	0.102861	-0.341941	-0.139441
ENSG00000206129	CTD-2008L17.2	2	-0.00820774	-0.0149491	0.634047	0.476271	0.420748	0.305905	0.255089	-0.346454	-0.359583	-0.313326	0.102661	-0.157968	0.0543698	-0.144656	0.262309	-0.556856	-0.234146
ENSG00000224950	RP5-1086K13.1	2	-0.00540482	-0.0190802	0.507986	0.428971	0.329494	0.257116	0.247313	-0.2092	-0.0265815	-0.127124	0.0121422	-0.0656463	-0.0689109	-0.119745	0.160796	-0.406673	-0.266092
ENSG00000272447	RP11-182L21.6	2	-0.179683	-0.0244169	0.566617	0.418748	0.310251	0.604616	0.202546	-0.268892	-0.0143691	-0.257997	-0.0271293	-0.36831	0.175645	-0.199413	0.422021	-0.540391	-0.0613005
ENSG00000233008	RP11-475O6.1	2	0.295313	-0.0259943	0.572049	0.257179	0.546262	0.231815	0.209847	-0.210663	-0.31214	-0.329393	0.178257	-0.132209	0.0164167	-0.0927612	0.251122	-0.530077	-0.247647
ENSG00000226453	RP11-379B8.1	2	0.165803	-0.026128	0.671369	0.258417	0.450754	0.343644	0.329848	-0.0197901	-0.173569	-0.509854	0.156194	-0.210045	-0.361974	0.0254601	0.339429	-0.60483	-0.379643
ENSG00000234155	RP11-30P6.6	2	0.0166387	-0.032483	0.388237	0.114045	0.188241	0.228004	0.245194	0.0432527	0.0886055	-0.287357	0.0204582	-0.126258	-0.478158	0.0698707	0.164143	-0.365142	-0.424456
ENSG00000267374	RP11-244M2.1	2	-0.258567	-0.0335202	0.54435	0.27802	0.068112	0.343523	0.335597	-0.0564086	0.213127	-0.237314	-0.00325291	-0.164905	-0.330914	0.0247931	0.235983	-0.463382	-0.387117
ENSG00000232411	AC009495.3	2	0.0140815	-0.0337669	0.34391	0.146294	0.185444	0.167483	0.23015	-0.0612978	0.0373264	-0.134851	0.00233931	-0.055227	-0.129332	-0.0445957	0.108731	-0.248489	-0.166043
ENSG00000249550	LINC01234	2	-0.186942	-0.0388444	0.38604	0.0964465	0.0751197	0.242922	0.424086	0.21803	0.116485	-0.250768	0.232666	-0.255946	-0.421222	0.0254575	0.298989	-0.281245	-0.213209
ENSG00000260091	RP11-33B1.4	2	-0.126899	-0.0401615	0.654653	0.613179	0.427755	0.344968	0.62319	-0.309993	-0.0309773	-0.0896537	0.0373286	-0.148439	-0.000249053	-0.454474	0.237678	-0.546134	-0.314296
ENSG00000277423	RP11-173P15.9	2	-0.0818997	-0.0470737	0.384546	0.343178	0.174056	0.206224	0.268935	-0.1098	0.0363168	-0.0544376	0.0408154	-0.0992057	-0.0659536	-0.0980298	0.169855	-0.328819	-0.265334
ENSG00000250519	RP11-680H20.2	2	-0.0223765	-0.0476405	0.569163	0.253347	0.272714	0.306939	0.338392	-0.044356	0.00232803	-0.28746	0.0661664	-0.157219	-0.276529	0.137239	0.247775	-0.482735	-0.366677
ENSG00000248174	RP11-148L24.1	2	-0.046907	-0.048665	0.520384	0.365475	0.321037	0.38085	0.288687	-0.103736	-0.0307294	-0.203758	0.176615	-0.26686	-0.113192	-0.138199	0.405548	-0.455835	-0.235032
ENSG00000260423	RP13-735L24.1	2	-0.103412	-0.0534571	0.491479	0.30292	0.269853	0.290642	0.307028	-0.13005	0.0235642	-0.251156	0.0191212	-0.155588	-0.142808	-0.0921529	0.200754	-0.436036	-0.257293
ENSG00000236166	RP3-523C21.2	2	-0.0156034	-0.0566802	0.481733	0.368734	0.255912	0.298817	0.22178	-0.204483	-0.088086	-0.162962	-0.238798	0.113548	0.113557	-0.163987	0.0685745	-0.422866	-0.0918114
ENSG00000276997	RP11-378J18.9	2	-0.17147	-0.0629979	0.687289	0.562006	0.38717	0.376922	0.636667	-0.264309	-0.0225313	-0.17849	0.0562849	-0.19644	-0.0488667	-0.378545	0.281197	-0.592863	-0.325726
ENSG00000258602	RP11-7F17.7	2	0.0788118	-0.0645879	0.377653	0.222885	0.271753	0.183441	0.139212	-0.0305047	-0.166624	-0.19904	0.0913305	-0.124041	0.0799297	-0.0805076	0.191231	-0.318259	0.0384886
ENSG00000281392	LINC00506	2	0.0677221	-0.0666223	0.485768	0.180528	0.271552	0.23534	0.286817	-0.00731804	-0.00304583	-0.158361	0.559535	-0.323748	-0.0788773	-0.0569514	0.513934	-0.378798	-0.180757
ENSG00000251026	RP11-138J23.1	2	0.00601364	-0.0668297	0.801387	0.434689	0.553729	0.421308	0.37053	-0.202642	-0.177904	-0.533466	0.121811	-0.252122	-0.26977	-0.0721189	0.363499	-0.741182	-0.414459
ENSG00000261008	LINC01572	2	-0.193435	-0.0699379	0.724318	0.423437	0.347147	0.739746	0.429134	-0.0823056	0.000126617	-0.499364	0.21589	-0.605853	-0.289616	0.002456	0.643522	-0.702806	-0.357672
ENSG00000258815	RP11-408B11.2	2	-0.0647312	-0.0774866	0.779608	0.39759	0.472591	0.415933	0.355402	-0.330598	-0.208465	-0.563738	0.102697	-0.265924	-0.276855	-0.00712887	0.353874	-0.744878	-0.445277
ENSG00000248131	LINC01194	2	-0.266333	-0.0776787	0.461828	0.120888	0.137506	0.224557	0.193945	0.206636	0.0448534	-0.494984	0.00696096	-0.162687	-0.447305	0.152872	0.183437	-0.402625	-0.259288
ENSG00000259129	LINC00648	2	-0.00344765	-0.0797131	0.758003	0.46492	0.505476	0.407236	0.320998	-0.244146	-0.195438	-0.402893	0.129117	-0.244634	0.0111496	-0.333906	0.368008	-0.677162	-0.222052
ENSG00000250337	LINC01021	2	0.0932168	-0.0805064	0.471825	0.224257	0.330541	0.225997	-0.0416756	-0.0359676	-0.181404	-0.244522	0.101099	-0.128799	-0.116612	0.239828	0.225739	-0.392836	-0.148961
ENSG00000232229	LINC00865	2	0.0306308	-0.0830045	0.782059	0.558929	0.569723	0.341155	0.272441	-0.453822	-0.170808	-0.265478	0.167022	-0.18769	0.220077	-0.279908	0.328038	-0.681095	-0.235248
ENSG00000281131	SCHLAP1	2	-0.136098	-0.0853125	0.508515	0.26157	0.328832	0.291526	0.316993	-0.132864	-0.00152708	-0.308008	0.0421928	-0.194735	-0.441462	-0.0459924	0.234331	-0.475873	-0.357787
ENSG00000226792	LINC00371	2	-0.020219	-0.0874854	0.571607	0.312244	0.3519	0.315829	0.590369	-0.145918	-0.0644528	-0.313046	0.106583	-0.214593	-0.083514	-0.474537	0.290535	-0.538212	-0.214966
ENSG00000249601	LINC01187	2	0.0833481	-0.0903479	0.340144	0.0582216	0.278886	0.187303	0.201984	-0.067903	-0.0609839	-0.243113	0.123104	-0.155773	-0.178336	-0.00186823	0.208484	-0.351622	-0.223235
ENSG00000234722	LINC01287	2	-0.304832	-0.0962723	0.300224	0.0965716	-0.0145971	0.0998016	0.210256	0.114223	0.116176	-0.135297	-0.117617	-0.0175581	-0.287892	0.0151743	-0.00216219	-0.195661	-0.193332
ENSG00000249378	LINC01060	2	0.30947	-0.0975065	0.42849	0.0720519	0.444891	0.138667	0.114433	-0.211351	-0.210659	-0.350661	0.127823	-0.117541	0.0140117	-0.0700208	0.180538	-0.441658	-0.219512
ENSG00000256124	LINC01152	2	0.0147001	-0.102483	0.532823	0.197608	0.0417386	0.532957	0.242312	0.0747197	-0.0717877	-0.14188	-0.0598893	-0.254706	-0.028046	-0.036872	0.314498	-0.374545	-0.109134
ENSG00000247844	CCAT1	2	-0.317025	-0.105297	0.378399	0.0990281	0.0251914	0.270471	0.25986	0.113048	0.055326	-0.445219	-0.040524	-0.219548	-0.579826	0.175495	0.173056	-0.382322	-0.418965
ENSG00000272913	RP11-440D17.3	2	-0.153057	-0.106713	0.701155	0.400926	0.540157	0.275824	0.317759	-0.30419	-0.139545	-0.526379	-0.0344741	-0.145676	-0.317771	-0.145623	0.154029	-0.670604	-0.439221
ENSG00000215808	LINC01139	2	-0.0669249	-0.106866	0.790998	0.428633	0.432091	0.394366	0.38069	-0.25569	-0.248307	-0.478366	0.117731	-0.247989	-0.177955	-0.140715	0.350546	-0.729008	-0.429759
ENSG00000249395	CASC9	2	-0.0390836	-0.108716	0.585053	0.171125	0.318679	0.280157	0.264735	0.0172957	-0.170539	-0.667698	0.0501246	-0.189956	-0.498076	0.0904805	0.236117	-0.58493	-0.413289
ENSG00000224853	LINC00393	2	-0.0372337	-0.109211	0.442984	0.15412	0.108805	0.197432	0.255882	-0.044531	0.0115069	-0.164437	0.0464112	-0.0995507	-0.161337	-0.0076446	0.181976	-0.35185	-0.264921
ENSG00000250453	CTD-2134P3.1	2	-0.437499	-0.10963	0.425262	0.237478	0.135531	0.205828	0.37655	-0.0898537	0.0708483	-0.230595	-0.0730782	-0.118644	-0.228652	-0.222331	0.0964712	-0.357653	-0.247387
ENSG00000255364	RP11-94A24.1	2	0.13203	-0.112298	0.490915	0.104644	0.316819	0.226504	0.218966	0.179679	-0.124854	-0.346095	0.118138	-0.155872	-0.182252	0.0114751	0.241188	-0.393697	-0.127903
ENSG00000232977	LINC00327	2	-0.00334448	-0.112327	0.426471	0.200302	0.135683	0.21459	0.164356	0.0173744	-0.0296733	-0.0981612	0.0557229	-0.111449	0.11505	-0.0916178	0.159906	-0.308677	0.038741
ENSG00000251209	LINC00923	2	0.16542	-0.112463	0.414374	0.231006	0.348411	0.143246	0.103008	-0.102672	-0.577831	-0.114243	0.130047	-0.0830105	0.309903	-0.191104	0.167784	-0.288228	0.125659
ENSG00000227674	LINC00355	2	-0.105087	-0.114077	0.582507	0.283732	0.263047	0.288461	0.29518	0.0129994	-0.0445718	-0.362871	0.0472497	-0.178693	-0.207179	-0.0679656	0.228292	-0.502468	-0.227461
ENSG00000267151	RP11-100E5.2	2	-0.0411304	-0.119114	0.448329	0.135082	0.171841	0.291794	0.330376	0.0756277	-0.114703	-0.275791	0.151625	-0.25861	-0.0832133	-0.0544299	0.308224	-0.374023	-0.102008
ENSG00000266904	CTC-559E9.1	2	0.132184	-0.124852	0.763419	0.49268	0.736416	0.347335	0.319915	-0.53313	-0.2554	-0.279939	0.0859034	-0.164904	0.228075	-0.383176	0.269688	-0.728077	-0.285654
ENSG00000267313	KC6	2	-0.0426916	-0.125716	0.749991	0.43389	0.472492	0.368482	0.149538	-0.375693	-0.360753	-0.482357	0.116406	-0.250314	0.0176322	-0.150555	0.333103	-0.707178	-0.270001
ENSG00000260604	RP1-140K8.5	2	0.0862022	-0.125813	0.38765	0.127646	0.29873	0.142502	0.135353	-0.0108143	-0.184762	-0.375216	-0.00720738	-0.0847243	-0.260661	-0.0314428	0.0914653	-0.354412	-0.224689
ENSG00000257151	PWAR6	2	0.00233483	-0.125948	0.805087	0.520573	0.62977	0.528896	0.385135	-0.361638	-0.228638	-0.42504	0.352787	-0.462938	0.0816246	-0.236742	0.613683	-0.806358	-0.301113
ENSG00000232593	KANTR	2	-0.0620985	-0.129131	0.728932	0.340854	0.262357	0.544308	0.424951	-0.0535783	0.0428499	-0.165255	0.254836	-0.407908	-0.0683826	-0.0652363	0.559072	-0.586297	-0.226005
ENSG00000234630	LL22NC03-2H8.4	2	-0.131172	-0.129745	0.583874	0.526599	0.346288	0.29814	0.294321	-0.364343	-0.0618068	0.00710619	0.0270115	-0.161998	0.19257	-0.295985	0.215682	-0.495507	-0.192174
ENSG00000280623	PCAT14	2	-0.148816	-0.133398	0.3603	0.0664374	0.158637	0.242582	0.296837	0.00646888	0.0165128	-0.368473	0.00720045	-0.206508	-0.462619	0.318109	0.186991	-0.40887	-0.359773
ENSG00000273203	AC006946.16	2	0.0945012	-0.135374	0.542014	0.307882	0.405225	0.18963	0.120009	-0.221681	-0.658282	-0.308124	0.0896854	-0.0959765	0.21009	-0.17525	0.179905	-0.444791	-0.0154567
ENSG00000250056	LINC01018	2	0.437047	-0.137216	0.607649	0.156047	0.513036	0.253024	0.250252	-0.134978	-0.224765	-0.239306	0.479497	-0.283338	0.114842	-0.128567	0.477669	-0.563709	-0.173971
ENSG00000230699	RP11-54O7.1	2	-0.298183	-0.137343	0.379016	0.29969	0.0468599	0.329317	0.226829	-0.0909921	0.049432	-0.0710672	-0.405365	0.0926524	-0.0879963	-0.0972032	-0.0185946	-0.316691	-0.153399
ENSG00000267575	CTC-459F4.3	2	-0.444625	-0.137927	0.604303	0.299248	0.117567	0.323965	0.426018	-0.0213817	0.0877298	-0.346256	-0.0810436	-0.179091	-0.323994	-0.0551287	0.187222	-0.53284	-0.335292
ENSG00000258819	RP11-7F17.3	2	-0.0287456	-0.138283	0.353424	0.189179	0.208645	0.232106	0.102367	-0.201043	-0.181351	-0.16602	0.0249846	-0.180745	0.293794	-0.136458	0.190747	-0.351935	0.0212348
ENSG00000233515	LINC01518	2	0.110558	-0.138817	0.559902	0.2868	0.440119	0.203257	0.188	-0.161811	-0.505969	-0.328971	0.111848	-0.138442	-0.00996089	-0.118022	0.207735	-0.487032	-0.145575
ENSG00000272140	RP11-574K11.29	2	0.069821	-0.15309	0.69202	0.539115	0.648623	0.303805	0.375974	-0.445467	-0.150171	-0.0883023	0.0567829	-0.12616	0.170076	-0.384165	0.226841	-0.610847	-0.285841
ENSG00000236204	LINC01376	2	-0.0194937	-0.159538	0.834468	0.416264	0.503507	0.372487	0.374282	-0.26657	-0.284431	-0.458322	0.10356	-0.220701	-0.135751	-0.143949	0.329474	-0.730229	-0.367837
ENSG00000254319	RP11-134O21.1	2	-0.0496616	-0.159766	0.412259	0.141329	0.208459	0.245898	0.00520199	-0.0346761	0.0321196	-0.31629	0.0599138	-0.211524	0.122879	-0.1261	0.239579	-0.397285	0.0862258
ENSG00000228327	RP11-206L10.2	2	-0.202767	-0.165095	0.658414	0.415505	0.308543	0.311719	0.631011	-0.231205	-0.0243091	-0.111492	-0.00239927	-0.157056	-0.0511673	-0.406544	0.208039	-0.529204	-0.288574
ENSG00000259345	RP11-624L4.1	2	-0.0547076	-0.165213	0.842729	0.374226	0.543883	0.417602	0.398181	-0.195395	-0.240763	-0.574354	0.126807	-0.289511	-0.218356	-0.0821276	0.369432	-0.771935	-0.394758
ENSG00000273812	WI2-87327B8.2	2	0.0646938	-0.165253	0.540115	0.13753	0.504544	0.228671	0.241348	0.124192	-0.164909	-0.382174	0.143121	-0.195305	-0.280589	-0.0246641	0.24862	-0.441175	-0.159648
ENSG00000213793	ZNF888	2	0.0794786	-0.166688	0.710619	0.452707	0.54258	0.28712	0.298508	-0.353486	-0.209894	-0.239079	0.0237957	-0.113603	0.0386514	-0.257377	0.198489	-0.614535	-0.272122
ENSG00000204876	AC021218.2	2	0.157254	-0.166975	0.372215	0.086107	0.317995	0.110672	0.140907	-0.1759	-0.122523	-0.295547	-0.00963438	-0.0655537	-0.353085	-0.0465002	0.0677254	-0.411268	-0.458002
ENSG00000270090	RP11-529E10.7	2	-0.0504484	-0.169909	0.445747	0.0890831	0.232516	0.181165	0.257868	-0.113806	0.00497281	-0.231207	0.00427907	-0.109773	-0.215571	-0.068424	0.135815	-0.407148	-0.299297
ENSG00000260658	RP11-368L12.1	2	0.0486247	-0.171843	0.713405	0.203149	0.483202	0.37612	0.350074	-0.133509	-0.216063	-0.547908	0.168926	-0.300789	-0.379252	-0.0220875	0.373324	-0.68752	-0.414536
ENSG00000244567	AC096772.6	2	-0.0338604	-0.174969	0.609257	0.403925	0.328394	0.293507	0.277399	-0.428935	-0.220761	-0.0971955	0.207528	-0.244716	0.45207	-0.399483	0.353745	-0.537499	-0.0325979
ENSG00000250889	LINC01336	2	-0.0251141	-0.175366	0.579635	0.279543	0.336096	0.288834	0.322576	-0.269556	0.24445	-0.137641	0.00385616	-0.143428	-0.149404	-0.128856	0.207814	-0.540344	-0.360565
ENSG00000225431	AP001626.1	2	0.157399	-0.175672	0.425986	0.0975672	0.257596	0.062539	0.114628	-0.289739	-0.198323	-0.101364	0.00651277	-0.00682567	0.151142	-0.142059	0.0638973	-0.349927	-0.173478
ENSG00000272328	RP4-594A5.1	2	-0.0376107	-0.176458	0.773563	0.40886	0.4596	0.333548	0.342284	-0.212308	-0.213048	-0.318901	0.0643399	-0.199112	-0.0256845	-0.210101	0.273397	-0.630089	-0.226213
ENSG00000269483	AC006272.1	2	-0.166971	-0.184245	0.661708	0.401994	0.37069	0.424567	0.363446	-0.167984	-0.0861452	-0.290244	0.00120294	-0.264517	-0.239061	-0.140179	0.2984	-0.600934	-0.335969
ENSG00000231532	LINC01249	2	0.133186	-0.190889	0.593192	0.266458	0.459747	0.188151	0.147039	-0.333679	-0.635949	-0.253609	0.0970944	-0.108197	0.207412	-0.198114	0.185915	-0.503416	-0.0901461
ENSG00000272430	RP11-38L15.8	2	0.268834	-0.191906	0.543215	0.0251654	0.358911	0.248886	0.248529	-0.0754694	-0.109563	-0.289827	0.110228	-0.150837	-0.10324	-0.073333	0.254395	-0.513298	-0.22217
ENSG00000183674	LINC00518	2	-0.00688507	-0.194162	0.416737	0.0586463	0.190775	0.153951	0.222405	-0.100156	-0.0415687	-0.190367	-0.0302828	-0.0595414	-0.118269	-0.0698811	0.0841475	-0.381149	-0.21997
ENSG00000272168	CASC15	2	-0.302104	-0.198018	0.502042	0.272631	-0.0389797	0.36378	0.182853	-0.102157	0.0154156	-0.114211	0.0159323	-0.263131	0.383715	-0.170567	0.295649	-0.376906	0.264613
ENSG00000256417	RP11-1038A11.3	2	-0.0554173	-0.198596	0.80583	0.373602	0.467129	0.353022	0.316488	-0.339235	-0.275908	-0.406953	0.0893987	-0.229651	0.0198419	-0.241998	0.312053	-0.719945	-0.253852
ENSG00000251129	RP11-734I18.1	2	-0.286219	-0.200235	0.597456	0.208419	0.266226	0.28845	0.349854	-0.0737994	0.0128247	-0.417315	-0.0478853	-0.173195	-0.392673	-0.0511674	0.176771	-0.56779	-0.405729
ENSG00000268912	CTD-2619J13.17	2	-0.0854409	-0.208046	0.813163	0.469935	0.516936	0.295509	0.443492	-0.27043	-0.261177	-0.360476	0.0173938	-0.119409	-0.0370727	-0.312677	0.202317	-0.724029	-0.303151
ENSG00000234956	RP11-356I2.1	2	0.137787	-0.208313	0.317525	-0.0673186	0.214566	0.107318	0.159806	0.0100474	-0.0885098	-0.130145	0.0941947	-0.0979507	-0.11286	-0.0458552	0.144513	-0.277888	-0.147662
ENSG00000255947	RP11-855O10.3	2	-0.118936	-0.208571	0.332077	-0.0467503	0.076202	0.184562	0.256718	0.124437	-0.0765485	-0.385271	0.0673188	-0.212504	-0.313823	0.42897	0.201782	-0.36324	-0.19541
ENSG00000227403	AC009299.3	2	-0.0344933	-0.209891	0.735437	0.143205	0.408204	0.359299	0.348571	-0.0212991	-0.0580199	-0.595299	0.0856533	-0.264723	-0.475648	0.0664432	0.320979	-0.721124	-0.516739
ENSG00000188185	LINC00265	2	-0.169065	-0.212154	0.774864	0.589989	0.517269	0.398662	0.408815	-0.418884	-0.148623	-0.208131	-0.0063502	-0.215805	0.0436304	-0.372869	0.259688	-0.703356	-0.329381
ENSG00000255774	AP000439.3	2	0.105319	-0.213695	0.640908	0.197643	0.554982	0.276748	0.243043	-0.224196	-0.145685	-0.427319	0.0670922	-0.218098	-0.183132	-0.113084	0.239764	-0.64941	-0.394346
ENSG00000227733	RP4-565E6.1	2	-0.0871194	-0.216378	0.834549	0.417919	0.4403	0.585698	0.57548	-0.134031	-0.155439	-0.349526	0.198929	-0.421647	-0.0602	-0.25692	0.548304	-0.733592	-0.264551
ENSG00000230269	RP1-40E16.9	2	0.0510464	-0.21703	0.406615	-0.0537225	0.125386	0.0833227	0.206438	0.0685064	0.0280538	-0.110256	-0.076016	0.060375	-0.166113	-0.0340108	0.000581105	-0.269058	-0.148591
ENSG00000267259	CTD-2008P7.9	2	0.210827	-0.218055	0.800606	0.299509	0.671526	0.346079	0.335826	-0.331786	-0.288081	-0.382588	0.148067	-0.232082	-0.0334053	-0.184563	0.331727	-0.761798	-0.384995
ENSG00000229425	AJ006998.2	2	0.475029	-0.21823	0.413032	-0.0253333	0.35188	0.0852002	0.13928	-0.0928684	-0.176231	-0.0668249	0.100431	-0.00992704	0.0896068	-0.117166	0.122881	-0.350786	-0.111044
ENSG00000232053	AC009784.3	2	0.0549703	-0.22157	0.330635	-0.159308	0.148387	0.088834	0.178061	0.088079	-0.0565316	-0.228027	0.0768598	-0.102153	-0.28886	0.0506296	0.127108	-0.279172	-0.241237
ENSG00000243081	RP11-231E6.1	2	0.0290646	-0.224504	0.612744	0.236183	0.413418	0.208682	0.23569	-0.195281	-0.199094	-0.316339	0.0354456	-0.105417	-0.101063	-0.145439	0.170111	-0.555916	-0.25599
ENSG00000205786	LINC01531	2	-0.173969	-0.230403	0.390489	0.115644	0.147468	0.118903	0.222332	-0.0953608	-0.00307026	-0.109205	-0.0950427	-0.0308856	-0.163508	-0.116298	0.041852	-0.311665	-0.251071
ENSG00000227121	RP11-319F12.2	2	-0.0726167	-0.23636	0.690479	0.206289	0.371492	0.274372	0.325693	-0.159464	-0.105098	-0.411933	0.000811252	-0.154263	-0.294613	-0.0483504	0.206421	-0.640411	-0.389214
ENSG00000248238	RP11-3J1.1	2	-0.0529534	-0.23669	0.628845	0.124708	0.311851	0.255433	0.312455	-0.0672238	-0.0126007	-0.370596	-0.0212752	-0.129137	-0.34414	-0.0283148	0.174196	-0.561139	-0.403759
ENSG00000237339	LINC01502	2	-0.0357352	-0.243164	0.30115	-0.084535	0.046681	0.0472273	0.130166	0.0845231	-0.0461109	-0.180928	-0.0454847	-0.018877	-0.13267	-0.00542616	0.0250556	-0.210873	-0.0604407
ENSG00000204792	LINC01291	2	-0.102042	-0.243769	0.867407	0.435321	0.560396	0.381572	0.360869	-0.333337	-0.145734	-0.361918	0.0325939	-0.217991	-0.0408129	-0.259129	0.279302	-0.778162	-0.353742
ENSG00000272462	U91328.19	2	0.0501077	-0.245424	0.844214	0.271838	0.515592	0.404106	0.410869	-0.300332	-0.149877	-0.412794	0.255823	-0.340542	-0.0400807	-0.169348	0.457469	-0.806944	-0.443945
ENSG00000249335	CTC-340D7.1	2	0.0183979	-0.252828	0.585042	0.0929385	0.311941	0.327879	0.30868	-0.0251504	-0.10488	-0.249493	0.183964	-0.288667	-0.191849	-0.111142	0.375198	-0.509368	-0.260261
ENSG00000251350	RP11-328N19.1	2	-0.0759995	-0.253834	0.55826	0.188174	0.178294	0.263559	0.211638	-0.139577	-0.104562	-0.182242	0.0253975	-0.15135	0.131879	-0.194352	0.200311	-0.475098	-0.0452746
ENSG00000230724	LINC01001	2	-0.207578	-0.263904	0.76261	0.522309	0.403828	0.340402	0.49647	-0.29189	-0.144327	-0.17743	-0.0012158	-0.188312	0.00824487	-0.369257	0.238008	-0.662604	-0.325073
ENSG00000253266	RP11-128L5.1	2	0.070844	-0.263936	0.493861	0.0730402	0.281638	0.167665	0.382015	-0.145734	-0.145961	-0.119137	0.0622317	-0.116084	-0.0112848	-0.292456	0.165885	-0.422285	-0.156431
ENSG00000258743	RP11-406A9.2	2	0.0520753	-0.264178	0.58917	0.126672	0.277808	0.0903877	0.253361	-0.242463	-0.136218	-0.198102	-0.212941	0.144199	0.0640502	-0.273749	-0.0668876	-0.482894	-0.165771
ENSG00000260947	RP11-384P7.7	2	-0.0182769	-0.264572	0.72766	0.201824	0.378719	0.717718	0.374936	-0.100954	-0.107276	-0.334589	0.181582	-0.57296	-0.175549	-0.133926	0.644913	-0.682223	-0.297556
ENSG00000261098	RP11-819C21.1	2	-0.00596715	-0.268542	0.779506	0.398491	0.468447	0.520665	0.312918	-0.356579	-0.210056	-0.198436	0.183366	-0.382038	0.289306	-0.305079	0.488308	-0.704164	-0.15697
ENSG00000229459	AC023669.1	2	-0.103039	-0.273563	0.474163	0.063101	0.21929	0.182373	0.141467	-0.0311234	-0.223837	-0.303236	0.0571845	-0.174465	0.0872049	-0.078836	0.18471	-0.397126	0.00444148
ENSG00000225206	MIR137HG	2	0.0157427	-0.274245	0.654997	0.144689	0.379969	0.312873	0.351939	-0.0649917	-0.111698	-0.256791	0.19509	-0.268043	-0.203636	-0.142535	0.381505	-0.562535	-0.302583
ENSG00000223473	GS1-124K5.3	2	-0.0593472	-0.274989	0.830131	0.473688	0.55926	0.351024	0.537102	-0.293899	-0.196978	-0.19294	0.0426453	-0.178241	0.0340124	-0.375764	0.258808	-0.70588	-0.312736
ENSG00000231535	LINC00278	2	0.231146	-0.276667	0.529905	0.0157966	0.389363	0.132587	0.172592	-0.259575	-0.196897	-0.276114	0.0450967	-0.0824095	-0.120216	-0.106894	0.131483	-0.50164	-0.351433
ENSG00000235180	LINC00601	2	-0.130042	-0.280152	0.52297	0.0288309	0.114806	0.239604	0.28461	0.169875	-0.00239554	-0.29136	0.0228012	-0.179732	-0.179034	-0.00504258	0.197762	-0.457614	-0.155806
ENSG00000249413	RP11-25H12.1	2	0.0949334	-0.280211	0.718349	0.207855	0.445745	0.241761	0.247664	-0.222434	-0.500191	-0.287808	0.0752137	-0.136643	0.119728	-0.196148	0.221713	-0.579491	-0.125919
ENSG00000251381	LINC00958	2	-0.131787	-0.281411	0.333731	-0.185232	-0.0309737	0.172995	0.183988	0.572069	-0.145521	-0.464463	0.0270556	-0.187842	-0.412388	0.139506	0.17075	-0.284976	-0.113882
ENSG00000236098	RP11-148B18.4	2	-0.327119	-0.290453	0.36143	0.113255	0.0355617	0.0870867	0.113961	0.0167045	-0.114363	-0.0877042	-0.104894	-0.0456446	0.0707125	-0.142713	0.0106441	-0.230493	0.0600156
ENSG00000259828	RP11-63E9.1	2	-0.202968	-0.29946	0.589986	0.188686	0.199302	0.246118	0.278971	-0.151911	-0.0389162	-0.219762	-0.127824	-0.0878821	-0.104916	-0.160147	0.0884644	-0.497198	-0.255682
ENSG00000233922	AL133493.2	2	-0.0213367	-0.309868	0.516699	0.0625113	0.278926	0.138683	0.113308	-0.079553	-0.5555	-0.459208	0.0363848	-0.148537	0.0137768	-0.0529213	0.146619	-0.488265	-0.0644956
ENSG00000255455	RP11-890B15.3	2	0.131307	-0.312814	0.652087	0.330284	0.591081	0.217482	0.193925	-0.452262	-0.320992	-0.0743417	0.116792	-0.133436	0.427508	-0.433987	0.227023	-0.593348	-0.0965704
ENSG00000240405	LINC01212	2	-0.118271	-0.313797	0.555957	0.179809	0.218881	0.190619	0.201738	-0.193937	-0.11958	-0.148415	-0.0872452	-0.0631923	0.0695687	-0.214572	0.0757395	-0.439742	-0.128081
ENSG00000250049	RP11-348J24.2	2	0.0217026	-0.317592	0.646766	0.0645912	0.35144	0.314518	0.359078	-0.0812545	-0.108977	-0.233646	0.174006	-0.270708	-0.199133	-0.15291	0.368676	-0.558826	-0.324121
ENSG00000257647	RP11-701H24.3	2	0.0484475	-0.320389	0.6976	0.120968	0.417095	0.55103	0.364872	-0.121015	-0.207317	-0.349377	0.517531	-0.668344	-0.00840114	-0.192925	0.776224	-0.688262	-0.202081
ENSG00000230836	LINC01293	2	-0.199579	-0.322986	0.561924	0.0962674	0.137651	0.223503	0.349131	-0.0205486	0.0444621	-0.134443	-0.0991909	-0.0786659	-0.224351	-0.0991996	0.107167	-0.443123	-0.282956
ENSG00000251273	RP11-549K20.1	2	-0.0126552	-0.327064	0.540229	0.07028	0.258534	0.184377	0.668516	-0.116483	-0.161841	-0.116038	0.0544659	-0.127447	0.0955361	-0.600772	0.170712	-0.447642	-0.0898862
ENSG00000268555	RP11-678G14.3	2	0.149196	-0.329607	0.746908	0.108777	0.45247	0.23667	0.377227	-0.164252	-0.290613	-0.297336	0.0503806	-0.086831	-0.00812374	-0.191949	0.203879	-0.618029	-0.235594
ENSG00000260404	RP11-384K6.6	2	-0.195075	-0.335806	0.786382	0.502398	0.415863	0.363287	0.387378	-0.374803	-0.183466	-0.115635	-0.0519987	-0.187766	0.16999	-0.374973	0.220218	-0.677367	-0.239949
ENSG00000234944	RP11-124O11.1	2	-0.0130695	-0.336792	0.452119	-0.114831	0.200718	0.228536	0.240782	-0.0161523	-0.0853272	-0.13321	0.0649445	-0.217896	-0.186674	-0.109274	0.227122	-0.365249	-0.226524
ENSG00000248103	CTC-338M12.9	2	-0.261867	-0.337102	0.781178	0.277824	0.315061	0.385011	0.379314	-0.151709	-0.101385	-0.360688	0.0496268	-0.314877	-0.137604	-0.139624	0.323618	-0.716036	-0.295676
ENSG00000229155	RP11-528A4.2	2	0.195382	-0.340658	0.56479	0.0324596	0.415728	0.121586	0.206887	-0.248665	-0.201319	-0.200052	0.0238907	-0.0831721	-0.140871	-0.147752	0.110729	-0.509952	-0.346107
ENSG00000255080	RP11-1082L8.3	2	0.0906865	-0.343983	0.417115	0.0056035	0.177822	0.0616068	0.15239	-0.23659	-0.156653	0.125644	-0.0366227	0.01766	0.169861	-0.242157	0.0293215	-0.28367	-0.0668411
ENSG00000256321	RP11-153K16.1	2	0.0812688	-0.347505	0.393653	-0.0660087	0.213653	0.0771414	0.134151	0.00945306	-0.488582	-0.171976	0.0716989	-0.0926722	-0.051157	-0.112226	0.100923	-0.343018	-0.143587
ENSG00000253379	RP11-1102P16.1	2	0.0233174	-0.348594	0.601096	0.121344	0.286159	0.470974	0.168925	-0.1187	-0.587691	-0.285632	-0.0991388	-0.225289	0.0945623	-0.151621	0.314356	-0.516945	-0.0563121
ENSG00000260804	PKI55	2	-0.126339	-0.352114	0.620332	0.2434	0.339112	0.29168	0.169917	-0.393874	-0.218705	-0.0925717	0.141771	-0.272746	0.432112	-0.344287	0.316279	-0.555788	0.0656249
ENSG00000267243	AC005307.3	2	-0.263212	-0.354135	0.552324	0.0859492	0.0825894	0.275147	0.612991	-0.0278896	0.399767	-0.0928325	-0.0421207	-0.17813	-0.249315	-0.199349	0.192658	-0.495585	-0.308782
ENSG00000250421	RP11-83M16.6	2	0.12255	-0.367409	0.653914	0.113476	0.41331	0.18716	0.188142	-0.153714	-0.717217	-0.314583	0.0974936	-0.156068	0.0998906	-0.179664	0.194578	-0.552327	-0.115387
ENSG00000228065	LINC01515	2	-0.0756143	-0.368213	0.909255	0.301642	0.480893	0.321078	0.383924	-0.23063	-0.244783	-0.409482	0.00456693	-0.160964	-0.0240915	-0.252283	0.228105	-0.789249	-0.298224
ENSG00000271945	RP11-354K4.2	2	-0.0417196	-0.369321	0.511315	-0.0352253	0.20472	0.144122	0.216968	-0.0695174	-0.134054	-0.204852	0.0356785	-0.123279	-0.107255	-0.117155	0.162615	-0.4401	-0.206754
ENSG00000235269	AL162759.1	2	-0.0439477	-0.371402	0.37177	-0.084044	0.129463	0.0154321	0.0956098	-0.0831372	-0.180189	0.0150351	-0.0382398	0.00175592	0.187367	-0.185715	0.00443084	-0.235117	0.00637807
ENSG00000272142	RP11-428J1.5	2	-0.359102	-0.372757	0.514499	-0.0375022	-0.135944	0.176023	0.289556	0.11942	-0.0731104	-0.266904	-0.170897	-0.103892	-0.0671923	-0.113387	0.0421827	-0.386099	-0.0310796
ENSG00000261804	RP11-44F14.2	2	-0.043567	-0.375639	0.671637	-0.00477197	0.342236	0.262557	0.349148	-0.0392792	-0.138376	-0.452481	0.00111377	-0.195735	-0.525949	-0.0200785	0.19782	-0.624694	-0.523716
ENSG00000245870	LINC00682	2	-0.0408617	-0.377109	0.645383	0.0220148	0.332345	0.27642	0.31229	-0.0733837	-0.144394	-0.291902	0.154854	-0.2777	-0.150602	-0.137699	0.345228	-0.578151	-0.24699
ENSG00000249430	CTD-2231H16.1	2	-0.379835	-0.379587	0.730586	0.169503	0.0867904	0.368475	0.404968	-0.00494433	-0.0939709	-0.377352	0.0178115	-0.318277	-0.156774	-0.100506	0.314845	-0.646762	-0.197016
ENSG00000237954	RP11-14O19.2	2	0.0182421	-0.385011	0.523539	-0.0519711	0.215302	0.157844	0.227112	-0.0889572	-0.133398	-0.140511	0.0258903	-0.114084	-0.0675306	-0.1524	0.151481	-0.424855	-0.191855
ENSG00000228906	RP13-216E22.4	2	-0.0453412	-0.390189	0.850245	0.216409	0.43228	0.621751	0.360615	-0.165238	-0.196421	-0.395864	0.128247	-0.499252	-0.0608004	-0.172904	0.53564	-0.785404	-0.272327
ENSG00000261754	CTC-523E23.1	2	0.0577552	-0.392294	0.828308	0.186313	0.5772	0.336767	0.334077	-0.218312	-0.211645	-0.334617	0.103568	-0.249703	0.0722062	-0.23579	0.323074	-0.725187	-0.197262
ENSG00000261824	LINC00662	2	-0.276715	-0.398879	0.779432	0.14934	0.256624	0.295643	0.313464	-0.097353	-0.192478	-0.452383	-0.0493664	-0.19282	-0.0747578	-0.134195	0.213656	-0.689813	-0.161855
ENSG00000249159	RP11-480D4.2	2	-0.0280371	-0.402155	0.725868	0.104319	0.30289	0.485446	0.296755	-0.0897237	-0.249246	-0.264984	-0.193667	-0.191458	-0.0571369	-0.170849	0.187631	-0.599168	-0.198143
ENSG00000281091	RP13-349O20.2	2	-0.239018	-0.403074	0.86742	0.205234	0.341258	0.543927	0.490595	-0.0490654	-0.123871	-0.41098	0.00366155	-0.404111	-0.207459	-0.172382	0.387704	-0.744171	-0.277214
ENSG00000259929	CTA-481E9.4	2	-0.00839052	-0.422752	0.529855	-0.0930229	0.198072	0.223587	0.221337	-0.00721004	-0.14271	-0.1192	0.0563902	-0.20282	-0.0814327	-0.136815	0.223572	-0.406013	-0.153414
ENSG00000259363	CTD-2054N24.2	2	-0.0280463	-0.434715	0.813134	0.256898	0.33348	0.283565	0.360091	-0.260465	-0.217685	-0.0310236	0.0268349	-0.134629	0.369443	-0.41015	0.226826	-0.628494	-0.0745453
ENSG00000259005	RP3-449M8.6	2	-0.0235339	-0.44003	0.347427	-0.0836258	0.0703753	0.0453128	0.10323	-0.00556059	-0.219652	0.0297325	-0.0358999	-0.0455352	0.124774	-0.177298	0.0489064	-0.224479	0.0305707
ENSG00000203635	AC144450.2	2	-0.12061	-0.441906	0.716415	0.118801	0.342067	0.326206	0.33971	-0.0575635	-0.160032	-0.256492	-0.00883093	-0.239024	-0.201334	-0.150622	0.254986	-0.603947	-0.200383
ENSG00000241469	LINC00635	2	0.0564214	-0.44356	0.564274	-0.100794	0.189998	0.193471	0.233015	-0.0119948	-0.143058	-0.129982	0.0171378	-0.141934	-0.0112074	-0.155806	0.160429	-0.444672	-0.0891385
ENSG00000249685	RP11-360F5.3	2	-0.341286	-0.445416	0.498461	0.0321752	-0.00904193	0.106095	0.248369	0.0965076	-0.072389	0.0564963	-0.107827	-0.0308051	0.0169879	-0.167187	0.037697	-0.2994	-0.0473286
ENSG00000248727	CTC-236F12.4	2	0.046912	-0.457391	0.781582	0.162289	0.564108	0.243896	0.284177	-0.19004	-0.319068	-0.267713	0.0553415	-0.172708	0.115247	-0.269837	0.227016	-0.659865	-0.136919
ENSG00000205181	LINC00654	2	-0.06748	-0.457667	0.856318	0.151972	0.352345	0.408076	0.317101	-0.122373	-0.200201	-0.261893	0.128956	-0.346579	0.0494689	-0.224829	0.380687	-0.704792	-0.181926
ENSG00000243701	LINC00883	2	0.0597337	-0.465835	0.741972	0.0975417	0.476627	0.207943	0.240973	-0.201812	-0.317401	-0.141811	0.084908	-0.143281	0.390621	-0.361251	0.21057	-0.586878	0.0746028
ENSG00000249574	AC226118.1	2	-0.00877959	-0.467894	0.49516	-0.0605652	0.199301	0.0724618	0.07537	-0.0616953	-0.608831	-0.2391	-0.0246048	-0.0909118	0.198269	-0.161884	0.0703527	-0.389764	0.0977254
ENSG00000220908	RP11-127B16.1	2	-0.198757	-0.469249	0.648404	-0.0319722	0.156809	0.283987	0.568499	0.0419432	-0.138866	-0.346512	0.010189	-0.256307	-0.24913	-0.0188112	0.238817	-0.588268	-0.252725
ENSG00000250682	LINC00491	2	-0.0415103	-0.481229	0.771603	0.0606124	0.3395	0.292895	0.3122	0.0473545	-0.431315	-0.488267	0.0665887	-0.24779	-0.179809	-0.0702518	0.273916	-0.695848	-0.24991
ENSG00000278730	RP11-147L13.11	2	-0.130372	-0.482484	0.73746	0.159606	0.43681	0.187164	0.163834	-0.490467	-0.277755	-0.220852	-0.0528888	-0.127914	0.17468	-0.330155	0.116509	-0.660279	-0.195732
ENSG00000267767	CTC-523E23.4	2	0.0461894	-0.490592	0.751739	0.0396991	0.400911	0.254391	0.268603	-0.191358	-0.277427	-0.26886	0.0265855	-0.190695	0.117343	-0.227863	0.226804	-0.638375	-0.148838
ENSG00000254990	RP11-108O10.2	2	0.202182	-0.496148	0.576756	-0.0270055	0.259704	0.142832	0.173606	-0.123835	-0.248897	-0.0848127	0.0107664	-0.0841492	0.167758	-0.19431	0.132289	-0.494402	-0.0657031
ENSG00000273033	RP11-67L2.2	2	-0.0762794	-0.511774	0.73648	0.184435	0.403854	0.179158	0.221478	-0.33503	-0.393136	-0.164355	0.0342716	-0.134996	0.346812	-0.405282	0.168917	-0.622893	-0.0562843
ENSG00000239407	LL0XNC01-237H1.2	2	-0.121319	-0.521809	0.873714	0.157817	0.457569	0.443767	0.375368	-0.174135	-0.212813	-0.285003	0.115602	-0.395169	-0.0183075	-0.243483	0.394887	-0.75251	-0.227814
ENSG00000235565	RP11-86H7.7	2	0.0398648	-0.524162	0.697808	0.0600097	0.328923	0.0577961	0.23	-0.212235	-0.284045	-0.101256	-0.0444496	0.0170936	0.131416	-0.264774	0.0395661	-0.539012	-0.133515
ENSG00000262601	CTC-786C10.1	2	-0.099463	-0.529878	0.579109	-0.0502095	0.0991771	0.201874	0.183016	0.0884771	-0.278295	-0.0931688	0.0595023	-0.220239	0.408479	-0.203811	0.232104	-0.44172	0.295212
ENSG00000233864	TTTY15	2	-0.169856	-0.532469	0.89303	0.117966	0.361537	0.394439	0.483054	-0.172553	-0.192933	-0.336968	0.0234256	-0.297786	-0.135044	-0.249424	0.327347	-0.78626	-0.307625
ENSG00000230499	AC108463.1	2	-0.293419	-0.535195	0.478732	-0.00583359	-0.00788641	0.157058	0.14874	-0.0689893	-0.158078	0.0460947	-0.107125	-0.137715	0.383016	-0.24946	0.0808358	-0.318698	0.185016
ENSG00000234449	RP11-706O15.3	2	-0.257393	-0.536738	0.885976	0.133324	0.256473	0.368096	0.397053	-0.0730675	-0.226923	-0.446723	-0.0249155	-0.285632	-0.22167	-0.127963	0.280157	-0.786758	-0.32968
ENSG00000231772	RP1-154K9.2	2	0.150671	-0.539424	0.38993	-0.397142	0.104679	0.0308687	0.112605	-0.0192843	-0.199119	-0.0984288	0.0028622	-0.0829292	0.0238177	-0.0753667	0.0724451	-0.344776	-0.0543746
ENSG00000263753	LINC00667	2	-0.134709	-0.554911	0.808873	0.0885566	0.331083	0.224406	0.291515	-0.326388	-0.235398	-0.212798	-0.0354222	-0.16121	0.179305	-0.338219	0.16655	-0.697449	-0.185355
ENSG00000260032	LINC00657	2	-0.197681	-0.565242	0.701487	0.05521	0.272057	0.176675	0.0219524	-0.203516	-0.432575	-0.327861	-0.0813175	-0.147365	0.140546	-0.178565	0.110683	-0.602716	-0.0661974
ENSG00000273585	RP11-14C10.5	2	0.0257169	-0.575306	0.689196	-0.0974186	0.278609	0.174453	0.213964	-0.128764	-0.295231	-0.306336	-0.0327341	-0.158473	0.0401282	-0.176389	0.14012	-0.620853	-0.156636
ENSG00000239268	RP11-384F7.2	2	0.0434195	-0.578022	0.676543	-0.153384	0.30266	0.31146	0.267186	-0.0388402	-0.287053	-0.243307	0.288464	-0.437355	-0.031173	-0.161522	0.475111	-0.606084	-0.133193
ENSG00000176320	RP11-404O13.5	2	-0.20093	-0.59365	0.651257	-0.000239288	0.145748	0.213588	0.276672	-0.113734	-0.0469554	-0.110903	-0.112069	-0.14925	0.0147637	-0.232407	0.121176	-0.547247	-0.139876
ENSG00000250899	RP11-253E3.3	2	-0.397993	-0.594041	0.63009	-0.0404539	-0.0863522	0.234415	0.42098	0.0869378	-0.103388	-0.123998	-0.0678682	-0.217668	-0.00244656	-0.125286	0.17216	-0.502544	-0.0855007
ENSG00000205663	RP11-706O15.5	2	-0.320286	-0.602034	0.790654	0.0529588	0.160241	0.285568	0.347924	-0.0364556	-0.204009	-0.335576	-0.0908929	-0.22776	-0.159838	-0.139323	0.184094	-0.681386	-0.250864
ENSG00000228223	HCG11	2	-0.13871	-0.626937	0.73623	0.0346512	0.1476	0.133126	0.228306	-0.250029	-0.316908	-0.056215	0.0224758	-0.12407	0.395663	-0.344352	0.147758	-0.567923	0.0213487
ENSG00000223546	LINC00630	2	-0.238203	-0.63582	0.909783	0.0511919	0.297255	0.386024	0.357854	-0.108693	-0.230778	-0.380985	-0.0121003	-0.319513	-0.116351	-0.168154	0.303567	-0.793303	-0.268276
ENSG00000223685	LINC00571	2	0.0439801	-0.641112	0.789182	-0.152233	0.325447	0.237564	0.315982	-0.0674794	-0.268268	-0.294067	0.0264014	-0.21123	-0.112683	-0.156657	0.229079	-0.677151	-0.229564
ENSG00000281649	EBLN3	2	-0.159559	-0.643548	0.894313	0.0895651	0.40361	0.327794	0.400718	-0.245593	-0.25141	-0.286991	-0.0426905	-0.238451	-0.0563843	-0.304461	0.231824	-0.79232	-0.308854
ENSG00000255090	MIR100HG	2	0.117923	-0.669153	0.475517	-0.322647	0.0537055	-0.0969673	0.0617799	0.0956711	-0.314174	0.141313	-0.0648379	0.0837741	0.50367	-0.253186	-0.0749352	-0.248585	0.340353
ENSG00000237807	RP11-400K9.4	2	0.0549193	-0.692516	0.42265	-0.297389	-0.0120652	-0.12259	0.0743193	-0.0396208	-0.347361	0.235918	-0.117568	0.114809	0.459135	-0.30808	-0.133667	-0.22491	0.20876
ENSG00000230555	RP11-517P14.2	2	-0.0145307	-0.696649	0.776818	-0.104793	0.332846	0.220057	0.318717	-0.215106	-0.2967	-0.0939547	0.0268405	-0.208584	0.188247	-0.357324	0.217647	-0.640589	-0.0971426
ENSG00000230590	FTX	2	-0.10227	-0.727958	0.800756	-0.0140041	0.292839	0.232248	0.294656	-0.205535	-0.345845	-0.104417	-0.0380579	-0.188851	0.276953	-0.369415	0.179058	-0.644897	-0.0220641
ENSG00000233895	RP1-122P22.2	2	-0.081255	-0.769386	0.698237	-0.144329	0.22692	0.130503	0.155793	-0.170639	-0.422239	-0.123151	-0.0884821	-0.136604	0.362179	-0.347926	0.0852813	-0.557624	0.134987
ENSG00000267506	RP11-13K12.1	3	-0.0701454	0.0678758	0.50167	0.521768	0.339253	0.327172	0.219067	-0.151065	-0.0970724	-0.276754	0.14057	-0.214476	-0.0267148	0.0445768	0.313672	-0.46166	-0.23065
ENSG00000261478	RP11-429B14.4	3	-0.236173	0.215399	0.200832	0.489007	0.0894898	0.655027	0.168035	-0.151378	0.154762	-0.156718	-0.317074	-0.18461	-0.130173	-0.021928	0.263147	-0.265889	-0.209688
ENSG00000259905	PWRN1	3	0.126053	0.54274	0.109027	0.745328	0.358321	0.225537	0.351387	-0.276439	0.129107	0.0913801	0.150513	-0.0168889	0.132003	-0.357322	0.180461	-0.0714559	-0.121844
ENSG00000259275	RP11-522B15.3	3	0.0157123	0.121249	0.503737	0.616079	0.460266	0.263015	0.182804	-0.311755	-0.123849	-0.25406	0.0627088	-0.0774702	0.15002	-0.17253	0.193197	-0.462732	-0.19242
ENSG00000248319	RP11-205M3.3	3	0.196159	0.259274	0.325346	0.557642	0.384675	0.230553	0.19228	-0.187683	0.00489624	-0.12623	0.0741358	-0.0287023	-0.108556	-0.0881573	0.173118	-0.306932	-0.318268
ENSG00000231252	RP11-436K8.1	3	-0.186445	0.178549	0.369	0.664769	0.205159	0.286404	0.23379	-0.215526	0.108986	-0.0972242	-0.416812	0.226348	-0.0684764	-0.128295	-0.086086	-0.301261	-0.225908
ENSG00000228271	RP11-513G11.2	3	-0.0736377	0.5321	-0.117388	0.660921	0.091919	0.14583	0.0233654	-0.0440363	0.143877	0.0403883	0.0625818	-0.0130756	0.00953447	0.0124346	0.0898102	0.091445	-0.045431
ENSG00000226355	RP11-65J3.2	3	0.0784588	0.311423	0.219386	0.665406	0.356926	0.18386	0.112753	-0.285787	-0.00799642	0.00316562	0.0732732	-0.0180085	0.166417	-0.135536	0.128781	-0.190914	-0.211611
ENSG00000226337	RP11-274B18.4	3	0.0965233	0.31776	0.274586	0.564974	0.403494	0.166603	0.109075	-0.193354	-0.0761118	-0.31114	0.0858629	-0.0264342	-0.0505536	-0.0541742	0.140774	-0.276073	-0.206072
ENSG00000213373	LINC00671	3	0.0970628	0.263826	0.162715	0.524933	0.309591	0.105308	0.0616759	-0.325028	-0.0203062	-0.0597474	0.0328335	0.0144963	0.108323	-0.111882	0.0615603	-0.193023	-0.233843
ENSG00000253522	CTC-231O11.1	3	-0.0113249	-0.0112514	0.30596	0.344436	0.0560376	0.129143	0.268755	-0.195579	0.142943	0.387167	-0.0601439	0.0897243	0.0392907	-0.216419	0.0272343	-0.116523	-0.239002
ENSG00000227502	LINC01268	3	-0.161409	0.382097	0.264225	0.778429	0.240835	0.513403	0.18031	-0.234418	0.147637	-0.071497	-0.186381	-0.121011	-0.0640145	-0.098493	0.162632	-0.233648	-0.248909
ENSG00000257354	RP11-631N16.2	3	-0.202349	0.08271	0.430017	0.661371	0.279576	0.30232	0.209867	-0.236802	-0.0295038	-0.150785	-0.195003	0.00143601	0.0477953	-0.185451	0.0458744	-0.369408	-0.173772
ENSG00000277767	RP11-365P13.5	3	-0.232065	0.194761	0.188697	0.471723	0.0709096	0.448082	0.186281	-0.141948	0.497213	-0.0100648	-0.13652	-0.164568	-0.0562461	-0.0731948	0.190675	-0.203613	-0.155784
ENSG00000276073	RP5-1125A11.7	3	-0.0203562	0.434524	0.463002	0.834593	0.513296	0.36836	0.284033	-0.362379	0.0450914	-0.355798	0.151366	-0.166801	-0.152225	-0.0700035	0.30555	-0.474151	-0.407373
ENSG00000275784	RP5-1125A11.6	3	0.0185874	0.242581	0.585344	0.61926	0.497095	0.366978	0.333695	-0.309035	0.020199	-0.368676	0.123236	-0.182446	-0.227336	-0.0612894	0.302447	-0.551167	-0.443976
ENSG00000274925	CTD-2547G23.4	3	-0.0214532	0.609193	0.197349	0.949795	0.452255	0.383021	0.175362	-0.393113	0.197063	-0.0759284	0.0749743	-0.10295	-0.0141574	-0.108079	0.236855	-0.2314	-0.31849
ENSG00000273723	RP11-93H24.3	3	-0.0362961	0.742756	0.0309248	0.877424	0.251495	0.350324	0.128381	-0.236707	0.321885	-0.08239	0.0510846	-0.0605584	-0.143378	0.0288288	0.206895	-0.0711961	-0.284483
ENSG00000273243	CTA-217C2.2	3	-0.110543	0.325661	0.282589	0.523706	0.198928	0.308669	0.369671	-0.0456586	0.139683	-0.27032	0.122455	-0.170073	-0.362124	0.100415	0.253495	-0.26834	-0.408497
ENSG00000272692	RP11-399K21.14	3	0.138412	0.265566	0.452942	0.654157	0.520175	0.326649	0.247482	-0.226924	-0.218846	-0.29688	0.193388	-0.163826	-0.0585385	-0.114914	0.308998	-0.445731	-0.294973
ENSG00000272654	RP11-422P24.11	3	-0.0382275	0.370599	0.531976	0.816121	0.64625	0.493806	0.347791	-0.454325	0.105998	-0.296365	0.115157	-0.219992	-0.109308	-0.198829	0.351966	-0.536763	-0.440356
ENSG00000272512	RP11-54O7.17	3	-0.143566	0.619961	-0.064436	0.698561	-0.0108439	0.162171	0.109649	-0.0243824	0.23514	-0.00663435	-0.0808209	0.107676	-0.100598	0.0800378	0.0281564	0.0778762	-0.144662
ENSG00000272250	RP11-346C20.4	3	0.0217582	0.0323473	0.433848	0.5948	0.356173	0.103378	0.146763	-0.381159	-0.148593	0.0627999	-0.0735638	0.124831	0.476891	-0.296494	-0.00861251	-0.326632	-0.0472357
ENSG00000272097	RP11-421M1.8	3	-0.00422582	0.386593	0.361376	0.649358	0.365282	0.346742	0.311649	-0.230328	0.463389	-0.10203	0.0708649	-0.0746975	-0.165533	-0.0985418	0.240671	-0.334964	-0.378991
ENSG00000271576	RP11-486G15.2	3	-0.139969	0.653091	0.0894739	0.851196	0.208247	0.313584	0.0971366	-0.205012	0.320974	-0.0950323	-0.0563873	0.0142008	-0.0127895	0.0207413	0.118925	-0.112701	-0.185276
ENSG00000271551	RP11-230C9.2	3	0.0812902	0.505469	0.379045	0.796962	0.494201	0.482745	0.285281	-0.268002	0.0731406	-0.275096	0.435362	-0.342357	0.0073904	-0.113484	0.585047	-0.403226	-0.225983
ENSG00000271427	RP11-188D8.1	3	0.26458	0.783723	-0.0620675	0.764528	0.355231	0.1819	0.0730041	-0.227505	0.209334	0.0399701	0.173972	0.0556306	0.083362	-0.0119938	0.147504	0.0450952	-0.138178
ENSG00000271151	RP11-394I13.2	3	0.107125	0.690901	0.0407459	0.806658	0.279769	0.257178	0.13734	-0.151302	0.214445	-0.00843861	0.156178	-0.0283146	-0.0139297	0.019598	0.208957	-0.0247057	-0.159652
ENSG00000271009	RP11-346C20.3	3	0.128924	0.476815	0.29039	0.818035	0.49219	0.29488	0.158132	-0.404689	0.00419919	-0.122493	0.170317	-0.0797264	0.229724	-0.162244	0.250549	-0.306351	-0.185777
ENSG00000270964	RP11-502I4.3	3	0.150506	0.361898	0.568759	0.663645	0.616831	0.412311	0.331541	-0.356592	0.136029	-0.401243	0.163995	-0.167832	-0.219112	-0.0584905	0.339421	-0.572533	-0.482776
ENSG00000269038	AP001462.6	3	0.00722515	0.457584	0.473931	0.753967	0.482091	0.581718	0.322295	-0.232509	0.0950057	-0.378452	0.260085	-0.352879	-0.226088	0.00905845	0.525631	-0.495878	-0.408768
ENSG00000267940	RP11-290F24.6	3	0.0591878	0.670399	-0.000973081	0.794924	0.322643	0.298274	0.164911	-0.228968	0.124829	-0.119066	0.334631	-0.187508	-0.0229629	-0.111861	0.369748	-0.0752374	-0.192465
ENSG00000262877	RP11-1055B8.4	3	0.0313576	0.694451	0.0797774	0.916222	0.442137	0.337327	0.0969468	-0.36404	0.150149	-0.107753	0.129954	-0.104973	0.0384361	-0.0878958	0.248784	-0.138613	-0.224658
ENSG00000259495	RP11-210M15.2	3	0.176493	0.341404	0.498986	0.690091	0.650587	0.431458	0.231951	-0.321934	-0.0563763	-0.302518	0.0889607	-0.114911	0.072726	-0.141523	0.335807	-0.47808	-0.218047
ENSG00000259439	RP11-89K21.1	3	0.0149328	0.423976	0.289918	0.560963	0.249872	0.290719	0.184466	-0.159807	0.105731	-0.31117	0.167832	-0.153211	-0.264452	0.0941557	0.290663	-0.265609	-0.300073
ENSG00000258399	MEG8	3	-0.199461	0.151608	0.357032	0.409942	0.153081	0.397862	0.437153	0.041999	0.109838	-0.332772	0.195604	-0.319223	-0.315265	0.216243	0.397925	-0.380313	-0.246506
ENSG00000256806	C17ORF100	3	-0.137189	0.318893	0.504815	0.69596	0.469171	0.51143	0.182983	-0.36482	-0.00668981	-0.505293	0.129129	-0.322348	-0.117925	-0.0627402	0.421107	-0.552604	-0.332407
ENSG00000251432	RP11-420A23.1	3	0.205237	0.652326	0.134889	0.86888	0.540913	0.229515	0.110033	-0.333767	0.0486713	-0.127938	0.106958	0.0265506	-0.0161651	-0.0721733	0.148107	-0.153144	-0.260931
ENSG00000251136	RP11-37B2.1	3	-0.385104	0.0810725	0.205012	0.476334	-0.136218	0.11016	0.148066	-0.0870072	0.124631	0.193484	-0.324034	0.176574	-0.0361171	-0.127358	-0.138271	-0.0446234	-0.119516
ENSG00000250986	AC141928.1	3	0.00401301	0.145692	0.290474	0.386673	0.229833	0.233082	0.194729	-0.113528	-0.0631826	-0.140362	0.224685	-0.199613	0.190872	0.0474928	0.303162	-0.275412	-0.0159869
ENSG00000245149	RNF139-AS1	3	-0.237745	0.388412	0.386007	0.879657	0.362285	0.4047	0.292089	-0.271299	0.174105	-0.177222	0.00450705	-0.124172	-0.222118	-0.087545	0.238287	-0.37439	-0.428946
ENSG00000243819	RN7SL832P	3	-0.053755	0.443557	0.293124	0.624338	0.267575	0.550935	0.237995	-0.134927	0.220648	-0.189798	0.00475714	-0.208738	-0.135658	0.00680267	0.344592	-0.270983	-0.265621
ENSG00000236682	AC068282.3	3	-0.205165	0.159118	0.247574	0.441554	0.0826257	0.094591	0.195906	0.0436773	0.072426	0.00111048	-0.122729	0.140753	-0.0985669	-0.0612854	-0.084173	-0.102425	-0.0913642
ENSG00000235192	AC009495.2	3	0.296346	0.363404	0.324362	0.533166	0.479044	0.202226	0.218947	-0.163721	-0.00663493	-0.178702	0.181571	-0.0206878	-0.113986	-0.028643	0.211077	-0.285228	-0.333578
ENSG00000234690	AC073283.4	3	0.164154	0.428309	0.325866	0.615943	0.44824	0.464036	0.0620605	-0.32919	-0.0213701	-0.326841	0.0633346	-0.18582	0.0391591	-0.0523993	0.33921	-0.351073	-0.218128
ENSG00000223768	LINC00205	3	-0.288296	0.562114	0.132951	0.778079	0.171061	0.335051	0.112341	-0.224165	0.189133	-0.168588	0.0799022	-0.151686	0.00644241	-0.0180038	0.237646	-0.14096	-0.115922
ENSG00000214293	APTR	3	0.0600962	0.36888	0.457772	0.634107	0.614378	0.299492	0.239529	-0.408667	0.00659218	-0.513079	0.108851	-0.109623	-0.376121	0.00738753	0.220621	-0.528631	-0.602762
ENSG00000198221	MLLT4-AS1	3	-0.0752989	0.644258	0.135664	0.783628	0.219616	0.429854	0.107826	-0.114954	0.167937	-0.283068	0.179609	-0.234677	-0.191642	0.0811989	0.36593	-0.168394	-0.282029
ENSG00000227764	RP11-354K1.1	3	-0.0907119	0.210055	0.277937	0.525759	0.279922	0.184994	0.149611	-0.106323	0.0324211	-0.183526	0.0730396	-0.0696417	-0.0129134	-0.0851676	0.151249	-0.23892	-0.129069
ENSG00000278071	RP11-736N17.10	3	0.181649	0.818624	-0.0859113	0.80003	0.35236	0.193032	0.0473543	-0.184731	0.150978	-0.108415	0.177911	-0.00409627	-0.135527	0.0857581	0.1664	0.0363211	-0.258151
ENSG00000271259	RP11-1109F11.5	3	0.0815117	0.763612	-0.138194	0.803607	0.234093	0.171463	0.00301723	-0.17587	0.132869	0.0395856	0.14972	0.0142783	0.159264	-0.0084681	0.136477	0.120766	0.00770422
ENSG00000273576	RP11-390P24.1	3	0.0365019	0.7481	-0.177297	0.790172	0.275773	0.135318	-0.013247	-0.401645	0.237411	0.125978	0.00922999	0.0914872	0.0764087	-0.0807405	0.01567	0.127584	-0.17922
ENSG00000263164	RP11-333E1.2	3	0.191458	0.739299	-0.0561904	0.827427	0.451184	0.193136	0.0348545	-0.30553	0.143237	0.0207548	0.141707	0.0228824	0.146202	-0.0672879	0.140599	0.00146344	-0.109834
ENSG00000272645	RP11-504P24.8	3	-0.00623782	0.733861	-0.0263517	0.891282	0.343698	0.230324	0.117629	-0.335812	0.181767	-0.0491841	0.0606306	0.000629614	-0.0430632	-0.0668772	0.116005	-0.0316298	-0.27112
ENSG00000275542	RP11-455O6.9	3	-0.0868913	0.724998	-0.0796957	0.770577	0.158308	0.370462	0.0402584	-0.180734	0.267224	-0.0761932	0.0483757	-0.114738	-0.082887	0.0567793	0.224737	0.0210843	-0.132264
ENSG00000237877	LINC01473	3	0.161942	0.724685	-0.0382349	0.773586	0.313111	0.180171	0.0133798	-0.180442	0.0798347	-0.114492	0.141693	0.00877592	0.0358932	0.0274965	0.142541	0.0265306	-0.0781361
ENSG00000272141	RP11-465B22.8	3	0.0559392	0.710723	-0.083666	0.792713	0.353849	0.135065	0.0256863	-0.390563	0.122732	-0.133768	0.108372	0.0118777	-0.149262	0.0234926	0.0927704	-0.0255223	-0.350295
ENSG00000275180	RP11-631N16.4	3	-0.187242	0.685237	-0.231607	0.736954	-0.0292807	0.112244	0.0168542	-0.188259	0.376801	0.269879	-0.090263	0.135553	0.0700348	-0.0435979	-0.0554856	0.260844	-0.0534238
ENSG00000271553	RP11-274B21.10	3	0.0398814	0.681775	-0.0743054	0.823001	0.21711	0.244908	0.226574	-0.226627	0.223419	0.108528	0.0760564	0.0087761	0.0762067	-0.133952	0.143684	0.0516002	-0.122794
ENSG00000272732	RP5-1159O4.2	3	0.383276	0.679966	-0.0402896	0.691	0.456357	0.119488	0.0317059	-0.202548	0.0140226	-0.0166191	0.121524	0.121089	0.0806362	-0.0348385	0.073683	0.0326253	-0.0756636
ENSG00000233967	RP11-250B2.3	3	0.184237	0.67305	0.0688833	0.868163	0.420109	0.197834	0.0833751	-0.334046	0.107336	-0.0528299	0.0512904	0.0744163	0.118872	-0.058378	0.0970072	-0.087319	-0.126395
ENSG00000261526	CTB-31O20.2	3	-0.118301	0.66615	0.124788	0.848339	0.349906	0.319688	0.225249	-0.424598	0.308253	-0.141307	0.0306644	-0.0583002	-0.207348	-0.0385649	0.170172	-0.201164	-0.435407
ENSG00000271344	RP11-274B21.9	3	0.0626921	0.607261	-0.171237	0.639727	0.102002	0.0756176	0.331337	-0.150032	0.243617	0.235773	-0.0616011	0.227654	0.0469273	-0.270835	-0.0438641	0.181037	-0.0761189
ENSG00000277135	RP11-327J17.9	3	-0.0490363	0.601887	-0.091104	0.775054	0.177276	0.126982	0.00593325	-0.202978	0.133454	0.0528287	0.0562266	0.0409825	0.163571	-0.053608	0.064044	0.0799535	-0.0344746
ENSG00000230606	AC159540.1	3	-0.0261727	0.601349	0.131236	0.848062	0.293263	0.297089	0.22528	-0.24707	0.211853	0.0109538	0.141514	-0.0634257	-0.0193747	-0.102678	0.231507	-0.114679	-0.241853
ENSG00000259865	RP11-488L18.10	3	-0.154265	0.586178	-0.0580809	0.754838	0.137573	0.133142	0.169084	-0.299678	0.326184	0.13833	-0.0860089	0.12728	-0.0861923	-0.0860583	-0.0430609	0.0744551	-0.254505
ENSG00000270189	RP11-258C19.7	3	-0.0770397	0.579945	0.200061	0.929057	0.382136	0.361183	0.149636	-0.45363	0.174496	-0.0922059	0.0955786	-0.113436	0.066731	-0.116889	0.251059	-0.242667	-0.273229
ENSG00000272871	RP11-408A13.4	3	0.0711595	0.577241	0.0373261	0.80375	0.287032	0.232085	0.0879197	-0.378377	0.102408	0.050718	-0.0308355	0.088461	0.112266	-0.0979225	0.113415	-0.0675828	-0.191161
ENSG00000273142	RP11-458F8.4	3	-0.0493503	0.566825	0.15823	0.911555	0.412439	0.241033	0.226369	-0.367909	0.112706	-0.0762619	0.00701386	0.0128321	-0.0510055	-0.151897	0.0928246	-0.182593	-0.318026
ENSG00000273148	RP5-1068E13.7	3	0.027255	0.563108	0.300515	0.943828	0.455621	0.440217	0.18417	-0.378291	0.115819	-0.084979	0.102825	-0.129788	0.11668	-0.146227	0.296313	-0.29778	-0.25835
ENSG00000273771	RP11-236L14.2	3	-0.0628672	0.549674	-0.0594791	0.753029	0.168322	0.143847	0.0103824	-0.199588	0.118779	0.0462175	0.0564073	0.0153973	0.197149	-0.0621271	0.081804	0.0513275	-0.0165169
ENSG00000261087	KB-1460A1.5	3	-0.0306621	0.546112	-0.0417503	0.694077	0.179827	0.116594	0.0576585	-0.221569	0.103288	0.0199435	0.205753	-0.0155088	0.152359	-0.0727943	0.192425	0.0040284	-0.0753753
ENSG00000277476	RP11-147L13.13	3	-0.205198	0.529892	0.071771	0.828466	0.254275	0.178255	0.0418641	-0.380395	0.120417	-0.0319487	-0.00440293	0.000542928	0.0772474	-0.10112	0.0676241	-0.0954092	-0.16881
ENSG00000268205	CTC-444N24.11	3	-0.24324	0.528414	-0.0819626	0.713626	0.133669	0.0271234	0.0782845	-0.272547	0.130804	-0.0412176	-0.0350154	0.102129	0.0475513	-0.117039	-0.0564854	0.0313512	-0.0831165
ENSG00000273305	RP11-440D17.4	3	0.045785	0.516057	0.367567	0.806829	0.462679	0.304542	0.247797	-0.301373	0.0853434	-0.287654	0.142896	-0.0773004	-0.15105	-0.0255141	0.24404	-0.340743	-0.350878
ENSG00000225880	LINC00115	3	-0.225146	0.492827	0.148423	0.853149	0.189182	0.258367	0.20374	-0.216101	0.260659	-0.00859102	-0.0975016	0.0344489	-0.112446	-0.0424941	0.0678258	-0.144929	-0.268827
ENSG00000230454	U73166.2	3	0.0425157	0.487787	0.326241	0.802503	0.614401	0.530007	0.225973	-0.2707	0.0995794	-0.248173	0.163985	-0.278713	-0.156723	-0.0670881	0.404367	-0.367472	-0.321836
ENSG00000271327	RP11-1109F11.3	3	-0.0575153	0.475342	0.18223	0.864058	0.325692	0.245424	0.120691	-0.251206	-0.00521623	-0.050606	0.0672348	-0.0278282	0.11764	-0.122536	0.150675	-0.152915	-0.1217
ENSG00000229807	XIST	3	0.0822286	0.464024	-0.087944	0.614749	0.317352	0.0699577	0.0913388	-0.403774	0.121312	0.280491	0.0625845	0.0787926	0.324085	-0.285148	0.0113092	0.0893675	-0.0367283
ENSG00000270127	RP11-526I2.5	3	0.081481	0.450452	0.206657	0.836564	0.379077	0.229462	0.183838	-0.412669	0.0850593	0.189089	0.0303821	0.0600145	0.232977	-0.222021	0.112043	-0.144154	-0.187917
ENSG00000267194	RP1-193H18.2	3	0.187437	0.447952	0.301488	0.688456	0.494514	0.332558	0.0636443	-0.491099	0.117692	-0.191641	0.176813	-0.121393	0.114755	-0.0819607	0.305874	-0.350175	-0.228355
ENSG00000277938	RP5-965G21.3	3	0.0227357	0.413675	0.296869	0.707039	0.400992	0.578958	0.20419	-0.215616	0.0562378	-0.243748	0.330991	-0.425488	-0.146904	-0.0376697	0.56922	-0.339886	-0.295222
ENSG00000229404	LINC00858	3	0.258621	0.379162	0.282025	0.516172	0.495999	0.270793	0.136037	-0.248063	-0.026801	-0.288819	0.168743	-0.109004	-0.0843135	-0.0156031	0.257307	-0.308664	-0.288207
ENSG00000232931	LINC00342	3	-0.124944	0.373883	0.165315	0.815673	0.273901	0.232755	0.112673	-0.440696	0.152985	0.14652	-0.0356572	0.0120112	0.203973	-0.249729	0.0809329	-0.13211	-0.175325
ENSG00000261326	LINC01355	3	-0.0824438	0.368847	0.345309	0.908027	0.421274	0.270693	0.200964	-0.418338	0.0723078	-0.0541951	-0.03586	0.0198156	0.130157	-0.221758	0.112593	-0.318825	-0.229153
ENSG00000235823	OLMALINC	3	0.175765	0.367296	0.4691	0.635611	0.691207	0.457939	0.293603	-0.403214	0.0182556	-0.460488	0.242184	-0.284197	-0.338375	-0.0681926	0.439563	-0.56094	-0.551488
ENSG00000213468	FIRRE	3	0.0412352	0.366621	0.48024	0.7543	0.4509	0.414895	0.316323	-0.272764	0.0508013	-0.286634	0.166571	-0.190664	-0.173334	-0.0100644	0.350064	-0.46955	-0.405916
ENSG00000229180	GS1-124K5.11	3	0.0145741	0.366561	0.289225	0.846542	0.448909	0.21326	0.171954	-0.448942	0.0111253	0.027861	0.0230642	0.0169079	0.257453	-0.238361	0.0982448	-0.266486	-0.187557
ENSG00000234432	RP11-1275H24.1	3	0.0563631	0.362936	0.508148	0.677829	0.660072	0.376634	0.223825	-0.378426	-0.101217	-0.520795	0.225874	-0.244028	-0.17209	-0.0495742	0.366708	-0.553419	-0.38615
ENSG00000261211	RP1-80N2.3	3	0.0928202	0.349505	0.553221	0.736611	0.678559	0.416476	0.353009	-0.256832	0.0671641	-0.361629	0.15777	-0.177936	-0.261966	-0.0832672	0.341523	-0.535059	-0.456242
ENSG00000175772	LINC01106	3	0.00379903	0.34641	0.452971	0.696678	0.468119	0.363774	0.272953	-0.316943	0.0556736	-0.42451	0.11538	-0.187703	-0.324474	0.027845	0.28722	-0.509131	-0.519132
ENSG00000163009	C2ORF48	3	-0.116918	0.340078	0.254	0.490404	0.123868	0.298965	0.133682	-0.107531	0.451145	-0.0933417	0.0681279	-0.118651	-0.209872	0.117899	0.229035	-0.230447	-0.313755
ENSG00000236255	AC009404.2	3	-0.0426004	0.334801	0.318235	0.801383	0.406246	0.513529	0.220802	-0.304667	0.0318525	-0.0540537	0.146907	-0.303215	0.170272	-0.205783	0.393503	-0.296908	-0.0806336
ENSG00000267152	CTD-2528L19.6	3	-0.0165733	0.331128	0.469809	0.832015	0.513334	0.28957	0.294184	-0.493098	0.0380149	-0.14117	0.0187453	7.14008e-05	0.101254	-0.23569	0.152711	-0.441428	-0.313679
ENSG00000215908	CROCCP2	3	-0.179139	0.329582	0.384659	0.867537	0.377844	0.273531	0.256888	-0.486607	0.169088	-0.045014	-0.0378642	-0.0111191	0.0165948	-0.207896	0.118875	-0.376658	-0.378919
ENSG00000281332	LINC00997	3	-0.138284	0.324711	0.250099	0.698874	0.371954	0.234676	0.0405272	-0.264369	-0.0844807	-0.276293	0.0126115	-0.0800777	0.188661	-0.140112	0.134689	-0.267623	-0.0122321
ENSG00000232677	LINC00665	3	-0.330059	0.318523	0.35362	0.569037	0.203795	0.27873	0.328145	-0.178677	0.150684	-0.393031	0.00874849	-0.123512	-0.390606	0.0831889	0.174668	-0.389318	-0.449262
ENSG00000273270	RP11-212P7.2	3	-0.0651076	0.306202	0.464495	0.695638	0.508781	0.508811	0.149137	-0.397944	0.00952124	-0.383575	0.121936	-0.309378	0.102155	-0.154129	0.403193	-0.507864	-0.199829
ENSG00000272505	RP11-981G7.6	3	-0.210187	0.302836	0.287657	0.740876	0.221659	0.646642	0.195725	-0.23202	0.124964	-0.165448	-0.151561	-0.269907	-0.092836	-0.0661217	0.340468	-0.340829	-0.262301
ENSG00000273032	DGCR9	3	-0.112043	0.295013	0.259265	0.587577	0.261988	0.630088	0.169392	-0.153625	0.0487277	-0.222292	0.46063	-0.620959	-0.0175079	-0.0221531	0.732561	-0.337303	-0.1692
ENSG00000273218	LLNLR-246C6.1	3	-0.0532472	0.290068	0.299698	0.699906	0.257113	0.26535	0.221008	-0.21878	0.0827926	-0.0508839	0.0804642	-0.0746932	0.0748607	-0.090913	0.198418	-0.273516	-0.193847
ENSG00000258592	RP11-108M12.3	3	0.143745	0.280582	0.450257	0.532581	0.44693	0.331919	0.546204	-0.14788	-0.110013	-0.248957	0.211354	-0.157376	0.0503769	-0.379334	0.327286	-0.390645	-0.123158
ENSG00000248787	RP11-666A20.4	3	0.1345	0.276845	0.350617	0.441232	0.420367	0.295309	0.317106	-0.1402	0.022297	-0.30436	0.243088	-0.182073	-0.154839	-0.16247	0.337164	-0.3604	-0.261654
ENSG00000229618	AC011288.2	3	-0.0761351	0.271077	0.385332	0.449463	0.252469	0.31491	0.269581	-0.0784528	0.0920553	-0.255979	0.143498	-0.189285	-0.228684	0.0573354	0.293483	-0.312535	-0.213034
ENSG00000204588	LINC01123	3	-0.0170305	0.270121	0.538024	0.67983	0.509539	0.378491	0.289383	-0.294449	-0.0102443	-0.500344	0.115861	-0.208386	-0.326321	0.0095258	0.301482	-0.579126	-0.515882
ENSG00000238837	RP11-646E18.2	3	0.0729918	0.268184	0.341081	0.408826	0.334958	0.261772	0.249431	-0.232077	0.0625915	-0.331856	0.114525	-0.126277	-0.276556	0.0611923	0.229783	-0.36345	-0.414143
ENSG00000146521	LINC01558	3	0.290977	0.267537	0.32649	0.49868	0.416954	0.251143	0.140649	-0.148267	-0.0735942	-0.185107	0.242049	-0.140129	0.0540762	-0.0585722	0.298568	-0.301953	-0.162742
ENSG00000248515	RP11-608O21.1	3	0.225331	0.257183	0.374913	0.454386	0.507461	0.175769	0.149805	-0.261582	-0.0489332	-0.330283	0.0990844	-0.0049272	-0.0814642	-0.0484174	0.149885	-0.372978	-0.285208
ENSG00000215190	LINC00680	3	-0.450029	0.253495	0.367571	0.62151	0.0194501	0.445902	0.316977	-0.168307	0.231133	-0.194128	-0.0420358	-0.217026	-0.13018	-0.0648762	0.26495	-0.327657	-0.239156
ENSG00000245532	NEAT1	3	0.0788038	0.248134	-0.0183307	0.541558	0.320639	-0.122449	-0.078753	-0.315678	-0.077073	0.14728	-0.111288	0.25672	0.172974	-0.169847	-0.219508	0.0302398	-0.126611
ENSG00000260261	RP11-480A16.1	3	-0.148552	0.244232	0.514995	0.779732	0.393293	0.408898	0.351369	-0.311424	0.0363985	-0.282916	0.108531	-0.221763	-0.136795	-0.105275	0.31655	-0.503902	-0.412276
ENSG00000258701	LINC00638	3	0.159077	0.240745	0.480189	0.507423	0.619924	0.331435	0.153208	-0.171631	-0.142169	-0.402105	0.205207	-0.202585	-0.0259908	-0.0609894	0.319435	-0.477091	-0.208759
ENSG00000253641	RP11-981G7.2	3	-0.0873583	0.23338	0.276889	0.552267	0.168143	0.672832	0.181344	-0.0811515	0.0864782	-0.102905	-0.134298	-0.291331	-0.00738971	-0.0319635	0.37527	-0.250544	-0.0761764
ENSG00000274712	RP11-147L13.15	3	-0.0757161	0.223601	0.187491	0.559162	0.151374	0.0929654	0.159124	-0.49829	0.198025	0.425555	-0.145705	0.195014	0.347529	-0.294197	-0.0575631	-0.0707264	-0.115496
ENSG00000260645	RP11-250B2.5	3	-0.0477049	0.213571	0.11883	0.504634	0.121708	0.143518	0.0805165	-0.167492	0.0464615	-0.0137964	-0.497802	0.348558	0.0226868	-0.0786306	-0.252178	-0.112247	-0.108549
ENSG00000231453	LINC01305	3	0.0451471	0.210673	0.306852	0.404921	0.271245	0.221478	0.17379	-0.346685	0.0452226	-0.165746	0.0897653	-0.0743056	-0.0126322	-0.0887701	0.175366	-0.302977	-0.2956
ENSG00000233214	AC002511.2	3	-0.00130671	0.182336	0.322427	0.4163	0.3521	0.323093	0.205509	-0.117934	0.0234981	-0.262249	0.133997	-0.220767	-0.273115	0.0212432	0.292719	-0.330834	-0.274016
ENSG00000273230	RP11-1246C19.1	3	-0.205864	0.173559	0.534373	0.698056	0.329105	0.401699	0.459194	-0.149616	0.0581843	-0.21061	0.0822419	-0.19104	-0.147871	-0.194384	0.302503	-0.475591	-0.339367
ENSG00000244649	CTD-2377D24.6	3	0.00482957	0.171192	0.29744	0.462461	0.334201	0.183977	0.0617299	-0.157636	-0.0347043	-0.239785	0.0737974	-0.0759852	-0.170933	-0.0357481	0.145234	-0.269857	-0.239321
ENSG00000271734	RP1-111B22.3	3	0.0437146	0.17093	0.269751	0.442341	0.201049	0.192089	0.197017	-0.183745	0.0866008	-0.00631569	-0.00971468	0.0283929	0.0268115	-0.113185	0.081529	-0.185914	-0.151681
ENSG00000269720	CTD-2521M24.5	3	0.142948	0.150163	0.417311	0.505853	0.406032	0.240999	0.224379	-0.135374	-0.195451	-0.123879	0.147767	-0.0871687	0.0406112	-0.0884286	0.225741	-0.325414	-0.166102
ENSG00000260430	RP11-626G11.4	3	-0.0818085	0.107087	0.428434	0.371001	0.286217	0.29228	0.292154	-0.161295	0.0856993	-0.219142	0.0549265	-0.137024	-0.310712	-0.00843518	0.228133	-0.377467	-0.296788
ENSG00000260197	RP11-424G14.1	3	-0.105511	0.0505894	0.3843	0.518066	0.246443	0.263201	0.191828	-0.195931	0.0813522	-0.127745	-0.0217875	-0.070569	0.0579279	-0.189666	0.152859	-0.350686	-0.117192
ENSG00000236039	AC019117.2	3	0.0585997	0.0309108	0.215242	0.352899	0.273382	-0.0074464	0.0662373	-0.165905	-0.100539	0.122392	-0.0420245	0.153743	0.141608	-0.196474	-0.0704382	-0.0751067	-0.0441349
ENSG00000228784	LINC00954	3	-0.119499	0.0255904	0.560806	0.614904	0.313203	0.369755	0.305099	-0.21726	0.168943	-0.0953682	0.0514145	-0.167965	0.135195	-0.208893	0.284315	-0.466802	-0.110204
ENSG00000270093	AP000473.8	3	-0.0899169	0.00159422	0.455926	0.56557	0.271082	0.208321	0.223915	-0.259942	-0.0341568	-0.065278	-0.41187	0.251913	0.0382046	-0.201802	-0.139793	-0.373935	-0.206231
ENSG00000228262	LINC01320	3	0.129679	-0.0296327	0.395447	0.396348	0.362406	0.090957	0.100353	-0.317317	-0.192032	-0.10079	-0.0173332	0.0404601	0.208318	-0.209242	0.0387551	-0.327098	-0.142705
ENSG00000269987	RP3-430N8.11	3	-0.368612	-0.0463499	0.470234	0.449948	0.146899	0.310997	0.306236	-0.155151	0.0555494	-0.178568	-0.0322152	-0.210221	-0.129932	-0.11907	0.192781	-0.41874	-0.269483
ENSG00000259725	CTD-3032H12.1	4	0.226503	0.0354834	0.452061	0.320868	0.880077	0.187748	0.175936	-0.305796	-0.161179	-0.375379	0.1596	-0.132126	-0.136802	-0.126545	0.197865	-0.510625	-0.358721
ENSG00000259104	PTCSC3	4	0.282234	-0.0218637	0.449946	0.296666	0.541759	0.140924	0.118374	-0.371542	-0.242602	-0.230023	0.080661	-0.0389681	0.178265	-0.193751	0.135623	-0.438877	-0.190402
ENSG00000253768	CTB-33O18.1	4	0.276846	0.151952	0.348922	0.353961	0.806354	0.1589	0.112521	-0.225711	-0.133354	-0.353522	0.152257	-0.0829393	-0.0568489	-0.0648658	0.171355	-0.399973	-0.197873
ENSG00000249203	RP11-473L15.3	4	0.334982	0.0653119	0.228577	0.063788	0.643044	0.109302	0.100298	-0.127728	-0.0994816	-0.187767	0.258302	-0.129696	-0.111126	-0.047459	0.220639	-0.249373	-0.21344
ENSG00000233005	AC067959.1	4	0.306037	-0.0207933	0.242005	0.0347316	0.384738	0.0557341	0.0362934	-0.182274	-0.219345	-0.283391	0.114847	-0.0785007	-0.0298565	-0.0343583	0.110027	-0.295253	-0.258228
ENSG00000232638	RP11-379F12.4	4	0.238843	0.291867	0.361552	0.450177	0.859593	0.261879	0.187613	-0.313139	-0.0275119	-0.417784	0.227711	-0.171213	-0.295912	-0.0403947	0.281277	-0.444861	-0.446419
ENSG00000229642	AC027119.1	4	0.213376	0.19493	0.256286	0.391417	0.527109	0.150464	0.0716134	-0.375115	-0.103969	-0.340466	0.141712	-0.0987304	-0.120508	-0.0602102	0.174137	-0.356089	-0.317088
ENSG00000223808	RP11-428L9.2	4	0.198012	-0.0770436	0.409015	0.13688	0.62056	0.207891	0.187536	-0.0952192	-0.105387	-0.222028	0.194674	-0.191722	-0.119964	-0.0922033	0.252785	-0.386129	-0.214865
ENSG00000266176	RP11-855A2.5	4	0.169353	0.00588703	0.333356	0.145869	0.494185	0.161919	0.193838	-0.050835	-0.14229	-0.204185	0.104278	-0.0955238	-0.25161	-0.0286147	0.164798	-0.265421	-0.249452
ENSG00000197308	GATA3-AS1	4	0.293532	0.532834	0.134888	0.558216	0.798923	0.193193	0.0803677	-0.3929	0.0282601	-0.327849	0.232467	-0.0942888	-0.172951	-0.0114405	0.218685	-0.262164	-0.348233
ENSG00000203709	C1ORF132	4	0.283007	0.0537212	0.585287	0.569683	0.732403	0.291178	0.231925	-0.324562	-0.316018	-0.180685	0.211011	-0.134555	0.17817	-0.226845	0.298432	-0.507453	-0.195145
ENSG00000274173	RP4-568C11.4	4	0.408222	0.272696	0.263908	0.337274	0.758755	0.119819	0.058722	-0.508293	-0.158209	-0.439171	0.175594	-0.0550836	-0.19033	-0.0501074	0.144222	-0.387788	-0.442555
ENSG00000278921	EPB41L4A-AS2	4	0.386902	0.0401404	0.256201	0.203247	0.568052	-0.0485957	0.0776497	-0.43102	-0.343275	-0.149207	0.0963567	0.0730239	0.407018	-0.292245	-0.0225087	-0.262557	0.0122475
ENSG00000273472	RP11-102N12.3	4	0.21216	-0.217869	0.60201	0.210256	0.831577	0.216507	0.203219	-0.331393	-0.256557	-0.312533	0.148397	-0.177656	0.0192926	-0.22878	0.233489	-0.594635	-0.240493
ENSG00000270177	CTD-2410N18.3	4	0.307853	0.140879	0.391635	0.268015	0.825764	0.188089	0.177357	-0.181493	-0.11418	-0.42349	0.186672	-0.119069	-0.312721	-0.0403391	0.207002	-0.440827	-0.366765
ENSG00000267414	RP11-456K23.1	4	0.241573	-0.127285	0.518971	0.322489	0.650355	0.164276	-0.00234625	-0.389447	-0.370373	-0.141241	0.162823	-0.0957608	0.555016	-0.305201	0.201294	-0.454551	0.0661594
ENSG00000259459	RP11-321G12.1	4	0.368029	0.200123	0.24526	0.373745	0.722758	0.0782309	0.0355483	-0.403709	-0.138225	-0.1627	0.119745	0.0161507	0.186356	-0.151689	0.0709093	-0.29802	-0.123096
ENSG00000243350	RP11-379F12.3	4	0.312103	0.637022	0.0126395	0.551769	0.719112	0.158756	0.0424498	-0.349205	0.0859243	-0.267953	0.245395	-0.0609923	-0.17049	0.0302257	0.197827	-0.14231	-0.304604
ENSG00000240875	LINC00886	4	0.543556	0.127611	0.533436	0.359226	0.80348	0.112756	0.19554	-0.223007	-0.222836	-0.326391	0.222139	0.0150855	0.016895	-0.120905	0.157573	-0.493118	-0.307525
ENSG00000234807	LINC01135	4	0.416308	-0.132014	0.365739	0.0379536	0.405193	-0.157856	0.110398	-0.210303	-0.197068	-0.0885215	-0.0364595	0.276262	0.166069	-0.142544	-0.115371	-0.307849	-0.128247
ENSG00000231028	LINC00271	4	0.453921	-0.0425969	0.613424	0.293504	0.763912	0.0913181	0.198044	-0.329157	-0.250634	-0.295436	0.121054	0.0621407	0.0961279	-0.196678	0.125529	-0.556915	-0.265918
ENSG00000228043	AC097721.2	4	0.174966	-0.199102	0.542293	0.208502	0.775693	0.157594	0.162546	-0.29048	-0.272686	-0.314804	0.0711828	-0.106058	0.0632728	-0.225405	0.135373	-0.520846	-0.112146
ENSG00000226137	BAIAP2-AS1	4	0.00867939	-0.0129798	0.466066	0.409491	0.611749	0.16277	0.00974136	-0.468947	-0.298806	-0.338979	0.137053	-0.157563	0.200216	-0.231665	0.201305	-0.480285	-0.106649
ENSG00000224081	LINC01057	4	0.1337	-0.113607	0.157891	0.115275	0.210832	-0.243793	-0.188488	-0.2816	-0.271523	0.0111698	-0.0750315	0.248199	0.345892	-0.166198	-0.228674	-0.0413089	0.218182
ENSG00000222033	LINC01124	4	0.381871	0.327528	0.274055	0.281441	0.506063	0.239227	0.195699	-0.0337991	0.00862906	-0.345672	0.23674	-0.141036	-0.291412	0.0758484	0.283397	-0.290365	-0.312868
ENSG00000188825	LINC00910	4	0.242587	0.0861874	0.63788	0.520381	0.771964	0.324214	0.245675	-0.430875	-0.13458	-0.319978	0.120942	-0.129844	-0.0241324	-0.193153	0.264144	-0.61456	-0.429734
ENSG00000281205	LINC00950	4	0.248999	0.065832	0.493377	0.401048	0.597328	0.341983	0.25421	-0.263706	-0.153581	-0.275368	0.567784	-0.37202	0.065928	-0.154383	0.644204	-0.537459	-0.254306
ENSG00000259417	LINC01314	4	0.324937	0.00942941	0.363244	0.154583	0.444974	0.00923009	0.120819	-0.183132	-0.16695	-0.2587	0.477932	-0.163679	0.133125	-0.083273	0.33002	-0.391057	-0.0996522
ENSG00000234350	AC007405.4	4	0.398931	0.0715002	0.377489	0.271826	0.406154	0.257814	0.166063	-0.128075	-0.0806575	0.0902832	0.231018	-0.0761535	0.255366	-0.152855	0.24216	-0.210284	-0.00130637
ENSG00000231439	WASIR2	4	0.326422	0.593126	0.172179	0.536208	0.730836	0.259069	0.12924	-0.194672	0.0637336	-0.3841	0.295387	-0.152512	-0.237743	0.086276	0.306798	-0.27068	-0.320982
ENSG00000273615	RP11-1136G4.2	4	0.278709	0.444106	0.0974386	0.435607	0.690911	0.175696	0.0546078	-0.135618	0.0146976	-0.288602	0.232602	-0.0978161	-0.169282	0.0378216	0.217018	-0.163257	-0.163229
ENSG00000235049	LINC00940	4	0.285674	0.409138	0.183866	0.380322	0.662384	0.222864	0.124158	-0.077916	0.0304021	-0.325547	0.269176	-0.153638	-0.323025	0.0734097	0.276213	-0.246067	-0.369693
ENSG00000272463	RP11-532F6.3	4	0.26655	0.281302	0.401187	0.463946	0.724219	0.304588	0.256522	-0.211611	0.0459381	-0.233345	0.247363	-0.163695	-0.128247	-0.0575276	0.324992	-0.43486	-0.429092
ENSG00000257986	RP11-314P15.2	4	0.30442	0.245839	0.20684	0.186867	0.663673	0.174432	0.131006	-0.0609034	-0.0259133	-0.349566	0.290068	-0.165887	-0.301928	0.062754	0.276017	-0.284173	-0.355444
ENSG00000254164	CTB-33O18.2	4	0.122905	0.244667	0.338137	0.360875	0.608861	0.284451	0.210618	-0.0186655	0.0327025	-0.447545	0.182723	-0.198084	-0.384491	0.0946023	0.291193	-0.396718	-0.353
ENSG00000245750	RP11-279F6.1	4	0.332189	0.241521	0.38987	0.366621	0.673005	0.507161	0.189683	-0.275283	0.00512815	-0.3592	0.302235	-0.398006	-0.213394	0.0148946	0.522855	-0.486159	-0.379687
ENSG00000265369	PCAT18	4	0.368023	0.229666	0.214508	0.219006	0.646168	0.135289	0.105089	-0.200353	0.0033794	-0.285873	0.193031	-0.0809064	-0.190512	0.0152495	0.176146	-0.293585	-0.296003
ENSG00000230490	RP11-141M1.3	4	0.420897	0.224443	0.402065	0.416159	0.772064	0.228317	0.193308	-0.203604	-0.100238	-0.23499	0.253846	-0.105551	-0.0238902	-0.0967684	0.287503	-0.397966	-0.27118
ENSG00000212766	EWSAT1	4	0.358814	0.215741	0.362228	0.448927	0.881841	0.162655	0.120206	-0.37498	-0.13487	-0.25373	0.229341	-0.0711252	0.0905858	-0.158202	0.206601	-0.389554	-0.216697
ENSG00000239467	AC007405.6	4	0.25927	0.199872	0.506546	0.362698	0.69448	0.278319	0.190724	-0.278931	-0.0972481	-0.547435	0.245917	-0.195689	-0.256277	0.0342785	0.316959	-0.560744	-0.409497
ENSG00000235584	AC008268.1	4	0.395832	0.196184	0.299803	0.352396	0.871066	0.12137	0.0777009	-0.394274	-0.169677	-0.254372	0.212992	-0.0604489	0.0735501	-0.150804	0.171674	-0.350814	-0.239903
ENSG00000223715	LINC01208	4	0.364814	0.183461	0.107908	0.154169	0.636274	0.0551288	0.00905568	-0.0946718	-0.0951532	-0.157293	0.200464	-0.043164	0.00847567	-0.0176064	0.129336	-0.129724	-0.00412676
ENSG00000235314	LINC00957	4	0.422287	0.15293	0.30518	0.271413	0.697208	0.0553533	0.101082	-0.318655	-0.143755	-0.124933	0.547035	-0.167306	0.226092	-0.173529	0.358088	-0.328593	-0.16758
ENSG00000272335	RP11-53O19.3	4	0.106939	0.149075	0.589429	0.641896	0.824875	0.333293	0.249658	-0.456092	-0.151356	-0.44987	0.20105	-0.202099	-0.0494731	-0.192188	0.316844	-0.64596	-0.359452
ENSG00000272129	RP11-250B2.6	4	0.530769	0.147829	0.433892	0.289007	0.63692	0.058036	0.179532	-0.316527	-0.0991025	-0.326254	0.366259	-0.0251329	-0.0360253	-0.041284	0.248316	-0.459123	-0.277317
ENSG00000250237	CTC-498J12.1	4	0.460724	0.0866005	0.439113	0.239382	0.5716	0.0770708	0.202062	-0.253773	-0.0865374	-0.194471	0.014346	0.135967	-0.0836036	-0.0792072	0.0065688	-0.380811	-0.310119
ENSG00000224559	LINC01087	4	0.131162	0.0644087	0.512873	0.534957	0.759699	0.26506	0.259596	-0.341428	-0.0841752	-0.203156	0.104769	-0.107781	-0.0400835	-0.198588	0.211742	-0.500886	-0.353772
ENSG00000259527	LINC00052	4	0.235221	0.0299713	0.273387	0.18772	0.473117	0.14192	0.0868001	-0.0763921	-0.0839426	-0.0343714	0.143161	-0.072981	0.123478	-0.0839803	0.17176	-0.200897	-0.00873024
ENSG00000248360	LINC00504	4	0.308663	0.00998346	0.494227	0.316053	0.871957	0.173847	0.185939	-0.280606	-0.204034	-0.336106	0.179211	-0.0956238	-0.0196417	-0.167919	0.206591	-0.49935	-0.22939
ENSG00000226051	ZNF503-AS1	4	0.466405	0.00306947	0.310737	0.124798	0.40114	0.06398	0.0418176	-0.133494	-0.239431	-0.115949	0.150531	0.00226721	0.191074	-0.0549541	0.126926	-0.240155	-0.104722
ENSG00000269929	RP11-2B6.2	4	0.124821	-0.00833752	0.572517	0.569587	0.502956	0.291235	0.247146	-0.384028	-0.142443	-0.0341359	0.100957	-0.108766	0.280526	-0.275468	0.240251	-0.474295	-0.171507
ENSG00000272727	RP11-142A22.4	4	0.344888	-0.0596886	0.209308	-0.026103	0.300483	0.076518	0.0324131	-0.0454135	-0.197194	-0.140029	0.157692	-0.0773231	0.0627198	-0.0205236	0.147144	-0.199447	-0.00915648
ENSG00000245060	LINC00847	4	0.0838284	-0.066929	0.379983	0.256921	0.46394	0.0663238	0.128578	-0.582027	-0.0334493	0.189702	-0.0260308	0.0811767	0.252329	-0.343981	-0.00775309	-0.301225	-0.245649
ENSG00000235159	RP6-109B7.4	4	0.264451	-0.0758109	0.123791	-0.0153972	0.23869	-0.0712069	-0.105881	-0.0430726	-0.882625	-0.192864	0.114922	0.0167053	0.248502	-0.0560888	0.0161173	-0.0824374	0.148398
ENSG00000180422	LINC00304	4	0.164898	-0.0959185	0.182745	0.029337	0.226101	-0.0203849	-0.0524907	-0.0146919	-0.847778	-0.251999	0.10762	-0.0277112	0.140559	-0.0402972	0.0426209	-0.137732	0.0833233
ENSG00000224577	LINC01117	4	0.296765	-0.0961484	0.394818	0.0644501	0.586896	0.0752852	0.0974706	-0.0920589	-0.190711	-0.187185	0.121392	-0.0255885	0.0952217	-0.0926401	0.105205	-0.313914	-0.0284086
ENSG00000261227	AC140912.1	5	-0.00380617	0.10552	0.245246	0.218727	0.196485	0.862589	0.117296	-0.0460806	0.00195937	-0.234987	0.278288	-0.768915	-0.0801913	0.0295246	0.754867	-0.322324	-0.130594
ENSG00000260492	CISTR	5	-0.0519396	0.0692127	0.276537	0.217183	0.186865	0.854532	0.124326	-0.0310113	-0.0020576	-0.246213	0.323842	-0.805418	-0.0852265	0.0242207	0.764218	-0.338303	-0.121149
ENSG00000259420	RP11-307C19.2	5	-0.116256	0.217852	0.0927518	0.198417	0.0440892	0.781948	0.0860221	0.0120608	0.148601	-0.179054	0.120652	-0.632623	-0.169949	0.105836	0.554757	-0.167231	-0.0985155
ENSG00000259218	LINC00928	5	-0.306426	-0.216825	0.558942	0.321191	0.147944	0.746633	0.286113	-0.123806	-0.0126732	-0.21252	-0.246386	-0.380017	-0.092619	-0.121515	0.380003	-0.526226	-0.194601
ENSG00000255618	RP11-357K6.1	5	-0.15738	0.220315	0.145876	0.273506	0.107883	0.870355	0.118012	-0.00819772	0.118675	-0.257095	0.316405	-0.813723	-0.173407	0.0895492	0.780168	-0.255445	-0.148946
ENSG00000254139	CTD-2339F6.1	5	-0.167694	0.0790941	0.283148	0.2333	0.102149	0.871681	0.16733	0.0225781	0.0946649	-0.245467	0.0901362	-0.652073	-0.195807	0.0559552	0.606397	-0.318107	-0.150356
ENSG00000250284	CTB-1I21.1	5	0.279734	-0.0266181	0.174944	0.0163244	0.157819	0.374934	0.0386637	-0.054996	-0.081206	-0.0669756	0.110434	-0.24273	0.0471671	-0.0243971	0.395467	-0.190219	-0.0288376
ENSG00000248184	RP11-231C18.1	5	-0.193292	0.0841764	0.250129	0.290072	0.0958978	0.856031	0.168683	-0.087225	0.0919882	-0.218436	-0.0843482	-0.546956	-0.143966	0.0144557	0.564068	-0.337651	-0.188917
ENSG00000242021	RP11-268G12.3	5	-0.0719296	0.0397426	0.506101	0.384695	0.335062	0.720386	0.334778	-0.059488	-0.224932	-0.317034	0.258954	-0.587259	-0.0988522	-0.130031	0.60298	-0.462069	-0.166478
ENSG00000236501	AC079305.11	5	-0.179871	-0.0332462	0.427243	0.289514	0.190059	0.93389	0.209085	-0.0784964	0.00574406	-0.270066	0.072402	-0.712519	-0.12307	-0.0258354	0.667482	-0.464588	-0.189311
ENSG00000234104	RP5-1177M21.1	5	-0.28497	0.177538	0.195376	0.347916	0.0297942	0.803978	0.175192	-0.0604735	0.188411	-0.194753	-0.0514797	-0.489795	-0.180655	0.0421969	0.53596	-0.267612	-0.176552
ENSG00000227579	RP1-35C21.2	5	-0.273513	-0.0674231	0.218039	0.134197	-0.0102106	0.68426	0.106809	0.00512067	0.0537692	-0.110257	-0.283988	-0.375425	-0.133197	0.00559676	0.200496	-0.212935	-0.094006
ENSG00000226939	AC062021.1	5	-0.102413	0.146035	0.234955	0.328655	0.166422	0.903244	0.131284	-0.0905998	0.0486761	-0.218644	0.118683	-0.688632	-0.102381	0.0150838	0.701148	-0.325807	-0.165655
ENSG00000226508	AC104655.3	5	-0.196213	0.30507	0.2229	0.419358	0.0924057	0.795139	0.10695	0.00370165	0.154776	-0.27904	0.099196	-0.569422	-0.125709	0.0995103	0.600246	-0.262928	-0.0845909
ENSG00000225127	LINC00237	5	-0.223263	0.0479832	0.345372	0.319487	0.133904	0.911438	0.19298	-0.105171	0.073447	-0.234594	-0.0208038	-0.629688	-0.106135	-0.0169151	0.62965	-0.394193	-0.155413
ENSG00000224849	RP1-104O17.1	5	0.0586224	-0.0648941	0.544546	0.258439	0.333551	0.783181	0.244709	-0.118851	-0.0541503	-0.327881	0.161326	-0.583138	-0.106196	-0.0540044	0.652526	-0.565491	-0.237881
ENSG00000205293	RP11-1112C15.1	5	-0.141899	-0.080901	0.287775	0.0606449	0.0673893	0.669525	0.145502	0.0649619	0.0175057	-0.198129	0.0698738	-0.538617	-0.167488	0.023001	0.435169	-0.280444	-0.103235
ENSG00000250198	RP11-143A12.3	5	-0.23967	-0.0530961	0.411504	0.20184	0.127859	0.767739	0.236	-0.00674965	0.0947964	-0.273983	0.140243	-0.661225	-0.206293	0.00271286	0.577624	-0.401754	-0.197011
ENSG00000237457	LINC01351	5	0.0344308	0.0488269	0.430539	0.253468	0.334141	0.782399	0.2239	-0.0956803	-0.00752064	-0.389396	0.31617	-0.713198	-0.220065	0.0118468	0.765716	-0.511628	-0.25281
ENSG00000235597	LINC01102	5	-0.118092	0.106907	0.417718	0.385732	0.286713	0.871409	0.229275	-0.123245	0.0352194	-0.341861	0.404167	-0.827924	-0.147207	-0.021359	0.855728	-0.493154	-0.250566
ENSG00000267325	LINC01415	5	-0.0938014	-0.182038	0.538517	0.159443	0.233948	0.852744	0.238553	-0.043468	-0.053085	-0.277364	0.188759	-0.741601	-0.107474	-0.0555531	0.696014	-0.521868	-0.178924
ENSG00000261786	RP4-555D20.2	5	-0.0434202	0.112555	0.532187	0.560678	0.403695	0.715367	0.270477	-0.247669	-0.00620332	-0.256894	0.166431	-0.487086	0.020571	-0.121862	0.583378	-0.530825	-0.22229
ENSG00000273329	RP11-448A19.1	5	-0.288793	0.145576	0.43152	0.553542	0.209509	0.847926	0.265164	-0.141837	0.11913	-0.307339	-0.134672	-0.478016	-0.191595	-0.035146	0.458978	-0.473386	-0.280363
ENSG00000271966	RP11-7F18.2	5	-0.340761	0.0309842	0.49755	0.496372	0.156946	0.682763	0.596041	-0.120411	0.208881	-0.197321	-0.185841	-0.306404	-0.219378	-0.1656	0.338309	-0.465394	-0.295601
ENSG00000267334	CTD-2534I21.8	5	-0.289725	-0.0950384	0.418496	0.272638	0.10476	0.788444	0.219738	-0.0296469	0.0378059	-0.179121	0.0126754	-0.572579	-0.121983	-0.0443773	0.485186	-0.381367	-0.144236
ENSG00000259920	RP11-2E11.5	5	0.143923	0.0808203	0.302554	0.246593	0.260546	0.758919	0.124584	-0.104024	-0.0393592	-0.220696	0.054434	-0.481793	-0.0555617	-0.0193457	0.576007	-0.363358	-0.16208
ENSG00000248587	GDNF-AS1	5	-0.126537	0.216011	0.402899	0.590867	0.287497	0.867364	0.249337	-0.197387	0.0585037	-0.220856	0.00701103	-0.522085	-0.0814414	-0.0649055	0.578056	-0.444083	-0.28374
ENSG00000275367	RP11-266K4.14	5	-0.000830319	0.104445	0.496031	0.533426	0.402077	0.724072	0.0681694	-0.260567	-0.0956649	-0.323093	0.187569	-0.529587	0.13316	-0.144387	0.647339	-0.559512	-0.161987
ENSG00000204241	RP11-713P17.3	5	0.0524499	0.311995	0.195497	0.387393	0.266889	0.827374	0.136252	-0.127802	0.105795	-0.190448	0.305262	-0.672464	-0.0381508	0.0155133	0.74678	-0.28947	-0.20113
ENSG00000278192	RP5-1056H1.2	5	-0.0689494	0.269782	0.357509	0.574354	0.319405	0.728929	0.213322	-0.230783	-0.000895227	-0.371674	-0.0342325	-0.39101	-0.240472	-0.00812969	0.481998	-0.443645	-0.36544
ENSG00000260634	RP11-521O16.1	5	-0.127316	0.240117	0.365438	0.520844	0.317288	0.777262	0.18433	-0.0978691	0.00462856	-0.370355	0.387713	-0.698212	-0.0995932	-0.00347682	0.755331	-0.42119	-0.167337
ENSG00000278175	GLIDR	5	0.0348241	0.212907	0.462507	0.415892	0.457495	0.696324	0.231019	-0.229363	-0.0188215	-0.444674	0.0364446	-0.425527	-0.232067	0.0332999	0.479787	-0.513766	-0.318176
ENSG00000278041	RP5-984P4.6	5	-0.217224	0.157195	0.421292	0.556877	0.255738	0.871937	0.272782	-0.193455	0.102193	-0.231596	0.0419943	-0.571361	-0.0966804	-0.0729798	0.626531	-0.4647	-0.259695
ENSG00000228459	LINC01546	5	-0.170556	0.15645	0.180765	0.248295	0.0572748	0.803443	0.121629	-0.0240531	0.148386	-0.186509	0.137792	-0.635667	-0.135414	0.0680658	0.591567	-0.231458	-0.127963
ENSG00000232611	RP11-1114A5.4	5	-0.208324	0.104619	0.520558	0.624045	0.304692	0.799099	0.279051	-0.185564	0.0289079	-0.316449	0.0481049	-0.528897	-0.0543622	-0.0896871	0.575249	-0.553853	-0.217125
ENSG00000262223	RP11-1055B8.3	5	-0.117893	0.0979206	0.377106	0.401653	0.270825	0.7883	0.227796	-0.191021	0.0474586	-0.292608	0.143007	-0.590459	-0.136954	-0.0462126	0.673064	-0.459067	-0.289753
ENSG00000179935	LINC00652	5	-0.163519	0.0836072	0.368612	0.289224	0.176962	0.921882	0.213378	-0.0348583	0.0818708	-0.318886	0.179363	-0.756202	-0.197124	0.0329443	0.732685	-0.42805	-0.209411
ENSG00000245526	LINC00461	5	-0.159243	-0.0179272	0.614708	0.434838	0.325348	0.82016	0.333534	-0.163276	0.0322202	-0.385016	0.00765103	-0.540518	-0.197921	-0.0648827	0.581206	-0.650923	-0.33477
ENSG00000260664	AC004158.3	5	-0.132486	-0.0266593	0.456869	0.297685	0.249527	0.919657	0.21979	-0.108994	-0.0274052	-0.350418	0.271533	-0.842939	-0.113287	-0.0297535	0.829718	-0.533998	-0.207236
ENSG00000272316	XXBAC-BPGBPG55C20.2	5	-0.207745	-0.0289149	0.455671	0.400859	0.193276	0.866258	0.244929	-0.152423	0.0245383	-0.229497	-0.14357	-0.484974	-0.0999499	-0.0809908	0.519767	-0.481617	-0.220777
ENSG00000245832	RP11-179A16.1	5	-0.0656085	-0.0448646	0.30723	0.139492	0.113485	0.742959	0.138477	0.0263114	0.0100282	-0.154361	0.0441487	-0.522253	-0.102438	0.00474701	0.465767	-0.295261	-0.108494
ENSG00000278254	RP4-668E10.4	5	-0.391474	-0.0492655	0.290613	0.252272	-0.076793	0.381955	0.227499	0.0147235	0.19002	-0.0588819	-0.263575	-0.0458564	-0.168837	-0.0197485	0.0639771	-0.207437	-0.13413
ENSG00000277851	RP11-756G20.1	5	0.105109	-0.0603339	0.157734	-0.0916455	0.0581507	0.37009	0.0890675	0.123114	0.04603	-0.0236435	0.05483	-0.275236	-0.187745	0.0553736	0.239328	-0.10551	-0.0684589
ENSG00000226859	RP11-48F14.2	5	-0.173915	-0.0850107	0.425858	0.241147	0.156022	0.791817	0.230702	-0.0585344	0.0361429	-0.163919	0.170673	-0.651547	-0.128667	-0.0373337	0.599706	-0.408565	-0.211976
ENSG00000257703	RP11-328J6.1	5	-0.137716	-0.156138	0.459708	0.265105	0.153492	0.528046	0.240751	-0.14593	-0.010151	-0.142165	-0.471177	-0.00999222	-0.0723047	-0.126094	0.0926623	-0.419781	-0.190778
ENSG00000280870	MIR325HG	5	-0.165157	-0.174404	0.573996	0.260476	0.215004	0.810791	0.297222	-0.121434	-0.0158021	-0.281002	-0.162859	-0.446456	-0.130351	-0.0944722	0.490116	-0.571015	-0.239419
ENSG00000233928	RP11-305F18.1	6	-0.167803	-0.0265551	0.392129	0.177145	0.128503	0.274583	0.850766	-0.00152031	0.111392	-0.215612	0.0744701	-0.180317	-0.402106	-0.194834	0.223998	-0.363734	-0.389996
ENSG00000238033	AC002480.2	6	-0.0536696	-0.110214	0.400742	0.197446	0.183582	0.187548	0.86985	-0.0603254	0.0114257	-0.0306212	0.077174	-0.100346	-0.113327	-0.560156	0.176525	-0.315568	-0.208668
ENSG00000265975	CTB-41I6.2	6	-0.0465501	-0.195737	0.342928	-0.00929159	0.0757317	0.120951	0.529263	0.0197583	0.0251077	0.0894204	0.0432971	-0.0627302	-0.144023	-0.0372844	0.12151	-0.20984	-0.192548
ENSG00000253363	RP11-962G15.1	6	-0.193976	-0.0569661	0.604984	0.301002	0.261734	0.363311	0.737333	-0.0576216	0.0885762	-0.280752	0.0742978	-0.216105	-0.275487	-0.320041	0.298112	-0.518174	-0.32942
ENSG00000232063	RP11-307E17.8	6	-0.09045	-0.188407	0.453	0.157685	0.201682	0.208493	0.859707	-0.0682413	-0.0311371	-0.0883033	0.0632214	-0.136638	-0.100533	-0.546762	0.183355	-0.367423	-0.198322
ENSG00000215014	RP5-832C2.5	6	-0.128177	-0.0702422	0.293505	0.0739086	0.0960828	0.132901	0.579724	0.0442023	0.114104	-0.131273	0.0107075	-0.060233	-0.378553	0.0591609	0.0949012	-0.248913	-0.321148
ENSG00000279072	RP13-580B18.4	6	-0.0488629	0.00973424	0.318552	0.29716	0.201899	0.16959	0.784001	-0.133233	0.0213783	0.032957	0.0646124	-0.0626018	0.00207059	-0.659837	0.135366	-0.235641	-0.145219
ENSG00000237087	AC068134.6	6	-0.154617	-0.146632	0.486862	0.198422	0.21287	0.281192	0.85821	-0.0629687	0.0207797	-0.217485	0.0850455	-0.210422	-0.235046	-0.367861	0.248994	-0.456887	-0.299244
ENSG00000235994	RP3-470B24.5	6	-0.0198919	0.144963	0.0395707	0.196022	0.0601571	0.0395155	0.750484	-0.0574783	-0.00626543	0.165891	0.0525011	0.0281429	0.00860276	-0.594876	0.0261356	0.0280168	-0.062089
ENSG00000234902	AC007879.2	6	0.0171492	0.402885	-0.0929989	0.272223	0.0257849	0.108486	0.637978	0.0977734	0.267311	0.0483499	0.141977	-0.0233325	-0.286014	-0.0215246	0.130458	0.0822382	-0.201988
ENSG00000274652	RP11-457D13.4	6	-0.00773094	0.330898	-0.0264039	0.311517	0.0533341	0.109516	0.692821	-0.0378368	0.227261	0.102857	0.103096	-0.00476704	-0.14247	-0.353947	0.106321	0.0337874	-0.171655
ENSG00000226562	CYP4F26P	6	0.0032703	0.303842	0.32526	0.535969	0.288453	0.305336	0.737838	-0.0741147	0.119108	-0.167134	0.165551	-0.143176	-0.193564	-0.355418	0.276568	-0.295258	-0.305742
ENSG00000248311	CTD-2161F6.2	6	-0.0317363	0.276622	0.0884672	0.309027	0.11982	0.143305	0.779589	-0.0393877	0.260727	0.0305749	0.085847	-0.0224122	-0.252571	-0.366046	0.110944	-0.0814218	-0.277672
ENSG00000231817	LINC01198	6	-0.0421012	0.171972	0.171434	0.255031	-0.0525738	0.200848	0.719033	0.0372661	0.188074	0.0785741	0.0947723	-0.0631835	-0.152625	-0.358759	0.170386	-0.101954	-0.220248
ENSG00000230159	RP11-232D9.3	6	-0.0986704	0.093537	0.0884509	0.167002	0.0143861	0.084818	0.804399	-0.0225055	0.180526	0.131411	0.0152233	0.00674967	-0.144889	-0.517044	0.0371427	-0.0410418	-0.177068
ENSG00000236384	LINC00479	6	0.010504	0.0389382	0.147637	0.179833	0.114419	0.0585405	0.687482	-0.0715546	0.10028	0.186774	0.00475582	0.047305	-0.061714	-0.668847	0.00707343	-0.0544172	-0.149384
ENSG00000253967	RP11-333A23.4	6	-0.0840725	0.0287862	0.287438	0.255211	0.158239	0.182144	0.894318	-0.0840356	0.0981274	-0.00611351	0.0607762	-0.0731352	-0.123957	-0.608932	0.142843	-0.234223	-0.218117
ENSG00000232018	AL132709.8	6	-0.141231	0.0220383	0.258005	0.172514	0.0346086	0.230395	0.628205	0.139833	0.12946	-0.172269	0.111499	-0.167701	-0.346654	0.144458	0.23603	-0.250443	-0.238312
ENSG00000276476	LINC00540	6	-0.21607	0.0128336	0.466964	0.297307	0.151571	0.302684	0.800604	0.0355506	0.134328	-0.202283	0.0756802	-0.187312	-0.350773	-0.296759	0.24637	-0.383568	-0.327225
ENSG00000232265	XXYAC-YX155B6.5	6	-0.114749	0.0087114	0.197131	0.128556	0.0529886	0.137468	0.853722	0.0230629	0.147222	-0.00543009	0.0459288	-0.0655381	-0.272945	-0.28556	0.108093	-0.166127	-0.263772
ENSG00000249790	RP11-20D14.6	6	0.0621967	0.0034212	0.42972	0.208776	0.266174	0.246663	0.728932	0.0547101	-0.021185	-0.284227	0.151791	-0.17036	-0.28752	-0.28523	0.256357	-0.397386	-0.3188
ENSG00000224141	AL109763.2	6	-0.139873	-0.0448326	0.438115	0.25854	0.183576	0.22143	0.782599	-0.0703523	0.129142	-0.0714198	0.00336973	-0.070473	-0.200489	-0.51221	0.134914	-0.338904	-0.292944
ENSG00000250046	RP11-148B6.2	6	-0.109483	-0.0728248	0.223068	0.0724919	0.0581411	0.108939	0.898821	0.00061945	0.097212	0.0232104	0.0384213	-0.0534247	-0.221872	-0.443926	0.0859789	-0.1743	-0.248686
ENSG00000250102	RP11-314N14.1	6	-0.0204063	-0.0762767	0.425583	0.160277	0.234339	0.166518	0.681596	-0.0158512	-0.0396183	-0.115803	0.102506	-0.108995	-0.0378241	-0.47051	0.177557	-0.310573	-0.0903879
ENSG00000258038	CTD-2384A14.1	6	-0.111947	-0.102368	0.402179	0.193511	0.180524	0.207148	0.929431	-0.0661809	0.0331834	-0.0899597	0.058232	-0.122274	-0.161324	-0.582595	0.169941	-0.343888	-0.243104
ENSG00000248685	RP11-548L20.1	6	-0.0212481	-0.126309	0.610639	0.272591	0.348137	0.310759	0.82291	-0.161024	0.023524	-0.215723	0.0699627	-0.169123	-0.264371	-0.399136	0.249837	-0.555296	-0.406132
ENSG00000248973	RP11-445O3.2	6	-0.105061	-0.142641	0.499116	0.203996	0.243086	0.247896	0.919184	-0.0891149	-0.00230499	-0.181591	0.0778062	-0.164888	-0.175613	-0.542448	0.218094	-0.44287	-0.273426
ENSG00000238035	AC138035.2	6	-0.127113	-0.189324	0.611066	0.289201	0.295706	0.284623	0.859501	-0.192239	-0.0305523	-0.146888	0.0466791	-0.163872	-0.144586	-0.505595	0.220428	-0.517839	-0.329416
ENSG00000281566	RP11-485F13.1	6	-0.128781	-0.197852	0.382437	0.0168352	0.0369187	0.183804	0.627709	0.122296	0.0687592	-0.028929	0.0727949	-0.132665	-0.158456	-0.226954	0.192386	-0.268309	-0.135881
ENSG00000260072	CTD-2313J23.1	6	-0.0875005	-0.291501	0.478781	0.0697119	0.169921	0.180342	0.750199	-0.0419565	-0.0774253	-0.104267	0.0458623	-0.134737	-0.100317	-0.406259	0.166261	-0.392163	-0.17052
ENSG00000235824	LINC00837	6	-0.111617	-0.326129	0.567349	0.103362	0.24441	0.227728	0.786124	-0.105417	-0.0951398	-0.150865	0.0405223	-0.172488	-0.0634668	-0.550525	0.193947	-0.48259	-0.198392
ENSG00000260289	CTD-2535I10.1	6	-0.12833	-0.345049	0.613788	0.0856287	0.236865	0.274465	0.809602	-0.0513181	-0.106544	-0.245215	0.0612354	-0.224593	-0.133179	-0.450662	0.246594	-0.539848	-0.214821
ENSG00000278630	RP11-78L16.1	6	-0.16261	-0.411095	0.667633	0.0689467	0.221713	0.280813	0.746485	-0.0584564	-0.114521	-0.269116	0.0264269	-0.224057	-0.176171	-0.34107	0.236181	-0.588342	-0.25673
ENSG00000236453	AC003092.1	7	0.0261267	-0.000161921	-0.183903	-0.306769	-0.200141	-0.0513027	0.00390428	0.524949	0.0925084	0.0414009	0.0180349	-0.00490838	-0.358923	0.202443	-0.0166078	0.275232	0.148513
ENSG00000268621	AC006262.5	7	0.093865	0.0132131	-0.109059	-0.203206	-0.123006	-0.0606885	-0.0424309	0.514186	-0.175786	-0.21781	0.139299	-0.0591737	-0.0555095	0.125379	0.0715568	0.137814	0.273075
ENSG00000229647	AC007879.7	7	-0.0970848	-0.226239	-0.187026	-0.432133	-0.381011	-0.12975	-0.0689005	0.904048	-0.0449869	0.0528415	-0.0311932	0.0230259	-0.00838318	0.134371	-0.0808179	0.322713	0.481422
ENSG00000276850	CH17-360D5.2	7	-0.0473682	-0.13046	-0.277233	-0.318972	-0.312114	-0.216469	-0.138599	0.656596	-0.163244	0.0739498	-0.0598772	0.131202	0.0169081	0.0488692	-0.180574	0.365017	0.326073
ENSG00000273760	CH17-360D5.3	7	-0.139578	-0.612751	0.160005	-0.438022	-0.233451	-0.0865913	0.0375368	0.623012	-0.223911	0.0374102	-0.109322	0.000202239	0.0602723	-0.0863778	-0.0815885	-0.0149154	0.288638
ENSG00000250041	CTD-2003C8.2	7	-0.0388432	-0.0343958	0.068372	-0.0384205	-0.055177	0.0648333	0.0531198	0.542921	0.0119585	-0.154813	0.0220337	-0.0709991	-0.189565	0.131163	0.0741639	0.0149655	0.237638
ENSG00000250697	CTD-2066L21.3	7	-0.0172737	-0.114339	0.11392	-0.144876	-0.0901258	0.0727628	0.115332	0.757154	-0.067281	-0.231399	0.0903753	-0.106597	-0.129347	0.103498	0.132902	-0.00933388	0.232281
ENSG00000267123	CTD-2357A8.3	7	-0.0647213	0.16277	-0.291416	-0.209656	-0.296882	-0.0730485	-0.0858541	0.868675	0.0802692	-0.088132	0.0357209	0.0115779	-0.246261	0.291851	-0.0197361	0.383727	0.332764
ENSG00000259230	CTD-2555C10.3	7	0.174728	0.293222	-0.278057	-0.0861278	-0.107095	-0.0171001	-0.0340863	0.620645	0.0695049	-0.171491	0.113085	-0.0217384	-0.365363	0.258717	0.0500847	0.250719	0.010966
ENSG00000235385	GS1-600G8.5	7	0.0798893	-0.165848	-0.112408	-0.363989	-0.251334	-0.135935	0.0442819	0.707001	-0.0130194	0.212326	-0.0056575	0.078014	0.0343937	0.0180817	-0.0742781	0.297882	0.397166
ENSG00000253669	KB-1732A1.1	7	-0.14988	-0.281812	0.0960707	-0.248802	-0.22001	0.00814483	-0.0206699	0.667776	-0.121807	-0.0956537	-0.00641173	-0.0930505	-0.0324319	0.0571612	0.0464487	0.0339816	0.34375
ENSG00000275874	LINC00162	7	-0.0496628	0.0939343	-0.405545	-0.325666	-0.433625	-0.167614	-0.11467	0.806837	0.133027	0.190786	-0.00786011	0.0948811	-0.0646188	0.226638	-0.110411	0.521782	0.40298
ENSG00000255874	LINC00346	7	-0.172676	-0.288093	0.204478	-0.167354	-0.267366	0.0170958	0.0680495	0.566027	-0.0117724	0.0437229	-0.0365972	-0.0346573	0.011326	0.0326882	0.0336912	0.0238164	0.312335
ENSG00000233532	LINC00460	7	-0.137745	0.0300701	-0.1973	-0.253526	-0.440854	-0.0492814	-0.0143883	0.85617	0.133773	0.0480846	-0.0102587	0.0187209	-0.253729	0.253869	-0.0293777	0.354824	0.293779
ENSG00000258791	LINC00520	7	0.192082	0.214651	-0.346938	-0.218036	-0.183192	-0.0563978	-0.0246821	0.636789	0.0822222	-0.0669325	0.121452	-0.00937087	-0.362458	0.300303	0.0333703	0.337532	0.0479756
ENSG00000231298	LINC00704	7	-0.115109	-0.0644651	-0.113789	-0.257117	-0.27579	-0.0632964	-0.00909022	0.800778	0.0686169	0.0327353	-0.0272365	0.0249251	-0.0978552	0.159514	-0.0413124	0.279062	0.415847
ENSG00000238266	LINC00707	7	0.187107	0.246117	-0.289687	-0.0998313	-0.166682	-0.0561649	-0.0110271	0.672047	0.143452	0.0825829	0.0965714	0.0743729	-0.285436	0.2469	0.00292107	0.346101	0.0548684
ENSG00000243629	LINC00880	7	-0.0509707	-0.122357	-0.0027301	-0.221655	-0.204212	-0.0839948	0.0525452	0.4779	0.0849976	0.115729	-0.103101	0.140494	-0.142547	0.101857	-0.139334	0.15863	0.125869
ENSG00000235884	LINC00941	7	-0.223581	-0.302714	-0.0923654	-0.428097	-0.363839	-0.118769	-0.00982067	0.826354	-0.00305566	-0.0111576	-0.114966	0.0254233	-0.292483	0.232924	-0.132721	0.22912	0.238136
ENSG00000240476	LINC00973	7	-0.309237	-0.182208	-0.0452247	-0.234991	-0.381936	-0.0188693	0.060571	0.608395	0.161736	0.111822	-0.12349	0.0136549	-0.241508	0.144455	-0.0802399	0.176941	0.134098
ENSG00000248323	LUCAT1	7	-0.185562	-0.12482	0.0251678	-0.157745	-0.226771	0.00770947	0.0897452	0.546826	0.0624953	-0.0247463	-0.0379514	-0.0169692	-0.351846	0.169747	-0.0046579	0.117909	0.0611271
ENSG00000253161	RP11-150O12.1	7	0.0733571	-0.157376	-0.0405331	-0.329909	-0.117212	-0.0354149	-0.0460455	0.729579	-0.109279	-0.177191	0.144695	-0.0957331	-0.115917	0.133726	0.0937282	0.118451	0.375493
ENSG00000271762	RP11-213H15.4	7	-0.100234	-0.140244	0.0556004	-0.179123	-0.169585	0.0327615	0.0902845	0.533907	0.0489051	-0.00635626	-0.00288784	-0.0359173	-0.36068	0.159811	0.0316548	0.0830708	0.04719
ENSG00000256268	RP11-221N13.3	7	-0.169713	-0.174145	-0.0932024	-0.23435	-0.258868	-0.0883204	-0.014442	0.540392	-0.00102299	0.0227585	-0.0567814	0.0213329	-0.173164	0.0747618	-0.0682346	0.20555	0.200064
ENSG00000228951	RP11-336A10.4	7	0.134272	0.167845	-0.311529	-0.191216	-0.178058	-0.134691	-0.0917089	0.600934	0.0763104	0.115947	0.0917721	0.0721321	-0.0611946	0.161679	-0.0448474	0.388445	0.283966
ENSG00000228437	RP11-400N13.2	7	-0.129716	-0.0187236	-0.0907841	-0.0887064	-0.226002	-0.0336603	0.0342076	0.473203	0.0504279	0.0988816	-0.037772	0.0441568	-0.134428	0.113383	-0.0493116	0.206064	0.163995
ENSG00000223485	RP11-417E7.1	7	-0.0984716	-0.000205084	-0.556748	-0.454331	-0.620582	-0.263898	-0.240079	0.808496	0.0768799	0.310852	-0.06531	0.138604	0.121534	0.185438	-0.202206	0.685696	0.701219
ENSG00000253746	RP11-527N22.2	7	-0.0159366	-0.378925	0.100432	-0.342144	-0.19087	-0.0258203	0.0535012	0.73042	-0.138461	-0.0343018	0.00992996	-0.0486787	0.00522533	0.012105	0.0309479	0.0327915	0.35795
ENSG00000275216	RP11-54H7.4	7	-0.18486	-0.0550072	-0.22697	-0.268429	-0.388051	-0.0567247	-0.029947	0.872365	0.0274048	-0.0365944	-0.0142821	-0.025675	-0.176772	0.21057	-0.0302125	0.304817	0.31603
ENSG00000223784	RP11-554I8.2	7	0.098937	0.221194	-0.46039	-0.314648	-0.352215	-0.16413	-0.133014	0.726522	0.161979	0.0593687	0.00342439	0.116205	-0.376355	0.331541	-0.12007	0.489062	0.0910236
ENSG00000262454	RP11-65J21.3	7	0.311289	0.359578	-0.644183	-0.294339	-0.23784	-0.238266	-0.277955	0.624534	0.0898983	0.172124	0.211403	0.0902266	0.0771043	0.262715	-0.0517335	0.64837	0.498891
ENSG00000242147	RP13-463N16.6	7	-0.0757786	-0.0215371	-0.360792	-0.36358	-0.412235	-0.17035	-0.123617	0.929889	0.0190135	0.050668	-0.0271496	0.071101	-0.141359	0.2112	-0.118997	0.459519	0.410699
ENSG00000228742	RP5-884M6.1	7	-0.098912	0.0737692	-0.26887	-0.258385	-0.358507	-0.108239	-0.0645275	0.836052	0.136921	0.0601867	-0.0302173	0.0679929	-0.252899	0.257568	-0.094965	0.403852	0.306109
ENSG00000245954	RP11-18H21.1	8	-0.137053	0.179993	-0.217436	0.0653747	-0.197904	0.00160388	0.0906003	-0.028309	0.910611	0.372157	-0.0955674	0.0719348	-0.0755714	-0.0596726	-0.0653702	0.196808	-0.0877749
ENSG00000259004	RP11-8L8.2	8	-0.0773435	0.398963	-0.430453	0.0375985	-0.239653	-0.0485361	-0.0440184	0.0791283	0.901301	0.249985	-0.0349721	0.0716968	-0.159595	0.13824	-0.0686764	0.354807	-0.0215343
ENSG00000260302	RP11-973H7.1	8	-0.0673773	0.447896	-0.357149	0.118359	-0.173617	0.013686	-0.00126521	0.03991	0.868729	0.148831	-0.00912972	0.035023	-0.212879	0.142792	-0.0155241	0.268887	-0.100734
ENSG00000214894	LINC00243	8	-0.114577	0.214533	-0.159133	0.0772515	-0.150798	0.0661172	0.0920566	0.0254302	0.934187	0.203838	-0.0543261	0.00930856	-0.186877	0.0639275	0.0132996	0.120622	-0.116122
ENSG00000272799	RP11-474N24.6	8	-0.0209738	0.623512	-0.537409	0.187056	-0.203982	-0.0204605	-0.0798091	0.0510218	0.811691	0.237919	0.0231544	0.0676404	-0.14579	0.173304	-0.0322656	0.431477	-0.0257877
ENSG00000269220	LINC00528	8	-0.266599	0.432101	-0.290103	0.254371	-0.197522	0.0511667	0.0651661	0.0101675	0.876629	0.215125	-0.0763661	0.0426955	-0.22727	0.0833554	-0.0355088	0.240857	-0.149733
ENSG00000267289	CTD-2623N2.11	8	-0.0505241	0.296385	-0.189073	0.1056	-0.114764	0.0533393	0.0850441	0.033525	0.909233	0.174445	-0.0334661	0.0369217	-0.231697	0.0874564	0.00770658	0.140637	-0.151845
ENSG00000278607	RP11-405M12.3	8	-0.0102452	0.518258	-0.42853	0.145238	-0.165822	-0.00232776	-0.0387138	0.0547848	0.821367	0.215166	0.0181256	0.0558245	-0.141769	0.160032	-0.0150047	0.3523	-0.0292918
ENSG00000275636	RP11-521C20.5	8	-0.0254546	0.483321	-0.433113	0.128523	-0.1931	-0.0160772	-0.0234701	0.0550431	0.887118	0.27535	0.0011283	0.0757178	-0.148607	0.135352	-0.0333954	0.363598	-0.0418674
ENSG00000267898	CTD-2639E6.9	8	-0.0452852	0.488718	-0.471006	0.104237	-0.224483	-0.0326834	-0.0428659	0.0467516	0.872406	0.299227	-0.00812939	0.0803174	-0.127391	0.136862	-0.0545777	0.390467	-0.0361637
ENSG00000231976	LINC00202-2	8	0.000395091	0.606873	-0.414241	0.298834	-0.103757	0.0165128	0.123522	-0.00551394	0.799875	0.244018	0.0358125	0.0738203	-0.123344	-0.043446	-0.00433106	0.339412	-0.0697353
ENSG00000223631	LINC01120	8	-0.053441	0.479606	-0.431498	0.0997401	-0.203802	-0.00857046	-0.0686727	0.0855428	0.780331	0.122096	-0.0119987	0.0431719	-0.176407	0.197038	-0.0292806	0.332716	-0.00416634
ENSG00000272800	RP11-438L19.1	8	-0.160186	0.463996	-0.113231	0.468149	-0.0426598	0.168736	0.11377	-0.0907887	0.764461	0.116391	-0.00520701	-0.0130558	-0.10403	0.0402995	0.0878749	0.0571126	-0.159528
ENSG00000267654	RP11-973H7.4	8	-0.104395	0.452253	-0.386978	0.106451	-0.219953	0.0171389	0.00957352	0.189645	0.85727	0.177795	-0.0171913	0.0357414	-0.227668	0.175216	-0.0188471	0.326573	-0.0519996
ENSG00000259042	AE000661.50	8	-0.0660153	0.41403	-0.364111	0.0565381	-0.20442	0.0142158	-0.0213033	0.0894768	0.843295	0.130073	-0.0102746	0.0270292	-0.217451	0.191299	-0.00774754	0.276778	-0.0585479
ENSG00000224429	LINC00539	8	-0.080056	0.376986	-0.382812	0.105277	-0.227329	-0.0272784	0.00274509	0.0159517	0.922104	0.360635	-0.0562578	0.100416	-0.108702	0.0747009	-0.0679596	0.334531	-0.0548534
ENSG00000231671	LINC01307	8	-0.0921263	0.307869	-0.284482	0.0823606	-0.196532	0.0082302	3.98434e-05	0.0162991	0.857654	0.230999	-0.0457923	0.0539086	-0.0881238	0.0850481	-0.0253902	0.242397	-0.00980514
ENSG00000204277	RP11-219G17.4	8	-0.143935	0.274115	-0.207217	0.136753	-0.169171	0.0708743	0.075858	0.03439	0.945589	0.212766	-0.0512673	0.00935377	-0.182737	0.0738257	0.00916587	0.160683	-0.106417
ENSG00000230526	RP11-472G21.2	8	-0.15719	0.258603	-0.23507	0.0746071	-0.198093	0.0324607	0.0354491	0.0389847	0.875475	0.192028	-0.0533279	0.0227767	-0.179931	0.088886	-0.0193492	0.17763	-0.102828
ENSG00000278740	RP11-147L13.14	8	-0.187064	0.247613	-0.140216	0.187111	-0.149313	0.0938071	0.110931	-0.0164309	0.899663	0.194195	-0.0805416	0.016891	-0.158185	0.0268366	0.00305563	0.095918	-0.113748
ENSG00000273415	RP11-702B10.2	8	-0.0531094	0.205127	-0.143331	0.0486876	-0.122969	0.0345061	0.0308405	0.187043	0.612972	0.11724	-0.0259948	0.0311413	-0.0962906	0.093728	0.00645188	0.15329	0.0162894
ENSG00000278090	RP11-6O2.2	8	-0.203431	0.165255	-0.0640492	0.155396	-0.150273	0.103541	0.099927	0.0161729	0.873959	0.118088	-0.0793154	-0.0110825	-0.121572	0.027335	0.0243862	0.0289557	-0.0791964
ENSG00000234663	AC104820.2	8	-0.16496	0.121314	-0.312468	0.00391565	-0.322151	-0.115607	0.0677647	0.0503144	0.635385	0.606573	-0.158886	0.231734	-0.0250734	-0.100839	-0.20743	0.390142	-0.00487926
ENSG00000280953	LINC01163	8	-0.213103	0.101268	-0.0214143	0.143192	-0.132045	0.110521	0.122884	-0.0292007	0.857148	0.146048	-0.0983453	-0.0167047	-0.133172	0.00543415	0.0274187	-0.00157821	-0.106816
ENSG00000260725	AC005307.1	8	-0.136585	0.0778732	0.0164124	0.135592	-0.0963275	0.10852	0.164303	-0.00197358	0.836544	0.221332	-0.0671695	-0.00401204	-0.145	-0.0253634	0.0391532	-0.00962428	-0.154149
ENSG00000229771	RP4-644L1.2	8	-0.0449902	0.0417915	-0.22122	-0.117516	-0.218006	-0.0847317	0.0644053	0.0414189	0.650667	0.452223	-0.0976146	0.12801	-0.0597223	-0.0353336	-0.127746	0.254021	-0.0513298
ENSG00000223907	LINC01226	8	-0.205841	0.0318542	-0.00873629	0.0815439	-0.140825	0.0919596	0.13341	-0.00978836	0.858037	0.189022	-0.0859303	-0.0188444	-0.143383	-0.0161386	0.0218031	-0.0070949	-0.128647
ENSG00000271856	LINC01215	8	-0.160996	0.0144923	0.0763589	0.146726	-0.0887465	0.107407	0.204896	-0.0410502	0.748192	0.304373	-0.0947649	0.0216691	-0.11082	-0.076466	0.0108778	-0.0516399	-0.212282
ENSG00000250400	LINC00977	8	-0.267344	0.0114431	0.0263782	0.0658452	-0.172284	0.112097	0.143782	0.0246604	0.819379	0.101231	-0.114419	-0.0271148	-0.226188	0.0202196	0.0147844	-0.0485359	-0.166991
ENSG00000271955	RP11-444A22.1	8	-0.205704	-0.0854816	0.0926719	0.030403	-0.125077	0.115956	0.187018	0.00197263	0.790773	0.189331	-0.0959258	-0.03599	-0.177025	-0.0455244	0.033539	-0.0871906	-0.182662
ENSG00000246084	CTD-2506J14.1	8	-0.217629	-0.140655	0.15787	0.0357813	-0.102035	0.128125	0.192981	-0.00277209	0.717734	0.147117	-0.0973899	-0.0515166	-0.155793	-0.064897	0.045854	-0.145757	-0.174065
ENSG00000235172	LINC01366	8	-0.210593	-0.149722	0.246849	0.0411815	0.00218795	0.157071	0.239508	-0.0394973	0.641166	0.0379703	-0.100571	-0.0733073	-0.245538	-0.0463227	0.0619604	-0.235777	-0.26147
ENSG00000267364	RP11-47L3.1	9	0.082611	0.123735	-0.430153	-0.09577	-0.391087	-0.253487	-0.13865	-0.0434267	0.313762	0.91439	-0.107629	0.325865	0.506763	-0.100968	-0.271339	0.575516	0.294056
ENSG00000265743	RP11-848P1.3	9	0.0949379	0.152906	-0.633169	-0.184429	-0.408517	-0.484923	-0.244191	0.0702006	0.180822	0.85953	-0.267827	0.558899	0.350998	-0.0706273	-0.547132	0.800436	0.375706
ENSG00000259834	RP11-284N8.3	9	-0.00896742	-0.217476	0.00020694	-0.0705361	-0.203354	-0.0661138	0.120704	-0.125287	0.261911	0.777222	0.118033	0.0450167	0.406572	-0.297612	0.0280007	0.167189	0.132343
ENSG00000259225	RP11-1008C21.1	9	0.32218	0.124186	-0.449721	-0.220676	-0.199314	-0.337316	-0.214366	0.174306	0.0862696	0.707951	-0.0507478	0.371563	0.439634	-0.0607437	-0.291678	0.613905	0.473946
ENSG00000256039	RP11-291B21.2	9	-0.0788717	-0.0226219	-0.332562	-0.175216	-0.423681	-0.191159	0.0159979	0.107767	0.307545	0.856001	-0.16699	0.262504	0.0697399	-0.0799313	-0.261793	0.498289	0.0545176
ENSG00000253364	RP11-731F5.2	9	-0.0378994	-0.214676	-0.241631	-0.228205	-0.369862	-0.222252	-0.0678542	-0.116288	0.135275	0.880281	-0.159681	0.237151	0.459417	-0.225259	-0.251469	0.3954	0.291624
ENSG00000245164	LINC00861	9	-0.00404004	-0.039669	-0.202791	-0.0149812	-0.267947	-0.144106	0.0672265	-0.113896	0.294328	0.904345	-0.122738	0.238355	0.383081	-0.276396	-0.197195	0.369125	0.124975
ENSG00000234184	RP5-887A10.1	9	0.383121	0.297007	-0.394789	0.0417705	-0.0878681	-0.213125	-0.171551	-0.155201	0.162341	0.72181	0.0273399	0.279403	0.480673	-0.113455	-0.166018	0.460436	0.2249
ENSG00000224137	AC079767.4	9	0.0503628	-0.00212516	-0.428851	-0.201079	-0.404043	-0.285449	-0.0657379	-0.0591913	0.243743	0.956078	-0.150947	0.339727	0.402954	-0.196112	-0.313995	0.58336	0.245969
ENSG00000242258	LINC00996	9	0.0491193	-0.27869	0.0638057	-0.0937082	-0.0938075	-0.127605	0.256673	-0.0859696	-0.0487642	0.712341	-0.102742	0.209054	0.38041	-0.5078	-0.170979	0.161634	0.121469
ENSG00000224397	LINC01272	9	-0.0678454	-0.00205195	-0.719826	-0.470984	-0.683811	-0.449266	-0.275537	0.312097	0.18477	0.756879	-0.225597	0.384264	0.170489	0.0584531	-0.454908	0.853828	0.417505
ENSG00000237513	RP11-325F22.2	9	0.0603935	-0.0487352	0.116248	0.0654873	-0.025761	0.0297107	0.238831	-0.105011	0.147637	0.620957	0.0262724	0.0633054	0.383609	-0.265861	0.0342312	0.0870127	0.155446
ENSG00000234883	MIR155HG	9	-0.0771898	0.0789629	-0.398552	-0.0525539	-0.451029	-0.227435	-0.032587	0.0550778	0.350788	0.92507	-0.189164	0.334736	0.242515	-0.117069	-0.309927	0.572873	0.162083
ENSG00000272081	CTD-2376I4.2	9	0.206442	0.0459955	-0.279604	-0.103191	-0.0964683	-0.272327	-0.0532989	-0.0614404	-0.0358723	0.671031	-0.0970065	0.332237	0.292884	-0.219898	-0.286174	0.463653	0.193814
ENSG00000272282	RP11-222K16.2	9	0.112519	0.365428	-0.547903	0.0399987	-0.241687	-0.243196	-0.239605	0.0523611	0.241459	0.725985	-0.0545977	0.295755	0.115861	-0.0398686	-0.250056	0.652679	0.13556
ENSG00000226777	KIAA0125	9	0.199274	0.325927	-0.520544	-0.0152231	-0.232622	-0.21512	-0.135181	-0.0701557	0.324448	0.859348	-0.0185676	0.271137	0.36684	-0.101975	-0.203399	0.61412	0.240705
ENSG00000266088	RP5-1028K7.2	9	0.00657327	0.263372	-0.567613	-0.0674491	-0.4422	-0.233264	-0.0838287	0.145125	0.458762	0.908086	-0.107985	0.297929	0.239594	-0.0649534	-0.26603	0.707057	0.244799
ENSG00000251301	RP11-81H14.2	9	0.0966542	0.183744	-0.488808	-0.0987671	-0.405102	-0.263867	-0.0567038	0.00384171	0.281881	0.897575	-0.131064	0.3402	0.216879	-0.113661	-0.299083	0.629302	0.181503
ENSG00000247982	LINC00926	9	0.0415496	0.164642	-0.181979	0.2958	-0.0803306	-0.0953643	-0.0362352	-0.335493	0.211127	0.779292	-0.156821	0.273414	0.59535	-0.303088	-0.207873	0.301223	0.18712
ENSG00000188511	C22ORF34	9	0.0333968	0.128921	-0.381567	-0.0612511	-0.283418	-0.191751	-0.143983	-0.0759589	0.333517	0.741038	-0.0891315	0.214539	0.573258	-0.126644	-0.210569	0.504871	0.423844
ENSG00000230812	LINC01358	9	0.11676	0.112048	-0.446738	-0.237692	-0.455033	-0.299119	-0.107361	0.276763	0.287877	0.854179	-0.103971	0.372147	0.235741	0.00880087	-0.305807	0.664092	0.325566
ENSG00000280721	AC133644.2	9	-0.107856	0.0529554	-0.691745	-0.35465	-0.643605	-0.385009	-0.252703	0.219582	0.256193	0.862965	-0.217164	0.355594	0.306209	-0.00460774	-0.418048	0.825842	0.467195
ENSG00000241657	TRBV11-2	9	-0.0645253	0.0124834	-0.205807	-0.0349116	-0.310744	-0.0915756	0.0800576	-0.00897979	0.633307	0.766673	-0.127293	0.188881	0.135188	-0.164993	-0.155174	0.326483	0.0129649
ENSG00000258733	CTD-2341M24.1	9	0.0583993	-0.0145273	-0.344843	-0.192451	-0.317899	-0.501385	-0.168136	0.185336	0.162	0.760917	-0.287375	0.581488	0.251734	-0.0830023	-0.568679	0.601744	0.344689
ENSG00000249096	RP11-290F5.1	9	0.253652	-0.0239653	-0.306293	-0.190513	-0.291465	-0.206739	-0.0938536	-0.0390312	0.18897	0.867647	-0.0687879	0.261016	0.398531	-0.133624	-0.201257	0.441203	0.255798
ENSG00000237989	AP001046.5	9	-0.046195	-0.0669254	-0.291559	-0.213396	-0.329714	-0.211318	-0.127385	0.279008	-0.0118422	0.518235	-0.0538431	0.162126	0.366799	-0.0449516	-0.183428	0.423496	0.38858
ENSG00000238121	LINC00426	9	-0.0277503	-0.0818439	-0.232156	-0.083291	-0.31926	-0.17472	0.0177917	-0.111504	0.357467	0.92405	-0.161555	0.261106	0.354839	-0.234378	-0.238471	0.389501	0.131485
ENSG00000257219	RP11-54A9.1	9	0.193183	-0.185473	-0.177877	-0.344565	-0.182198	-0.265848	-0.127054	0.307311	-0.0533843	0.506196	-0.0272331	0.234307	0.345083	-0.0796629	-0.204178	0.4156	0.50673
ENSG00000230438	SERPINB9P1	9	0.0935343	-0.214973	-0.323705	-0.326625	-0.360005	-0.435693	-0.170854	0.146108	0.0239277	0.853745	-0.202532	0.447705	0.484049	-0.192658	-0.445017	0.570884	0.418359
ENSG00000224307	RP11-344B5.2	9	0.131195	-0.242473	-0.18388	-0.224978	-0.121305	-0.461185	-0.214778	-0.127291	-0.184726	0.630247	-0.293203	0.509778	0.559386	-0.246996	-0.509188	0.399875	0.347427
ENSG00000251442	LINC01094	9	0.0257244	-0.492689	-0.228818	-0.567507	-0.435184	-0.447763	-0.141137	0.183596	-0.0660841	0.712149	-0.362308	0.476012	0.349193	-0.17569	-0.508796	0.460376	0.427022
ENSG00000273238	RP11-1263C18.1	10	0.130797	0.227126	0.0599429	0.123547	0.208653	0.42327	0.066498	-0.00334602	0.00479484	-0.21029	0.860275	-0.742622	-0.0540553	0.081084	0.865976	-0.173126	-0.0829893
ENSG00000272511	RP11-180N14.1	10	0.362755	0.0824079	0.103363	0.0444894	0.38132	-0.120458	0.00466913	-0.079468	-0.135263	0.007348	0.726251	-0.173214	0.28286	-0.0693115	0.317598	-0.0807571	0.078173
ENSG00000271860	RP11-436D23.1	10	0.366032	0.229425	-0.0220097	0.0499844	0.205989	-0.196896	-0.0108251	0.0313952	-0.0138093	-0.0630158	0.665907	-0.0683336	0.0307553	0.0569614	0.249095	0.0151064	-0.00713634
ENSG00000256422	RP11-886D15.1	10	0.0976009	-0.0250193	0.101619	-0.0782152	0.104083	0.220371	-0.0100205	0.050887	-0.0717643	-0.113541	0.619196	-0.496888	0.0539236	0.0368259	0.488385	-0.107587	0.0495359
ENSG00000250366	TUNAR	10	0.101154	0.170386	0.234391	0.2572	0.267142	0.269539	0.382144	-0.0341451	0.0134711	-0.0778719	0.786138	-0.488985	0.0222153	-0.196248	0.659553	-0.223261	-0.0975523
ENSG00000249436	CTD-2023N9.3	10	0.203677	0.0806103	-0.0686124	-0.110021	0.100331	-0.127974	-0.0187224	0.068028	-0.0558692	-0.0595492	0.903533	-0.358421	0.0513775	0.0609809	0.499409	0.0127014	0.049248
ENSG00000248455	RP11-321E2.3	10	0.210181	0.1572	-0.0721615	-0.0489959	0.133846	-0.0482116	-0.00974763	0.0539906	-0.0343664	-0.0953688	0.932207	-0.427007	0.0269154	0.0770841	0.568946	-0.00337615	0.0236648
ENSG00000231437	RP11-88H9.2	10	0.194959	0.179214	0.0551205	0.108185	0.222902	0.124801	0.0397205	-0.0493215	-0.0637392	-0.100236	0.703957	-0.347177	0.167642	-0.00492914	0.53951	-0.122234	-0.0236724
ENSG00000228971	RP11-286B14.1	10	0.149119	0.0878675	-0.00585695	-0.0538243	-0.0405993	-0.0514334	0.0414251	0.108391	-0.0167733	-0.0216783	0.821209	-0.311871	0.0594354	0.0717321	0.481188	0.00385482	0.00634677
ENSG00000228824	MIR4500HG	10	0.242077	0.0868105	-0.0185688	-0.0595536	0.0958081	-0.155499	0.029306	0.0973462	-0.0242208	0.0106425	0.793334	-0.189612	0.0312	0.0415514	0.385075	0.0285581	0.0580055
ENSG00000224592	RP5-884C9.2	10	0.376616	0.0680747	-0.14144	-0.201768	0.102863	-0.354068	-0.104242	0.269175	-0.3598	-0.0460355	0.616127	-0.0120477	0.0973921	0.0755353	0.0982584	0.16532	0.172196
ENSG00000189238	LINC00943	10	0.23713	0.0986942	0.0401371	-0.0238464	0.195899	0.0670149	0.0313627	0.0165537	-0.0760759	-0.122647	0.917293	-0.499581	0.0549249	0.0444239	0.655535	-0.107235	-0.0110838
ENSG00000176840	MIR7-3HG	10	0.148633	0.119966	0.169764	0.101776	0.270682	0.304679	0.126813	-0.0709793	-0.0151378	-0.100322	0.844842	-0.607851	0.0537279	-0.0182724	0.750868	-0.220786	-0.0888849
ENSG00000225554	RP11-527D7.1	10	0.27598	0.308291	0.00594503	0.129625	0.251722	0.329319	0.0298555	-0.0201296	0.0302524	-0.116566	0.822606	-0.597345	-0.00934069	0.0754821	0.721038	-0.0737994	-0.0666072
ENSG00000260464	RP4-561L24.3	10	0.083057	-0.0744319	0.261634	0.0265369	0.223053	0.0904166	0.152446	-0.0105125	-0.102166	-0.170744	0.829902	-0.476368	0.0189678	-0.0302236	0.638531	-0.27838	-0.0580319
ENSG00000233508	RP1-269M15.3	10	0.234965	0.167068	0.0572476	0.0568272	0.340913	-0.00181702	0.0553988	0.00818663	-0.0861192	-0.185739	0.817412	-0.306992	-0.0798834	0.0537053	0.473553	-0.108067	-0.0832718
ENSG00000233123	LINC01007	10	0.172972	0.0936754	-0.0725158	-0.086008	0.107833	-0.111908	-0.0130621	0.0563459	-0.0547725	-0.0603563	0.869301	-0.375748	0.036369	0.058595	0.495678	0.0116389	0.0355023
ENSG00000225978	HAR1A	10	0.298022	0.494783	0.00279408	0.2725	0.385007	0.333132	0.107412	0.0222982	0.143435	-0.200205	0.780062	-0.512056	-0.202483	0.125716	0.692475	-0.0898253	-0.205284
ENSG00000275963	RP11-180M15.6	10	0.268535	0.444979	-0.00244169	0.309064	0.3183	0.175616	0.0846561	-0.0538459	0.0543721	-0.141864	0.731235	-0.360117	-0.102863	0.0449339	0.540476	-0.0667525	-0.167179
ENSG00000231133	HAR1B	10	0.260913	0.395482	0.199809	0.309518	0.46854	0.401492	0.201183	0.0130894	0.0479775	-0.34564	0.648799	-0.477565	-0.30852	0.119337	0.650659	-0.258563	-0.309001
ENSG00000260837	RP11-434B12.1	10	0.246983	0.367903	0.13515	0.422224	0.370541	0.262454	0.126813	-0.22245	0.0483473	-0.0861811	0.832115	-0.456511	0.14494	-0.0649528	0.70006	-0.200912	-0.130958
ENSG00000186960	LINC01551	10	0.192214	0.216087	-0.143846	-0.0513849	0.0985557	0.0872966	-0.0934099	0.081638	-0.0975441	-0.119561	0.713162	-0.492283	0.0219447	0.116643	0.457342	0.0691397	0.0663782
ENSG00000178947	LINC00086	10	0.300979	0.190979	0.315774	0.261338	0.429216	0.246373	0.0488794	-0.21195	-0.20368	-0.340237	0.677522	-0.411702	0.0924211	0.111171	0.600825	-0.380244	-0.14595
ENSG00000249306	LINC01411	10	0.427097	0.185618	0.155454	0.0797943	0.457117	0.231112	0.0850271	-0.00845215	-0.0328436	-0.126366	0.560172	-0.335258	-0.058324	0.0542131	0.481201	-0.170699	-0.144354
ENSG00000267034	RP11-384O8.1	10	0.13678	0.165425	0.429704	0.289145	0.379133	0.229423	0.245357	-0.112995	-0.129232	-0.324318	0.653312	-0.35856	-0.0233213	-0.0144801	0.554031	-0.384449	-0.12285
ENSG00000254092	RP11-369E15.3	10	0.211101	0.160586	-0.0878076	-0.0339416	0.120639	-0.108958	-0.0111072	0.0606757	-0.0560014	-0.0709302	0.897052	-0.3343	0.0498588	0.0653778	0.481645	0.0319773	0.0530649
ENSG00000270866	RP11-706J10.2	10	0.0369231	0.0876202	0.0339325	0.0107491	0.0594659	-0.194424	0.0234514	0.0558634	0.028822	-0.12364	0.48107	-0.131068	-0.0298226	0.0573513	0.12168	-0.0280105	0.0184218
ENSG00000196972	LINC00087	10	0.309918	0.0811658	0.264928	0.118667	0.359593	0.184461	0.0264374	-0.128351	-0.214881	-0.230862	0.769429	-0.440872	0.278049	-0.0500866	0.627878	-0.29919	0.0315289
ENSG00000225746	SNHG23	10	-0.0879395	0.0719521	0.19276	0.122405	0.0827988	0.107593	0.456401	0.129736	0.0874903	-0.16746	0.6388	-0.376768	-0.209038	0.0407685	0.463457	-0.188745	-0.104073
ENSG00000256193	LINC00507	10	0.238257	0.065349	-0.0472961	-0.108076	0.135353	-0.208879	-0.010649	0.0548378	-0.0850028	-0.0615245	0.863236	-0.281622	0.0585068	0.040926	0.437475	-0.000955719	0.0397739
ENSG00000273409	RP11-480C22.1	11	0.297568	0.0737834	-0.380875	-0.21255	-0.13345	-0.683148	-0.192185	-0.000364095	-0.0317882	0.37564	-0.214398	0.778067	0.237202	-0.0271592	-0.560019	0.464153	0.212955
ENSG00000272597	RP11-446H18.6	11	0.0393046	0.264983	-0.227179	0.236574	-0.0750663	-0.366876	-0.0562912	-0.0559534	0.11644	0.207893	-0.453006	0.729007	0.0624542	-0.0241396	-0.55229	0.257966	0.0247222
ENSG00000271904	CTC-498M16.4	11	0.0947961	0.271298	-0.0775538	0.319602	0.0494102	-0.197826	0.0180534	-0.1177	0.0933304	0.0962196	-0.344538	0.602685	0.0373126	-0.0376826	-0.327019	0.0794357	-0.0545282
ENSG00000267339	LINC00906	11	0.0201803	0.0796663	-0.0734531	0.0941658	-0.0476156	-0.152433	-0.0193739	-0.0328849	0.0374971	0.0630867	-0.575893	0.55488	0.018162	-0.0161467	-0.486004	0.0813671	0.0108284
ENSG00000264345	RP11-958F21.1	11	0.325173	-0.133086	0.0744174	-0.115026	0.0488882	-0.474523	0.000583167	-0.0126957	-0.0607189	0.233059	-0.176995	0.607924	0.155026	-0.116683	-0.47836	0.09856	0.0698899
ENSG00000259846	RP11-467L24.1	11	0.0130206	-0.209142	-0.020483	-0.149839	-0.146753	-0.507991	-0.0107782	0.0385516	0.0047528	0.270603	-0.591429	0.795343	0.0701139	-0.0993548	-0.744507	0.192619	0.0805368
ENSG00000255980	AP000439.1	11	0.100179	0.0633905	-0.403947	-0.154939	-0.256306	-0.564418	-0.155852	0.0152885	0.10841	0.467301	-0.524303	0.84822	0.123735	-0.0321516	-0.723875	0.507932	0.141242
ENSG00000254416	RP11-347E10.1	11	0.213877	-0.276093	-0.0204158	-0.40248	-0.0848871	-0.480192	-0.0193531	0.244462	-0.06353	0.171448	-0.27932	0.53397	-0.131308	0.0153181	-0.523096	0.155082	0.0267802
ENSG00000253988	RP11-489O18.1	11	0.15635	0.112436	-0.357303	-0.0286258	-0.171636	-0.57551	-0.157565	-0.0371278	-0.0216658	0.477494	-0.492525	0.869054	0.204879	-0.0781449	-0.716514	0.488204	0.157222
ENSG00000239922	RP11-71N10.1	11	-0.0846496	0.0362769	-0.242085	-0.158485	-0.212245	-0.422434	-0.142133	0.173413	0.0602372	0.0786692	-0.275012	0.378232	-0.0500988	0.10262	-0.56323	0.310551	0.165648
ENSG00000236963	LINC01141	11	0.150515	-0.0830372	-0.332441	-0.300822	-0.230159	-0.773996	-0.147342	0.0883972	0.0179663	0.456743	-0.192999	0.790682	0.157259	-0.0426157	-0.645438	0.48017	0.197509
ENSG00000231768	LINC01354	11	0.302212	0.00106397	0.0472112	0.0813867	0.127343	-0.490099	-0.0215016	-0.15127	-0.0813493	0.194967	-0.336668	0.746813	0.277009	-0.147323	-0.554229	0.0446403	-0.0302732
ENSG00000228058	RP11-552D4.1	11	0.185111	0.0298619	-0.430797	-0.241589	-0.232793	-0.790668	-0.201151	0.0195394	0.0351268	0.504255	-0.365513	0.880055	0.20059	-0.0461779	-0.781121	0.564197	0.203636
ENSG00000227082	CH17-437K3.1	11	0.0584869	-0.0891371	-0.279598	-0.249069	-0.22762	-0.807245	-0.123813	0.111405	0.0269364	0.385033	-0.196307	0.754591	0.101435	-0.0353565	-0.699325	0.451436	0.213064
ENSG00000226751	AF127936.5	11	0.0674032	-0.292157	0.0146245	-0.17738	-0.132393	-0.383096	-0.0029098	-0.0253454	-0.0301166	0.409288	-0.558307	0.713525	0.144844	-0.159657	-0.597124	0.193516	0.0814509
ENSG00000224164	RP3-369A17.4	11	0.314601	0.105357	-0.381878	-0.229046	-0.142543	-0.763877	-0.192619	0.0842258	0.0438437	0.394128	-0.311579	0.883813	0.128323	0.0106738	-0.772125	0.521667	0.173371
ENSG00000276251	CTB-32O4.3	11	-0.0161448	0.150192	-0.144812	0.161746	-0.0873974	-0.350809	-0.0191622	-0.0564555	0.107754	0.188535	-0.603985	0.766079	0.031001	-0.0470412	-0.622772	0.205584	0.00911023
ENSG00000254239	GS1-39E22.2	11	0.27183	0.22757	-0.344874	0.0480123	-0.101609	-0.447941	-0.172127	-0.00346741	0.053878	0.302617	-0.36409	0.737876	0.145409	0.00601819	-0.535999	0.387641	0.121639
ENSG00000229388	RP11-442N24__B.1	11	0.301022	0.314062	-0.488334	-0.0925436	-0.151947	-0.658179	-0.200061	0.0802661	0.135471	0.359883	-0.359621	0.8475	0.132887	0.0583012	-0.716218	0.555587	0.142809
ENSG00000272755	RP11-326G21.1	11	0.291278	0.389632	-0.470447	0.0521689	-0.110104	-0.515194	-0.201864	-0.00721487	0.128278	0.275103	-0.368311	0.791759	0.0882416	0.0650601	-0.614797	0.479971	0.096051
ENSG00000276269	RP11-403A3.2	11	0.047293	0.17007	-0.381912	-0.0309679	-0.184418	-0.678431	-0.200702	0.0579102	0.0630454	0.2382	-0.407692	0.735533	0.0742494	0.0450816	-0.818903	0.439315	0.148348
ENSG00000231551	RP11-495P10.1	11	0.204584	0.159903	0.0907658	0.271161	0.135888	-0.107833	0.0627602	-0.111722	0.0558069	0.111039	-0.498729	0.626564	0.0154441	-0.0796015	-0.428495	0.0121824	-0.0983568
ENSG00000177234	LINC01561	11	0.137319	0.0875419	-0.289822	-0.0768152	-0.155156	-0.191778	-0.148049	0.0388642	-0.014184	0.18917	-0.362537	0.441916	0.15975	-0.000982385	-0.267371	0.276003	0.22893
ENSG00000275830	RP11-403A3.3	11	0.161962	0.0726882	-0.311781	-0.219363	-0.164562	-0.64829	-0.186078	0.116847	0.0254806	0.182606	-0.400229	0.681793	0.0280543	0.0798114	-0.776135	0.3995	0.142277
ENSG00000236790	LINC00299	11	0.365611	0.0388934	-0.104365	-0.0842922	0.0769318	-0.638693	-0.0943326	0.014547	-0.0901579	0.191617	0.190108	0.504551	0.179012	-0.0393908	-0.361748	0.211101	0.111205
ENSG00000274331	RP11-403A3.1	11	0.164432	0.0276676	-0.172516	-0.126162	-0.0728985	-0.492444	-0.119161	0.108249	-0.0325723	0.130619	-0.289581	0.581575	0.0637702	0.0343623	-0.614415	0.251167	0.140776
ENSG00000223382	RP1-65J11.1	11	0.246037	0.023634	0.0372503	-0.053982	0.0691954	-0.336913	-0.0194827	0.0179242	0.0344403	0.0997163	-0.310019	0.565469	0.0215975	-0.01261	-0.496137	0.0898142	-0.0230733
ENSG00000250358	RP11-159K7.2	11	0.339698	-0.00847488	-0.0397593	-0.17888	0.0437674	-0.550554	-0.0240865	0.0886425	-0.00976302	0.156888	-0.0743164	0.622978	0.0179547	0.00813436	-0.480682	0.187347	0.0542394
ENSG00000244342	LINC00698	11	-0.0660372	-0.0947665	-0.106781	-0.0778659	-0.145392	-0.376595	-0.0158905	0.0246107	0.00713721	0.187347	-0.404541	0.569824	0.0417872	-0.0307385	-0.538014	0.176139	0.0597885
ENSG00000270547	LINC01235	12	0.0695173	-0.33448	-0.00277796	-0.279543	-0.363618	-0.212822	-0.113974	0.0578402	-0.135239	0.40526	-0.172845	0.235323	0.667302	-0.14951	-0.227228	0.190375	0.505033
ENSG00000269936	RP11-394O4.5	12	0.0495917	-0.057102	-0.0679971	0.123863	-0.0210055	-0.104221	-0.219338	-0.235113	-0.162525	0.353858	-0.011627	0.0966306	0.923005	-0.266202	-0.0859109	0.117646	0.490641
ENSG00000269186	LINC01082	12	0.270092	-0.028839	-0.243006	-0.126262	-0.0732146	-0.225384	-0.300177	-0.218912	-0.128523	0.454919	0.0168755	0.172889	0.899907	-0.220319	-0.149048	0.293686	0.512259
ENSG00000268388	FENDRR	12	0.213602	-0.261136	0.128894	-0.0573155	0.109749	-0.0851084	-0.136662	-0.322254	-0.244919	0.295103	0.0402171	0.0543699	0.895339	-0.322701	-0.0211721	-0.0651342	0.35824
ENSG00000267505	CTC-296K1.3	12	0.157774	-0.137813	0.088875	-0.0434119	0.0463894	-0.0587176	-0.082083	-0.135502	-0.157324	0.07779	0.0762324	0.0304652	0.650395	-0.145522	0.0168193	-0.10322	0.15261
ENSG00000267107	PCAT19	12	0.225982	-0.132152	-0.24124	-0.197536	-0.113902	-0.266966	-0.284319	-0.164994	-0.119329	0.561487	-0.0806241	0.237773	0.847785	-0.209442	-0.2431	0.351234	0.553773
ENSG00000260802	LINC00890	12	0.0833295	-0.245859	0.30949	0.00695975	0.158091	0.0325055	0.0644813	-0.136262	-0.166733	0.012405	0.0828988	-0.0205438	0.437976	-0.177325	0.0908883	-0.265433	-0.0273244
ENSG00000259134	LINC00924	12	-0.192881	-0.3233	-0.0961768	-0.273319	-0.300162	-0.169628	-0.154035	0.00374846	-0.0718357	0.326776	-0.146502	0.114007	0.602334	-0.120984	-0.191388	0.197413	0.466695
ENSG00000254366	RP11-38H17.1	12	0.243615	0.092972	-0.229792	-0.0442761	-0.132595	-0.127625	-0.261575	-0.00487806	-0.111837	0.329797	0.0553476	0.107152	0.70395	-0.145119	-0.0642887	0.327665	0.669625
ENSG00000250360	CTD-2089N3.1	12	0.196141	-0.175546	0.0907042	-0.0812426	0.0361592	-0.0518154	-0.0831943	-0.0974611	-0.285994	0.261175	0.122068	0.0241824	0.75171	-0.212394	0.0517907	0.0131705	0.354132
ENSG00000249669	MIR143HG	12	0.129915	-0.170238	0.037485	-0.0193409	-0.00380419	-0.0903295	-0.130869	-0.173004	-0.193161	0.297605	0.0356713	0.0672272	0.922374	-0.243942	-0.0311375	0.0237039	0.44449
ENSG00000248441	LINC01197	12	0.0807506	-0.161674	-0.0025454	-0.0539715	-0.00887399	-0.146425	-0.163317	-0.205993	-0.1379	0.36978	0.17143	0.0310763	0.872786	-0.255122	0.0053114	0.0924269	0.443664
ENSG00000245812	RP11-175K6.1	12	0.0630362	-0.0795077	-0.325488	-0.176845	-0.26225	-0.263893	-0.332095	-0.084446	-0.0653737	0.548446	-0.112377	0.212203	0.861297	-0.165791	-0.264425	0.41987	0.642175
ENSG00000226197	RP11-536O18.1	12	0.161616	0.040954	-0.318565	-0.149342	-0.402849	-0.225168	-0.213907	0.0213493	0.0427995	0.678283	-0.0243848	0.249168	0.728539	-0.106877	-0.177981	0.488132	0.513755
ENSG00000214548	MEG3	12	-0.128612	0.188751	-0.333638	0.196502	-0.196838	-0.0649119	-0.222456	-0.0907859	-0.00690135	0.39915	0.0606387	0.00175114	0.691212	-0.137509	-0.0180399	0.387001	0.621343
ENSG00000267405	CTC-296K1.4	12	0.147325	-0.219439	0.156281	-0.0649754	0.0700869	-0.0450851	-0.063875	-0.171425	-0.190875	0.0776137	0.0635087	0.0149075	0.684412	-0.184531	0.0240128	-0.159266	0.157383
ENSG00000258498	DIO3OS	12	0.366262	0.35806	-0.415077	0.132318	-0.0248149	-0.216021	-0.384171	-0.0854974	-0.0522796	0.431108	0.147475	0.188781	0.756077	-0.086504	-0.0868502	0.442661	0.501568
ENSG00000259976	RP11-553L6.5	12	0.21426	0.00933038	0.0554329	0.267748	0.232756	-0.0405345	-0.169307	-0.503921	-0.192804	0.293786	-0.075227	0.152811	0.797965	-0.361683	-0.0977345	-0.018066	0.304627
ENSG00000215386	MIR99AHG	12	0.346468	0.339616	-0.351004	0.0983731	-0.0625471	-0.233326	-0.340412	-0.249111	-0.0532713	0.337668	0.00840898	0.273445	0.768884	-0.0991354	-0.193375	0.367484	0.481865
ENSG00000251615	RP11-774O3.3	12	0.29781	0.213297	0.313032	0.570706	0.664226	0.167173	0.0156778	-0.617956	-0.215665	-0.0618742	0.15495	-0.0390827	0.512957	-0.322883	0.177877	-0.345443	-0.0292906
ENSG00000226194	RP1-137D17.1	12	0.405748	0.109161	0.062692	0.220798	0.287109	-0.0327075	-0.0943627	-0.22746	-0.192851	0.230236	0.132807	0.090434	0.63625	-0.190441	0.0398637	0.0298944	0.338517
ENSG00000236914	RP11-1008C21.2	12	0.311023	0.0478132	-0.0842831	-0.0255067	0.0999471	-0.249593	-0.290028	-0.240158	-0.142215	0.366451	-0.0287962	0.276282	0.713709	-0.20257	-0.235534	0.226763	0.456105
ENSG00000227051	C14ORF132	12	0.101581	-0.0393081	0.148519	0.129104	0.187415	0.090672	-0.105691	-0.232623	-0.175317	0.130902	0.160089	-0.0940002	0.796314	-0.253321	0.196656	-0.0888828	0.474219
ENSG00000237248	LINC00987	12	0.139953	-0.090306	0.0634581	0.0577579	-0.138728	0.00239148	-0.121083	-0.159255	-0.0978629	0.420511	0.0113267	0.055816	0.736884	-0.202992	0.00911645	0.115114	0.367148
ENSG00000233117	LINC00702	12	0.0421089	-0.283014	-0.0191443	-0.242578	-0.194021	-0.145241	-0.113001	0.191789	-0.133824	0.334612	-0.0257935	0.105212	0.772618	-0.168385	-0.0943154	0.164308	0.650834
ENSG00000228221	LINC00578	12	0.1755	-0.409943	0.100396	-0.295441	-0.0242281	-0.159115	-0.131411	-0.0381574	-0.267843	0.308494	-0.0413254	0.121542	0.792044	-0.24887	-0.112121	0.0395475	0.571498
ENSG00000256288	RP11-277P12.10	13	0.0573359	0.284363	-0.225779	-0.0325798	-0.0930422	0.00314806	-0.370885	0.192225	0.11998	-0.19679	0.0786037	-0.0354786	-0.327957	0.873474	0.0618554	0.132971	-0.0974697
ENSG00000225077	LINC00337	13	-0.0410154	0.284296	-0.251616	-0.0305979	-0.143631	-0.00270132	-0.244838	0.247802	0.162977	-0.184647	0.0662943	-0.0390642	-0.345178	0.857226	0.0452797	0.161537	-0.0678049
ENSG00000233056	ERVH48-1	13	-0.0981571	0.111147	-0.0890306	-0.0718585	-0.165213	0.067997	-0.221412	0.247841	0.134241	-0.199354	0.00990694	-0.0814239	-0.350595	0.831255	0.0735362	0.0385142	-0.0669059
ENSG00000281920	RP11-418H16.1	13	0.131068	0.478399	-0.320197	0.085186	-0.0614256	-0.00542323	-0.189125	0.213199	0.162654	-0.0873274	0.119757	0.0207906	-0.286516	0.781021	0.0454618	0.243381	-0.0900276
ENSG00000219445	RP11-3B12.3	13	0.0734424	0.323384	-0.412692	-0.0771691	-0.174037	-0.104037	-0.635081	0.160364	0.111641	-0.0312959	0.0565754	0.0399175	-0.0802545	0.800765	-0.0330059	0.316155	0.104662
ENSG00000248605	CTD-2306M5.1	13	0.0237012	0.310779	-0.360086	-0.0521022	-0.183254	-0.0621292	-0.193975	0.202812	0.213781	0.0397922	0.05004	0.0409238	-0.266432	0.785203	-0.0188563	0.292336	-0.0568522
ENSG00000270038	RP11-1070N10.7	13	0.0245719	0.277385	-0.164507	0.0115577	-0.0358331	0.0323238	-0.372527	0.187694	0.117157	-0.25242	0.0586315	-0.051774	-0.310427	0.794128	0.0613799	0.072453	-0.100137
ENSG00000260834	RP11-256I9.2	13	0.102887	0.220222	-0.277358	-0.0339823	-0.0962262	-0.0578431	-0.75708	0.109525	-0.0156564	-0.104167	0.0449752	0.00682569	0.0304304	0.708801	0.00289493	0.203952	0.164952
ENSG00000251027	CTC-254B4.1	13	-0.0475605	0.204945	-0.122753	0.00926893	-0.0859781	0.0691059	0.10995	0.19843	0.225165	-0.04746	0.072575	-0.0548817	-0.401062	0.658958	0.0924031	0.0796601	-0.194633
ENSG00000226673	LINC01108	13	0.0367514	0.192797	-0.369034	-0.151322	-0.210063	-0.115465	-0.657907	0.195139	0.0706808	-0.0151726	0.00870733	0.0403565	-0.0897834	0.895354	-0.0636703	0.301417	0.128896
ENSG00000258609	LINC-ROR	13	0.00274317	0.166247	-0.00916803	-0.0124784	0.00342925	0.110025	0.0757325	0.190254	0.150849	-0.23538	0.102145	-0.115659	-0.448328	0.625431	0.148537	-0.0566012	-0.228475
ENSG00000236989	AC142119.1	13	0.041961	0.156986	-0.285252	-0.166077	-0.160516	-0.0676379	-0.533606	0.210209	0.0676386	-0.0952604	0.0176061	0.003677	-0.226508	0.935624	-0.0263412	0.206844	-0.000760166
ENSG00000254277	RP11-1144P22.1	13	0.0469914	0.116943	-0.246175	-0.141749	-0.137489	-0.0750276	-0.554691	0.103441	-0.0444959	-0.176766	0.0242359	-0.0136779	0.0192718	0.534513	-0.0123651	0.151338	0.172963
ENSG00000234787	LINC00458	13	0.104117	0.103459	-0.219454	-0.123026	-0.0671998	-0.0880591	-0.798431	0.0845146	-0.0631587	-0.142704	-0.00633801	0.0195576	-0.010188	0.67636	-0.0474942	0.142439	0.120777
ENSG00000229015	RP11-265D19.6	13	-0.0292059	0.0658335	-0.231336	-0.191819	-0.200073	-0.0665228	-0.406814	0.23866	0.0660677	-0.0732972	-0.00168646	-0.000451809	-0.216806	0.90683	-0.0296339	0.179637	0.0182535
ENSG00000234261	RP11-146I2.1	13	-0.00409048	0.0500649	-0.180894	-0.17422	-0.148993	-0.0343001	-0.573598	0.202583	0.0123551	-0.162906	0.016907	-0.0425589	-0.179968	0.953284	0.0139203	0.108176	0.0305622
ENSG00000269877	CTD-3022G6.1	13	-0.068835	0.024123	0.0926831	-0.00212352	-0.000483295	0.141985	-0.176489	0.18261	-0.0263128	-0.402337	0.0857292	-0.182106	-0.277128	0.781804	0.183488	-0.168681	-0.0762173
ENSG00000280707	RP11-568A7.4	13	0.0148248	0.0223787	-0.190482	-0.204259	-0.142602	-0.0604612	-0.653772	0.178353	-0.0187568	-0.16141	-0.00350019	-0.0255126	-0.138924	0.91481	-0.0171704	0.114166	0.0567897
ENSG00000269842	CTC-339O9.1	13	0.00813964	-0.00990569	-0.175858	-0.213315	-0.142367	-0.0736714	-0.546266	0.201087	-0.0548786	-0.13829	-0.00406209	-0.0125132	-0.151675	0.886886	-0.0302914	0.120363	0.0473022
ENSG00000254339	RP11-267L5.1	13	-0.0298505	-0.0401047	-0.161941	-0.237415	-0.171512	-0.0688078	-0.558725	0.193724	-0.00281281	-0.136374	-0.0323362	-0.0136952	-0.168429	0.893145	-0.0407637	0.0999024	0.0301074
ENSG00000237525	AC012668.2	13	0.00691884	-0.0807292	0.0980549	-0.130038	0.0123087	0.0742292	-0.307396	0.198036	-0.212824	-0.365933	0.0443358	-0.130353	-0.303138	0.773645	0.104267	-0.151817	-0.0983705
ENSG00000268654	MIMT1	14	-0.136162	0.116034	0.358781	0.300327	0.223101	0.693362	0.0793333	-0.0165903	0.0471844	-0.390854	0.471634	-0.728379	-0.144253	0.0442044	0.78815	-0.416148	-0.134949
ENSG00000254377	MIR124-2HG	14	-0.00386906	0.152256	0.21546	0.2156	0.220399	0.655632	0.135957	-0.0288555	0.0164059	-0.298368	0.728311	-0.875769	-0.0907185	0.0601475	0.933553	-0.333371	-0.14027
ENSG00000253230	LINC00599	14	0.00263638	0.204188	0.191236	0.281779	0.220739	0.735624	0.032188	-0.0454591	0.0239566	-0.298922	0.594771	-0.824533	-0.0858558	0.190259	0.92095	-0.319359	-0.138074
ENSG00000250241	RP11-9G1.3	14	0.299222	0.00255312	0.423622	0.191676	0.414606	0.499126	0.181066	-0.126455	-0.132812	-0.266951	0.544561	-0.549974	0.00299823	-0.0639788	0.761828	-0.452966	-0.180744
ENSG00000241231	RP11-275H4.1	14	0.301407	0.023084	0.218419	0.0152557	0.224484	0.293121	0.0897198	0.00235053	-0.0784666	-0.159817	0.646509	-0.445698	0.041635	0.0184466	0.705927	-0.237482	-0.0309287
ENSG00000229520	LINC00404	14	-0.118341	-0.1071	0.36527	0.0813053	0.182152	0.464181	0.17448	0.0405443	-0.0618298	-0.320722	0.681325	-0.767381	-0.0834007	0.023606	0.763244	-0.396133	-0.0736082
ENSG00000224243	LINC00403	14	-0.0406008	0.0681982	0.199982	0.116397	0.178037	0.517325	0.120834	0.00202499	-0.00575396	-0.280419	0.730584	-0.796685	-0.0753264	0.0559891	0.86813	-0.297635	-0.0898408
ENSG00000186369	LINC00643	14	-0.0331889	-0.0497648	0.400424	0.151123	0.225513	0.69647	0.22702	-0.0932222	-0.00346429	-0.189704	0.543863	-0.770565	0.0226644	-0.0559397	0.885917	-0.43095	-0.120714
ENSG00000274718	RP11-346C4.3	14	0.112145	0.0217697	0.404992	0.179563	0.351009	0.532873	0.236282	-0.0176974	-0.0388139	-0.263569	0.552576	-0.63758	-0.178106	-0.0247859	0.740301	-0.41163	-0.222586
ENSG00000263874	LINC00672	14	0.17211	0.161483	0.299782	0.267168	0.363582	0.66248	0.13697	-0.152027	-0.0290371	-0.272784	0.507335	-0.658975	-0.00296381	0.00374463	0.841404	-0.411356	-0.217805
ENSG00000203930	LINC00632	14	-0.0921763	0.224702	0.325055	0.357229	0.135307	0.671048	0.358847	0.149937	0.129043	-0.334413	0.415555	-0.607047	-0.335548	0.183057	0.774413	-0.351021	-0.224736
ENSG00000277200	RP11-74E22.8	14	0.0804929	0.26545	0.267649	0.363411	0.341282	0.709241	0.30428	-0.134268	0.0365734	-0.290115	0.578497	-0.737778	-0.114385	-0.0274493	0.894708	-0.392819	-0.245532
ENSG00000233723	LINC01122	14	-0.108846	0.164522	0.422766	0.388154	0.167366	0.585428	0.229562	-0.0444779	0.0813863	-0.313897	0.544135	-0.632227	-0.0463146	-0.00620521	0.771021	-0.424272	-0.151337
ENSG00000255366	RP11-1134I14.8	14	0.0237494	0.031329	0.293037	0.213261	0.260991	0.638591	0.152379	-0.0900276	-0.100237	-0.291726	0.564481	-0.750028	-0.013114	-0.028997	0.869525	-0.401675	-0.122487
ENSG00000268798	CTB-25B13.5	14	0.0511674	0.0270929	0.457648	0.303582	0.342486	0.669407	0.256252	-0.11524	-0.0555835	-0.309162	0.481523	-0.626147	-0.0686292	-0.0478238	0.834452	-0.526314	-0.223829
ENSG00000273301	RP11-314B1.2	14	-0.0567216	0.0225583	0.414946	0.248555	0.263081	0.623075	0.207438	-0.0292798	-0.0438855	-0.338886	0.512997	-0.692101	-0.0647002	0.00789021	0.765627	-0.426512	-0.081799
ENSG00000236120	RP11-733O18.1	15	0.13685	0.0960525	-0.528569	-0.29534	-0.323088	-0.517459	-0.19185	0.288074	0.121117	0.4993	-0.347422	0.62914	0.0241139	0.0482161	-0.610547	0.709085	0.273091
ENSG00000232310	RP11-557H15.4	15	0.395672	0.23829	-0.567184	-0.255219	-0.214839	-0.587934	-0.259377	0.073923	0.10369	0.606614	-0.0189029	0.552449	0.380195	0.0262967	-0.460679	0.704914	0.350242
ENSG00000230390	LINC01048	15	0.134084	0.272281	-0.593957	-0.219438	-0.478256	-0.248093	-0.258802	0.311406	0.159267	0.472841	-0.0248758	0.212922	0.227251	0.125193	-0.194721	0.74586	0.534199
ENSG00000222041	LINC00152	15	-0.191138	0.203365	-0.835469	-0.388345	-0.667316	-0.459861	-0.406671	0.444626	0.228615	0.49643	-0.162263	0.316	0.121253	0.225888	-0.443795	0.901226	0.531129
ENSG00000172965	MIR4435-1HG	15	-0.203994	0.15506	-0.802384	-0.448451	-0.683334	-0.456011	-0.418116	0.490305	0.201899	0.396764	-0.172012	0.29407	0.0667667	0.264225	-0.440369	0.865238	0.529232
ENSG00000273341	RP5-899E9.1	15	0.183233	0.333165	-0.698105	-0.189907	-0.325344	-0.350183	-0.227853	0.168858	0.21399	0.607478	-0.0815468	0.344507	0.0292496	0.0327294	-0.325381	0.815277	0.25652
ENSG00000272666	CTA-384D8.35	15	-0.0738811	0.225278	-0.694546	-0.269555	-0.655278	-0.312296	-0.167895	0.455621	0.271203	0.600705	-0.137798	0.299578	-0.110156	0.156718	-0.321754	0.781594	0.161021
ENSG00000244459	RP11-1398P2.1	15	0.114163	0.474928	-0.856188	-0.112342	-0.366166	-0.395778	-0.339859	0.148396	0.174151	0.593713	-0.035201	0.328891	0.300028	0.0692702	-0.337877	0.88914	0.469257
ENSG00000237422	RP11-305L7.3	15	0.176488	0.416863	-0.697162	-0.087679	-0.314071	-0.501047	-0.27069	0.153534	0.212006	0.533754	-0.152935	0.542893	0.0983538	0.0985542	-0.486315	0.804446	0.273722
ENSG00000233901	LINC01503	15	-0.0117103	0.276033	-0.780027	-0.271146	-0.519787	-0.46662	-0.440411	0.317857	0.0501883	0.440339	-0.0483662	0.327621	0.27884	0.138609	-0.37803	0.850988	0.52183
ENSG00000276851	RP5-875H18.9	15	-0.131715	0.219674	-0.659099	-0.225761	-0.512518	-0.280637	-0.242187	0.642664	0.186534	0.375991	-0.0682914	0.1971	-0.0490718	0.194273	-0.24911	0.750032	0.414986
ENSG00000266835	LINC01540	15	0.178668	0.17496	-0.72971	-0.420066	-0.38652	-0.398203	-0.393378	0.275676	0.0968942	0.543911	-0.075481	0.307506	0.356955	0.0936008	-0.339023	0.836366	0.680101
ENSG00000267013	CTD-2171N6.1	16	0.0333054	-0.05965	-0.201306	-0.297241	-0.30834	-0.0911219	-0.177021	0.491846	-0.0473276	0.13073	0.0442174	0.00944794	0.284922	0.0839483	-0.00554174	0.348049	0.825149
ENSG00000261742	LINC00922	16	0.343015	0.115927	-0.0910105	-0.0135842	0.105224	-0.0585853	-0.179144	0.118854	-0.171511	0.140945	0.117102	0.0675373	0.508972	-0.0444314	0.0203689	0.223176	0.694494
ENSG00000261327	RP11-863P13.3	16	-0.00495555	-0.111106	-0.302563	-0.281276	-0.329113	-0.216945	-0.292614	0.273169	-0.153611	0.291125	-0.0492686	0.111812	0.613137	-0.0561044	-0.160655	0.438223	0.950714
ENSG00000261039	RP11-417E7.2	16	0.138635	-0.0538439	-0.353057	-0.26786	-0.178709	-0.251937	-0.343136	0.121803	-0.144041	0.273114	-0.0471301	0.162656	0.611441	-0.0646794	-0.204851	0.435931	0.890302
ENSG00000259807	RP11-426C22.4	16	-0.0580779	-0.410092	0.187204	-0.197088	-0.194068	-0.00121904	-0.0613262	0.201356	-0.236617	0.128342	-0.0315601	-0.0472495	0.544975	-0.145537	0.0261524	0.0103869	0.746238
ENSG00000232679	RP11-400N13.3	16	0.0849703	-0.134013	-0.401174	-0.496093	-0.388834	-0.276371	-0.281828	0.568385	-0.0868523	0.2735	-0.035059	0.140775	0.350258	0.0833461	-0.182234	0.556757	0.882843
ENSG00000230838	AC093850.2	16	-0.142087	-0.529791	-0.0605223	-0.478356	-0.333409	-0.19173	-0.202365	0.239406	-0.185194	0.286458	-0.162582	0.0794639	0.498923	-0.137822	-0.192513	0.227356	0.808063
ENSG00000273038	RP11-479G22.8	16	-0.347444	-0.0544315	-0.414845	-0.15767	-0.52361	-0.21794	-0.263529	0.407881	-0.0068671	0.316283	-0.135436	0.110391	0.404644	0.00141278	-0.215872	0.52181	0.720515
ENSG00000268941	RP5-907D15.4	16	0.0678751	0.229079	-0.48733	-0.0929695	-0.256157	-0.25674	-0.310409	0.377826	0.00500706	0.283615	-0.0158759	0.191956	0.410273	0.070033	-0.206405	0.603519	0.835194
ENSG00000233521	RP5-1172A22.1	16	0.149778	0.0926243	-0.527717	-0.322237	-0.355344	-0.28845	-0.332324	0.276214	-0.00852532	0.42863	-0.0226993	0.202915	0.523175	0.0242247	-0.218024	0.654139	0.842905
ENSG00000254605	RP11-626H12.2	16	-0.00376206	0.00571594	-0.458117	-0.319154	-0.575991	-0.241908	-0.288438	0.488142	0.0107945	0.412915	-0.0503035	0.152056	0.484741	0.0832137	-0.180068	0.618757	0.860228
ENSG00000163364	LINC01116	16	0.0110312	-0.0701591	-0.242021	-0.25298	-0.0594902	-0.263621	-0.25624	0.366908	-0.0879378	0.182193	-0.0720601	0.189394	0.36619	-0.0234672	-0.24886	0.387107	0.680782
