# Supplementary material for: Comprehensive functional profiling of long non-coding RNAs through a novel pan-cancer integration approach and modular analysis of their protein-coding gene association networks
Source: BMC Genomics. 2019 Jun 3;20:454. doi: 10.1186/s12864-019-5850-7 (PMC6547491; doi:10.1186/s12864-019-5850-7)
Supplement: Supplementary file 6 — Table S3. Eigen-lnc coefficients (PC-MA scores) contributed by each protein coding gene. (XLSX 4910 kb) [file 12864_2019_5850_MOESM6_ESM.xlsx]

## Sheet: S3
S3: Eigen-lnc coefficients (PC-MA scores) contributed by each protein coding gene.
ENSEMBL ID	GENE	ME0	ME1	ME2	ME3	ME4	ME5	ME6	ME7	ME8	ME9	ME10	ME11	ME12	ME13	ME14	ME15	ME16
ENSG00000175592	FOSL1	-0.00671375	-0.00299175	-0.0138873	-0.0137258	-0.0187371	-0.00819561	-0.00974217	0.0361747	-0.00306928	-0.000998129	-0.00214141	0.00281583	-0.00524732	0.0230579	-0.00669623	0.0201211	0.0128204
ENSG00000165046	LETM2	0.00253658	0.00600144	-0.00527781	-0.0023033	0.0080758	0.0120559	-0.0084715	0.033825	0.0162869	-0.00170872	0.00235251	-0.0106182	-0.00146686	0.0030407	0.00743234	0.00823614	0.00953835
ENSG00000006327	TNFRSF12A	-0.00804083	-0.00478364	-0.0168196	-0.0137682	-0.01793	-0.0177209	-0.0228624	0.0332174	-0.00958339	-0.00186066	-0.0109125	0.0130535	-0.0027739	0.0197629	-0.0199569	0.0215239	0.0259214
ENSG00000147509	RGS20	0.00764709	0.00421243	-0.00456511	-0.00405849	-0.00115813	-0.00682971	0.0117052	0.033196	-0.000747013	-0.00134722	0.019089	-0.00408039	-0.003935	-0.00679862	0.00624519	0.00703492	0.00333047
ENSG00000058085	LAMC2	-0.0106572	-0.0105052	-0.00547565	-0.0109899	-0.0125608	-0.00123004	-0.0108302	0.0317035	-0.00356759	-0.00369571	-0.00342684	-0.000201812	-0.00209855	0.00974305	-0.00134854	0.0101192	0.0133074
ENSG00000140950	TLDC1	-0.00528121	-0.011351	0.00442626	-0.00984966	-0.00963892	0.00310073	-0.00728958	0.0309987	-0.00616877	-0.00690106	-0.000474039	-0.011158	-0.00567826	0.000318669	0.00315244	-0.000263519	0.0026128
ENSG00000005884	ITGA3	-0.0121529	-0.00679318	-0.0100647	-0.00876764	-0.00171655	-0.0116591	-0.0124466	0.0303669	-0.00949509	-0.00323713	-0.00110945	0.00145941	0.000453111	-0.00169001	-0.00995799	0.0155673	0.00837396
ENSG00000120708	TGFBI	-0.00697532	-0.00576123	-0.0166787	-0.0133134	-0.019704	-0.00814471	-0.0152268	0.0300389	-0.00431871	0.00733804	-0.0107343	0.00437128	0.00668214	-0.00344074	-0.0130796	0.0222223	0.0347446
ENSG00000100558	PLEK2	0.00149552	0.00360336	-0.0123338	-0.00540076	-0.00559227	-0.00281642	-0.00567887	0.0298698	-0.000412324	-0.00294677	-0.0005819	0.000378564	-0.0066344	0.00178103	-0.0015098	0.0118385	0.010532
ENSG00000105974	CAV1	-0.00514041	-0.0129613	-0.00982497	-0.0160286	-0.0136907	-0.00993897	-0.0191744	0.0297258	-0.0100344	0.00247382	-0.0106489	0.00682758	0.0218829	0.0150552	-0.0155182	0.0108861	0.0193128
ENSG00000122861	PLAU	-0.0162532	-0.0139449	-0.0150526	-0.0178478	-0.0204613	-0.0137131	-0.00502703	0.0296706	-0.00952328	0.00603252	-0.0105823	0.00961934	0.000550086	0.00503888	-0.0185412	0.0268053	0.0388421
ENSG00000185567	AHNAK2	-0.00478981	-0.00587279	-0.0106995	-0.0107065	-0.0122945	-0.0114443	-0.0070959	0.0295786	-0.0045612	-0.00505644	0.0116703	-0.00291723	0.00637389	0.00161425	0.00138297	0.0151627	0.0172859
ENSG00000110218	PANX1	-0.00917458	-0.0174386	0.00306158	-0.0175236	-0.0117191	0.00931168	-0.00764606	0.0295096	-0.0106046	0.000355321	-0.00575277	-0.0114009	-0.00142795	0.00218269	0.00371593	0.00405868	0.0142024
ENSG00000147689	FAM83A	0.000462385	-0.00257443	-0.00809668	-0.00854815	-0.00702286	-0.00143598	-0.00181107	0.0290631	0.000448283	-0.00296952	-0.001616	-0.000851271	-0.00825812	0.00146584	-0.000624828	0.00751058	0.00426852
ENSG00000183696	UPP1	-0.00791202	0.000388828	-0.0200803	-0.014491	-0.0243128	-0.0214877	-0.00229063	0.0289167	-0.00847465	0.00405935	-0.00320633	0.0143054	-0.0053691	0.0187489	-0.0151674	0.0254888	0.0106565
ENSG00000106366	SERPINE1	-0.00847496	-0.0141001	-0.0120206	-0.0194394	-0.0143392	-0.012323	-0.0155656	0.0289086	-0.00780991	0.00357738	-0.00690777	0.00379859	0.00399722	0.0126875	-0.014046	0.0153882	0.0242196
ENSG00000156535	CD109	0.00302431	-0.00733171	0.000350518	-0.0095184	-0.0104093	-0.0121738	0.00309992	0.0289057	0.00514675	-0.00265463	-0.00234145	0.0152516	0.00745948	-0.0061935	-0.0112458	0.00735386	0.0206573
ENSG00000128578	STRIP2	0.00485682	0.00214704	0.00126411	3.20047e-05	0.00334952	0.00409189	0.0206007	0.0287783	0.00175325	0.00186652	0.00996958	-0.00369253	-0.00683096	-0.0151543	0.00776649	0.00484789	0.00535916
ENSG00000188910	GJB3	-0.00466028	-0.00324923	-0.00893312	-0.00826202	-0.011108	-0.00250371	-0.00302477	0.0287295	-0.00469437	-0.00363069	-0.00259006	-0.000610948	-0.00732148	0.000568129	-0.00171104	0.0106821	0.00406035
ENSG00000135318	NT5E	-0.00437922	-0.0109721	-0.00648688	-0.011901	-0.0149011	0.00268847	-0.0112373	0.0286002	-0.00522597	0.00306216	-0.00335874	-0.0053128	0.00839456	0.000695626	0.000457937	0.0128383	0.0214924
ENSG00000183876	ARSI	0.00395126	-0.00267439	-0.00719638	-0.0103595	-0.00921268	-0.00694529	-0.00750764	0.0283856	0.000326482	0.00148753	-0.00236382	0.0088283	0.00545174	0.00169915	-0.00597188	0.0115795	0.0387696
ENSG00000164543	STK17A	-0.0107966	-0.0120183	-0.00656495	-0.0139056	-0.0202911	-0.00174035	0.0103118	0.0283804	0.0106034	0.0153632	-0.00881796	0.00123269	0.00187749	-0.00799544	-0.00763527	0.0123121	0.0115125
ENSG00000158825	CDA	0.00532548	0.00135097	-0.0163904	-0.00902017	-0.00711034	-0.00485239	-0.00995631	0.028142	-0.00366943	0.00223972	-0.00484893	0.000824576	0.00309412	0.0122692	-0.00795849	0.0176018	0.0128238
ENSG00000174791	RIN1	-0.0104614	-0.000581533	-0.016238	-0.0074664	-0.00837712	-0.0108619	-0.0192261	0.0279581	-0.00987211	-0.00189875	0.012424	-0.00859268	-0.00422398	0.00625782	-0.00249526	0.0191271	0.0130832
ENSG00000089159	PXN	-0.0030964	-0.0067952	-0.00433572	-0.00711335	-0.00731852	-0.00225157	-0.00204244	0.0277663	-0.015548	-0.0020268	-0.00587455	0.00118298	-0.00269429	0.000291532	-0.004821	0.00982718	0.00965807
ENSG00000161638	ITGA5	-0.0153936	-0.0155614	-0.0146809	-0.0195103	-0.0199104	-0.015533	-0.0175804	0.0276813	-0.000749117	0.00440705	-0.0132301	0.00687791	0.0190471	0.00218432	-0.0184382	0.0165729	0.0362408
ENSG00000173156	RHOD	0.00405584	0.00345308	-0.012712	-0.00897353	-0.00269661	-0.00607323	-0.0165925	0.0275599	-0.009057	-0.00950786	7.04752e-05	0.00527141	-0.00431872	0.00991718	-0.00642221	0.0103406	0.00578107
ENSG00000072110	ACTN1	-0.0133137	-0.0157604	-0.00731564	-0.0163364	-0.0137845	-0.0167818	-0.00264122	0.0274676	-0.00545147	-0.00120961	0.00231246	0.000919554	0.0159289	0.000454554	-0.00887622	0.00654374	0.0205596
ENSG00000145107	TM4SF19	0.00426012	0.000996608	-0.00607811	-0.00708435	-0.00285083	-0.000951353	-0.00297282	0.0274634	0.000974905	0.00275713	-0.000688643	-0.000517539	-6.28456e-05	0.00738002	0.000619827	0.0119909	0.0118483
ENSG00000105971	CAV2	-0.00237933	-0.014716	-0.00435455	-0.0166293	-0.017169	-0.00941806	-0.0197461	0.0274473	-0.0119977	-0.00275958	-0.00319005	-0.000571061	0.0138797	0.015178	-0.00953868	0.00692519	0.0143912
ENSG00000100504	PYGL	0.00415714	-0.00573143	-0.00922801	-0.0115166	-0.00273535	-0.0156917	0.00472325	0.0272687	-0.00716998	-0.00268643	-0.00851487	0.0172045	-0.00149438	0.0045234	-0.0195423	0.0131998	0.0120209
ENSG00000072682	P4HA2	-0.00265653	-0.00298943	-0.011083	-0.0130444	-0.00989786	-0.0167216	-0.00618201	0.0271372	-0.00704788	-0.00322322	0.00130648	0.00381624	-0.00241227	0.00286279	-0.00907813	0.0150125	0.0196835
ENSG00000105928	DFNA5	-0.000112265	-0.0083479	-0.00489773	-0.0111694	-0.0146945	-0.00180902	0.00333221	0.0270214	-0.00619434	0.0036809	-0.00540977	0.00543114	0.00745285	-0.0113484	-0.00632366	0.0118287	0.020353
ENSG00000163814	CDCP1	-0.00804913	-0.0118373	-0.00689175	-0.0153825	-0.0112075	-0.00454209	-0.00371553	0.0269471	-0.00130344	-0.00240744	-0.00335797	0.00415537	-0.0123406	0.00954289	-0.00486806	0.0118754	0.006571
ENSG00000125148	MT2A	0.0020907	0.000214962	-0.0212479	-0.014925	-0.0177365	-0.0132014	-0.0121898	0.0267821	-0.00465716	0.00875875	-0.00943975	0.0111975	0.00113522	0.0198685	-0.0159921	0.0231525	0.011597
ENSG00000177494	ZBED2	0.00201849	0.000696966	-0.00468578	-0.00387714	-0.00385347	-0.000101875	-0.00192784	0.0264686	-0.00294642	0.00608819	0.000526946	-0.00103471	-0.00260242	0.00244349	-0.000905433	0.00744987	0.00481293
ENSG00000162302	RPS6KA4	-0.0092617	-0.00922918	-0.0106021	-0.0126764	-0.0166169	-0.00686539	-0.0175702	0.0264272	0.000364714	0.00496435	-0.00138251	0.00517806	-0.00818345	0.00607006	-0.00492733	0.0133304	0.00579618
ENSG00000066697	MSANTD3	-0.0145467	-0.0059463	-0.00398488	-0.0119587	-0.020065	-0.000201966	-9.64194e-05	0.0264067	0.00174497	-0.0016883	-0.00319301	-0.00227038	-0.0026189	-0.00794647	2.85968e-05	0.0108616	0.0139223
ENSG00000011422	PLAUR	-0.0162854	-0.013307	-0.0203579	-0.0218644	-0.0270018	-0.0188279	-0.0114068	0.026355	-0.000618951	0.0104252	-0.0114885	0.0105651	-0.00364821	0.000392054	-0.0185948	0.0307783	0.0306997
ENSG00000164465	DCBLD1	-0.00976103	-0.0120945	-0.00211874	-0.00865024	-0.0114756	-0.00281071	-0.0113938	0.0263243	-0.0107067	0.000573802	-0.000945936	-0.000294543	0.00086655	-0.000298764	-0.00133123	0.00992742	0.0249251
ENSG00000075618	FSCN1	-0.0219516	-0.00522315	-0.0128568	-0.010208	-0.0239272	-0.00904634	-0.0127695	0.0261989	-0.00435876	6.31909e-05	-0.00427248	0.00141461	0.0023191	0.0238693	-0.00482939	0.0173492	0.0204209
ENSG00000095752	IL11	0.0057112	0.00241681	-0.00257024	-0.00178272	-0.00104706	-0.00112264	-0.00698047	0.0261099	-0.00508044	0.00280553	0.00100413	0.000950284	0.00549831	0.0107633	0.00227791	0.0110183	0.0238474
ENSG00000196639	HRH1	-0.00290225	-0.00994665	-0.0066067	-0.0120079	-0.0162027	-0.0156244	-0.00333931	0.0259615	3.20485e-05	0.00199103	0.0010437	0.00554959	0.00707687	0.000295106	-0.00831375	0.015836	0.0251195
ENSG00000124120	TTPAL	-0.000700563	-0.00746941	0.0108343	0.000753468	-5.01003e-05	0.00970759	0.0109549	0.0256604	-0.00345228	-0.0039123	-0.000100688	-0.0109524	-0.00796351	-0.0115932	0.00438305	-0.00645863	0.00181247
ENSG00000109321	AREG	0.00117987	-0.00399271	-0.00615354	-0.00724124	-0.00362006	-0.00176128	-0.00162812	0.0256488	0.000795461	-0.00120287	-0.00348109	0.00219589	-0.000546024	0.00110907	-0.00340113	0.00782347	0.010168
ENSG00000057019	DCBLD2	-0.0135014	-0.00741013	0.00327848	-0.00226641	-0.0116648	-0.00361719	-0.000945724	0.0254476	-0.00546932	0.000348803	-0.00591147	0.00386303	0.00709225	-0.00443187	-0.00615926	0.00797796	0.0193273
ENSG00000029153	ARNTL2	-0.0108282	-0.0118251	-0.00292891	-0.0155988	-0.0184841	-0.00946169	-0.00207381	0.0253957	-0.00418446	0.00503163	0.00579858	-0.00127178	-0.00562005	0.0101479	-0.00106918	0.00778129	0.0101712
ENSG00000053747	LAMA3	0.000283586	-0.000580181	-0.00525545	-0.0024815	0.00369108	-0.000770163	-0.00269319	0.0253917	-0.00741322	-0.00354481	0.00290321	0.00370384	0.00192125	-0.00183518	6.24541e-05	0.00518886	0.00239055
ENSG00000197930	ERO1L	-0.0109299	-0.00777879	-0.00574791	-0.0114455	-0.0108765	-0.00201922	-0.00879463	0.0253837	-0.00521692	-0.00441311	-0.00110739	-0.00750012	-0.011514	0.0071121	-0.00144426	0.00725569	0.00712832
ENSG00000170779	CDCA4	-0.0279025	0.00299887	-0.00638633	-0.00170221	-0.0174912	0.00255607	0.00507341	0.0253148	0.0175823	-0.00343115	-0.00886531	-0.00242654	-0.0129207	0.0019542	-0.00559232	0.00735573	0.00286535
ENSG00000188015	S100A3	-0.000640131	0.00222604	-0.0117804	-0.00746454	-0.0123247	-0.00638162	-0.00471222	0.0251787	-0.00113975	0.00789725	-0.00437555	0.0111514	0.00480683	0.00523646	-0.0112586	0.0212055	0.0177779
ENSG00000019549	SNAI2	-0.00690992	-0.0096601	-0.00672531	-0.0121545	-0.0161936	0.00189635	-0.0155966	0.0251361	-0.0138506	0.000216327	-0.00339015	-0.000327467	0.0164022	-0.00114556	-0.00644241	0.0126938	0.0326118
ENSG00000115008	IL1A	0.00409935	-0.000844737	-0.00625922	-0.00734066	-0.00303992	-0.00278142	-0.000968741	0.025038	0.00102113	-0.00207044	-0.00148551	0.0040731	-0.00280131	0.00129095	0.000380157	0.00570395	0.0053973
ENSG00000051128	HOMER3	-0.0141531	0.00063512	-0.012918	-0.00749686	-0.0185483	-0.015354	-0.0043518	0.0249548	-0.0077893	-0.00265093	-0.0134507	0.0174004	-0.0001747	-0.00372417	-0.0172086	0.018874	0.0170401
ENSG00000196878	LAMB3	-0.00308934	-0.00806442	-0.00841088	-0.0127076	-0.0155143	-0.00197931	-0.0169178	0.0249359	0.000541208	-0.0034342	0.00641374	-0.00766978	0.000790098	0.00637752	0.0043198	0.010563	0.0105602
ENSG00000011426	ANLN	-0.010423	-0.00313491	-0.00143307	-0.00488269	-0.0180625	-0.00370219	0.0105803	0.0249347	0.0134492	-0.00384129	-0.00175414	0.000310132	-0.0151008	0.00264602	0.00137428	0.00469336	-0.00129439
ENSG00000189410	SH2D5	0.00370099	-0.000168202	-0.00384013	-0.00573034	-0.00276447	-0.00499223	0.0114372	0.0248736	0.00129316	-0.000779215	0.0455592	-0.00728382	-0.00574505	-0.00311435	0.0156476	0.00385872	0.000341178
ENSG00000150630	VEGFC	-0.000591301	-0.0064456	-0.0110823	-0.0107152	-0.0121945	-0.00441088	-0.0168731	0.0248137	-0.00411091	0.00749834	-0.00338498	0.0062618	0.0127604	0.00134218	-0.00450024	0.0157845	0.025926
ENSG00000178209	PLEC	-0.0124823	-0.012099	-0.00565397	-0.00682789	-0.00972881	-0.00485816	-0.00262027	0.0246427	-0.010899	-0.00473659	-0.00882661	0.00387526	-0.00242606	0.000420147	-0.00358491	0.00392677	0.0118393
ENSG00000176170	SPHK1	-0.0230362	-0.00434399	-0.0152225	-0.0122221	-0.0272383	-0.00623152	-0.00768692	0.0244869	-0.000862684	0.00744377	-0.00838049	0.00161955	0.00248627	0.00630562	-0.00539095	0.0227394	0.0327145
ENSG00000174564	IL20RB	0.00791424	0.00285144	-0.00617307	-0.00459495	-0.00537956	-0.00110705	-0.00553493	0.0244526	0.0127121	0.00177801	-0.000886193	0.000328165	-0.00618285	0.015726	0.000143612	0.0114271	0.00813368
ENSG00000087494	PTHLH	-0.00358044	-0.00353762	-0.00658019	-0.00881043	-0.00330415	-0.0111365	0.00465739	0.0244038	0.00146978	-0.00171079	0.00843675	0.00202085	0.00388725	-0.0113824	-0.00182461	0.00952533	0.0180632
ENSG00000070404	FSTL3	-0.00820108	-0.00396357	-0.0150832	-0.00861598	-0.00867371	-0.00873235	-0.0120123	0.02428	-0.00817523	0.000845808	-0.00603745	0.00678444	0.00602379	-0.000868972	-0.0111043	0.017728	0.0205
ENSG00000131015	ULBP2	0.00201455	-0.00071765	-0.003731	-0.00813956	-0.00735592	-0.000172565	-0.00255025	0.0242671	0.000377152	-0.0029663	0.000166155	-0.0022511	-0.00477951	0.0116634	0.00302617	0.0104669	0.0133476
ENSG00000137936	BCAR3	0.00827102	-0.00706976	-0.00238335	-0.0093265	0.00167483	-0.0128964	-0.00232946	0.0242326	-0.0109987	-0.00116419	-0.0018191	0.0114917	0.000983354	-0.00355505	-0.00781908	0.00395562	0.011823
ENSG00000100003	SEC14L2	0.0126875	-0.00557767	-0.00648534	-0.0103368	0.00395972	-0.00952338	-0.0127278	0.0241344	0.00601748	-0.00336942	-0.00515633	0.00584517	-0.00220291	0.000241943	-0.00517696	0.0034252	0.013955
ENSG00000105976	MET	0.00257897	-0.00858659	0.000704679	-0.00776975	-0.0143814	-0.0042206	-0.0134298	0.0240776	-0.0119122	-0.00312004	0.00237303	0.00180473	-0.00167437	0.00710738	-0.000270977	0.00628977	0.00233446
ENSG00000265190	ANXA8	0.000293492	-0.00202515	-0.0062967	-0.00647222	-0.00753212	-0.00176378	-0.00159506	0.024052	6.67865e-05	-0.00285397	-0.00135363	-0.000912898	-0.00422623	0.000918031	-0.000152608	0.00584288	0.00223884
ENSG00000264230	ANXA8L1	-0.0011957	-0.00244571	-0.00550669	-0.00590998	-0.00661653	-0.00183009	-0.00185698	0.0239346	-0.00118451	-0.00204989	-0.000685247	-0.000928875	-0.00382678	0.00126169	-0.000367459	0.00511283	0.00281121
ENSG00000149948	HMGA2	-0.000615946	0.000599857	0.00137583	0.000599751	-0.00440307	-0.000303121	-0.00670186	0.0239262	-0.010086	-0.00299147	-0.000800707	0.000268766	-0.00376766	0.00240602	0.000940841	0.00309134	0.00574179
ENSG00000176383	B3GNT4	0.00675965	0.00705586	-0.00277167	-0.00147567	-0.00119415	-0.0025074	0.011757	0.0239235	0.000781336	-0.00171093	0.0264717	-0.00327998	-0.00626817	0.0024272	0.0160405	0.00470549	0.00506453
ENSG00000103257	SLC7A5	-0.0103809	-0.00601722	-0.00963188	-0.0112155	-0.0187951	0.000851586	-0.00674365	0.0238278	0.0122118	-0.00133101	-0.00514138	-0.00311469	-0.0125241	0.0107685	0.000207352	0.00580469	-0.00349921
ENSG00000171867	PRNP	-0.0104116	-0.0112958	-0.00475675	-0.0132255	-0.0192965	-0.000500131	-0.00293617	0.0237663	-0.0153714	0.000970944	-0.000476994	-0.000556605	0.0061421	-0.00356439	-0.000301397	0.00592742	0.00806662
ENSG00000073008	PVR	-0.0104555	-0.0100799	-0.00369034	-0.0125872	-0.0141815	-0.00827994	0.00703758	0.0237054	-0.0016848	-0.00562412	0.00602922	-0.00960232	-0.00989911	0.000619131	-0.000423364	0.0018699	0.00146517
ENSG00000222047	C10ORF55	0.00200338	0.00102269	-0.00380447	-0.00388054	-0.00422083	-0.00125862	-0.000585538	0.0236467	0.0007601	0.00283752	-0.00168985	-0.000700478	-0.00114059	0.00174509	-0.000767413	0.00684519	0.0067106
ENSG00000168487	BMP1	-0.0158582	-0.0071086	-0.0104693	-0.00599396	-0.0181902	0.000198259	-0.0142317	0.0236217	-0.011738	0.000907394	-0.0130443	0.000557793	0.00961174	-9.85257e-05	-0.00837045	0.0180447	0.0440086
ENSG00000166130	IKBIP	-0.0120491	-0.00381733	-0.00943463	-0.0099808	-0.0182864	-0.00311412	-0.0152551	0.0236116	0.000162786	0.00783437	-0.0111121	0.00452526	0.00686142	0.00199492	-0.0111656	0.0171996	0.0326185
ENSG00000196754	S100A2	-0.002909	-0.000647883	-0.0132636	-0.00987804	-0.0151772	-0.0123416	-0.00603309	0.023495	-0.00597207	-0.00326622	-0.00861465	0.018914	-0.00185318	0.00167735	-0.0141565	0.0177261	0.0128805
ENSG00000169258	GPRIN1	-0.0106096	-0.000948579	-0.000949153	-0.00398186	-0.00648459	0.0194581	0.0125661	0.0234933	4.82192e-05	-0.00223732	0.0149104	-0.0255013	-0.00945672	-0.00956805	0.0251534	0.00156464	0.00351818
ENSG00000117394	SLC2A1	-0.0116015	-0.0112213	-0.00159311	-0.0132962	-0.00837716	-0.00223079	-0.0112135	0.0234373	-0.00302871	-0.0102296	-0.00403462	-0.00261761	-0.0120868	0.0249422	-0.00205632	0.00129895	0.00320065
ENSG00000111817	DSE	-0.00898355	-0.0211937	-0.00197302	-0.0165613	-0.0184617	-0.00806385	-0.00888444	0.0233929	-0.0127326	0.0113311	-0.0136344	0.0108735	0.0128656	-0.00367944	-0.0116878	0.0116046	0.0283149
ENSG00000176014	TUBB6	-0.0137319	-0.000660826	-0.0182547	-0.011921	-0.0264404	-0.0183972	-0.00241371	0.0233036	-0.00342216	0.00449971	-0.00960791	0.0127919	0.0167277	0.00110185	-0.0193373	0.019527	0.0217029
ENSG00000164400	CSF2	0.00216264	0.00109827	-0.00463876	-0.0047608	-0.00389969	-0.00122887	-0.00180291	0.023259	0.000766545	0.00562167	-0.000803551	-0.000363117	0.000963904	0.00105268	-0.000742596	0.00791985	0.00926641
ENSG00000097021	ACOT7	-0.00653959	0.000306574	-0.0117013	-0.0139663	-0.012804	-0.000316721	-0.00105265	0.0232249	0.00874231	0.00106228	0.0172784	-0.0148004	-0.0133471	0.0136079	0.0128695	0.00826313	-0.0022122
ENSG00000175505	CLCF1	-0.00493321	-0.00284426	-0.00679662	-0.00166471	-0.0044076	-0.00800644	-0.0165706	0.0231437	-0.00032808	-0.000247731	-0.00244151	0.00221564	0.00107148	-0.000815777	-0.00732914	0.0094582	0.00952785
ENSG00000105355	PLIN3	-0.00475937	-0.00923853	-0.0107094	-0.0165468	-0.00890338	-0.01878	-0.00242738	0.0231081	0.00223802	0.000273647	-0.0137597	0.0130939	-0.00606342	0.000846182	-0.0197117	0.013044	0.0106755
ENSG00000198910	L1CAM	0.000171545	0.00105139	-0.000426694	-0.00234652	-0.00266501	0.0179641	-0.00320717	0.0231039	0.000733155	0.00264618	0.01601	-0.0244466	0.000620409	0.013977	0.0234215	0.00465998	0.00827185
ENSG00000163235	TGFA	0.00108505	-0.00772464	-0.00123154	-0.00964647	-0.00743129	0.00998603	-0.0048123	0.022986	-0.00868015	-0.0051721	0.000928312	-0.0106688	-0.00310063	0.00120613	0.00641436	0.00664286	0.00315547
ENSG00000171241	SHCBP1	-0.0138386	-0.00206694	-0.00284726	-0.00735965	-0.0180778	-0.000581881	0.0130952	0.0229354	0.0159409	0.00151803	-0.00607078	0.00209155	-0.0151632	-0.00228415	-0.00657428	0.00511385	-0.00299606
ENSG00000196923	PDLIM7	-0.0218534	-0.00265996	-0.0154253	-0.00583241	-0.0200059	-0.0114752	-0.0061916	0.0228587	-0.00686667	0.0024613	-0.00636108	0.0045132	0.025167	-0.00644771	-0.0105456	0.0163141	0.0370242
ENSG00000174370	C11ORF45	0.00852159	0.0029003	0.00412774	-0.00140013	0.00145454	-0.0022724	-0.00445855	0.0228561	-0.00958072	0.00605513	0.00210675	0.0118932	-0.000867402	0.00852155	-0.00321021	0.0111733	0.00502929
ENSG00000153294	GPR115	0.00460234	-0.00169441	-0.00409427	-0.00490528	-0.0030081	-0.00100478	-0.00181411	0.0228491	0.000442356	-0.00288411	-0.00131859	-0.00100566	-0.00367674	0.00104752	-0.000470496	0.00292297	0.00497512
ENSG00000136943	CTSV	0.00560187	0.00412829	-0.00262965	-0.00277716	-0.0107588	0.000101494	-0.00345102	0.0227446	0.00258075	-0.00605693	-2.56792e-05	0.00595225	-0.00636678	0.00922052	-0.000690373	0.00429373	0.000771242
ENSG00000124225	PMEPA1	-0.0152647	-0.0109521	-0.00976129	-0.011687	-0.0133975	-0.0129802	-0.00787263	0.02269	-0.0121219	-0.00349521	-0.00190757	-0.00246924	0.00584552	0.000344545	-0.00469698	0.0126832	0.0309797
ENSG00000124731	TREM1	-0.0017845	-0.00409275	-0.0131142	-0.0158732	-0.0157489	-0.00691656	-0.00670502	0.0226721	0.000694991	0.00608664	-0.00353244	0.00391061	-0.00220863	0.00407533	-0.00646838	0.0222236	0.0223244
ENSG00000146112	PPP1R18	-0.0195298	-0.01669	-0.0118462	-0.0151887	-0.0275641	-0.00401456	0.000950487	0.0226372	0.00606398	0.0254891	-0.0185556	0.00565275	0.0104044	-0.0141453	-0.0127162	0.016732	0.0196124
ENSG00000161653	NAGS	0.0131259	0.00498184	-0.000991778	0.00107094	0.0130892	0.00156107	-0.00342706	0.0226316	0.000948538	-0.000738429	0.00264316	-0.00037882	0.000658921	0.00185954	-0.00160282	0.00474288	0.008292
ENSG00000188766	SPRED3	-0.00125739	0.00278891	0.00250409	0.00221382	0.00226132	0.000523645	0.00963971	0.0225877	0.00160806	0.00439934	0.010071	-0.0146809	0.00543258	0.00202173	0.00641867	0.00806922	0.0224955
ENSG00000071054	MAP4K4	-0.0197448	-0.0171587	0.00148225	-0.0112236	-0.0207396	-0.000819388	0.0122461	0.0223955	0.0088731	-0.00225086	-0.00542811	-0.00272982	0.000966906	-0.0117783	-0.000460203	0.0016848	0.018088
ENSG00000115363	EVA1A	0.00503916	-0.00267758	-0.0060103	-0.00736966	-0.0154878	0.000230301	-0.0167093	0.022358	-0.0112617	0.00133628	-0.00300713	0.0058071	0.0042143	0.00287577	-0.000674293	0.0126966	0.0261717
ENSG00000132603	NIP7	-0.00851068	-0.00524727	0.000944055	-0.0080321	-0.012633	0.00333243	0.00648938	0.0223386	0.00101436	-0.00431057	-0.00908989	-0.00109376	-0.0142885	0.00930449	-0.00486402	0.0029346	-0.00316245
ENSG00000175793	SFN	-0.00507083	2.13193e-05	-0.013911	-0.0104955	-0.0120205	-0.00174467	-0.00871612	0.0223262	-0.00563796	-0.00628202	-0.00193458	0.0022663	-0.00899225	0.0096724	-0.00298224	0.0135566	-0.000550305
ENSG00000171310	CHST11	-0.0158547	-0.0163085	-0.00749511	-0.0179782	-0.022855	0.0113595	-0.00732964	0.0222576	0.014332	0.0175468	-0.00926173	-0.0139315	0.00443615	0.0108618	0.00508253	0.0101006	0.0206603
ENSG00000146242	TPBG	-0.00646279	-0.00911285	-0.00156055	-0.00881297	0.00177726	-0.00504236	-0.00389976	0.0222531	-0.0119844	-0.00650116	0.0080047	-0.000371233	-0.000356629	0.00415628	0.00257678	0.00762464	0.0143854
ENSG00000155252	PI4K2A	-0.00803836	-0.0107405	-0.00770754	-0.0167227	-0.00599087	-0.00383142	0.00885457	0.02225	0.000951374	0.00721487	-0.00249469	-0.0021016	-0.00405323	-0.00851373	-0.00245306	0.0145036	0.0081921
ENSG00000026508	CD44	-0.00275067	-0.0115511	-0.00994169	-0.0168653	-0.00500538	-0.0160105	-0.0050906	0.0222183	-0.0016721	0.00778527	-0.013739	0.0158818	3.84491e-05	0.00111836	-0.0219345	0.0134732	0.00511009
ENSG00000100097	LGALS1	-0.00532914	-0.00293449	-0.0193281	-0.0165604	-0.0120282	-0.0201637	-0.0173885	0.0221999	-0.000746795	0.00754025	-0.000689213	0.00736696	0.0123086	0.00024905	-0.0149546	0.0195281	0.0260446
ENSG00000060558	GNA15	-0.00421142	-0.00537144	-0.0190019	-0.0169281	-0.0133901	-0.0187658	-0.00787695	0.0221444	0.0238883	0.0104936	-0.00636832	0.0162172	-0.00361513	-0.00295295	-0.0157999	0.0298349	0.00450083
ENSG00000151917	BEND6	0.00742106	-0.000793065	0.00300306	-0.00553313	-0.00772122	0.0010506	0.0110513	0.0221275	-0.00242281	0.00399252	0.0164543	-0.00639685	0.00997953	-0.00196949	0.0118826	0.00874793	0.0292666
ENSG00000133818	RRAS2	-0.000803853	-0.00955463	0.000473326	-0.0111642	-0.0138261	-0.00181961	-0.00580273	0.0220984	-0.000159063	-0.00521936	-0.0100288	0.00570852	-0.00704691	0.0269266	-0.00635937	0.00150171	0.00267156
ENSG00000120254	MTHFD1L	-0.0228521	-0.00763495	-0.00808247	-0.0132974	-0.0296326	-0.00337337	-0.00477764	0.0220982	0.0101531	0.000493187	-0.0105089	0.00542791	-0.00964082	0.0209189	-0.00536923	0.0150662	0.00901373
ENSG00000138311	ZNF365	0.00775351	0.00135263	-0.000873831	-0.00539461	0.0019751	-0.00197898	0.000376529	0.0220814	-0.00282394	0.00150853	0.0269394	-0.00971181	0.00395187	0.00155615	0.0146894	0.00722929	0.0262812
ENSG00000179431	FJX1	-0.00892169	0.00119552	-0.0124563	-0.0049277	-0.00985833	-0.0037573	-0.0120389	0.0220461	-0.00567501	-0.00109678	-0.00832728	0.00177609	0.00321647	0.00260092	-0.0058596	0.013817	0.0125856
ENSG00000089327	FXYD5	-0.0101005	6.86116e-05	-0.0239537	-0.011532	-0.0192144	-0.0159586	-0.016261	0.0220149	0.00945177	0.0139292	-0.0130257	0.0158755	0.00463785	0.0185273	-0.0199285	0.029695	0.0132027
ENSG00000143322	ABL2	-0.0214945	-0.0172619	0.00631261	-0.00514219	-0.00843184	0.0159999	0.01624	0.0219805	-0.00767229	0.000299946	-0.00636296	-0.0156482	0.0018553	-0.00951924	0.00843831	0.00301067	0.0162282
ENSG00000123892	RAB38	0.00548582	-0.00288819	-0.00152183	-0.00848408	0.0014617	-0.0015541	-0.00857099	0.0219422	-0.0143526	-0.00563591	1.14477e-05	0.000307633	-0.000762404	0.00367843	-0.000599695	0.00468436	0.00460708
ENSG00000122641	INHBA	-0.00549683	-0.011116	-0.00753329	-0.0137099	-0.0137591	-0.00288799	-0.00865286	0.0219072	0.000434813	0.00307003	-0.00107994	0.00612691	0.0128358	0.000212624	-0.00236071	0.0129584	0.0402641
ENSG00000154764	WNT7A	0.00179701	0.000806811	-0.00315479	-0.00328788	-0.00363011	4.86135e-05	-0.00126501	0.0218632	0.00121047	-0.000180445	0.0149077	-0.00404424	-0.00263807	0.00162326	0.00760555	0.00519044	0.00821543
ENSG00000130270	ATP8B3	0.000632318	0.0081287	0.000754632	0.00476819	0.00552461	5.54911e-05	0.0154769	0.0218216	0.0280266	0.00562917	0.00121675	0.00116412	0.000800174	-0.00990561	0.000989262	0.00791846	0.0128399
ENSG00000251201	TMED7-TICAM2	0.0101105	-0.00323605	0.00566061	-0.00765956	0.000870939	-0.000129083	0.000564571	0.0217894	0.0010886	0.00368955	-5.1455e-05	0.00143534	-0.00140498	0.00202909	0.000452797	0.00574242	0.0154019
ENSG00000105810	CDK6	-0.00694061	-0.00639735	0.00334737	-0.00260106	-0.0125302	0.000967861	-0.011977	0.0216826	0.0190579	0.000917749	-0.00574356	0.000243894	0.00081502	0.00963803	-0.00516615	0.00232069	0.009574
ENSG00000167779	IGFBP6	-0.00797865	0.000263108	-0.0174276	-0.00989832	-0.0109265	-0.00989831	-0.00670333	0.0216805	-0.00134672	0.00397245	0.007865	-0.00469058	0.0116342	-0.00181722	-0.00275966	0.0204952	0.0159055
ENSG00000164086	DUSP7	-0.0164513	-0.0128563	-0.00540453	-0.0104094	-0.0182574	0.0049604	-0.0116109	0.0215677	-0.00582737	-0.00150468	0.00426651	-0.0145939	0.00135935	0.00541987	0.00841303	0.00691106	0.0102369
ENSG00000181649	PHLDA2	0.00122898	0.0031964	-0.0119493	-0.00848274	-0.00557251	-0.00168065	-0.00340884	0.0215481	0.000767286	-0.00396262	-0.000736423	-0.000303403	-0.00998576	0.0119959	0.000563794	0.014346	0.00640719
ENSG00000155090	KLF10	-0.00561365	-0.0164898	0.00283877	-0.0120649	-0.00665453	0.00150916	-0.00418616	0.021535	-0.0157921	-0.0038136	-0.00123277	-0.00759542	0.00941654	-0.00335129	-0.00103934	-0.00207471	0.0116905
ENSG00000113356	POLR3G	-0.00599858	0.00094098	-0.00139404	-0.00367322	-0.0122517	0.00472635	0.00185478	0.0215071	0.00159622	-0.000730373	-0.000499635	-0.000124308	-0.0110833	0.0230478	0.00056321	0.00686918	0.00281059
ENSG00000128641	MYO1B	-0.00349617	-0.0142787	0.00170236	-0.0102095	-0.00806792	-0.00314423	0.00989511	0.0212995	-0.00592266	-0.00504347	0.00203257	-0.0103789	0.0008314	-0.0118201	-0.000337099	0.00164718	0.0173406
ENSG00000142227	EMP3	-0.00972209	-0.00177552	-0.0239179	-0.0157073	-0.0216335	-0.0229128	-0.015277	0.0212584	0.00153741	0.0204462	-0.00174841	0.010535	0.0125433	-0.0049759	-0.0187012	0.0317003	0.0279733
ENSG00000123130	ACOT9	-0.00821729	-0.00322409	-0.00922958	-0.0091615	-0.0226453	-0.0132437	-0.00285051	0.0212426	-0.012774	0.00603052	-0.00592413	0.00801562	0.00368384	0.00131742	-0.0128704	0.0165905	0.0141635
ENSG00000073792	IGF2BP2	-0.011074	-0.00152893	0.0017045	0.00130024	-0.0107947	-0.00170085	-0.00495889	0.0212286	-0.00578417	-0.00526972	-0.000984752	-0.00209001	-0.00791754	0.0180201	-0.00158046	0.00513532	0.00423747
ENSG00000198768	APCDD1L	0.00387833	0.00267861	-0.00132611	-0.000697843	-0.004385	-0.000386574	0.000355032	0.0211907	0.000978294	0.00163813	0.000587913	-0.00242971	0.00146544	0.00132518	0.0014422	0.00527938	0.0161911
ENSG00000118263	KLF7	-0.00654115	-0.0149236	0.00809991	-0.00400057	-0.00741878	0.00368748	0.0152239	0.021188	0.00249003	-0.00128824	-0.00525905	-0.00392155	0.0117859	-0.0152587	0.00196158	-0.00315367	0.0138692
ENSG00000075213	SEMA3A	0.00597719	6.49985e-05	0.00166894	-0.00272907	-0.000570082	-0.00561928	-0.00532365	0.0211588	0.00104366	0.00470458	0.00748648	0.00582499	0.00544262	0.000822874	-0.00224703	0.0056677	0.0150939
ENSG00000169607	CKAP2L	-0.0115704	-0.00428568	0.00509989	-0.00296488	-0.0125374	0.00299161	0.0119865	0.0211584	0.0162488	-0.00413181	-0.00168887	0.000833222	-0.014966	-0.0037895	-0.000487699	-0.00263233	-0.00524498
ENSG00000177674	AGTRAP	-0.000405229	0.00258924	-0.0144523	-0.0083121	-0.00402729	-0.0229196	-0.0024706	0.0211579	0.000633776	0.00375166	-0.0144186	0.022043	-0.0070726	0.00146235	-0.0249456	0.0225362	0.00471168
ENSG00000138180	CEP55	-0.0183749	-0.00250094	-0.00415198	-0.00615379	-0.0195722	-0.00156784	0.00954053	0.0211403	0.0213609	-0.000922566	-0.00466617	0.000602607	-0.0185526	-0.00395259	-0.00264779	0.00486747	-0.00538796
ENSG00000104892	KLC3	-0.00310382	0.00144045	-0.0050358	-0.00475639	-0.00838366	-0.00104903	0.00227906	0.021132	-0.0062591	-0.00701459	0.000546105	-0.000293925	-0.00623932	0.00701836	-0.00185642	0.00679535	0.00114721
ENSG00000132429	POPDC3	0.00371406	0.00429394	-0.00183963	-0.0022213	-0.000640071	-0.00634996	0.012225	0.0211284	0.00135535	0.000831373	0.0187156	-0.00383528	-0.00724504	-0.0014565	0.0078623	0.00729654	0.00721955
ENSG00000137692	DCUN1D5	-0.0118103	0.0003022	-0.00548674	-0.0109999	-0.0142274	-0.00130058	0.00142129	0.0211229	0.00189316	-0.00297297	-0.00258378	-0.000944086	-0.011353	0.0143487	0.00181242	0.00778556	0.00504508
ENSG00000107130	NCS1	-0.010085	-0.00562375	-0.00632522	-0.0132651	-0.0199502	-0.00596272	-0.00698607	0.0211094	-0.00890198	-0.00334702	0.0210775	-0.00941107	0.0111795	0.00700275	0.0138513	0.00616771	0.0102365
ENSG00000249590	RP4-539M6.19	0.0101723	0.00776374	-0.00841586	-0.00748303	-0.00105329	0.00465798	-0.00169982	0.0210326	0.00498519	-0.000344957	0.00291472	-0.0023995	-0.00408983	0.000781927	0.00258306	0.00830466	0.00850397
ENSG00000065618	COL17A1	0.00175238	0.000539898	-0.00755971	-0.00578598	-0.00637288	-0.000848093	0.0102937	0.0210308	0.00330936	-0.00243293	-9.1151e-05	-0.000541147	0.00482465	-0.0180245	-0.00288998	0.0085891	0.0108759
ENSG00000258838	ERCC6-PGBD3	0.00425432	-0.006156	0.011761	-0.00423556	0.00580626	0.0129134	0.0156037	0.0210236	0.00150553	0.000709553	0.000352293	-0.00679527	-0.00179615	-0.00631112	0.00658715	-0.0014371	0.00368658
ENSG00000171877	FRMD5	0.00182357	-0.000131558	-0.000848812	-0.00173722	-0.00442044	-0.00424197	0.0155397	0.0209624	0.000814265	0.000147395	-0.013391	0.0118962	-0.00535178	-0.00174887	-0.00614113	0.00579609	0.00862007
ENSG00000101189	MRGBP	-0.0188077	0.00843047	-0.00554745	0.00415641	-0.011298	-0.0047862	-0.00150388	0.0209052	0.00163831	-0.00592147	-0.00205375	-0.000215522	-0.0151359	0.00238974	-0.00665617	0.00818265	9.97275e-05
ENSG00000141526	SLC16A3	-0.015219	-0.00892567	-0.0136808	-0.0167841	-0.016753	-0.0165599	-0.0104685	0.020904	-0.000636943	0.00279376	-0.0141293	0.0138983	-0.00678792	0.0166802	-0.0161995	0.0191646	0.0168392
ENSG00000119714	GPR68	0.000541062	-0.00640762	-0.0101188	-0.0110952	-0.00745413	-0.00264984	0.00225867	0.0208939	-0.00739061	0.0163417	0.00538421	0.00234371	0.0115433	-0.00847623	0.00541995	0.0176715	0.0288209
ENSG00000105329	TGFB1	-0.0133878	-0.00822318	-0.0177815	-0.0136758	-0.0150163	-0.0203528	-0.00648372	0.0208687	0.000939027	0.0137854	-0.0176785	0.0192431	0.00938605	-0.00789466	-0.0250014	0.024436	0.0284993
ENSG00000023608	SNAPC1	-0.00708748	-0.00319278	0.00362276	-0.00299564	-0.00589546	0.00166049	0.0176594	0.0208616	-0.00484267	-0.00421095	-0.0091003	0.00629756	-0.000108407	-0.00459068	-0.00565248	0.00261175	0.00768495
ENSG00000166250	CLMP	0.000822033	-0.00860361	-0.00741741	-0.011988	-0.0180435	-0.00114453	-0.0162125	0.0208254	-2.13581e-05	0.0105334	-0.00222528	-0.00144415	0.0177739	0.00366144	-0.000802446	0.0118829	0.034734
ENSG00000158023	WDR66	0.00688143	0.00975052	-0.00336349	0.0032792	0.00630688	-0.00735203	0.00809585	0.0207912	0.00433334	-0.00160148	0.00566892	0.0122355	-0.00429047	0.00146171	-0.00263002	0.00797469	0.00408738
ENSG00000068489	PRR11	-0.0162194	-0.0059853	0.00254201	-0.00588146	-0.0166106	-0.0027587	-0.000374432	0.0207869	0.0195333	-0.00176205	-0.0115792	0.00791239	-0.0158507	0.00703293	-0.00681334	0.000923753	-0.00238163
ENSG00000163568	AIM2	0.00395712	-8.5842e-05	-0.00626024	-0.003795	-0.0096792	0.00529573	0.00426049	0.0207557	-0.000959763	0.0227658	-0.00277585	0.00547523	-0.00530332	-0.00830943	-7.5067e-05	0.0144979	0.00570576
ENSG00000157168	NRG1	0.0128765	0.00182816	0.00204633	-0.00368013	-0.000105063	0.00192107	-0.0005548	0.0206559	0.00069178	-0.00253907	0.0105744	-0.00136939	0.0015835	0.00638492	0.00828925	0.00283117	0.00992994
ENSG00000111711	GOLT1B	-0.00677677	-0.0107911	0.00349191	-0.0128691	-0.0116097	0.000705536	0.00376776	0.02065	-0.00461315	-0.000439866	-0.000802087	-0.000160198	-0.00901343	0.00247907	0.00261352	0.00360297	0.00997856
ENSG00000111012	CYP27B1	0.00744712	0.00556768	-0.00052665	0.0026983	0.00129263	0.00450514	0.00520343	0.0206243	0.00146711	0.00865371	0.00389109	0.00424417	-0.00562875	-0.00437758	0.0017746	0.00871985	0.00276698
ENSG00000173559	NABP1	-0.011005	-0.00974236	-0.0058744	-0.00259452	-0.0213861	-0.00593686	0.00890751	0.0206154	-0.0079212	0.015242	-0.0120029	0.0115093	0.00146349	-0.0151237	-0.0132124	0.0158058	0.00566558
ENSG00000127824	TUBA4A	-0.00127851	-0.00535867	-0.0124769	-0.0153605	-0.0118594	-0.0121473	-0.00834487	0.0206075	-0.00148332	0.00149995	0.0213725	-0.0045387	-0.00187636	-0.00374074	0.00609746	0.00876779	-0.00293973
ENSG00000158292	GPR153	-0.00433546	-0.00337388	-0.00406254	-0.00317606	-0.0121893	-0.000481357	0.00779049	0.0206066	-0.00297156	-0.000745902	0.00124382	-0.000451474	0.00613371	-0.0124916	0.00504575	0.00825486	0.0125514
ENSG00000172216	CEBPB	-0.000787165	8.00572e-05	-0.0216514	-0.0117192	-0.0236018	-0.0221883	-0.0166071	0.020584	-0.00902163	0.00822545	-0.00891675	0.0149712	0.000589737	0.00866032	-0.0183703	0.0263208	0.00719163
ENSG00000170425	ADORA2B	-0.00241822	-0.002042	-0.00337215	-0.00676898	-0.00839854	-0.00427692	-0.00181355	0.020565	-0.00221724	-0.0053505	0.0118599	-0.0089338	-0.00439405	0.0133708	0.00471724	0.00633514	0.00425755
ENSG00000070882	OSBPL3	-0.00608698	-0.00715965	-0.00158158	-0.000473747	-0.0150861	-0.0167739	0.0197724	0.0205229	-0.00640664	0.00957438	-0.00530606	0.0144114	-0.00482254	-0.015591	-0.0146514	0.0110224	0.0088205
ENSG00000184363	PKP3	-0.000611916	-0.00164904	-0.00655422	-0.00509056	-0.00415758	-0.00111748	-0.0125351	0.0205228	-0.0154792	-0.0127915	-0.00158521	-0.00156399	-0.0154791	0.0144748	-0.00302912	0.00336975	-0.00693144
ENSG00000171314	PGAM1	-0.00261062	-0.0183104	-0.00239015	-0.0250185	-0.0087234	-0.00296176	-0.0030798	0.0205021	-0.00324607	-0.0049637	-0.00345248	-0.000937524	-0.0109332	0.0173507	-0.000712581	-0.00218481	0.00272865
ENSG00000126787	DLGAP5	-0.0184554	-0.0031088	-0.00102635	-0.00545066	-0.0182958	0.000252689	0.0111159	0.0204933	0.0213489	-0.00216778	-0.00261944	-0.000206774	-0.0176602	0.00517487	-0.00139256	0.000120282	-0.00361142
ENSG00000197261	C6ORF141	0.00245491	0.00462344	-0.000164912	0.0044954	0.00526343	-0.00380774	-0.00199871	0.0204856	-0.00890268	-0.000614408	0.000821267	0.00361658	-0.0046773	0.00217247	-0.005395	0.00365291	-0.000723332
ENSG00000151014	CCRN4L	-0.00340598	-0.0157995	0.00066273	-0.0186838	-0.000800493	0.000551024	0.00152162	0.0204843	-0.00546549	-0.00238063	0.0042825	-0.0145903	-0.00796789	0.0159956	0.00720324	-0.00260954	0.000910098
ENSG00000112559	MDFI	-0.0178678	-0.00197311	-0.00670376	-0.00367947	-0.0171983	0.00463172	-0.00114607	0.0204143	-0.00565898	-0.00561135	-0.0104386	-0.00229292	0.00264004	0.00250897	0.00139191	0.00802655	0.0126385
ENSG00000095383	TBC1D2	-0.000154751	-0.0059417	-0.0110274	-0.0119003	-0.00737724	0.002337	-0.00580103	0.0203982	-0.0124909	-8.96575e-05	-0.00754869	0.000149016	-0.00339377	0.00259727	-0.00354136	0.0169612	0.0119578
ENSG00000145623	OSMR	-0.011747	-0.017917	-0.00631609	-0.0177235	-0.0147558	-0.018069	-0.00046731	0.0203744	-0.0128683	0.00216646	-0.00807517	0.00882734	0.00830893	-0.00873131	-0.0164581	0.0131988	0.0167927
ENSG00000168040	FADD	-0.00394095	-0.00676253	-0.00131513	-0.0110803	-0.00098501	-0.00333966	-0.0097279	0.0203331	0.0021611	-0.0014832	-0.0111692	0.00472835	-0.00990396	0.0121079	-0.00935083	0.00501681	0.00429041
ENSG00000105048	TNNT1	-0.000584538	0.00346681	-0.0041717	-0.00364381	0.00183495	0.0120147	0.00279788	0.0203143	0.000510391	-0.0025192	0.0133681	-0.0175606	-0.006323	0.0109989	0.0158425	0.00594779	0.00632625
ENSG00000139211	AMIGO2	-0.00136757	-0.00640791	-0.00384549	-0.00680236	-0.00196233	-0.0131896	-0.0145055	0.0203135	-0.00639402	-0.0012281	0.00102025	0.0113951	0.00957422	-0.00133547	-0.00788519	0.00642253	0.0160282
ENSG00000182718	ANXA2	-0.00824865	-0.00576699	-0.01148	-0.0117741	-0.0106006	-0.0191868	-0.0020208	0.020296	0.000370991	0.00285278	-0.0126338	0.014729	-0.00144299	0.00120482	-0.0242907	0.0218702	0.00873204
ENSG00000154102	C16ORF74	0.00373709	0.00939348	-0.00908447	-0.00136698	0.00504545	-0.00903214	-0.00533793	0.0202797	0.00309545	-0.00187233	0.00640312	0.00638627	-0.000299363	0.00838288	-0.00317614	0.00929414	0.00174397
ENSG00000026652	AGPAT4	-0.00411221	-0.00310927	0.000626124	-0.00276507	-0.0151587	0.00821595	0.00731479	0.0202445	-0.00204219	0.00161521	0.00165971	-0.00844602	0.0137726	-0.00644116	0.0108146	0.00788013	0.0268254
ENSG00000165474	GJB2	0.00322245	-0.00900455	-0.00977425	-0.0148596	-0.0134338	-0.00301797	-0.0054769	0.0202365	-0.00153127	-0.0039656	-0.00335318	0.00341321	-0.00569019	-0.000549158	-0.00461382	0.0118823	0.0274995
ENSG00000136114	THSD1	0.00216981	-0.00307488	-0.00451691	-0.00329298	0.000994483	-0.0054832	-0.00292615	0.0202102	-0.00794564	0.00368096	0.00285517	-0.00355881	0.0198569	-0.00668989	-0.00482057	0.0090916	0.0174833
ENSG00000133808	MICALCL	0.00511109	-0.00509485	0.000402921	-0.00469137	0.00847686	-0.000393141	-0.00141428	0.0202007	0.000891169	-0.000901977	-0.00118561	-0.000808392	-0.00301561	0.0018526	0.000586042	0.000970698	0.00770734
ENSG00000162783	IER5	-0.0118776	-0.00432364	-0.0110078	-0.00967907	-0.00916324	-0.00448362	0.0115223	0.0201869	0.000801986	0.00533134	0.0026977	-0.00692479	3.06811e-05	-0.0142675	-0.00553599	0.0106959	0.0052165
ENSG00000134013	LOXL2	-0.0169082	-0.0139883	-0.00963622	-0.01419	-0.0172134	-0.00902618	0.0081711	0.0201359	-0.00895686	0.00123466	-0.0121365	0.00486026	0.00803239	-0.00989838	-0.0126779	0.012172	0.0451843
ENSG00000003137	CYP26B1	0.00652857	0.00178275	0.00114778	-0.00183176	-0.00190851	-0.00105982	0.00145001	0.0200781	-0.00603206	0.00448829	0.0183144	-0.00723787	0.00611576	0.00163132	0.0118958	0.00405349	0.0100108
ENSG00000176678	FOXL1	0.00290999	0.00360682	-0.000113602	0.000332249	-0.00237976	-0.000542217	-0.000912565	0.0200745	0.000933048	0.00230549	-0.00194473	-3.97543e-05	0.00395651	-0.000250996	-0.000565307	0.00571555	0.0067273
ENSG00000024422	EHD2	-0.00884549	-0.0119654	-0.0135465	-0.0138457	-0.0114572	-0.0197184	-0.0169826	0.0200577	-0.0120414	-0.00138469	-0.00696793	0.00513807	0.0198294	-0.000483259	-0.0185473	0.0138339	0.0283796
ENSG00000175874	CREG2	0.00312535	0.00234087	-0.0013202	-0.00358424	-0.000355887	-0.00291406	-0.000255573	0.0200372	0.000716325	-0.00259139	0.0370984	-0.00971573	-0.00160321	0.00140323	0.0179983	0.00371262	0.00724236
ENSG00000196611	MMP1	-0.00011965	-0.00347798	-0.00860943	-0.00875534	-0.0136804	-0.00177028	-0.00577719	0.0200318	0.000373915	0.00141405	-0.00245833	-0.000442979	-0.00258173	0.000131018	-0.00124081	0.0137831	0.0147786
ENSG00000177150	FAM210A	-0.00596851	-0.0143298	0.00988316	-0.0121293	-0.00407531	0.00102983	0.00117568	0.0199993	-0.00545572	-0.00838373	-0.00229653	-0.00472382	-0.0118407	0.00970416	0.000215395	-0.00493804	-0.00040523
ENSG00000170955	PRKCDBP	-0.00696717	0.00205628	-0.0192484	-0.00908713	-0.0185163	-0.0114934	-0.0210155	0.0199941	-0.00702969	0.00634705	0.00150172	-0.000295559	0.0206897	0.00502205	-0.00761117	0.0237586	0.0322043
ENSG00000120526	NUDCD1	-0.0156864	-0.00907745	0.00496559	-0.00835953	-0.0144922	0.00417819	0.00370624	0.0199041	0.00212854	-0.00317976	-0.00618809	-0.00423842	-0.0141358	0.0166046	0.00169396	-0.00199888	-0.00287956
ENSG00000276023	DUSP14	0.00590415	-0.00296303	0.0022135	-0.010787	0.00212265	-0.0105534	0.017707	0.0198733	-0.0093834	-0.00419391	0.00135732	0.00942848	-0.0042459	-0.0042191	-0.00416027	0.003331	0.00715412
ENSG00000258947	TUBB3	-0.0174497	-0.00327939	-0.00808997	-0.00672307	-0.00861955	-0.00123707	-0.0010365	0.0198449	0.000323178	-0.00172315	-0.00239603	-0.00129045	-0.00759492	0.00229136	0.00224151	0.00973068	0.0152527
ENSG00000204267	TAP2	-0.00780732	-0.0105201	-0.0075072	-0.0123156	-0.0156691	-0.00216824	-0.004043	0.0197	0.00171027	0.0132336	-0.00823466	0.000241186	-0.00864547	-0.00256935	-0.00823256	0.0130466	-0.0026246
ENSG00000109861	CTSC	-0.0122541	-0.00534531	-0.0151295	-0.0132067	-0.0230156	-0.0147123	-0.000636946	0.019689	-0.00117129	0.0144926	-0.0168312	0.0177293	-0.00123087	-0.00576216	-0.021322	0.0224743	0.00203651
ENSG00000198805	PNP	-0.00190806	-0.00856815	-0.00958905	-0.0153361	-0.0189617	-0.00752608	0.00186507	0.0196759	0.00438053	-3.2809e-05	-0.0121192	0.00845613	-0.0107927	0.00772084	-0.00931212	0.0105151	0.00299422
ENSG00000121281	ADCY7	-0.0100869	-0.0179843	0.000179464	-0.00839926	-0.0175056	-4.56508e-05	9.47567e-05	0.019638	-0.00160156	0.0161456	-0.013376	0.00752339	0.00244605	-0.0110401	-0.00655549	0.00698413	0.0116243
ENSG00000139289	PHLDA1	-0.0122221	-0.00957766	-0.00455609	-0.00945395	-0.00682881	0.0158844	-0.0166137	0.0196329	-0.00813602	-0.0032297	-0.0118783	-0.0120889	0.00267719	0.0163693	0.00432866	0.00518682	0.0123249
ENSG00000104312	RIPK2	-0.0112141	-0.00753408	-0.00873156	-0.0108135	-0.017675	-0.00612071	-0.00127102	0.0195956	-0.012197	0.00848591	-0.0190834	0.0146809	-0.0129483	0.000959764	-0.011198	0.012056	0.00413111
ENSG00000124209	RAB22A	-0.000847002	-0.00682186	0.00481379	-0.00204722	-0.000721569	-0.000320642	0.00886149	0.0195903	-0.00348675	-0.00758122	0.000142992	-0.000443216	-0.00881794	-0.0207387	-4.55067e-05	-0.00167415	0.00380021
ENSG00000128510	CPA4	0.00523525	0.00195536	-0.00347972	-0.0030688	-0.00685081	-0.00146005	-0.000641862	0.0195848	0.00152447	0.00209671	0.000592558	0.00115474	-0.00243468	0.0020585	0.000309275	0.0070437	0.0044075
ENSG00000117877	CD3EAP	-0.0174513	-0.0110772	0.00407741	-0.00527462	-0.0114618	-0.00869697	0.0123689	0.0195835	-0.0092195	-0.00867317	-0.00163741	0.00191848	-0.0175022	0.00672719	-0.00566372	-0.00471186	-0.00372863
ENSG00000206075	SERPINB5	0.000146665	-0.00450633	-0.00429397	-0.00751233	-0.0114781	-0.00123156	-0.00205898	0.0195541	-0.0106611	-0.00712215	-0.000815134	0.000218429	-0.00393994	0.0058806	-0.000377326	0.00565524	0.00456428
ENSG00000102312	PORCN	-0.00624011	-0.000114463	-0.00608073	-0.00373129	-0.00104339	-0.000424748	-0.00384002	0.01955	-0.000337334	-0.00248408	-0.000618322	-6.60104e-05	-0.000199726	0.0120712	-0.00157737	0.00744824	0.014573
ENSG00000054967	RELT	-0.0193161	-0.0103039	-0.00867611	-0.0105391	-0.0223536	-0.000966024	-0.0011642	0.0195306	0.00191345	0.0192117	-0.00982926	-0.00296869	-0.00511464	-0.00444544	-0.00428131	0.015582	0.00725959
ENSG00000176148	TCP11L1	-0.00568342	-0.0145712	0.006826	-0.0123323	-0.00889703	0.0100221	0.0131261	0.0194869	-0.00408542	0.00385005	0.00719187	-0.0176524	0.00583542	-0.0166192	0.0123578	0.00319975	0.0161372
ENSG00000158125	XDH	0.0117863	-0.000774347	-0.00278473	-0.00485244	-0.00354955	-0.00106066	-0.000722298	0.0194411	0.00121992	0.00358261	-0.000892167	3.23921e-05	-0.00306429	0.00139545	-0.000383892	0.00474403	0.00459348
ENSG00000189280	GJB5	0.00476698	0.000146916	-0.00625273	-0.00726706	-0.00688079	-0.00131069	-0.000624027	0.0194282	-0.011965	-0.00430999	0.000413678	-0.000611975	-0.00419266	0.00929302	-0.00010905	0.00694939	0.00160642
ENSG00000122591	FAM126A	-0.00874293	-0.0153508	0.00331361	-0.0113365	-0.0187756	0.00124097	0.00617566	0.0194221	0.0050663	0.00262927	-0.00382204	-0.00453458	0.00912531	0.0023379	-0.00492273	0.0011889	0.0127128
ENSG00000140859	KIFC3	-0.012969	-0.00265379	-0.0115323	-0.00591519	-0.0202715	-0.00223038	-0.010884	0.019405	-0.00567179	0.001186	0.00230223	-0.00830814	0.0095816	-0.00381325	-0.000734043	0.0159942	0.0195757
ENSG00000165476	REEP3	-0.0031317	-0.0168707	0.00382628	-0.0145276	0.000608995	0.00166107	-0.0126777	0.019371	-0.0130452	-0.00754429	-0.0124957	0.000832518	0.00145322	0.00131803	-0.00634729	-0.000348922	0.00962504
ENSG00000186684	CYP27C1	0.0020687	0.00116285	-0.00163874	2.49712e-06	-0.00204847	0.00388006	0.0112358	0.0193548	0.00104497	-0.0022734	-0.000170647	0.00675585	-0.0028427	-0.00843662	0.00305134	0.00161847	0.00497871
ENSG00000213859	KCTD11	-0.00200221	-0.00489088	-0.00577073	-0.00588495	0.000263988	-0.00416956	-0.0176909	0.0192971	-0.0113234	-0.00290672	-0.0149505	0.00948063	0.00471867	-0.00198097	-0.0123046	0.00980219	0.015379
ENSG00000110660	SLC35F2	-0.00456156	-0.00609146	-0.00221832	-0.00548675	-0.0119344	0.00282694	-0.000682372	0.0192761	-0.00881678	-0.00283903	-0.00580186	-0.00325245	-0.00986102	0.00927901	-0.00429682	0.00226833	0.00220256
ENSG00000134668	SPOCD1	0.00111393	0.000640721	-0.00723792	-0.00497131	-0.000935643	-0.0123956	-0.00407969	0.0192636	0.000409944	0.00394932	-0.0061746	0.0101903	0.00342977	0.00348191	-0.0144264	0.0114558	0.0241942
ENSG00000157227	MMP14	-0.0142317	-0.017408	-0.00873382	-0.0174051	-0.0181369	-0.0166046	-0.0188589	0.0192405	-0.0157694	0.000762652	-0.0140917	0.00982201	0.00984734	0.00259869	-0.0195476	0.014782	0.0496101
ENSG00000255439	RP11-196G11.1	0.00619501	0.00991523	-0.00143917	0.00691727	-0.00526145	0.00137034	0.0162787	0.0192309	0.00202316	0.00338189	0.0026391	0.000246663	0.00382277	-0.0070345	0.00281329	0.00658853	0.0125159
ENSG00000117525	F3	-0.00655936	-0.00894659	-0.0077113	-0.0104901	-0.00613871	-0.0187118	-0.0181234	0.0192078	-0.00813063	-0.000806556	0.00299879	0.0063504	0.00429748	0.0123982	-0.00967912	0.00957154	0.0102203
ENSG00000188643	S100A16	-0.00137177	-0.00344503	-0.0158368	-0.013961	-0.0127419	-0.0159085	-0.0188164	0.0192062	-0.0123844	-0.00393302	-0.00745034	0.00971808	-0.0024213	0.00242771	-0.0164574	0.0169533	0.0101752
ENSG00000138271	GPR87	0.00171114	-0.00106669	-0.00493889	-0.00609549	-0.00533216	-0.00168205	-0.00138265	0.0191918	-0.0102969	-0.00408321	-0.000142202	-0.000801947	-0.000167043	0.00150664	-0.000510697	0.00676915	0.00520849
ENSG00000087586	AURKA	-0.0188997	-0.00257541	-0.00222702	-0.00626693	-0.0163828	0.00281632	0.00101806	0.0191687	0.0198327	-0.00379774	-0.00628592	-0.00414961	-0.0218466	0.0133574	-0.00446844	0.00083936	-0.00695982
ENSG00000155380	SLC16A1	-4.8994e-06	-0.010537	0.00689084	-0.010469	-0.00494916	-0.00114102	-0.000500807	0.019063	0.00105136	-0.00654251	-0.0075815	-0.000931151	-0.00478642	0.00622344	-0.0057256	-0.00611354	0.00190387
ENSG00000117399	CDC20	-0.0202844	0.00792397	-0.0128874	-0.00264738	-0.0215644	-0.00383234	-0.0104786	0.0190615	0.0232579	0.000533713	-0.00846568	0.00481834	-0.0173414	0.0250129	-0.00931784	0.0118365	-0.00181137
ENSG00000067057	PFKP	-0.00942933	-0.0056665	-0.00910221	-0.0107386	-0.0173101	-0.00453659	-0.0124941	0.0190466	0.000138711	-0.00370736	0.00639937	-0.00766958	-0.00332013	0.0214505	0.00871706	0.00449663	0.00126778
ENSG00000131746	TNS4	0.00108413	-0.00215266	-0.00633088	-0.00649115	-0.00673369	-0.00105818	-0.00648696	0.019019	-0.00772331	-0.00538426	-0.00210403	-0.00044923	-0.00146132	0.0106793	-0.00158875	0.00813113	0.00452566
ENSG00000197747	S100A10	-0.00213657	-0.00232302	-0.0144451	-0.0116793	-0.0216025	-0.0178339	-0.00209441	0.0189933	0.000463195	0.000674008	-0.0138174	0.0166192	-0.00345505	0.00125236	-0.0199508	0.0214191	0.0136059
ENSG00000013563	DNASE1L1	0.00693664	-0.00522554	-0.00401788	-0.00763458	0.00410686	-0.0162874	-0.0134201	0.0189899	-0.011019	0.00252896	0.00077133	0.00869283	-0.0032687	-0.00248875	-0.01246	0.00711636	0.00451621
ENSG00000221968	FADS3	-0.00496317	0.00503474	-0.0133908	-9.13799e-05	-0.0142311	-0.0134654	-0.00501532	0.0189721	-0.000612641	0.00755107	-0.00254187	0.0102417	0.00238684	0.020651	-0.0075128	0.0133564	0.00745096
ENSG00000100526	CDKN3	-0.0176981	0.00286852	-0.00820426	-0.00688502	-0.0182566	-0.000512505	0.000389589	0.0189432	0.0252107	0.000170204	-0.00135811	-0.00249386	-0.0163648	0.00723237	-0.00200718	0.00715293	-0.002445
ENSG00000168461	RAB31	-0.0159003	-0.017941	-0.00995389	-0.0196382	-0.00807956	0.0108754	-0.0145874	0.0189232	-0.0100743	0.00621191	-0.00743675	-0.0124114	0.0133081	0.0017837	0.00296809	0.013214	0.0318513
ENSG00000154127	UBASH3B	-0.0069187	-0.00782243	-0.0019022	-0.0106888	-0.0121944	-0.00835452	-0.00856149	0.0189159	0.00930323	0.0109944	0.00558294	-0.0044982	0.00267906	0.0145885	-0.00140654	0.00954429	0.00596003
ENSG00000114270	COL7A1	-0.00791136	0.0086326	-0.0102956	0.00497372	-0.0100945	0.00301781	-0.0127597	0.0188995	-0.00602985	-0.00300564	-0.00565097	0.00200889	0.00392337	0.023654	-0.00192182	0.0126765	0.0222433
ENSG00000175416	CLTB	0.00243276	0.000105495	-0.0149783	-0.0101373	-0.00791998	-0.00208218	-0.0191806	0.0188972	0.000832577	-0.000708485	-0.00235944	-0.000752151	-0.00277671	0.00970937	-0.00243928	0.0104867	0.00623429
ENSG00000104881	PPP1R13L	-0.0024377	0.00369839	-0.0121254	0.00257522	-0.0104798	-0.0152975	-0.00474448	0.0188393	-0.0075432	-0.00676697	-0.0120249	0.0191439	-0.00110871	0.00339477	-0.0207908	0.00969795	0.011579
ENSG00000138119	MYOF	-0.00467319	-0.019676	-0.00326966	-0.0151967	0.00268316	-0.015229	-0.0133399	0.0188006	-0.0166117	-0.00284098	-0.0121634	0.0112658	0.00685348	-0.00504295	-0.0207049	0.00552293	0.0126444
ENSG00000169594	BNC1	0.00168027	-0.00315519	-0.00316226	-0.00565089	-0.00352509	-0.0009344	0.0207281	0.0187819	-0.00642694	-0.00477007	0.000514076	-0.000796764	-0.00582559	-0.0192161	-0.00180754	0.000466147	-0.00162945
ENSG00000185070	FLRT2	0.00413801	-0.00482268	0.000948936	-0.00467727	-0.00389194	-0.00590421	-0.0193499	0.0187741	-0.00901725	0.00328296	0.0117358	-0.00360888	0.0182682	0.00851012	0.00343775	0.00428447	0.0182021
ENSG00000160886	LY6K	0.00148728	0.00581065	-0.00324358	-0.00102787	-0.00692836	-0.000455357	-0.00483027	0.0187698	-0.00652859	-0.000582855	0.000453379	0.000317475	-0.0050888	0.0106445	0.00108655	0.0082124	0.00531319
ENSG00000107404	DVL1	-0.00608512	0.00570417	-0.00704932	0.00535729	-0.00187286	-0.00137745	7.01988e-05	0.0187625	0.000714518	-0.00951693	-0.00117367	-0.00182454	-0.0114884	0.00305167	-0.00146144	0.00505959	-0.000132215
ENSG00000146648	EGFR	0.00231145	-0.00972585	0.0044679	-0.00373286	-0.0126412	0.00470838	-0.00698649	0.0187404	-0.0161034	-0.00455358	-0.00595053	0.00081276	0.0038572	-0.00504514	-0.00396273	-0.00231411	0.0036774
ENSG00000163975	MFI2	-0.00912431	0.0022361	-0.00443844	-0.00271437	-0.0126545	-0.00477887	-0.00293941	0.0187312	-0.00120479	0.001175	0.00602436	-0.00170732	-0.00552389	0.0111781	0.000150484	0.0102962	0.00540928
ENSG00000148680	HTR7	0.00214524	-0.00030977	-0.00393428	-0.00394366	-0.00269277	-0.000665525	-0.000363653	0.0186942	0.000781584	-0.00106001	-0.000313873	-0.000721976	-0.00345402	0.00139118	-0.000560994	0.00485716	0.00580256
ENSG00000105825	TFPI2	0.00301876	-0.000318602	-0.00525331	-0.00469823	-0.000196677	-0.00333239	-0.00736555	0.0186811	-0.00156543	0.00363102	-0.000532458	-0.000111195	0.000685205	0.0125292	0.0010364	0.00683373	0.00729944
ENSG00000100139	MICALL1	-0.0160063	-0.0146262	-0.000834918	-0.0134389	-0.0179847	0.00290179	0.00275181	0.0186519	-0.00877342	-0.00473978	-0.0132962	-0.0026173	0.00309598	-0.00378128	-0.00362399	0.00139253	6.10475e-05
ENSG00000110841	PPFIBP1	-0.00663617	-0.0196652	0.00932492	-0.00930741	-0.00461783	-0.00348607	0.00139341	0.0186412	-0.00928684	-0.00658914	0.0075787	-0.0143289	0.00574314	-0.0122645	0.00447866	-0.00313112	0.0213069
ENSG00000178150	ZNF114	0.000990417	0.00290504	0.000913114	0.000757186	-0.00388524	0.0078981	0.00629035	0.0186371	-0.00160413	1.03727e-05	-0.00641779	0.000386215	-0.00299733	0.00641977	0.000758974	0.00397841	0.00550423
ENSG00000147697	GSDMC	0.00865765	0.000756421	-0.0063094	-0.0052999	-0.00861804	-0.00481375	-0.0014865	0.0186326	0.000459006	-0.000965039	-0.00420562	0.0151942	-0.00512779	0.00155494	-0.00639441	0.00660979	0.000938375
ENSG00000182612	TSPAN10	0.00908815	0.0088795	-0.00336111	0.00363095	0.00774081	-0.0055561	-0.00347077	0.0186216	-0.00528852	0.00101305	-0.0038131	0.0164133	-0.00211039	0.00322375	-0.00736957	0.00749209	0.00425386
ENSG00000136867	SLC31A2	0.0102892	-0.00990992	-0.0112154	-0.0191912	-0.0132939	-0.0117139	-3.4739e-05	0.0186067	-0.00870605	0.019234	-0.00226006	0.00688931	-0.000965276	-0.00607459	-0.00664941	0.0182625	0.0106419
ENSG00000145040	UCN2	-0.000453813	0.000634348	-0.00425753	-0.00316057	-0.00365061	-0.00105611	6.20924e-05	0.0185794	0.000924845	-0.00145285	-0.000628	0.000810365	-0.00151728	0.00863517	0.000664588	0.00545798	0.0107688
ENSG00000203485	INF2	-0.00683547	0.00731689	-0.0180164	-0.000947507	-0.0103997	-0.00331625	-0.0249149	0.0185719	0.00762461	-0.00251474	0.00545632	-0.00953184	-0.00164371	0.0135832	0.00130592	0.0161316	0.00657683
ENSG00000134057	CCNB1	-0.0206645	0.000722651	-0.00550123	-0.0063128	-0.0151701	0.000671107	0.00108685	0.0185488	0.0243481	-0.00342737	-0.00174421	-0.00229025	-0.021143	0.012659	-0.00286959	0.00437769	-0.00469555
ENSG00000116701	NCF2	-0.00358997	-0.0135526	-0.0136258	-0.0190477	-0.0198348	-0.013725	-0.00228362	0.0184955	-0.00646398	0.0245737	-0.0143145	0.0176399	0.00318532	-0.00448075	-0.019632	0.023517	0.0133154
ENSG00000175315	CST6	0.000722889	0.00111702	-0.00868247	-0.00490403	-0.0061718	-0.000859633	-0.0008169	0.0184594	-0.00207502	0.0020954	-0.00106556	-0.000907702	0.000498336	0.00316589	-0.000920289	0.0109522	0.0137951
ENSG00000169129	AFAP1L2	-0.00749129	-0.00853773	-0.000861615	-0.00444502	0.00125979	0.0129633	-0.00693862	0.0184242	-0.00318601	0.00173709	-0.00021106	-0.0106311	0.0121014	-0.00584591	0.00945336	0.00222411	0.0138666
ENSG00000170961	HAS2	0.00403841	-0.00168478	-0.00143824	-0.00428036	-0.00469341	-0.00207044	-0.00915791	0.0184197	0.000849328	0.00830507	-0.00641314	0.00531846	0.00732854	0.0052052	-0.00486412	0.00675059	0.0223745
ENSG00000137819	PAQR5	0.00982317	-0.00202686	0.00307172	-0.00456952	0.00688646	0.000350774	-0.00229095	0.0184017	-0.00057853	-0.00353315	0.00276333	0.0017238	-0.00240609	0.00715231	0.0022159	0.000508537	-0.00188307
ENSG00000071539	TRIP13	-0.0178198	0.00395583	-0.00152682	-0.000729852	-0.0150497	0.00490671	0.00197778	0.0184013	0.0139897	-0.00416498	-0.00337199	-0.00423548	-0.0185873	0.0122914	-0.000954198	0.00227433	-0.00518572
ENSG00000146535	GNA12	-0.0080354	-0.0156064	0.00232918	-0.0125085	-0.00669141	-0.00114997	0.00354244	0.0183755	-0.0103108	0.00208186	-0.0014521	-0.000325479	0.00462503	-0.00583128	0.00014722	-0.000518153	0.0111794
ENSG00000184743	ATL3	-0.00206091	-0.00899783	-0.0021392	-0.010597	-0.00230705	-0.0155102	0.00389969	0.0183218	-0.000245903	-0.00164962	-0.0124224	0.0155598	0.0010856	-0.00273156	-0.0184733	0.00437983	0.00658145
ENSG00000162433	AK4	0.00692359	-0.00653572	-0.00237764	-0.0121313	-0.00903864	-0.017237	0.002699	0.0182968	-0.00899085	-0.00718195	0.00746424	0.0027373	-0.0056005	0.0197926	-0.00598275	-0.0011197	0.000233496
ENSG00000101311	FERMT1	0.00207466	-0.000730372	0.000994647	-0.000160033	-0.00406039	0.0256007	-0.00980451	0.0182957	-0.0112609	-0.00817436	-0.0107546	-0.00853493	-0.00549394	0.0152447	0.00893584	0.00122077	0.000304766
ENSG00000065135	GNAI3	-0.0111665	-0.0128172	-2.09929e-05	-0.0118113	-0.0122083	-0.0136761	-0.00104464	0.0182701	0.0074883	-0.00262467	-0.0181152	0.0165769	-0.00692766	0.000488922	-0.0195852	0.00380859	0.00876224
ENSG00000181381	DDX60L	0.00273074	-0.00224392	-0.0045042	0.000577724	-0.00206102	-0.00682786	0.000421419	0.0182293	0.0114148	0.0144222	-0.00978118	0.0157915	-0.00119517	-0.010802	-0.0135848	0.0141599	0.001945
ENSG00000135046	ANXA1	-0.00451044	-0.0108487	-0.0126247	-0.0149344	-0.0217904	-0.0190131	-0.0178058	0.0182174	-0.000765886	0.00277037	-0.00875432	0.0139819	0.00442852	0.00572053	-0.0239089	0.01778	0.0157418
ENSG00000175602	CCDC85B	-0.00784859	0.0123151	-0.0222997	-0.00581628	-0.0106691	-0.000100088	-0.00751672	0.0182068	0.00599404	0.00294056	0.00565411	-0.00866812	0.00215981	-3.53033e-05	0.00373404	0.016611	0.00957051
ENSG00000121690	DEPDC7	0.0168555	0.00455705	0.00154299	0.00251171	-0.00539958	0.0102743	0.0144858	0.0182054	-0.00382614	0.000254425	-0.00438385	0.00116373	0.00053928	-0.0186629	0.00281031	0.00298127	0.0204744
ENSG00000083444	PLOD1	-0.00518843	-0.00318452	-0.0084478	-0.0118836	-0.0172854	-0.0176649	-0.000990164	0.018205	-0.0133793	-0.00141315	-0.0122301	0.0108414	-0.00114368	0.00130367	-0.0188162	0.0132602	0.0233814
ENSG00000139734	DIAPH3	-0.000936354	-0.00462229	0.00442744	-0.00580489	-0.0114918	-0.000692533	-0.00363893	0.0181783	0.0138028	-0.00527092	-0.000396391	0.00712323	-0.0116398	0.0105913	-0.00124056	-0.0019173	-0.00312432
ENSG00000115419	GLS	-0.0114443	-0.0150496	0.00410141	-0.0066505	-0.0131249	-0.00559799	-0.00897828	0.0181726	-0.00339081	0.00263092	0.0180878	-0.00956397	0.00263012	0.00583294	0.0108138	-0.00428641	0.00748726
ENSG00000106089	STX1A	-0.0145425	0.00222757	0.00124989	0.00964906	-0.00022981	-0.00158375	0.00887153	0.0181669	-0.00845682	-0.00590833	0.0269635	-0.0132231	-0.00578041	-0.0133059	0.0183689	0.0022303	0.00771789
ENSG00000017483	SLC38A5	-0.00507396	-0.000312178	-0.0135949	-0.00740583	-0.0185219	0.00257478	-0.00876929	0.0181664	0.0116314	0.007242	-0.00746214	-0.0012179	0.00154393	0.0110097	-0.00402863	0.0140507	0.023394
ENSG00000163689	C3ORF67	0.00569341	0.00565267	0.00922511	0.00386696	0.00612317	0.00209084	0.0175238	0.0181486	-0.00713677	-0.00538537	0.0015196	0.00165674	-0.007045	-0.00660831	0.00206735	-0.000898886	0.000195899
ENSG00000107819	SFXN3	-0.0103876	-0.00701042	-0.00871553	-0.00297936	-0.00208272	-0.00177992	-0.015054	0.01814	-0.00727831	0.00455106	-0.000108924	-0.00218416	0.010782	-0.00730375	0.000730992	0.0129453	0.0233282
ENSG00000187583	PLEKHN1	-0.00661348	0.00235192	-0.00773947	0.00224593	-0.00858363	-0.00159575	-0.00116051	0.0181306	0.000591233	-0.00405857	-0.00183305	-0.000270874	-0.00874202	0.00137927	-0.00189115	0.00845895	0.00513968
ENSG00000072571	HMMR	-0.00920888	-0.00245405	0.00234921	-0.00321246	-0.00956382	0.00396337	-0.00397426	0.018125	0.0189921	-0.00148969	-0.0031478	0.00298332	-0.0172456	0.0128019	-0.00147407	-0.00108229	-0.00740104
ENSG00000177469	PTRF	-0.00926696	-0.0101901	-0.0148962	-0.0149683	-0.0183755	-0.0214765	-0.0104263	0.0181242	-0.0106896	0.00271525	-0.00611952	0.00771603	0.032609	-0.00134658	-0.0217279	0.0142577	0.0312619
ENSG00000121621	KIF18A	-0.00963176	-0.00158384	0.00336591	-0.001775	-0.0133986	0.0015354	0.00720839	0.0181231	0.0199143	-0.00220104	-0.000811677	-0.000714719	-0.0160155	0.00232125	0.00237304	-0.000570785	-0.00434603
ENSG00000145934	TENM2	0.0043245	-0.00212499	-0.00127983	-0.00593624	0.0018402	-0.00346624	-0.00132701	0.0181147	-0.0141424	-0.0031336	0.0232747	-0.00425165	-0.000824331	0.00149105	0.0118034	0.00181084	0.0103811
ENSG00000030110	BAK1	-0.0156559	-0.00754692	-0.0122296	-0.0152927	-0.0175314	-0.00666585	-0.00263829	0.0180753	0.0035247	0.00622879	-0.0127637	0.00226069	-0.0143249	0.0160779	-0.0126663	0.0134613	0.000448299
ENSG00000069812	HES2	0.00832484	0.00107073	-0.00499923	-0.00499874	-0.00173868	-0.00132052	-0.00496708	0.0180666	-4.30812e-05	-0.001353	-0.000104409	8.21061e-05	-0.00374762	0.00839527	-0.00028174	0.0056452	0.00556518
ENSG00000187838	TMEM256-PLSCR3	-0.0115634	-0.00278681	-0.0105822	-0.00593433	-0.017096	-0.000683152	-0.0109034	0.0180613	0.000394687	0.00251866	-0.00758346	9.78036e-05	0.00673123	-0.00615769	-0.00756987	0.013542	0.0188792
ENSG00000173227	SYT12	0.00132744	0.002017	-0.00255676	-0.00151514	-0.00223006	-0.00385664	-0.00110666	0.0180203	0.00173992	0.00155391	0.0201548	-0.0127746	0.00088852	0.00726924	0.00933385	0.00735518	0.00565296
ENSG00000261236	BOP1	-0.0193576	0.0073268	-0.0121549	0.000160414	-0.0168345	0.0143638	0.00206828	0.0180087	0.00491796	-0.00701233	-0.00490541	-0.0108911	-0.0182783	0.010647	0.00607835	0.00331512	-0.00260638
ENSG00000064102	ASUN	-0.0107146	0.00855159	-0.00724443	0.00104684	-0.0117272	0.00337096	0.00167092	0.018006	0.0175104	-0.00239219	-0.0119156	0.00477854	-0.0116433	0.0122987	-0.00484447	0.00685758	-0.00101763
ENSG00000107984	DKK1	0.00256376	0.00239249	-0.00256029	-0.00263355	-0.0056264	-0.00253301	-0.00547942	0.0180029	0.00122434	0.00205449	-0.00198876	0.00741425	-8.06727e-05	-0.00103226	-0.00413099	0.0105885	0.00572595
ENSG00000115963	RND3	-0.00984968	-0.0114254	-0.00601487	-0.0109993	-0.0173462	0.000443231	-0.0180208	0.0179647	-0.0150638	-0.000734659	-0.00235506	-0.00529526	0.00665027	0.00117549	-0.0017056	0.00929538	0.00906869
ENSG00000118939	UCHL3	-0.00326511	0.000811191	-0.0102641	-0.00967002	-0.0139299	-0.00167074	0.000141302	0.0179478	0.00169165	-0.00450493	-0.000957931	0.000212381	-0.0108769	0.00551024	0.000248171	0.00863707	-0.000816459
ENSG00000251493	FOXD1	-0.00169043	0.00397079	-0.00276538	0.00091568	-0.00304298	-0.00796185	-0.00413352	0.0179373	0.000422364	-0.00259971	-0.00820515	0.0121563	-0.00624455	0.00285446	-0.0107916	0.00500805	0.00551675
ENSG00000143641	GALNT2	-0.0067078	-0.0118444	-0.00435348	-0.0139068	-0.0119542	-0.0130986	-0.00295107	0.0179318	0.0013441	-0.000480989	-0.00670114	0.00702773	-0.000858369	-0.00239495	-0.0127233	0.0050858	0.0156836
ENSG00000162129	CLPB	-0.00261973	0.00336216	-0.00845389	-0.0109996	-0.00936721	0.000684175	0.000562596	0.0179313	0.00658674	-0.00222237	-0.00283615	-0.00517501	-0.0164775	0.0104302	-0.00341678	0.00709973	-0.000577221
ENSG00000102781	KATNAL1	0.000198737	-0.0101427	0.00960102	-0.00396046	0.000111557	-0.00655144	0.0173301	0.017916	0.01327	0.00298917	0.00200195	0.00224503	0.0133815	-0.0230301	-0.000945644	-0.00360322	0.0129577
ENSG00000205413	SAMD9	0.000584993	-0.0118771	-0.000481856	-0.00836606	-0.00466342	-0.00714855	-0.00185781	0.0179074	0.00903446	0.012256	-0.00747754	0.0123193	-0.000576622	-0.00862278	-0.0117521	0.00902348	0.00054321
ENSG00000109452	INPP4B	0.00611836	-0.00710652	-0.00243142	-0.0087589	0.00773107	-0.0047849	-0.00274609	0.0179042	0.00881709	0.000602357	0.00899727	-0.00687587	0.00475933	-0.00378795	0.00657227	0.00229988	0.0118581
ENSG00000100065	CARD10	-0.00583497	-0.000309542	-0.00886159	-0.00182254	0.00234032	-0.00357661	0.00637715	0.0178551	-0.00758572	-0.00659987	-0.00286134	0.00020356	-0.00363816	-0.00643227	-0.00491485	0.00527587	0.00109572
ENSG00000163393	SLC22A15	0.00967615	0.00307124	0.00743116	0.00365418	0.0140175	-0.00658167	-0.00192183	0.0178409	-0.00198488	0.00177699	0.0136823	0.00655598	-0.000403812	0.00821047	0.00467471	0.00471815	0.00824693
ENSG00000197535	MYO5A	-0.00887729	-0.020171	0.00401102	-0.0167948	-0.00867768	0.00937791	0.011567	0.0178232	-0.0064349	0.00662634	0.0127644	-0.0216456	0.000742176	-0.00308111	0.0169068	0.00123793	0.00678096
ENSG00000128595	CALU	-0.0119721	-0.0173769	0.00212307	-0.0154978	-0.013059	-0.00619976	-0.00124075	0.0177894	-0.0136981	-0.00200152	-0.00926293	0.000734444	8.37675e-05	0.000618868	-0.0120032	0.00399682	0.0228947
ENSG00000166851	PLK1	-0.0230854	-0.00202648	-0.00429544	-0.00334994	-0.0194428	0.00321705	-0.0036687	0.017784	0.0180902	-0.00279554	-0.00959677	-0.000822716	-0.0199836	0.0220576	-0.00310472	0.00260513	-0.00633967
ENSG00000114999	TTL	-0.0172643	-0.011696	0.00397108	-0.00925329	-0.0142306	0.000312332	0.0146367	0.0177666	0.00150106	-0.00109399	0.00269852	-0.00248992	-0.00464593	-0.0132352	0.00488765	0.00136336	0.00555135
ENSG00000173846	PLK3	-0.0111285	-0.00407788	-0.0186719	-0.00854838	-0.0176941	-0.017597	-0.0164677	0.0177172	0.0059969	0.0104485	-0.0110294	0.0142116	0.0054143	0.0172691	-0.0176494	0.0252121	0.0207873
ENSG00000102921	N4BP1	-0.00444063	-0.00781335	-0.000889896	-0.00700828	-0.00989516	-0.000342364	0.00902336	0.0177121	0.00030349	0.00343853	-0.00282035	-0.00151888	-0.00450411	-0.00554538	-0.00257445	0.00253679	0.00204703
ENSG00000171631	P2RY6	-0.00663452	-0.00538342	-0.0136923	-0.0135321	-0.0211912	-0.008527	-0.00544661	0.017709	-0.00429297	0.0181384	-0.00442291	0.0126841	0.000133802	-0.000765129	-0.0103232	0.0233209	0.00706366
ENSG00000138698	RAP1GDS1	-0.00276161	-0.0135112	0.00451753	-0.0151348	0.00533604	-0.00258789	0.00852919	0.0176911	0.0196973	0.000117894	0.00175083	-0.00104887	-0.00578924	-0.0139517	0.00321968	-0.0037906	-0.00148105
ENSG00000155254	MARVELD1	-0.0123235	-0.00985248	-0.00530151	-0.0113849	-0.0122759	-0.0145469	-0.00446305	0.0176708	-0.0108757	-0.000686399	-0.00226225	0.00944275	0.0174626	-0.00955402	-0.0087742	0.0132015	0.0304538
ENSG00000136280	CCM2	-0.00124691	-6.89859e-05	-0.00941061	-0.00570009	-0.00587985	-0.0013272	-0.00236578	0.017664	0.000958548	0.00555086	-0.0014534	-0.000683715	-0.00245148	0.00111865	-0.000875436	0.00924865	0.0073039
ENSG00000130962	PRRG1	0.00716622	-0.01167	0.00319111	-0.0107178	-0.010214	-0.00495739	0.00912172	0.0176527	-0.00621829	-0.00149567	-0.000147014	0.00178486	0.00299284	-0.0115727	-0.000146238	0.00195471	0.00693071
ENSG00000187193	MT1X	0.00719338	0.00227993	-0.0150023	-0.0104462	-0.0189085	-0.00380606	-0.0102268	0.0176419	-0.00481542	0.000367536	-0.00822909	0.00710901	0.000859282	0.0321368	-0.00850455	0.0133482	0.00685425
ENSG00000110047	EHD1	-0.00743222	-0.00829157	-0.00992935	-0.0119247	-0.0164979	0.00407657	-0.00717344	0.0176302	0.00174099	0.0108399	-0.00863152	-0.00269706	-0.000664542	-0.00847831	0.00228104	0.00758095	0.00563674
ENSG00000143382	ADAMTSL4	0.00181334	-0.00283851	-0.0108072	-0.00318078	-0.0136246	-0.0124181	-0.00254325	0.0176225	-0.00746276	0.0121118	-0.00621078	0.0113796	0.00885357	-0.0108724	-0.0130612	0.0157958	0.00808372
ENSG00000165799	RNASE7	0.0040455	-0.00161285	-0.0058227	-0.00620849	-0.00362145	-0.000950081	-0.00112604	0.0176139	-0.00723373	-0.00197115	-0.00140883	-0.000822859	-0.00331779	0.00189668	-0.000767396	0.00261423	0.0031518
ENSG00000078124	ACER3	-0.00482739	-0.00723915	0.00232733	-0.00979622	-0.00647028	0.00888757	-0.00127595	0.0176036	-0.000233491	0.00505228	-0.00310517	-0.0032885	-0.00568987	-0.00310581	0.00414101	0.00686522	0.00213581
ENSG00000189362	TMEM194B	-0.00469464	-0.00966417	0.0113056	-0.00511595	-0.00491983	-0.00591561	0.0086716	0.0176018	0.0127756	0.00226339	-0.00367225	0.00486519	-8.75974e-05	-0.0122155	-0.00587956	-0.00376534	0.00233451
ENSG00000143797	MBOAT2	-0.01098	-0.00869134	-5.68378e-05	-0.00499664	-0.00517757	0.000675453	-0.00182158	0.0175824	0.0064517	-0.00820706	-0.00190227	-0.00131821	-0.00964587	-0.000616802	0.00209348	-0.000505616	0.00725612
ENSG00000151422	FER	-0.00616422	-0.00515776	0.00655401	-0.00423604	-0.00501956	0.00513545	0.0111508	0.017582	-0.000593993	-0.00201923	-0.00748518	0.000905565	0.00465423	0.00347282	-4.01207e-05	0.00286658	0.0114347
ENSG00000139278	GLIPR1	-0.0051905	-0.0198791	-0.00866494	-0.0226931	-0.0214565	-0.0122087	-0.00476356	0.0175291	0.000754799	0.0221956	-0.0116384	0.0120516	0.0159789	-0.00802945	-0.0150648	0.0139328	0.0210141
ENSG00000169857	AVEN	-0.00480037	-0.00380513	-0.0141375	-0.0168589	-0.0208303	-0.00368251	0.00805181	0.0174875	0.0150265	0.000488916	-0.00668176	0.000900855	-0.00201079	-0.00584775	-0.00664917	0.0129148	0.0172704
ENSG00000175294	CATSPER1	0.00276836	0.00545728	-0.00480795	-0.000722736	-0.00410985	-0.00134127	-0.000625783	0.0174797	0.000775837	0.00486319	0.000482569	0.00337439	-0.00182715	0.00231255	0.000226327	0.0155934	0.0100869
ENSG00000129680	MAP7D3	0.000929369	-0.0026861	-0.000293309	-0.00250113	-0.0150582	-0.0120582	0.000911297	0.0174685	0.00637268	0.0057068	-0.0104986	0.0166055	0.01484	0.00720326	-0.0180038	0.00514729	0.0102995
ENSG00000115641	FHL2	-0.00352073	-0.00781343	-0.0128929	-0.0140048	-0.00864316	-0.0120215	-0.00597247	0.0174629	-0.00369092	-0.00303667	0.0108249	-0.00734468	0.0106751	-0.00169786	-0.00133714	0.00800153	0.0143949
ENSG00000137440	FGFBP1	0.00095213	-0.00162321	-0.00680006	-0.00798308	-0.00500013	-0.00137908	-0.00118907	0.0174583	0.000402244	-0.0053758	-0.000595238	-0.000298386	-0.00613982	0.00153025	-0.00106987	0.00609788	0.00275508
ENSG00000102471	NDFIP2	0.00771981	-0.0168466	0.00907123	-0.0149212	0.00349951	0.000656011	-0.00590344	0.0174376	-0.00706136	-0.0112215	0.0116656	-0.012823	-0.0133768	0.00540738	0.0106129	-0.00700968	-0.00228432
ENSG00000129194	SOX15	0.00546211	0.00709079	-0.00461546	0.00102411	-0.000608193	0.00237253	0.0125744	0.0174351	-0.00574101	-0.00499653	0.00170105	0.00530801	0.00139119	0.0013524	-0.000111373	0.00381469	0.0012879
ENSG00000197905	TEAD4	-0.0190336	-0.00135462	-0.0135067	-0.00991101	-0.020602	-0.00969776	0.000878169	0.0174306	-0.00437211	-0.00208744	-0.00840732	0.00697591	-0.00378448	0.0205101	-0.0125887	0.0132163	0.00658766
ENSG00000134294	SLC38A2	-0.00227331	-0.0115661	0.00366504	-0.00468903	-0.00462218	-0.000912627	-0.008917	0.0174261	-0.00509478	-0.00688927	-0.00269362	-0.000664595	-0.00159259	0.00727563	-0.00143207	-0.00549896	0.00556991
ENSG00000111145	ELK3	-0.0108444	-0.0208389	-0.00202495	-0.0154431	-0.00920305	-0.0182243	0.010993	0.0173994	-0.00515432	0.00746546	-0.0138634	0.0136855	0.0141764	-0.0181208	-0.0207582	0.00931766	0.0223996
ENSG00000175600	SUGCT	0.00341353	0.00225622	-0.00826578	-0.00645533	-0.0107819	-0.0025268	0.00848087	0.01739	-0.0048777	0.000734528	-0.00772467	0.00794141	0.00690694	-0.00737964	-0.00790419	0.0115	0.0330211
ENSG00000243509	TNFRSF6B	-0.00389209	0.00243419	-0.0155796	-0.00610851	-0.0118524	-0.00607176	-0.00381994	0.0173868	0.00132154	0.011804	-0.00354241	0.00384325	0.00027408	-0.00011828	-0.00666761	0.0197339	0.010887
ENSG00000176225	RTTN	-0.00760453	0.0106847	-0.00331101	0.0129274	-0.00529177	-0.00140415	0.00315614	0.0173754	0.0223759	0.00283597	-0.0081199	0.0148769	-3.917e-07	-0.00294883	-0.00535035	0.00570451	0.00216998
ENSG00000114268	PFKFB4	-0.00388005	0.000565493	0.000984044	0.000340589	0.0015791	0.00522483	-0.000256517	0.0173727	-0.010634	-0.00435027	-0.00522148	-0.00289746	-0.00973076	0.00958074	-0.00119583	0.00258511	0.00640975
ENSG00000131459	GFPT2	-0.00340834	-0.00868118	-0.0129665	-0.0137198	-0.0204538	-0.0128779	-0.0228127	0.0173672	-0.00360569	0.0121621	-0.0132672	0.0146431	0.00883873	0.0240505	-0.0150959	0.0177899	0.0311269
ENSG00000101224	CDC25B	-0.0192914	-0.000299226	-0.00759338	-0.000852388	-0.017826	0.00496047	0.00060947	0.0173486	0.0192659	0.00492799	-0.0076977	-0.00427947	-0.00942013	0.000162145	-0.00065152	0.00866828	-0.00361624
ENSG00000204516	MICB	0.00692973	0.00272526	0.00131358	-0.00146102	0.00493711	-0.000146641	0.00254549	0.0173448	0.000568912	0.0118633	0.0011776	0.000892212	-0.00164858	0.0100101	0.000699825	0.00805535	0.00743292
ENSG00000148572	NRBF2	0.000566374	-0.0114829	-0.00417418	-0.0153694	-0.0195472	-0.006155	-0.000126412	0.0173425	0.00059792	0.00253471	-0.004312	0.001287	-0.00580218	0.0015208	-0.00381104	0.00878698	0.00945162
ENSG00000100739	BDKRB1	0.00384895	0.00270356	-0.00567857	-0.00508012	-0.000330956	-0.000858445	-0.00142713	0.0173386	0.000777309	0.00130008	-0.000572009	0.000352382	0.00239373	0.00162623	0.000368585	0.00885939	0.00493503
ENSG00000162892	IL24	0.00486646	0.00354239	-0.00566771	-0.00184562	-0.000726825	-1.6945e-05	0.00229971	0.0173323	0.017299	0.0190605	0.000916406	0.000396297	0.00753111	-0.00235107	-0.000396435	0.00792489	0.0079986
ENSG00000197646	PDCD1LG2	0.00395848	-0.00432032	-0.00667398	-0.0114757	-0.0156364	-0.0100859	0.00180772	0.0173215	-0.00132833	0.0308664	-0.000641747	0.0124559	0.00524354	-0.00248641	-0.0124311	0.0184645	0.0114229
ENSG00000145545	SRD5A1	0.00402067	-0.0087516	-0.000224515	-0.011318	-0.0168469	0.0047313	-0.00996567	0.0173032	-0.0072623	-0.00188578	0.00653399	-0.0121925	-0.0110114	0.00866068	0.0101084	-0.00013038	0.000489916
ENSG00000156384	SFR1	-0.00412749	0.00780068	-0.000519944	0.00546462	2.87209e-05	0.0124261	0.0170462	0.01729	0.0128799	0.000915224	-0.00646214	-0.000179963	-0.00353357	-0.0130465	0.00207108	0.00644318	0.00140373
ENSG00000139926	FRMD6	-0.00810938	-0.0152096	0.00274661	-0.010613	-0.00340127	0.00101874	0.0152505	0.017288	-0.00987355	-0.00342175	-0.00374798	-0.00271947	0.0174835	-0.0205842	-0.00216327	0.00134002	0.0239459
ENSG00000115163	CENPA	-0.0182024	0.00443181	-0.0032017	-0.00196128	-0.0189785	0.000284934	0.0117421	0.0172383	0.0275709	-0.00184494	-0.00242478	0.00219881	-0.0187956	0.00490445	-0.00244282	0.00636301	-0.00496406
ENSG00000204540	PSORS1C1	0.0134301	0.0102276	-0.000909548	0.00542425	0.00585423	-0.00073629	-0.000575334	0.0172323	0.0010385	0.00341035	0.00239584	0.00147074	-5.46384e-05	0.00172587	0.000525552	0.0083803	0.0109709
ENSG00000166451	CENPN	-0.0124982	-0.000888872	-0.000776092	-0.00894048	-0.0165372	0.00311523	0.00275742	0.017232	0.0236102	-0.00244629	-0.00369743	-0.00380565	-0.0180063	0.0149907	-0.000643977	0.00326178	-0.00598702
ENSG00000027869	SH2D2A	-0.00678006	0.00171793	-0.0117491	-0.004741	-0.0179437	-0.00359051	-0.00480737	0.0171888	0.00864303	0.0242664	-0.00254675	0.000674576	-0.00422007	0.00605746	-0.00296059	0.0172335	0.000878472
ENSG00000144681	STAC	0.0100019	0.00213862	0.00190124	-0.00205281	-0.00429428	-0.00194365	-0.00177881	0.0171882	0.00116136	0.00367879	0.00182742	0.00265159	0.00652003	0.016957	-0.000860195	0.00499112	0.00568189
ENSG00000166670	MMP10	0.00218204	-0.000125156	-0.00365466	-0.00404641	-0.00178864	-0.000659384	-0.0013994	0.0171761	0.000395994	-0.000316945	-0.000119731	-0.000732505	0.0015858	0.00145322	9.6507e-06	0.00698894	0.0157624
ENSG00000091436	PK	-0.000667395	-0.0144246	0.0030849	-0.0101402	-0.00123663	-0.00989066	-0.00142398	0.0171602	-0.0133736	-0.00654361	-0.00198527	0.0022056	0.0173816	-0.00932451	-0.0102788	-0.00301531	0.00560998
ENSG00000198554	WDHD1	-0.0225337	-0.00115387	0.002538	0.000548203	-0.0125119	0.00153848	0.0110271	0.0171491	0.0145572	-0.00449736	-0.00429497	-0.00166493	-0.015599	0.00632927	-0.0029998	-0.00031453	-0.00249232
ENSG00000169429	CXCL8	-0.00436857	-0.006476	-0.00760325	-0.0123742	-0.0124399	-0.00330608	-0.00426973	0.0171213	0.00525626	0.00110117	-0.0017564	0.000902052	-0.00273856	0.00268695	-0.00128643	0.0130575	0.00791006
ENSG00000253276	CCDC71L	-0.00543587	-0.0060983	-0.0101196	-0.0116713	-0.0240826	0.00361227	0.00398777	0.0171162	0.0205661	0.0123572	-0.0127173	0.00157836	0.00563943	-0.00594342	-0.00306528	0.0144184	0.00970679
ENSG00000166546	BEAN1	0.00188241	0.0026611	-0.00185537	-0.00165766	-0.00517273	0.00465629	-0.000563781	0.017111	0.000810953	0.0038099	0.0117642	-0.0104225	0.00118357	0.000897584	0.00787938	0.0115265	0.0245356
ENSG00000103335	PIEZO1	-0.0131872	0.00571937	-0.0229824	-0.00275382	-0.0143211	-0.0140476	-0.00638127	0.0171108	0.00226304	0.00589224	-0.0107297	0.0093077	-0.000544553	-0.00470167	-0.0173114	0.0214306	0.00975394
ENSG00000091409	ITGA6	0.00150547	-0.0132205	0.00485967	-0.00957707	-0.00192118	-0.0103624	0.0156561	0.0170862	-0.00657345	-0.00540944	-0.0051995	0.0104258	-0.00138165	-0.00814847	-0.00901306	-0.0022646	0.000732417
ENSG00000002822	MAD1L1	-0.00122321	0.0181778	-0.0207387	0.0027597	-0.00909305	-0.00588961	-0.00193616	0.0170835	0.0124303	0.00785545	-0.00170064	0.00214243	-0.00288305	0.00442693	-0.00657022	0.0208103	0.00584813
ENSG00000105889	STEAP1B	0.00522815	0.00485899	0.000762567	-0.00134074	-0.0019992	-0.00164305	0.00579759	0.0170778	0.00905286	-0.00019205	0.00512337	0.00753796	-0.00230127	0.00347261	0.00117644	0.00477967	0.00773455
ENSG00000149782	PLCB3	-0.0186283	-0.00166449	-0.00580665	0.00200363	-0.0100697	0.00645864	0.000223621	0.0170657	-0.0127327	-0.00782455	-0.01354	-0.00322363	-0.00872421	0.00161655	-0.00521044	0.00277832	0.00231892
ENSG00000029534	ANK1	0.0128616	0.00636896	0.00371382	0.00198408	0.00827891	0.0151913	-0.00166178	0.0170633	0.000797185	0.00415102	0.0128202	-0.0144534	0.000804982	0.0148241	0.0178628	0.00239437	0.00227908
ENSG00000197208	SLC22A4	0.0223886	0.00326806	0.00066745	-0.00174856	0.0142282	-0.00331976	-0.00064981	0.0170582	-0.00431129	0.00700617	-0.00167503	0.00743323	0.00564049	0.00213048	-0.00592364	0.00682332	0.00590238
ENSG00000116815	CD58	-0.00227759	-0.0036944	-0.00898558	-0.0091992	-0.0161459	-0.0198451	-0.0044771	0.0170487	-0.00717819	0.00679977	-0.00734561	0.0204708	0.000674245	-0.0107786	-0.0191627	0.018228	0.00886967
ENSG00000165704	HPRT1	-0.00489561	-0.000347175	-0.00664378	-0.0109024	-0.0053687	-0.00771233	-0.0109115	0.0170392	0.0136252	-0.00282536	0.0237141	-0.00888987	-0.013442	0.0162356	0.00889614	0.00484146	-0.00468384
ENSG00000122884	P4HA1	-0.00553494	-0.00735035	-0.00153054	-0.0104306	-0.0079827	-0.00658985	-0.0080689	0.017004	-0.00551598	-0.00770324	-0.01257	0.00476389	-0.00998619	0.00924987	-0.00884375	0.00501571	0.0164265
ENSG00000126458	RRAS	-0.0016583	0.00278765	-0.0230109	-0.0109666	-0.0134187	-0.0214204	-0.0123886	0.0169914	-0.00724521	0.00942699	-0.0109416	0.0167426	0.0130947	-0.00741492	-0.0232376	0.0245385	0.0150152
ENSG00000132470	ITGB4	-0.00755729	0.00242232	-0.0156404	-0.003115	-0.0130874	-0.0207584	-0.00483193	0.0169641	-0.00623973	-0.00281901	-0.0102866	0.0224743	-0.000529422	-0.00151097	-0.0201546	0.0154556	0.00343742
ENSG00000067798	NAV3	0.0118748	0.00286308	0.00366925	-0.000442662	0.0105558	-0.00375633	-0.00183454	0.0169596	-0.00413297	0.00528692	0.0193101	0.000301968	0.00925312	7.09986e-05	0.0120355	0.00407442	0.0114201
ENSG00000105991	HOXA1	0.00545632	0.0044994	0.0011305	0.000982074	0.0027653	0.00231223	0.000694453	0.0169594	0.000239876	-0.00229258	0.00172902	0.00323705	-0.00480586	0.00854791	0.001013	0.00261885	0.00510824
ENSG00000110104	CCDC86	-0.00960922	0.000164256	-0.00260767	-0.00359136	-0.00872715	-0.000396674	0.00278013	0.0169479	0.00127437	-0.00804814	-0.00197927	-0.000204203	-0.0134225	0.00334638	-0.000100718	0.00308106	-0.0024672
ENSG00000135723	FHOD1	-0.0121191	0.0095212	-0.0172635	0.00874076	-0.00984926	-0.0163156	0.00142978	0.0169283	0.0100302	0.0084373	-0.00823194	0.0149104	0.00275277	-0.00934017	-0.0164891	0.0215586	0.0122026
ENSG00000144136	SLC20A1	-0.0193571	-0.00956056	-0.00350914	-0.00590976	-0.00799367	-0.00655054	-0.00274255	0.0169213	0.00109457	0.00241598	0.00356496	-0.00780163	-0.00577448	0.00194065	0.000477738	0.00573952	0.0137922
ENSG00000105926	MPP6	0.000542218	-0.00337267	0.00605511	-0.00542443	-0.00895642	0.00014087	0.0079204	0.0169159	0.00535833	-0.00368767	0.0052425	-0.00141766	-0.00937462	0.00961915	0.00427099	-0.00198697	0.000654915
ENSG00000164430	MB21D1	-0.00725069	-0.00599084	-0.00306057	-0.00557267	-0.0153865	-0.00327196	-0.00029353	0.0168999	-0.001518	0.0126584	-0.00302127	0.00606692	-0.00348463	0.0100604	-0.00414558	0.00885026	-0.00037763
ENSG00000101000	PROCR	-0.00113748	-0.0036159	-0.0102144	-0.0105594	-0.00573919	-0.0119322	-0.00532889	0.0168891	-0.00860776	0.000987253	-0.00662061	0.00832232	0.00522926	0.0185842	-0.014818	0.0157332	0.0127921
ENSG00000125726	CD70	0.00592958	0.0043731	-0.00575332	-0.0033714	-0.00367571	-0.00244162	-0.00758058	0.0168865	-0.00304077	0.010389	-0.000393828	0.00021021	-0.0014592	0.0246548	-0.000426166	0.00973428	0.0119106
ENSG00000267757	C19ORF83	0.00754152	0.00855395	-0.00216508	0.00053416	0.00112408	2.23239e-05	0.0103409	0.0168272	0.00194816	0.00982027	0.0010868	0.000699232	-0.00224172	0.00296309	0.00184105	0.0104741	0.00995166
ENSG00000175591	P2RY2	0.00188483	-0.00468475	-0.00350897	-0.00852515	-0.00217699	-0.00142868	-0.00151547	0.0167999	-0.00762729	-0.00667854	-0.00298389	-5.30355e-05	-0.00668612	0.00084066	-0.00180361	0.0024642	0.00305743
ENSG00000078098	FAP	-0.010057	-0.00608262	-0.0155527	-0.0123099	-0.0178344	-0.011069	-0.0155336	0.0167913	-0.00108761	0.00769948	-0.00700322	0.0123593	0.0130999	0.00140588	-0.0122156	0.0237287	0.0554258
ENSG00000167549	CORO6	0.00783961	0.0099775	0.00030363	0.00949341	0.00760555	0.0105789	-0.00721903	0.016791	0.00539732	9.15202e-05	0.0152834	-0.0101938	0.00723375	0.00637793	0.0199084	0.00124928	0.0100149
ENSG00000134775	FHOD3	0.00293621	0.00201917	0.00070545	-0.00102407	-0.00423549	0.00551566	-0.00329173	0.0167801	-0.00963586	-0.00114247	0.00924084	-0.00704753	0.0159628	-0.00214282	0.00972327	0.00129061	0.0234511
ENSG00000124882	EREG	0.00315704	0.000406243	-0.00278569	-0.00274887	-0.0019281	-0.000855638	-0.000567286	0.0167737	0.00080844	-0.000546717	-0.0016596	-0.000547892	-0.00217683	0.00142406	-0.000785029	0.00238877	0.0031518
ENSG00000123240	OPTN	0.00183506	-0.00599061	-0.0107022	-0.0148136	-0.015449	-0.0158551	-0.000255482	0.0167613	-0.000353209	0.0122384	0.00560431	0.00665006	0.00358314	-0.0127492	-0.000843963	0.0159812	0.00561626
ENSG00000148926	ADM	-0.00272692	-0.0065096	-0.00759025	-0.0135208	-0.0151741	-0.00901454	-0.0126797	0.0167583	-0.00842105	-0.00464836	-0.00202716	-0.000203608	-0.00466394	0.00843161	-0.00749247	0.00983689	0.0101921
ENSG00000172927	MYEOV	0.00280202	0.00179301	-0.00436741	-0.00497543	-0.00198728	-0.00101208	0.000482467	0.0167513	0.000355905	0.00191027	-0.00164543	-0.000701978	-0.00513649	0.00181615	-0.000357417	0.00896062	0.00586314
ENSG00000135631	RAB11FIP5	-0.00758156	-0.00974352	-0.00183214	-0.0113647	0.00265268	-0.0143585	0.0106808	0.0167495	-0.0174613	-0.0079192	0.0161921	-0.00720719	0.000786958	-0.0204419	0.000999783	0.00370248	0.0135843
ENSG00000116670	MAD2L2	-0.0110324	0.00634758	-0.0108713	-0.0051489	-0.0149194	-0.0030677	-0.00810953	0.016749	0.023189	0.00187084	-0.0131499	0.00988549	-0.00935813	0.0352203	-0.00849228	0.0132969	0.00479053
ENSG00000167105	TMEM92	0.00859306	-0.000724279	-0.00575227	-0.00715761	-0.000954084	-0.00131262	-0.014739	0.0167052	-0.00203952	-0.00290504	-0.000710298	-0.000314699	-0.0056919	0.0112956	-0.00231515	0.00781923	0.00591545
ENSG00000162493	PDPN	-0.00517011	-0.00869311	-0.0105793	-0.0156123	-0.0179894	-0.0196025	0.0155798	0.0167034	-0.00340569	0.00774129	-0.00526186	0.0167974	0.00868949	-0.00844181	-0.0182525	0.0187587	0.030052
ENSG00000166073	GPR176	-0.00472072	-0.00689765	0.000981971	-0.00742266	-0.00857531	-7.02437e-05	0.0147297	0.0166984	-0.00755423	0.00650661	0.00906908	-0.0108769	0.0115736	-0.00864069	0.00947314	0.00549613	0.0256565
ENSG00000100934	SEC23A	-0.00564659	-0.0236503	0.00557022	-0.018584	-0.0117967	-0.00207415	0.00609463	0.0166957	-0.00420112	-0.00312627	0.00155875	-0.010177	0.0123412	-0.0109818	0.00243679	-0.00461369	0.0252259
ENSG00000134058	CDK7	-0.00308435	-0.00570863	-0.000291776	-0.00719196	0.00628929	-0.000629054	0.0040424	0.0166922	-0.00210403	-0.00754282	-3.86018e-05	-0.000988887	-0.0143901	0.0101012	-0.00195395	-0.00237536	0.000994626
ENSG00000165996	PTPLA	-0.00784686	0.00295301	-0.00862495	-0.00623489	-0.0139423	-0.00346825	-0.00612289	0.0166731	0.0158788	-0.00221924	0.00233165	-0.00240672	0.0111626	0.00762073	0.00414609	0.00826784	0.0062599
ENSG00000131019	ULBP3	0.00614796	-0.00405941	0.00607825	-0.00567851	-0.00210809	0.000913509	0.000701195	0.0166632	0.000575907	-0.00579501	0.000703848	-0.00106377	-0.00445862	0.00388946	0.00246651	-0.000340357	0.0039596
ENSG00000198915	RASGEF1A	0.00493914	0.00239429	0.00172526	-0.00210164	-0.000830448	-0.0109613	0.0156726	0.0166557	-0.00957107	0.0029403	0.0232751	0.00108473	-0.00346843	-0.000246275	0.00772597	0.00545868	-0.00126399
ENSG00000181467	RAP2B	-0.0130359	-0.0117687	-0.00925433	-0.0141495	-0.0254654	-0.010653	-0.00757925	0.0166465	-0.00230246	0.00608323	-0.0108703	0.00722505	-0.00435583	0.0108493	-0.0144501	0.0165772	0.00858115
ENSG00000104419	NDRG1	-0.00459163	-0.00575969	-0.00694717	-0.0113212	-0.0116598	-0.0139589	-0.0066323	0.0166325	-0.00131987	-0.00447435	-0.000994534	0.00248083	-0.00627198	-0.00633601	-0.00490886	0.00685133	0.000222281
ENSG00000137807	KIF23	-0.0208441	-0.00288103	0.00235558	0.000229982	-0.0151292	0.000350071	0.0030708	0.0166155	0.0158158	-0.00440146	-0.00346291	0.00167515	-0.0153928	0.0103892	-0.00380781	2.3497e-05	-0.00410948
ENSG00000133466	C1QTNF6	-0.018463	0.000297197	-0.0131501	-0.00203598	-0.0120022	-0.00380174	-0.00105555	0.0166151	-4.98364e-05	0.00244164	-0.0114033	0.00408433	0.00634291	-0.0104192	-0.0109981	0.0171968	0.0397766
ENSG00000130309	COLGALT1	-0.0165917	-0.00535521	-0.00878277	-0.00620855	-0.0172789	-0.00856966	-0.00108541	0.0165857	0.00113816	0.00601323	-0.0139963	0.00883465	-0.00328866	0.00142839	-0.0160292	0.0111839	0.0126619
ENSG00000088325	TPX2	-0.0236945	-0.00183876	-0.00106994	-0.00232456	-0.0178956	0.00384499	0.00102005	0.0165854	0.0210513	-0.00360002	-0.00735165	-0.00323313	-0.0195255	0.00295723	-0.00319526	0.000639656	-0.0057649
ENSG00000050820	BCAR1	-0.0120828	-0.00462644	-0.00586243	-0.00675263	-0.00429254	0.00996036	-0.0136734	0.0165744	-0.0171147	-0.0104049	-0.00464223	-0.011876	-0.00159078	0.00727423	0.00598532	0.00352006	0.0116429
ENSG00000111450	STX2	-0.0103292	-0.00538881	0.000690536	0.00211268	-0.00661325	0.00381724	0.0113883	0.0165518	0.00977266	0.0071558	-0.00759102	0.000100992	0.0154289	-0.0156207	-0.0013647	0.00328124	0.0187878
ENSG00000196337	CGB7	0.00298692	0.00433812	-0.0017386	0.00165717	-0.000687633	0.000144314	-0.000714533	0.016536	-0.0081161	0.00173281	-0.000398673	-0.000257227	0.000703582	0.00358503	-0.000411291	0.00495687	0.00929785
ENSG00000187840	EIF4EBP1	-0.0106082	0.0118203	-0.0181991	-0.0048411	-0.0166819	0.00703926	-0.0095305	0.0165207	0.00690649	-0.00329505	-0.0132674	-0.000780095	-0.0119223	0.0153434	-0.00797442	0.0136915	0.00292166
ENSG00000125657	TNFSF9	0.00737992	0.00319744	-0.00918361	-0.00790092	-0.00397939	-0.0055377	-0.00796736	0.0165086	-0.000708854	0.00274407	0.0133525	-0.00216398	-0.00594894	0.0282884	0.00487313	0.0131158	0.0105986
ENSG00000103005	USB1	-0.00566434	-0.00500329	-0.00650109	-0.00871486	-0.0187391	-0.00115768	-0.00196203	0.0164914	0.000644765	0.00323335	-0.00280208	9.25271e-05	-0.00221231	-0.000779386	-0.000395809	0.00709516	0.00442722
ENSG00000167772	ANGPTL4	0.00193347	-0.00291846	-0.0143408	-0.0131523	-0.0148287	-0.0124551	0.00375781	0.016487	-0.00366734	-2.33387e-06	-0.00165672	-0.00185917	-0.000668112	-0.00477042	-0.0060235	0.0129137	0.00900037
ENSG00000175063	UBE2C	-0.0237902	0.00669271	-0.0104929	0.000408342	-0.0200551	0.000997031	-0.00636551	0.0164869	0.0237461	-0.000653036	-0.00722121	-4.10512e-05	-0.01979	0.0217465	-0.0053382	0.00858064	-0.00394987
ENSG00000054277	OPN3	-0.00825054	-0.00473443	-0.00612552	-0.00712391	-0.0133745	-0.0127381	-0.0118023	0.0164864	0.0123758	0.000610587	0.010455	-0.00140676	-0.00167235	-0.00417802	-0.000109678	0.010145	0.0113735
ENSG00000002746	HECW1	0.00959298	0.00661461	0.00392167	0.000986493	0.00336676	0.011816	0.00104888	0.0164766	0.00136935	0.000703767	0.0280989	-0.0215274	0.000997126	0.00280167	0.0306808	0.00284851	0.00647756
ENSG00000145220	LYAR	-0.0186275	0.00298908	-0.00698929	0.000421939	-0.017355	0.0016424	-0.0086181	0.0164665	0.00678941	0.00115301	-0.015495	0.00319723	-0.0119089	0.030923	-0.00796509	0.00867426	-0.00333396
ENSG00000146670	CDCA5	-0.0234119	0.000270323	-0.00230047	-0.0043391	-0.0192399	0.00645616	0.010964	0.016464	0.0191818	-0.00158887	-0.00276784	-0.0073086	-0.0205931	0.00128689	0.00179085	0.00252486	-0.00655925
ENSG00000106348	IMPDH1	-0.0233984	-0.00189223	-0.0123726	-0.00545503	-0.0124964	-0.00239074	0.00407019	0.0164522	0.000660151	-1.92188e-05	0.00133825	-0.0081662	-0.00612105	-0.0114639	-0.00335874	0.0121185	0.00295385
ENSG00000185761	ADAMTSL5	0.00557433	0.00398998	-0.00274442	-0.000276879	0.00668422	-0.000365226	-0.00352722	0.0164521	0.0010141	-0.004651	0.000293652	-0.000364749	-0.00141743	9.70588e-05	-0.00165019	0.00451528	0.0118584
ENSG00000125538	IL1B	0.00263077	-0.00624919	-0.00755954	-0.0113079	-0.00661602	-0.00785625	-0.00298323	0.016424	-0.00900667	0.0102809	-0.00107124	0.00958893	0.000199138	0.00158463	-0.00540318	0.011652	0.0055237
ENSG00000138772	ANXA3	-0.000374942	-0.00244892	-0.00563931	-0.00530035	-0.0123475	-0.00292614	0.00429559	0.016414	-0.00383991	-0.00104528	0.00767759	-0.00150221	-0.00108038	-0.00613916	0.00482372	0.00853076	0.00646572
ENSG00000128805	ARHGAP22	-0.00517887	0.00303615	-0.00833905	-0.00253392	-0.0149363	0.000967258	-0.00141327	0.0164124	-0.00776001	0.0147631	-0.00614878	0.00688255	0.00943205	-0.00173772	-0.000887228	0.0200076	0.0187182
ENSG00000150687	PRSS23	-0.00602341	-0.0150247	-0.00386903	-0.0172402	0.00103343	-0.0114802	-0.00967024	0.0163985	-0.0103949	-0.00166374	-0.00645179	0.00348035	0.0113261	-0.00717474	-0.0116976	0.00555848	0.0190087
ENSG00000180921	FAM83H	0.000560601	-0.00413215	0.000725586	-0.0047777	0.000310929	-0.00116648	-0.000304241	0.0163943	0.000407152	-0.00861101	-0.000758483	-0.000639711	-0.0113309	0.00144306	-0.000661584	-0.0014944	-0.00209141
ENSG00000204866	IGFL2	0.00458105	0.000329558	-0.00690744	-0.00746223	-0.00372955	-0.000865649	-0.0020601	0.0163785	-0.00640927	0.00320481	-0.000663098	-0.000866331	0.00261526	-0.0011248	-0.00206607	0.0117151	0.0271076
ENSG00000102359	SRPX2	-0.00353471	-0.00742145	-0.0111591	-0.0129535	-0.011728	-0.011151	-0.0126864	0.0163767	-0.000537213	0.00185995	-0.0051499	0.0060591	0.00706623	-0.000305962	-0.0142618	0.0175851	0.0391004
ENSG00000183840	GPR39	0.00669142	0.00416649	-0.00227297	7.54667e-06	0.00505524	-0.00159376	0.0125997	0.0163666	0.00275325	0.000451948	0.000860653	0.00171605	-0.00472556	-0.0103732	-0.00268701	0.00607872	0.00738545
ENSG00000141076	CIRH1A	-0.00280838	-0.00746379	0.00570614	-0.0075078	-0.00679251	0.0001634	0.0101005	0.016366	0.000205669	-0.00953449	-0.000877059	-0.001076	-0.0118767	0.00558742	0.00114524	-0.00748985	-0.00812364
ENSG00000182197	EXT1	-0.00907947	-0.0211981	0.00366787	-0.0170866	-0.0129609	-0.00128344	-0.0172216	0.0163615	-0.0119855	-0.00497772	-0.00716291	-0.00345218	0.00235505	0.0051026	-0.00377336	-0.00151654	0.00847744
ENSG00000111424	VDR	-0.000337178	-0.0113894	-0.00904973	-0.01495	-0.0110398	-0.00391763	-0.00876506	0.0163593	-0.00413891	0.00651736	-0.00313982	0.000111157	-0.00268939	-0.00139832	-0.00364858	0.0110369	0.0158406
ENSG00000204839	MROH6	0.000137635	0.00110315	-0.00432109	-0.00145625	-0.00115177	-0.00148681	-0.00103217	0.0163557	0.000327732	-0.00274826	-0.000453016	9.19956e-07	-0.00720054	0.00132217	0.00101226	0.00563502	0.00310432
ENSG00000156110	ADK	0.00779967	-0.00720301	-0.000264307	-0.0137886	-0.00164048	-0.0008165	-0.000965626	0.0163411	-0.00129187	-0.00516973	-0.0014771	0.00103275	-0.010028	2.65117e-05	0.000604266	0.00156117	0.000194027
ENSG00000164294	GPX8	-0.00701681	-0.012028	-0.0061655	-0.0158233	-0.0141129	-0.0106362	-0.0184764	0.0163302	-0.0108044	0.00130002	-0.0039565	0.00572891	0.0127789	0.00619688	-0.0104058	0.0142402	0.0388489
ENSG00000123496	IL13RA2	0.00851016	0.00511347	0.000765271	-0.000697965	0.00112692	-0.00285668	3.1261e-05	0.0163294	-0.000232334	0.00503784	-0.00180056	0.00837079	0.00477429	0.00869676	-0.00451612	0.00603569	0.00674568
ENSG00000162723	SLAMF9	0.00558	0.00509618	-0.00229236	-0.0026845	0.000842369	-0.0010847	-0.000159089	0.016326	0.00136307	0.0024697	0.000410215	0.001648	0.00122738	0.00184642	0.000286467	0.00763841	0.0114456
ENSG00000183386	FHL3	-0.0200179	-0.00313057	-0.016091	-0.0093986	-0.0256431	-0.0182211	0.000782566	0.0163078	-0.00711077	0.00629333	-0.0123331	0.0151413	0.0187953	0.000641764	-0.0203008	0.0181195	0.0286029
ENSG00000123689	G0S2	0.00306168	-0.00342695	-0.0149668	-0.0113203	-0.0110255	-0.0080546	-0.0125211	0.0162756	0.000938314	0.00950634	-0.00306593	0.0062224	0.00676282	-0.000248538	-0.00950449	0.0149492	0.00901921
ENSG00000165304	MELK	-0.0157528	-0.0015779	-0.00111485	-0.00375303	-0.0174573	0.000790707	0.00585715	0.0162728	0.0175227	-0.00144946	-0.00425582	0.00100426	-0.0187976	0.00419339	-0.00344455	0.0025502	-0.00554204
ENSG00000102172	SMS	-0.00130985	0.00131078	-0.00542218	-0.00825484	-0.00515864	-0.0168932	-0.00823379	0.0162212	0.00179305	-0.00535811	0.00330168	0.00716934	-0.00974688	0.0149558	-0.0092412	0.00414443	0.000276885
ENSG00000110880	CORO1C	-0.0133729	-0.0155225	-0.00351699	-0.0149614	-0.0239925	0.00230277	-0.00118163	0.0162189	0.00726655	0.000449331	-0.00915449	-0.00499983	0.00594301	0.000233539	-3.89318e-05	0.00255816	0.00930612
ENSG00000110172	CHORDC1	-0.0146102	-0.00640391	0.00577998	0.000821467	-0.00785975	0.0070059	-0.00117046	0.0161947	0.000240298	-0.00475392	-0.00141987	-0.00576778	-0.0104491	0.0140795	0.006649	-0.0054849	-0.00387813
ENSG00000024526	DEPDC1	-0.00546831	-0.000941617	0.00318244	-0.00322278	-0.0139523	0.00124306	-0.00656248	0.0161827	0.0173394	-0.00447863	-0.000929363	-0.000295722	-0.0132918	0.0130838	0.00332072	-0.00279375	-0.00458916
ENSG00000041982	TNC	-0.0119092	-0.0159636	-0.00705489	-0.0136249	-0.0188524	-0.0161257	-0.0103831	0.0161758	-0.00694328	0.00271263	-0.0114727	0.012936	0.0163158	-0.0019734	-0.0166535	0.00819632	0.0217307
ENSG00000174837	EMR1	0.00653747	0.00255994	-0.00267186	-0.00315602	-0.00220843	-0.00284334	-4.56972e-05	0.0161743	0.00865406	0.00818521	-9.46138e-06	0.00403122	-0.000299607	0.00162158	-7.8961e-05	0.0108502	0.00798841
ENSG00000171517	LPAR3	0.00651938	7.15791e-05	-0.000354327	-0.00344192	-0.00106556	-0.000587415	0.00239029	0.0161382	-0.00926126	-0.00554845	0.000535163	-0.000155426	-0.00299706	0.00562323	0.000846828	-0.000161934	0.000387436
ENSG00000160293	VAV2	-0.0136057	-0.00711097	0.00233642	-0.000923703	-0.00101534	0.000354945	0.00768522	0.0160972	-0.0176423	-0.00546608	-0.00643815	-0.00288361	-0.0110742	0.000833531	-0.00277545	-0.0024126	0.00420329
ENSG00000100644	HIF1A	-0.011557	-0.0203457	0.000987987	-0.0150032	-0.0170614	-0.00150164	0.00152578	0.0160845	-0.00937049	-0.000418841	-0.0110007	0.00339021	-0.000305035	-0.00129327	-0.00754673	-0.000469442	0.00486729
ENSG00000114554	PLXNA1	-0.0282513	-0.0126283	0.00113929	-0.00330566	-0.0170563	0.00499292	-0.00475126	0.0160813	-0.0153888	0.00054357	0.00652434	-0.0178349	-0.00231464	-0.00335754	0.0056401	0.00347554	0.0118856
ENSG00000152784	PRDM8	0.00631236	0.000598457	0.00110473	-0.00107308	0.000888035	0.00400729	-0.00414223	0.0160788	0.00129081	0.00979315	0.0246947	-0.0145323	0.0110105	-0.000335996	0.0206422	0.00511509	0.00789803
ENSG00000138778	CENPE	-0.00821151	-0.00182892	0.00454228	0.00117235	-0.0112697	0.00224375	0.00750445	0.0160729	0.0167507	-0.00443116	-0.000643798	-0.000132208	-0.015486	-0.00107837	0.000476444	-0.00359184	-0.00691025
ENSG00000135047	CTSL	-0.00235051	-0.00675825	-0.0106657	-0.015379	-0.0159618	-0.00284604	-0.00291133	0.0160661	-0.00178063	0.0111737	-0.00296874	-0.000672194	0.000274349	0.00131715	-0.00282869	0.0191516	0.012627
ENSG00000117016	RIMS3	0.0107569	0.00231019	0.00239714	-0.00126644	-0.00076404	-0.00580716	0.00959123	0.0160511	0.0106539	0.00294308	0.0287388	-0.00525536	0.00738441	-0.00137767	0.015829	0.000724151	0.00414427
ENSG00000109805	NCAPG	-0.0178343	0.00172979	-0.000906133	-0.00134846	-0.0168644	0.00143202	0.0118236	0.0160261	0.02763	-0.000894758	-0.0033783	0.00171697	-0.0184706	0.00163336	-0.00255837	0.00208017	-0.00563227
ENSG00000256235	SMIM3	-0.00713704	-0.00841949	-0.0119363	-0.0137816	-0.0117009	-0.0149444	-0.0186806	0.0159997	0.00347557	0.00661284	-0.00580028	0.00838705	0.00919565	0.00276709	-0.0162233	0.0166129	0.0341957
ENSG00000109674	NEIL3	-0.00313031	0.00154568	0.00254723	-0.000690941	-0.0066037	0.00370878	0.00865097	0.0159956	0.0208647	-0.00190415	6.78976e-05	-0.000763133	-0.0102965	-0.00149243	0.00305662	-0.000501898	-0.00696624
ENSG00000159871	LYPD5	0.00728329	-0.00142724	-0.00340502	-0.00771597	-0.00521282	-0.000580503	-0.00432557	0.015993	-0.00555484	0.00702179	0.0134436	-0.00712085	0.000759721	0.0100049	0.0103905	0.00814001	0.000487912
ENSG00000147459	DOCK5	0.00562796	-0.00290772	-0.000537441	0.00283279	-0.00217046	-0.00992616	0.000967762	0.015992	-0.00394432	-0.00192136	-0.00162573	0.011617	0.00328614	-0.00913495	-0.00575941	0.00419523	0.00850523
ENSG00000165935	SMCO2	0.00173665	0.00235336	-0.0033809	-0.0015108	-0.0028903	-0.000540394	-0.00035376	0.0159873	0.00129322	0.00405148	-0.00147897	-0.00035264	-0.00110527	0.00139587	-0.000658451	0.00585249	0.00787198
ENSG00000180801	ARSJ	0.0015119	-0.00558392	0.00332313	-0.00665812	-0.00169921	-0.00663719	-0.000727199	0.0159828	-0.0014166	-0.00152405	0.00149756	0.00437734	0.00542093	0.000694322	-0.00861801	0.00031745	0.0148595
ENSG00000161091	MFSD12	-0.00315696	-0.000536899	-0.0129458	-0.00799096	-0.010251	-0.00210473	-0.00177928	0.0159805	0.00557595	0.00698043	-0.00333401	-0.000906343	-0.00853473	0.00164089	-0.000757887	0.011318	0.00260497
ENSG00000150093	ITGB1	-0.0118296	-0.0286852	0.008994	-0.0188586	-0.00966314	-0.00622036	0.00166853	0.0159529	-0.0129356	-0.00604181	-0.0119153	-0.000526645	0.0081619	-0.0054489	-0.00934924	-0.0061023	0.0165292
ENSG00000062038	CDH3	0.0015519	0.00023104	-0.00221531	-0.00224513	-0.0024954	-0.000584838	0.0124034	0.0159487	0.00101556	0.000753082	-0.000265097	-0.000596755	-0.00235103	-0.000818116	0.000197606	0.00135222	0.00355663
ENSG00000145632	PLK2	-0.00436328	-0.0120634	-0.00484575	-0.0099408	-0.000364228	-0.00460169	-0.0164273	0.0159373	-0.0117264	-0.00193675	0.0181203	-0.0132377	0.0063151	0.00411123	0.00904459	0.0044457	0.0102576
ENSG00000112033	PPARD	-0.00688797	-0.00513403	-0.00242159	0.000825379	-0.0154518	-0.00140854	0.0114233	0.0159329	-0.0161686	-0.0017207	-0.00288096	-0.00133667	-0.00254774	-0.0142073	-0.0015462	0.00123144	0.00351625
ENSG00000196839	ADA	-0.0177256	-0.00432674	-0.0160423	-0.0113124	-0.0239704	0.00172791	-0.00819468	0.01593	0.0251713	0.0114561	-0.00640334	-0.00768987	-0.00258655	-0.000885914	-0.000538483	0.0146795	0.00841829
ENSG00000151929	BAG3	0.00136303	-0.0111594	-0.00550616	-0.0150483	-0.001443	-0.0144824	0.0128736	0.0159253	-0.00739702	-0.00733556	-0.00814591	0.0121081	-0.00215102	-0.0101259	-0.00851211	0.00350578	0.00666202
ENSG00000103042	SLC38A7	-0.00549015	-0.00527413	0.00107956	-0.00260577	-0.00184469	0.00693939	0.00780143	0.0159028	-0.000356991	-0.00316454	-0.00205704	-0.0121014	-0.0107598	-0.00188491	0.00527664	0.00355892	0.00353445
ENSG00000162757	C1ORF74	0.00107918	-0.000913863	0.00658011	-0.000599831	0.00112	0.00294462	0.0118486	0.0159023	-0.00133214	0.000473007	0.0046504	-0.00305237	-0.0055717	-0.0171154	0.00179341	0.00106715	-0.0020346
ENSG00000167644	C19ORF33	-0.00392921	0.00348311	-0.0135769	-0.00353563	-0.00339967	-0.00278595	-0.0104611	0.0158541	-0.00426817	-0.00508602	-0.00222644	-0.00099766	-0.00424858	0.00574232	-0.00361279	0.0120259	0.00262699
ENSG00000100104	SRRD	-0.00667443	-0.00534776	-8.6262e-05	-0.0112532	-0.00827974	-0.00161867	0.00750029	0.01584	0.00137692	-0.00455666	-0.00241807	-0.000474077	-0.00611467	0.00345475	-0.000775233	0.000611721	0.00388883
ENSG00000111863	ADTRP	0.00925029	0.0026132	-0.00184906	-0.000603532	-0.00603835	-0.000902094	0.01417	0.0158276	-0.00112668	0.0109702	0.000324857	1.53669e-06	-0.000148274	-0.0119757	-0.000746377	0.00687866	0.00567863
ENSG00000196110	ZNF699	0.00243783	-0.00468617	0.0138364	-4.68841e-05	0.00326144	0.012973	0.0151384	0.0157719	0.000405967	0.00575663	-0.000438689	-0.0104574	0.00610018	-0.00378998	0.00658108	-0.0010187	0.0166926
ENSG00000151746	BICD1	-0.0220364	-0.00685231	0.00412073	0.000154544	-0.0161542	0.000804181	0.00444863	0.0157479	0.0131335	-0.000999666	-0.00278524	-0.00651682	-0.00548621	0.0135946	-0.00126028	-1.86311e-05	0.0130662
ENSG00000102384	CENPI	-0.00789062	-0.00324764	0.00579782	-0.00242573	-0.0126887	0.00604133	-0.000356628	0.0157401	0.0140428	-0.00373659	-0.00106276	-0.00148144	-0.0137548	0.00676288	0.000870962	-0.00297509	-0.00573647
ENSG00000151835	SACS	-0.0139602	0.00623002	-0.00856378	0.00458135	-0.017561	0.00182413	0.00984178	0.0157319	0.0163917	0.00743472	0.000707904	4.622e-05	0.00688362	-0.00707775	0.0019232	0.00782602	0.0115814
ENSG00000171848	RRM2	-0.0177174	-0.00846253	-0.00124967	-0.0113135	-0.0169093	0.00129462	-0.00255715	0.015718	0.0178436	-0.00038378	-0.00611704	-0.00098985	-0.0193791	0.0121754	-0.00391669	0.000987309	-0.00530391
ENSG00000149218	ENDOD1	0.00307073	-0.0117912	-0.00034436	-0.0152504	-0.00184901	-0.0133285	0.000849727	0.0157176	-0.0188683	-0.00685297	0.00312799	0.00326636	0.00265275	-0.0169339	-0.0064364	1.05834e-05	0.000495929
ENSG00000160233	LRRC3	0.0127535	0.00330458	0.00127076	-0.000512319	-0.00288248	0.00033849	-0.012091	0.0157069	0.00101239	0.00257089	0.0015315	-5.3285e-06	0.00413818	0.00837443	0.00107533	0.00219364	0.00989652
ENSG00000154845	PPP4R1	-0.0110741	-0.00824753	-0.000543219	-0.00494077	-0.00418092	-0.0011589	-0.00059887	0.0157018	0.00177303	-0.00578669	-0.00268425	-0.000730711	-0.0036408	0.000622806	0.000147508	-0.000149185	0.00122498
ENSG00000256053	APOPT1	-0.000809272	0.00655695	-0.00732618	-0.0029972	-0.0025229	-0.00101046	-0.00079281	0.0156944	0.0012803	-0.00435454	-0.000329679	0.000193028	-0.00324692	0.00146225	-0.000591963	0.00833148	0.00548597
ENSG00000163659	TIPARP	0.00734723	-0.0085802	-0.00189261	-0.00963245	-0.000766799	-0.00984276	-0.009333	0.015691	-0.00278603	0.0014244	-0.00553772	0.00947637	0.00219119	-0.00778236	-0.0113593	0.00240774	0.00156523
ENSG00000178585	CTNNBIP1	-0.000649621	-0.00297352	-0.00450781	-0.0109905	-0.00974662	-0.00117691	-0.00779394	0.015691	-0.00216784	-0.00657603	-0.00105025	-0.00119435	-0.00863789	0.00768782	-0.00123875	0.00516234	0.00327247
ENSG00000101955	SRPX	-0.000466478	-0.00423133	-0.010725	-0.0111933	-0.0157844	-0.00450368	-0.015599	0.0156825	-0.0020359	0.00573938	-0.00993876	0.00385221	0.0188135	0.00581194	-0.0100823	0.0148694	0.0284206
ENSG00000161714	PLCD3	-0.0053511	-0.0103844	-0.00422443	-0.0062996	-0.00663637	-0.0056575	-0.00757025	0.0156782	-0.0131895	-0.00890486	-0.00771578	0.00592847	0.00248241	0.00164123	-0.00828603	4.73319e-06	0.00912946
ENSG00000182885	GPR97	0.00582025	0.00428619	-0.00234639	-0.00135825	-6.54652e-05	-0.000813026	-0.000769542	0.0156683	0.000825655	0.00903657	-0.000162392	-0.000389117	0.00451961	0.00160572	0.000726952	0.00770341	0.0104144
ENSG00000139131	YARS2	-0.0123256	0.00524051	-0.010549	-0.00615316	-0.0105306	-0.00384925	-0.00291567	0.0156631	0.00237824	-0.00396646	-0.000153066	-0.00294684	-0.014056	0.0141077	-0.00444084	0.00801518	0.00027046
ENSG00000133216	EPHB2	-0.00858234	-0.00863486	-0.000914843	-0.00816028	-0.013392	-0.00390182	-0.00994969	0.0156534	-0.00186619	0.00369919	-0.00138652	-0.0010479	-0.00057972	0.00162811	-0.00196782	0.00682857	0.00936387
ENSG00000271447	MMP28	0.0136508	0.0041368	-0.00313908	-0.00177125	0.00392532	-0.0054718	-0.0021427	0.0156434	0.000670801	0.00233543	0.00415976	0.00557769	0.00508601	0.00170141	0.00269246	0.00774276	0.0128771
ENSG00000124813	RUNX2	-0.00307392	-0.00500149	-0.00601992	-0.00543364	-0.0114043	-0.00902909	-0.00827798	0.0156429	0.00368146	0.00815824	-0.00702415	0.0151729	0.00801155	-0.00181622	-0.0109629	0.0177906	0.047421
ENSG00000142945	KIF2C	-0.0216954	0.000858719	-0.00327544	-0.00168906	-0.0194334	-0.00164487	0.00083288	0.0156377	0.0248395	-0.000824059	-0.00596394	0.00420653	-0.0188009	0.0180017	-0.00697955	0.00436582	-0.00450847
ENSG00000021355	SERPINB1	0.000658045	-0.00912179	-0.010772	-0.0161272	0.000723669	-0.0212948	-0.0140953	0.0156159	-0.000547094	0.00416031	-0.00841091	0.018469	-0.0040939	0.00545039	-0.0196758	0.0144655	-0.00212873
ENSG00000180263	FGD6	-0.00466201	-0.0121594	0.00485617	-0.00519567	0.00244841	-0.00734089	0.0105686	0.0156122	-0.00628044	0.000604304	0.00448842	-8.28968e-05	0.00474427	-0.00761898	0.000520591	-0.00189714	0.00815496
ENSG00000104524	PYCRL	0.000121057	-0.00381988	0.00237838	-0.00920555	0.00179784	-0.000999608	-0.00582308	0.0155888	-0.00428819	-0.00777954	0.0053685	-0.0018489	-0.0179771	0.00392961	0.00394341	-0.00472591	-0.00570648
ENSG00000198498	TMA16	-0.0101783	-0.00611415	0.00279615	-0.00933712	-0.0024823	0.0104775	-0.00659102	0.0155713	0.00217353	-0.00302451	-0.00888553	-0.00842712	-0.00922741	0.0230307	-0.000108477	5.40816e-05	0.00176273
ENSG00000102007	PLP2	-0.00742242	-0.000170171	-0.0125569	-0.00813944	-0.00885305	-0.0171229	-0.0164645	0.0155624	0.000749532	0.00109616	-0.00535128	0.0108451	0.000406537	0.00230235	-0.015757	0.0133044	0.00361267
ENSG00000218336	TENM3	0.00424694	-0.003477	0.00668332	-0.0020985	0.00112936	-0.00246571	0.00999116	0.0155426	-0.0104978	0.00229949	0.0164869	-0.00251529	0.00856118	-0.00461555	0.00843638	0.00184129	0.0287518
ENSG00000189433	GJB4	0.0025521	0.0017623	-0.00331824	-0.00242118	-0.00187745	-0.000632259	-0.000386477	0.0155384	0.00106918	-0.00279296	-0.00166411	-0.000860931	-0.003223	0.00133323	-0.00176678	0.00281847	0.00295951
ENSG00000132000	PODNL1	-0.00199763	-0.00446372	-0.012004	-0.0124211	-0.0139383	-0.00935354	-0.00927045	0.0155346	-0.00431931	0.00392755	-0.00170334	0.0079547	0.00964622	0.000792942	-0.00790257	0.0191668	0.0426517
ENSG00000020577	SAMD4A	-0.000881584	-0.00928507	-0.00656436	-0.0110264	-0.0151063	-0.00648811	-0.011826	0.0155303	-0.0115514	0.0090841	-0.0100232	0.0084094	0.0156122	-6.78745e-05	-0.00819971	0.013038	0.0160961
ENSG00000155265	GOLGA7B	0.00888955	0.00642982	-0.00217592	0.000744618	0.00483067	0.00330279	0.00776492	0.0155156	0.000633923	-0.00111513	0.024192	-0.0103284	-0.00323326	0.0026584	0.019353	0.00317735	0.00514252
ENSG00000115221	ITGB6	0.00282828	-0.00531011	-0.00557604	-0.00879225	-0.00702006	-0.000317064	-0.0044688	0.0155122	0.00115699	-0.000577035	-0.00273288	0.0109816	0.00252394	-0.00130455	-0.00221215	0.00952318	0.01239
ENSG00000268439	RP3-461F17.3	-0.0046701	-0.0039614	-0.00197374	-0.0117123	-0.00699719	0.00728221	0.00403041	0.0155066	0.00190928	-0.00586896	-0.00753712	-0.00252922	-0.0139137	0.0127879	-0.0018994	0.000671449	-0.00332049
ENSG00000080573	COL5A3	0.00291832	-0.00881336	-0.00997809	-0.0100878	-0.00809871	-0.0128604	-0.0138312	0.015473	-0.00138795	0.00287265	-0.00127253	0.0043389	0.00915239	0.00202107	-0.00770685	0.0116103	0.0408279
ENSG00000074211	PPP2R2C	0.00771003	-0.000738046	-0.000692889	-0.0052453	0.00415068	2.66358e-05	-0.0037136	0.0154663	-0.00624668	-0.00718504	0.0249385	-0.0111487	-0.00630112	0.0115077	0.0188721	-0.000160768	-0.00325342
ENSG00000171388	APLN	0.00594007	0.000770456	-0.000523704	-0.0036393	0.00150937	-0.00914026	-0.0118392	0.0154564	0.00125339	-0.00484388	-0.00468539	0.00716505	0.0005453	0.00743736	-0.00931606	0.00479126	0.0134605
ENSG00000100522	GNPNAT1	-0.00103518	-0.0151904	0.005372	-0.0135754	-0.000946332	0.00255342	-0.0111859	0.0154558	-0.00910073	-0.0106703	-0.00426657	-0.00846686	-0.0157275	0.0189592	0.000427048	-0.00663539	-0.00144272
ENSG00000136802	LRRC8A	-0.00382385	-0.0117634	-3.29062e-05	-0.00844045	-0.00676151	0.00747444	0.0011933	0.015447	-0.00995591	-0.00927483	-0.00720328	-0.00579316	0.00181741	-0.00290727	0.00479262	-0.000938262	0.00560444
ENSG00000176732	PFN4	0.0111223	0.0199694	0.00406237	0.0125604	0.0141627	0.00603141	0.000674546	0.015424	-0.00466672	0.00226962	0.003011	0.00744058	0.000522117	0.00237963	-0.00158501	0.00621022	0.00495921
ENSG00000134001	EIF2S1	-0.00318999	-0.0151742	0.00372531	-0.0186643	-0.00446982	-0.0011584	0.00314291	0.0154189	0.00053578	-0.00552582	-0.00277073	0.000554933	-0.011541	0.0091884	0.000484766	-0.00481887	-0.00278558
ENSG00000141682	PMAIP1	-0.0058863	-0.00663816	-0.00279607	-0.00903225	0.000160138	-0.00219659	0.00517538	0.0154148	0.00236497	0.000924726	-0.00161449	-0.0011752	-0.00708134	0.00780693	0.000249695	0.00371636	0.00328686
ENSG00000196787	HIST1H2AG	0.0166514	0.0107058	0.0084511	0.00536501	0.00832519	0.00230276	0.0116021	0.0154002	0.00730471	0.00308193	0.00294919	0.00344115	-0.00322827	-0.00429962	0.00309615	0.00210425	0.00189241
ENSG00000164171	ITGA2	-0.00133812	-0.0139709	0.00281275	-0.00922914	-0.00237447	-0.00861798	-0.00496154	0.0153874	-0.0134057	-0.00560742	-0.00407234	0.0104469	0.00198501	-0.000393003	-0.0115756	0.00441884	0.0093984
ENSG00000181458	TMEM45A	-0.00754409	-0.00793564	-0.00741356	-0.0126278	-0.018118	0.00797233	-0.0121772	0.0153746	-0.00928407	0.00248499	-0.0110395	-0.00663598	0.00715347	0.00456658	-0.00307806	0.0112669	0.0269531
ENSG00000196776	CD47	-0.00592814	-0.000245289	-0.0100534	-0.00653106	-0.00908821	-0.00153481	0.00552798	0.0153554	0.00144678	0.00643357	-0.00267665	-0.000573146	-0.00592816	-0.0149065	-0.00094266	0.0138756	-0.00191302
ENSG00000203722	RAET1G	0.00541664	0.00323771	-0.00537364	-0.00338637	-0.00192073	-0.00086195	-0.00103186	0.0153321	0.000598729	-0.000848275	0.000518557	0.000954241	-0.00251116	0.0018404	-0.000166145	0.00836779	0.00338354
ENSG00000138686	BBS7	-0.00702108	-0.00504384	0.00293179	-0.0107218	-0.00725539	-0.00169407	-0.00774373	0.0153275	0.00852807	-0.00628994	0.00945553	-0.00971488	-0.00535033	0.0159558	0.00691586	0.000746235	0.00561697
ENSG00000099625	C19ORF26	-0.00239182	0.00077325	0.00221495	0.000448544	0.00375711	0.00281364	-0.00274317	0.0153246	0.00094755	-0.00517442	0.0119341	-0.0167735	-0.00399821	0.0087612	0.0113151	-0.00136419	0.00646116
ENSG00000166592	RRAD	0.00264861	0.000701453	-0.0126331	-0.00810296	-0.00570356	-0.00989693	-0.00605199	0.0153165	-0.00290549	0.00754916	-0.00157786	0.0107062	0.0121362	0.00994423	-0.00751487	0.0106307	0.00810865
ENSG00000140932	CMTM2	0.0101727	0.0100841	-0.00301328	0.00246675	-0.000680644	0.000846244	0.000368342	0.0153082	0.0211569	0.00820699	0.000732346	0.0102645	0.00492331	0.00163681	-0.000273248	0.0109905	0.0107629
ENSG00000176597	B3GNT5	-0.00334258	-0.00717749	0.000741093	-0.00686195	-0.0176849	-0.0172855	-0.0126976	0.0152927	-0.0163766	-0.00384621	-0.00666316	0.0178099	-0.00323577	0.00945775	-0.0153056	0.00409924	0.00184033
ENSG00000198729	PPP1R14C	-0.000128974	-1.6277e-05	-0.00179116	-0.00323323	-0.0113458	0.00996062	0.0138488	0.0152898	-0.0020601	-0.000198796	0.0157248	-0.0201532	-0.00181213	-0.0172421	0.0164582	0.00202999	0.000679269
ENSG00000188613	NANOS1	0.00733952	0.00731409	0.00244876	0.00211222	-0.00583601	0.004402	0.0118941	0.0152796	0.000947306	-0.000279066	0.00157586	0.000493824	0.00133551	-0.00978823	0.00427731	0.00424498	0.00192902
ENSG00000151136	BTBD11	0.0167381	0.00513795	-0.00029469	-0.0021501	0.00467094	-0.00549732	-0.00340656	0.0152681	0.00576818	-0.00438292	0.0115949	0.000364654	0.00112938	0.00844758	0.00116824	0.00052121	0.0041433
ENSG00000116212	LRRC42	-0.00670809	-0.00621009	0.000943724	-0.00988547	-0.00594261	-0.0156459	0.00148794	0.0152606	0.000630584	-0.00433396	-0.00962154	0.0162741	-0.00845263	-0.0039127	-0.0137846	0.00288501	0.00166213
ENSG00000170537	TMC7	0.00516938	0.000838988	0.00198932	0.000685032	0.00293405	-0.00595356	0.0121255	0.0152268	0.000560284	-0.00505207	-0.00146436	0.00377429	-0.00270986	-0.00279136	-0.00415205	0.00278611	0.0054375
ENSG00000138316	ADAMTS14	0.00457798	0.000999569	-0.00378354	-0.000864345	-0.000476165	-0.00428309	0.000100065	0.0152164	0.00123542	0.00749806	0.000324159	0.00634906	0.009961	-0.00610339	-0.00513062	0.0143948	0.0435387
ENSG00000147065	MSN	-0.00482694	-0.0140986	-0.00996681	-0.0170761	-0.0207295	-0.0207551	-0.00411973	0.0151961	0.000486501	0.00793175	-0.00793493	0.0105507	0.0097929	0.000887482	-0.0184679	0.00933323	0.0128036
ENSG00000077713	SLC25A43	0.00274274	-0.00807962	0.000453034	-0.00764677	-0.00805461	-0.00985355	-0.0101043	0.0151892	-0.0130545	-0.000636517	-0.00604291	0.00889221	-0.00858255	0.00171884	-0.0113211	0.00450283	0.00467509
ENSG00000069869	NEDD4	0.0108823	-0.014031	0.0114003	-0.00625735	0.00315888	9.4641e-05	0.0160217	0.0151807	-0.00462874	-0.00496268	-0.0120743	0.00960946	0.00712112	-0.0164333	-0.00691037	-0.00704488	0.0121192
ENSG00000135698	MPHOSPH6	-0.00369226	0.000643723	-0.00492793	-0.00529744	-0.0126713	0.000130249	0.00100628	0.0151807	0.00221598	-0.00330659	-0.000662033	-0.000533869	-0.00749131	0.00209036	-0.000873529	0.00352556	-0.00366178
ENSG00000214447	FAM187A	0.0141189	0.00940948	0.000510612	0.000591905	0.0168832	0.000534599	0.000819511	0.0151805	0.00117965	0.000345727	0.00188335	0.00042635	-0.00263701	0.00224703	0.000181893	0.00238516	0.00850249
ENSG00000173621	LRFN4	-0.0206984	0.00232814	-0.00713849	0.00019093	-0.0103229	0.00822339	-0.00840458	0.0151756	-0.000935191	-0.00496916	-0.00434337	-0.00618763	-0.0105188	0.0069019	0.00343723	0.00691223	0.000705762
ENSG00000033178	UBA6	-0.00615299	-0.0191686	0.0156685	-0.00655833	-0.00209138	0.00429537	0.00310901	0.0151638	-0.00147921	-0.00324547	-0.00552591	-0.00446662	-0.0106346	-0.00180757	0.00133471	-0.00985243	-0.00357725
ENSG00000143369	ECM1	-0.00771102	-0.0048894	-0.0138481	-0.0119778	0.0025576	-0.00754677	-0.017606	0.0151619	-0.00667769	0.00140826	0.00246691	-0.00677483	0.00656802	0.00275395	-0.00438128	0.0159035	0.0225343
ENSG00000182704	TSKU	0.00353128	-0.00505362	-0.00720591	-0.0117114	-0.0021923	0.00432897	-0.00477778	0.0151354	-0.0179661	-0.00517083	-0.00897673	-0.00942013	-0.0056417	-0.00587863	-0.0048616	0.0054146	0.00674387
ENSG00000155367	PPM1J	0.00731196	0.00997532	-0.00262047	0.002432	0.0134197	-0.0102556	0.013562	0.0151293	-0.00371533	-0.00205371	0.017219	0.00424048	-0.00475246	-0.00704491	0.00137806	0.0052112	5.09821e-05
ENSG00000148344	PTGES	-0.00120782	0.000410049	-0.0123654	-0.00845045	-0.00136329	-0.00593244	-0.0161018	0.0151202	-0.00134052	0.00210492	0.0062152	-0.00477894	-0.00349027	0.000703407	-0.00119399	0.0145168	0.00688967
ENSG00000150782	IL18	8.72082e-05	-0.00295311	-0.015982	-0.0109328	-0.0168475	-0.0175319	0.00278167	0.0151085	0.000480927	0.0149926	-0.0128526	0.0250573	-0.0014681	-0.00982482	-0.0218963	0.0227242	0.00321599
ENSG00000132164	SLC6A11	0.00317335	0.0010417	-0.000829375	-0.00147291	-0.000234426	-0.00457525	0.0163073	0.0151032	0.000846971	-0.00170337	0.0134515	-0.00419073	-0.00520651	-0.0056336	0.00452095	-0.000272676	0.000580774
ENSG00000152952	PLOD2	-0.00626603	-0.0068382	-0.00310867	-0.00858956	-0.0141038	-0.0190289	-0.00553256	0.0150975	-0.00990307	-0.00292317	-0.0109782	0.0122692	0.00194292	0.0035357	-0.0161507	0.00522493	0.0220934
ENSG00000053524	MCF2L2	0.00610903	0.00389167	0.00417489	0.00151984	0.00250761	0.00517844	-0.000679249	0.0150966	0.00086217	-0.00068097	0.0173838	-0.00952682	-0.00193708	0.00578441	0.0216322	-0.000996386	0.00316133
ENSG00000169641	LUZP1	-0.0106072	-0.0231486	0.00830788	-0.0135542	-0.00793168	-0.0161006	0.00075122	0.0150948	-0.0148075	-0.00404108	0.00992782	-0.00375511	0.00822325	0.0021656	-0.0019727	-0.0031154	0.0130992
ENSG00000106683	LIMK1	-0.0196763	-0.0071124	-0.00654319	-0.00802496	-0.0173328	-0.00550927	-0.00169104	0.0150862	-0.0100415	0.00656936	0.0112581	-0.0111299	-0.00663079	0.00160239	0.00280415	0.0119847	0.0164089
ENSG00000167693	NXN	-0.0168515	-0.00676399	-0.00918727	-0.0104187	-0.0231567	0.00838472	-0.0150157	0.0150852	-0.0143817	-0.00344261	-0.00476214	-0.0109408	0.0100774	0.0120413	0.00882372	0.00651466	0.0208146
ENSG00000115598	IL1RL2	0.00769853	0.00405834	0.0023395	0.00186487	0.00153816	0.000115545	0.00115054	0.0150795	0.00126582	-0.00337389	0.00267673	0.000118878	-0.00399253	0.00231201	0.0014637	0.00273465	0.00123396
ENSG00000162545	CAMK2N1	0.00458429	-0.00182392	-0.0050893	-0.00348938	0.00138277	-0.00932744	-0.0129248	0.0150665	-0.00169048	-0.00542468	0.0168216	-0.00619286	-0.000834099	-0.00358751	0.00741078	0.00516905	0.00916382
ENSG00000174236	REP15	0.00745558	0.00885946	0.00143211	0.00743794	0.00112004	1.72732e-05	-0.0011889	0.0150403	-0.00131612	0.00590644	0.00132311	0.000630178	0.00684491	0.00201984	0.00089406	0.00756681	0.0167223
ENSG00000138623	SEMA7A	-0.0109338	-0.00999952	-0.0110658	-0.0123328	-0.0194284	-0.00128383	-0.00605843	0.0150391	0.0162026	0.0138285	0.00447151	-0.0129778	0.00225089	-0.00132888	0.00542848	0.012631	0.0189976
ENSG00000100036	SLC35E4	-0.00836864	0.000968985	-0.00887705	-0.00594013	-0.0113037	-0.0103133	0.00160311	0.0150242	-9.69957e-05	-0.00241995	0.000408969	0.00415485	0.000497804	0.00427804	-0.0030991	0.00944471	0.00851339
ENSG00000181333	HEPHL1	0.00199421	-0.00207625	-0.0066164	-0.00573602	-0.00374641	-0.00100004	-0.0019212	0.0150224	0.000689202	-0.00103687	-0.00171544	-0.000812583	-0.00318163	0.00139587	-0.000852517	0.00127572	0.00164115
ENSG00000077238	IL4R	-0.0103219	-0.013218	-0.0116141	-0.0115494	-0.0183954	-0.0142151	0.00986142	0.0150115	-0.0129128	0.0100977	-0.0133836	0.0106403	0.00800697	-0.0133131	-0.0178246	0.0125581	0.0101117
ENSG00000129455	KLK8	0.00169318	0.00255461	-0.00732561	-0.00497033	-0.00987883	-0.00183493	0.00155534	0.0150052	0.00152819	-0.000463009	-0.000681006	-0.000908833	-0.0032599	0.00702496	0.000320549	0.00627317	0.00197833
ENSG00000274944	RP5-864K19.6	0.00785847	0.0086478	-0.00412383	-0.00140486	-0.000978688	0.00067078	0.00482057	0.0149852	0.00302981	-7.74048e-05	0.0014234	0.00105207	-0.00359533	0.00473841	0.00161909	0.00716498	0.00448932
ENSG00000025708	TYMP	-0.00607327	-0.00707142	-0.0206106	-0.0168108	-0.0158079	-0.0159852	-0.00642274	0.0149598	-0.00683435	0.0205898	-0.0121696	0.016835	-0.0034643	-0.00178806	-0.0211871	0.0298887	0.00496819
ENSG00000090776	EFNB1	-0.00786297	-0.00248097	-0.00891421	-0.00541952	-0.0116043	-0.00632873	-0.0200576	0.014959	-0.0109644	-0.00354311	-0.00553863	0.00171923	0.00408932	0.00249038	-0.0109469	0.0112944	0.0106454
ENSG00000196562	SULF2	-0.0149506	-0.00561595	-0.0132335	-0.0086093	-0.0108011	0.0124085	-0.0208155	0.0149496	-0.0126399	0.000657367	-0.0106799	-0.00796918	0.00901872	0.00565867	0.00371303	0.0109776	0.0251507
ENSG00000186862	PDZD7	0.0104457	0.009876	0.00176312	0.00398443	0.00906071	-0.00105174	0.000576172	0.0149171	0.00134098	0.00171787	0.0307526	-0.00991475	-0.00142618	0.00201933	0.0170275	0.00294334	0.00451987
ENSG00000197170	PSMD12	-0.00696215	-0.00477224	0.00143615	-0.00618442	-0.00563679	-0.000685492	0.00442834	0.0149039	0.000563006	-0.004309	-0.0022278	2.94442e-05	-0.0166242	0.0149484	0.000986437	-0.000393153	-0.00490833
ENSG00000089685	BIRC5	-0.0209126	0.00396022	-0.00586508	-0.00449883	-0.018157	0.0019463	-0.00266972	0.0149015	0.0209582	-0.00125804	-0.00630062	0.000954701	-0.0194277	0.0134456	-0.00385579	0.00731555	-0.00496983
ENSG00000171608	PIK3CD	-0.00816413	-0.00808492	-0.00966283	-0.00770532	-0.0199814	-0.0172999	0.011269	0.0148882	0.0141357	0.0307285	-0.00115644	0.0119583	0.00946735	-0.0104045	-0.0106372	0.0181453	0.00867854
ENSG00000135269	TES	-0.0131816	-0.00969998	-0.00270628	-0.00710497	-0.018161	-0.00778048	-0.00868225	0.0148739	-0.000791111	-0.00244467	-0.00896226	0.00168029	0.00535683	0.00968966	-0.0125225	0.00257671	0.00514526
ENSG00000109854	HTATIP2	0.00959772	-0.00355712	-0.00481755	-0.0139752	-0.0034471	-0.0176958	-0.00772726	0.0148699	0.000197081	0.000395895	0.00292862	0.0102198	-0.0105719	0.0103768	-0.00838953	0.0104023	-0.00676363
ENSG00000115295	CLIP4	-0.000336723	-0.00790209	0.00203038	-0.00668576	-0.0106131	0.00817796	-0.00448552	0.0148671	0.000564671	0.00301808	0.00306952	-0.00905627	0.00893631	-0.0125135	0.0102744	0.00509115	0.00420772
ENSG00000119403	PHF19	-0.0201528	0.00207022	-0.00894788	-0.00180607	-0.0198149	0.00264711	-0.0116818	0.0148637	0.0221482	0.00787163	-0.00908739	0.000291289	-0.000969767	0.0151971	-0.00447226	0.0103188	-0.000218831
ENSG00000139514	SLC7A1	-0.00949534	-0.0141879	0.00384782	-0.0084857	-0.00856999	0.0111695	-0.0108617	0.0148421	-0.00777142	-0.0104064	-0.00584231	-0.0132543	-0.012352	0.0114469	0.00715135	-0.00877574	-0.00531247
ENSG00000140323	DISP2	0.0112713	0.0167802	-0.00234811	0.00644471	0.0110391	0.0120762	0.0056812	0.0148356	0.00213872	0.00167402	0.0156799	-0.0118216	-0.000539014	-0.0028866	0.0148202	0.00444748	0.00567878
ENSG00000038382	TRIO	-0.0168433	-0.00594492	0.00369477	0.00699338	-0.00370393	0.00502168	-0.0144194	0.014833	-0.00969288	-0.00253525	-0.000842347	-0.00663132	0.00471886	8.2282e-05	0.00321443	0.00204446	0.0149312
ENSG00000167207	NOD2	0.00840961	-0.00171729	-0.0043338	-0.00284413	-0.00521807	-0.00256207	-0.000143881	0.0148174	0.000409718	0.0161048	-0.00252262	0.00289123	-0.00143792	-0.00249687	-0.0019768	0.00916565	0.00131475
ENSG00000171793	CTPS1	-0.0129871	-0.00843085	-0.000136686	-0.00760754	-0.0160565	-0.00288565	0.00478385	0.0147865	0.0125789	-0.00305947	-0.00405991	0.0014475	-0.00786714	0.0129949	-0.00317358	-0.00300948	-0.00668874
ENSG00000158122	AAED1	-0.00196277	-0.0057961	-0.00462159	-0.0104832	-0.00945804	-0.0130767	0.00335515	0.0147751	-0.0149866	0.00878598	-0.00925204	0.01403	0.00976383	-0.00586565	-0.0159597	0.0136339	0.0134415
ENSG00000069956	MAPK6	-0.0081124	-0.0158304	0.00882624	-0.0115397	-0.00488875	0.00187646	0.0110485	0.0147644	-0.00507496	-0.012494	0.00267299	-0.0104053	-0.0136418	0.00149675	0.00396388	-0.00855865	0.000145874
ENSG00000167123	CERCAM	-0.0129176	-0.00191738	-0.0128851	-0.00870896	-0.0112292	-0.00316249	-0.0110891	0.0147631	-0.00855678	0.000213925	-0.000106475	-0.00154613	0.0104311	-0.00264586	-0.000489977	0.0187152	0.0419443
ENSG00000138594	TMOD3	-0.00249577	-0.0229361	0.00824142	-0.0150352	-0.00294414	-0.0145604	-0.00374983	0.0147615	0.00165439	-0.00437237	-0.0114626	0.00980846	-0.00668628	0.00374146	-0.0129627	-0.00354774	0.00177558
ENSG00000128487	SPECC1	-0.011026	-0.0037524	-0.0129796	-0.0127482	-0.0128123	-0.00185865	0.0065053	0.0147504	-0.00493007	8.63856e-05	-0.00413278	-0.000609196	0.00199185	0.00117063	-0.000528819	0.0100376	0.0138258
ENSG00000140105	WARS	-0.00930346	-0.0148624	-0.00825262	-0.0198522	-0.0170705	-0.0116328	-0.00405344	0.0147421	-0.00654151	0.0185469	0.000367073	0.00134365	-0.00783293	0.0100415	-0.00769372	0.0138097	-0.0041986
ENSG00000128340	RAC2	-0.0119755	-0.00787453	-0.0194901	-0.0141232	-0.0180542	-0.0173464	-0.00121651	0.0147417	0.0280017	0.0329614	-0.0126182	0.0160821	0.00300912	-0.0071123	-0.019415	0.0274907	0.00424233
ENSG00000115919	KYNU	0.0047775	-0.00586924	-0.00908829	-0.0144488	-0.0127303	-0.00871926	-0.00129434	0.0147395	-0.00374234	0.0124159	-0.00652199	0.0121252	-0.0030723	-0.00647195	-0.0121408	0.0169784	0.00536791
ENSG00000153048	CARHSP1	-0.00424003	0.00268927	-0.0104776	-0.00671336	-0.00978479	0.000439335	-0.0017577	0.0147067	0.0224921	-0.000452273	-0.00691524	-0.00213079	-0.00674131	0.00159382	-0.00664771	0.00860852	0.00202119
ENSG00000167900	TK1	-0.0176764	0.00429935	-0.0110252	-0.00702123	-0.0146871	0.00102907	-0.0147096	0.0147045	0.016097	-0.000557499	-0.00773803	-0.00216521	-0.0198406	0.0154073	-0.00664091	0.0105023	-0.00356839
ENSG00000090889	KIF4A	-0.0131903	-0.00176181	0.00183241	-0.00320582	-0.0140643	0.0021388	-0.00648189	0.0146956	0.0171038	-0.00448677	-0.00306312	0.000709131	-0.0172803	0.0147107	-0.00278847	-0.00082153	-0.00575888
ENSG00000173653	RCE1	-0.0174645	0.00327258	-0.00549937	0.00116819	-0.00539188	0.0067399	-0.00165921	0.0146802	0.00152246	-0.0027168	-0.00727473	-0.00394144	-0.0116072	0.00222914	0.000221689	0.00654028	0.000453131
ENSG00000059378	PARP12	-0.0038986	-0.00177376	-0.00818482	-0.00151481	-0.00696962	-0.0118024	0.00539726	0.0146704	0.0014483	0.0164817	-0.00735521	0.0139786	-0.00752918	-0.00868971	-0.0153333	0.0152286	-0.00491717
ENSG00000109944	C11ORF63	0.0129722	0.00204168	0.00827835	0.00413335	0.0130747	-0.000660527	-0.00623284	0.0146531	-0.000431326	0.00124271	-6.56003e-05	0.00948081	0.00814441	0.000154961	-0.00292479	0.00379572	0.00943489
ENSG00000175003	SLC22A1	0.0147625	0.00727366	-0.00366647	0.00157634	-0.00127359	1.1013e-05	-0.000678096	0.0146413	0.000975675	0.00381796	0.000504814	0.000734215	-0.000651097	0.00161981	-0.000137836	0.00596567	0.00697636
ENSG00000075391	RASAL2	-0.011653	-0.0175786	0.0121305	-0.00474021	-0.00963465	0.0111195	0.00260333	0.014639	-0.00623962	-0.00561583	0.000408872	-0.0127765	0.0033244	0.000777373	0.0112737	-0.00600514	0.010241
ENSG00000253910	PCDHGB2	0.0127229	0.00387309	0.00518443	0.0013544	0.0080086	-0.00121158	0.000418331	0.0146272	-0.000243323	0.00272505	0.00186075	0.00113602	-0.00105025	0.00168634	-0.00118343	0.00199291	0.0085443
ENSG00000164933	SLC25A32	-0.0116623	-0.0106376	0.00238959	-0.00930597	-0.0113568	0.00498568	0.00496402	0.014626	-0.0032147	-0.00303989	0.00348228	-0.0113063	-0.00714601	-0.00320627	0.00606874	-0.00287991	-0.000611768
ENSG00000188522	FAM83G	-0.00480212	-0.0035771	-0.00404642	-0.00543973	-0.00390084	-0.0012507	-0.00995235	0.0146213	-0.00108602	-0.0101429	0.000352554	-0.000906161	-0.0158695	0.0218197	0.000547791	0.00034106	-0.0092501
ENSG00000171488	LRRC8C	-0.00499794	-0.0142006	-0.00343326	-0.012508	-0.0132992	-0.0119142	-0.00245558	0.0146175	-0.00470745	0.0186203	-0.00274434	0.00588364	0.0178195	-0.0148961	-0.00714191	0.0100728	0.00708266
ENSG00000168528	SERINC2	0.00399535	0.000854075	-0.0103445	-0.00540643	0.00240251	-0.0064625	-0.00987097	0.0146152	-0.000591628	-0.0098299	-0.0050281	0.00249348	-0.00901798	-1.92255e-07	-0.00731277	0.00464947	0.00426558
ENSG00000129474	AJUBA	-0.00401495	-0.00638217	0.00429062	0.00133117	-0.00481207	-0.012722	-0.001379	0.0146107	-0.012414	-0.00849608	-0.00921606	0.013383	0.00209573	-0.0115695	-0.0169537	-0.00173523	0.00967835
ENSG00000169252	ADRB2	0.0148161	0.00265458	0.000747983	-0.000717613	0.00375149	-0.00675009	0.00015255	0.0146069	-0.00472777	0.00805762	-0.00360588	0.0276724	0.00409997	0.00140526	-0.0077691	0.0044426	0.00248025
ENSG00000182218	HHIPL1	0.00854599	0.00358378	0.000924903	-0.00217607	-0.00379814	-0.0070348	-0.00464234	0.0146064	0.000534019	0.00666685	0.0137279	-0.000132659	0.0143979	0.0105151	0.00854391	0.00969129	0.0322991
ENSG00000134690	CDCA8	-0.0185574	-0.000877345	-0.00117477	-0.0022553	-0.0170397	-0.000994875	0.00117081	0.0145942	0.0218366	-0.00135186	-0.00460885	0.00339999	-0.0191939	0.0162267	-0.00520573	0.00111099	-0.00735697
ENSG00000176771	NCKAP5	0.017674	0.00359176	0.00693154	0.00110689	0.00916028	0.000736979	0.00147152	0.014588	-0.000665777	-0.00218406	-0.00835784	0.012206	-0.00238456	0.00260949	-0.0029013	0.000160635	0.00754506
ENSG00000188610	FAM72B	1.87145e-05	0.0040599	0.00500428	0.00223419	-0.00348688	0.00324296	0.00141161	0.0145855	0.0148034	-0.000592693	0.00151967	-0.000798772	-0.00950921	0.0111969	0.00336845	0.000525558	-0.00306053
ENSG00000139725	RHOF	-0.0117352	-0.00653796	-0.00862305	-0.0107911	-0.0147569	-0.00496047	-0.0122885	0.0145799	0.00854233	0.0115766	0.00769772	-0.00643509	-0.00502746	0.0157871	0.00648443	0.00809889	-0.00126897
ENSG00000125266	EFNB2	-0.00337706	-0.00954252	-0.000428496	-0.00507673	-0.0064908	-0.0155289	-0.0165558	0.0145719	-0.0134874	-0.00439969	0.00680287	-0.00292068	0.00710205	0.00321467	-0.00506088	-0.000458785	0.00737351
ENSG00000126903	SLC10A3	-0.00455322	-0.000382266	-0.00896313	-0.00758015	-0.0138893	-0.0155581	-0.0157816	0.0145709	-0.00791302	-0.000263517	-0.0071393	0.00972731	-0.00233025	0.0106214	-0.0156977	0.0114925	0.0107942
ENSG00000149968	MMP3	0.00109638	-0.002036	-0.00645192	-0.00677693	-0.0123204	-0.00111536	-0.00234787	0.0145626	9.09564e-05	0.00268164	-0.00195682	-0.000636344	0.00351255	0.00131068	-0.00161638	0.0090478	0.0164433
ENSG00000124116	WFDC3	0.0110687	0.0135995	-0.00539742	0.00304837	0.00210788	-0.00492516	-0.00187824	0.0145618	-0.000571751	0.00251799	-0.00087278	0.0142398	0.00348831	0.0031081	-0.00442519	0.0104899	0.00760166
ENSG00000136997	MYC	-0.0154725	-0.0130461	-0.0046342	-0.0107279	-0.0135435	0.0108625	-0.0117403	0.0145475	0.00580056	-0.00392356	-0.012873	-0.00870918	-0.00818349	0.0112489	0.000189757	-0.00101446	-0.0082437
ENSG00000137745	MMP13	0.00184604	-0.000754725	-0.0046986	-0.0053715	-0.00704883	-0.00107869	-0.00193001	0.0145298	0.000320896	0.000496189	-0.00219545	-0.00109297	0.00227027	0.00149933	-0.00130367	0.00846791	0.0285699
ENSG00000145386	CCNA2	-0.0196445	-0.00119085	-0.00195938	-0.00286882	-0.0191647	0.00196647	-0.00322861	0.0145232	0.0228976	-0.000907235	-0.00699702	0.00111557	-0.0202514	0.0194663	-0.00503797	0.00220957	-0.00711257
ENSG00000173457	PPP1R14B	-0.0184492	0.00952251	-0.0185655	-0.0013613	-0.0209341	0.00385046	-0.0152252	0.0145033	0.0144775	-0.00212571	-0.0139295	0.00268744	-0.0136179	0.0218784	-0.00589202	0.0153379	0.0089456
ENSG00000133398	MED10	-0.00668251	0.00224544	-0.00431506	-0.00317433	-0.00611878	-0.000341721	-0.00585894	0.0145013	0.000815833	-0.000474274	-0.00129622	-0.000359132	-0.00505829	0.00569089	-0.000975925	0.007924	0.00563955
ENSG00000127463	EMC1	-0.0103735	-0.0114861	0.00725612	-0.010132	-0.00504062	-0.00697309	-0.00138351	0.0144998	-0.0117308	-0.00580446	-0.00549099	0.00646511	-0.00790413	0.0149369	-0.00556303	-1.94545e-05	0.00368546
ENSG00000115602	IL1RL1	0.00574159	0.00111545	-0.00249502	-0.00192948	-0.00302511	-0.000245581	-0.000597341	0.0144923	0.00060971	0.00425981	-0.000187496	-6.65424e-05	0.000920056	0.00107954	0.000764322	0.00686032	0.00476358
ENSG00000160207	HSF2BP	0.00571104	0.00682036	0.00754602	0.00544075	0.00496779	0.0256081	-0.000559054	0.014491	0.000103563	3.07954e-05	-0.00144836	-0.0115591	-0.00181506	0.00196417	0.0154158	-1.56698e-05	0.00287607
ENSG00000146700	SSC4D	0.00944878	0.0129295	-0.0019782	0.00283086	0.00164317	-0.00287922	-0.00493725	0.0144785	-0.00414425	0.002352	0.00569353	0.00439297	-0.00197074	0.00945118	-0.00148016	0.00869571	0.00410087
ENSG00000155034	FBXL18	-0.00851067	-0.0113984	0.0113917	-0.00394167	-0.00315588	0.00275393	0.0167871	0.0144641	-0.00357556	-0.00536992	0.0108865	-0.0149784	-0.00655114	-0.00283455	0.0115105	-0.00669209	-0.00023014
ENSG00000005059	CCDC109B	-0.0107555	-0.00638348	-0.0146388	-0.0141593	-0.0192689	-0.0184294	-0.0138514	0.0144637	0.024024	0.0175583	-0.00375697	0.0125872	0.000167228	0.015096	-0.0156515	0.0203536	0.0104274
ENSG00000185697	MYBL1	-0.00152327	0.00476482	0.00783686	0.00910869	-0.0037184	0.00814905	0.0174696	0.0144622	0.0096854	0.00758506	-0.00122908	-0.00159472	-0.000477247	-0.0119662	0.00347464	-0.00160246	-0.00306383
ENSG00000116661	FBXO2	0.0101992	0.00686957	-0.00776832	-0.00173581	0.00283562	-0.00967202	-0.00539619	0.0144542	-0.00345219	0.000560877	0.0142617	-0.000462473	-0.000620171	0.00832219	0.00480168	0.0068164	-0.00208092
ENSG00000182022	CHST15	-0.00463111	-0.014089	-0.00439379	-0.011636	0.000505658	-0.000341716	4.82806e-05	0.0144354	-0.0165975	0.00673084	-0.00572976	0.000135709	0.00864744	-0.00799238	0.00179743	0.00905584	0.0185997
ENSG00000133816	MICAL2	-0.00992851	-0.0128163	-0.0095824	-0.0145349	-0.00737811	-0.00811235	-0.00811831	0.0144322	0.0131001	0.0023936	0.0185188	-0.0105673	0.00994708	-0.00801726	0.00944555	0.00810214	0.0312734
ENSG00000155097	ATP6V1C1	-0.00318768	-0.0145104	0.00969255	-0.0128956	0.00190694	-0.00109675	0.0110402	0.0144296	-0.00936258	-0.00629583	-0.0017916	-0.000623252	-0.0132005	0.00167127	0.00123355	-0.00488762	-0.00430113
ENSG00000154914	USP43	-0.0025559	0.00315211	9.70211e-05	0.00804074	-0.000422238	0.0139368	-0.0109413	0.0144249	-0.00685261	-0.00839931	0.00170408	-0.00710135	-0.0107263	0.0193722	0.0145891	0.000614078	-0.0034747
ENSG00000171067	C11ORF24	-0.00531519	0.00726125	-0.0179092	-0.00614267	-0.0162365	-0.00660285	-0.014331	0.0144126	-0.00178232	0.00246815	-0.0106797	0.00803786	-0.00181169	0.00646246	-0.0131917	0.0194604	0.0190374
ENSG00000168209	DDIT4	-0.00495938	-0.00731681	-0.00924654	-0.0117145	-0.0185917	0.00333637	-0.00117124	0.0144119	0.000624738	0.000860163	-0.00795621	-0.00257788	-0.00248653	0.00765567	-0.00124016	0.00798672	0.00555658
ENSG00000197780	TAF13	0.00106828	-0.00642843	-0.00596134	-0.0143472	-0.00650332	-0.0240204	0.00413406	0.0144053	9.62429e-05	-0.00302738	0.000158272	0.0154608	-0.0056554	0.00951687	-0.0133658	0.00684953	0.0037008
ENSG00000151348	EXT2	-0.00582201	-0.00985382	0.000577331	-0.0103294	-0.00553061	-0.000916262	-0.0154806	0.0144014	-0.00276754	-0.00342541	-0.00264957	-0.000440816	-0.000654405	0.00443317	-0.00124737	0.00266291	0.00887127
ENSG00000160326	SLC2A6	0.000916808	-0.00091893	0.0013616	-0.00637448	-0.00163245	0.00390115	0.00443436	0.0143816	0.00195785	0.0169053	0.017196	-0.0142287	1.89528e-05	0.00238614	0.0167681	0.00824459	0.00709369
ENSG00000103642	LACTB	0.00459606	-0.0126861	-0.00657779	-0.017331	-0.00216299	-0.0137995	0.00771868	0.014372	-0.00281419	0.0136781	-0.00821824	0.0102139	-0.00815769	-0.0108664	-0.0155185	0.0132356	0.00661801
ENSG00000078269	SYNJ2	-0.00855573	-0.0105414	-0.00187136	-0.00823145	0.000232852	-0.0113357	-0.0171814	0.0143706	0.00897	-0.00327096	0.00676552	-0.00250482	-0.00200022	0.00480696	0.000941869	0.00392358	0.00499284
ENSG00000107833	NPM3	-0.0187739	0.00526595	-0.010648	-0.00663385	-0.0208715	0.00687358	0.0010969	0.0143591	0.00237616	-0.00598876	-0.00712479	-0.00411967	-0.0121167	0.00274873	-0.000370666	0.00845427	0.000840367
ENSG00000120217	CD274	0.00281467	-0.00566251	-0.00423581	-0.0100083	-0.0114566	-0.00900755	0.00204931	0.0143588	-0.00750345	0.019864	0.00161585	0.0114908	-0.00335972	-0.00300482	-0.0106401	0.0134673	0.00377231
ENSG00000183287	CCBE1	0.00195804	0.0014845	-0.00141241	-0.00180644	-0.00120447	-6.45286e-05	-0.000413606	0.0143416	0.000997194	0.00248865	-0.000124515	-0.000465535	-0.000607001	0.00138021	0.000625433	0.00233836	0.00427322
ENSG00000185332	TMEM105	0.00592289	0.00885649	-0.000616008	0.00283796	0.00240413	-0.000201337	-0.000231823	0.0143335	0.00145849	-0.00277895	-7.9528e-05	-4.47831e-05	-0.00400871	0.00170594	0.00200723	0.00376155	0.00277283
ENSG00000112378	PERP	-0.00531129	-0.00521029	-0.00280449	-0.00800874	-0.0146097	-0.0021114	-0.0151963	0.0143192	-0.0161161	-0.0110759	0.000765044	-0.0056136	-0.0074635	0.0166775	0.00159453	0.00277518	0.000590899
ENSG00000137309	HMGA1	-0.0240093	-0.00409163	-0.00929987	-0.00946761	-0.0196572	-0.00368144	-0.00260054	0.0143057	0.0139228	0.000273245	-0.00663901	-0.0023421	-0.0162486	0.0250532	-0.00342945	0.00768968	-0.00267799
ENSG00000157510	AFAP1L1	-0.00568455	-0.00757645	-0.0024926	-0.00681171	-0.00451669	-0.000146769	0.0124897	0.0142917	-0.00901067	0.00254957	-0.00347735	-0.00219975	0.0188814	-0.0193237	-0.00812647	0.0037464	0.0125878
ENSG00000187372	PCDHB13	0.0118118	0.00724534	0.0109732	0.00675638	0.0102057	0.0087031	0.0022611	0.0142862	0.00111762	0.00325089	0.00526374	0.00128631	0.00322763	0.00236018	0.00646579	0.00134964	0.0102967
ENSG00000276547	PCDHGB5	0.00883948	0.000199617	0.00940435	-0.0002772	0.00862913	0.00501099	2.29978e-05	0.0142827	-0.0125369	-0.00150771	0.00632341	0.00383461	-0.000542892	0.00111966	0.00582563	0.000387566	0.00453624
ENSG00000151790	TDO2	0.00786592	-0.00110272	-0.00466328	-0.00756215	-0.00634949	-0.00255024	-0.00575237	0.0142775	-0.000522253	0.0138385	-0.00153187	0.0014475	0.00265482	-0.000257455	-0.000944977	0.00990089	0.0124028
ENSG00000148841	ITPRIP	-0.00632226	-0.0145711	-0.0101977	-0.0153828	-0.0207359	-0.0146462	0.00887581	0.0142727	0.00554693	0.00722944	-0.0136805	0.00993238	0.0142705	-0.0224953	-0.0176906	0.0107282	0.0175669
ENSG00000126821	SGPP1	0.00210073	-0.0104468	-0.00191401	-0.0129029	-0.00312295	0.00106403	-0.00924061	0.0142706	0.0036789	0.00836745	0.00206987	-0.00193707	-0.000385103	-0.00923042	0.0028026	0.00439277	0.00704865
ENSG00000152422	XRCC4	-0.00362615	-0.00738958	0.000720872	-0.00892501	-0.00437674	0.00413726	0.00332269	0.0142695	0.00661397	0.00192146	-0.0103975	0.0044665	-0.00541206	0.00125732	-0.00487178	0.00530894	0.00832086
ENSG00000165501	LRR1	-0.0131965	0.0015184	-0.00728306	-0.00892187	-0.011862	-0.00351487	0.00562764	0.0142543	0.0250516	0.00283149	-0.0115938	0.00590514	-0.0139517	0.000397164	-0.0107629	0.00777477	-0.00550076
ENSG00000108179	PPIF	0.00216348	-0.00307145	-0.00891367	-0.01443	-0.00856836	0.00829629	-0.00286517	0.0142511	0.00184782	-0.00287219	-0.00952334	-0.00165946	-0.0158314	0.0023899	-0.0030246	0.00249222	-0.00883498
ENSG00000196396	PTPN1	-0.00532925	-0.00945404	0.00143143	-0.00718316	0.00455848	-0.00143616	0.0114818	0.0142455	-0.00691898	0.00543253	-0.00125991	-0.000823608	-0.00783335	-0.00779075	-0.00317473	-0.00168344	-0.00291425
ENSG00000149554	CHEK1	-0.018578	0.00239364	-0.000770815	-0.00263545	-0.0164234	0.00451651	0.0062823	0.0142419	0.025418	-0.00274596	-0.00737665	-0.00110861	-0.0160505	0.005705	-0.00385649	0.000909537	-0.00541176
ENSG00000198113	TOR4A	-0.0100739	-0.00784639	-0.00927181	-0.00773205	-0.0118729	-0.0125573	-0.00854824	0.0142358	-0.0108224	0.00381998	-0.0129961	0.0146512	-0.00216153	-0.00661921	-0.0178728	0.0143759	0.00651846
ENSG00000148634	HERC4	-0.0077288	-0.00958344	0.00604513	0.00450713	-0.000865206	0.00131597	0.00464096	0.0142295	-0.00016556	-0.00111191	-0.00409237	-0.00278494	-0.00320525	-0.00821257	0.000515826	-0.00468818	-0.00148382
ENSG00000196924	FLNA	-0.0142758	-0.00266127	-0.0144569	-0.00735292	-0.0220493	-0.0171683	-0.00290854	0.0142202	0.00103489	0.00413966	-0.0146919	0.0119039	0.0113199	0.00121422	-0.0236416	0.0119583	0.0221113
ENSG00000167103	PIP5KL1	0.00338477	0.0108671	0.000554578	0.00784757	0.00925649	0.00691027	0.0107318	0.0142198	-0.00344058	-0.00414821	0.0113513	-0.00484847	-0.00172545	0.00193127	0.0093109	0.00492105	0.00114774
ENSG00000103855	CD276	-0.0166667	-0.00384322	-0.00725262	-0.00778433	-0.00948234	-0.00822053	-0.00203164	0.0142003	-0.0156607	-0.000933904	-0.0141861	0.00901648	-0.0027274	0.000711559	-0.0142775	0.0163878	0.0166751
ENSG00000174775	HRAS	-0.00704735	0.0152939	-0.0163689	-0.000863927	-0.00454306	-0.00118871	-0.0104108	0.014198	-0.000527125	-0.00587014	0.00343488	-0.00121882	-0.0101083	0.0106339	0.00171986	0.0131606	0.00152221
ENSG00000138166	DUSP5	-0.0138849	-0.0103842	-0.0120736	-0.0149558	-0.00283969	-0.0099165	-0.00807238	0.0141947	-0.00618977	0.00523762	0.000906129	-0.00483962	0.000885731	0.0202432	-0.00550516	0.0111838	0.00397216
ENSG00000151651	ADAM8	-0.0138136	-0.00571013	-0.0114485	-0.00452946	-0.012263	0.00753518	0.00361148	0.0141932	-0.0101213	0.0176652	-0.00647913	-0.00398647	-0.0029819	-0.0104231	0.00136138	0.0147891	0.00792867
ENSG00000124343	XG	0.00672439	0.00103446	-0.00391782	-0.00389143	-0.00819547	-0.000248057	-0.000894358	0.0141672	0.00285475	0.00148728	-0.00167381	-0.000123486	0.00248886	0.00195113	-0.000661713	0.00731789	0.0210064
ENSG00000105778	AVL9	-0.0117665	-0.00595899	0.0080116	-0.00178447	0.00250383	0.00783722	0.00372532	0.0141667	0.000876301	-0.00773698	0.00131869	-0.011958	-0.016713	0.0117072	0.00700866	-0.00293003	-0.00406536
ENSG00000256500	RP11-73M18.2	-0.00400146	-0.0112531	0.00313651	-0.0158503	-0.00114103	-0.00508686	0.00263446	0.0141667	-0.00150074	-0.00391875	0.0108672	-0.00658403	-0.00433675	0.00391211	0.00499784	-0.00320836	0.00183854
ENSG00000172548	NIPAL4	0.00844657	0.000189674	-0.00715163	-0.00451569	-0.00258132	-0.00245535	-0.00180531	0.0141651	0.000650443	-0.00437254	-0.00147063	0.0087125	-0.00230464	0.00135046	-0.00127589	0.00143637	-0.00265883
ENSG00000131435	PDLIM4	-0.00736317	-0.00332985	-0.0116262	-0.0107494	-0.0134994	-0.0166484	-0.0129816	0.014163	-0.000614176	0.00235148	0.00436926	0.00307	0.0115747	0.00302621	-0.00849993	0.0142067	0.018215
ENSG00000127947	PTPN12	-0.0139439	-0.0121451	0.00405026	-0.00311205	-0.00404982	-0.00125485	0.0145964	0.01416	-0.00961444	-0.0042056	-0.0034633	-0.000444871	-0.00203801	-0.00104625	-0.00150888	-0.000881168	0.00438432
ENSG00000271793	RP11-321N4.5	0.000938039	-0.00445765	0.00300749	-0.00581613	-0.00307167	0.000630843	0.000390314	0.014159	0.000357174	-0.00235975	-0.000551975	0.000695596	-0.00803989	0.0149948	0.00170189	-0.00160779	0.00160857
ENSG00000184216	IRAK1	-0.00393947	0.00104693	-0.00992368	-0.00967023	-0.0129038	-0.00162084	-0.013206	0.014158	0.00288009	0.00283598	-0.00214359	-0.00177278	-0.0116028	0.0112625	-0.00129289	0.0113738	-0.000599528
ENSG00000136068	FLNB	0.00316991	0.00044079	-0.00890033	-0.00224676	0.00889213	-0.0053234	-0.00225322	0.0141398	0.000613881	-0.00739668	-0.0115102	0.0060401	-0.00372714	0.00158359	-0.00928292	0.00143321	-0.00123441
ENSG00000124145	SDC4	0.00737982	-0.00380467	-0.00661793	-0.00925087	0.00452391	-0.0235567	-0.0154664	0.0141374	-0.0115451	-0.00480125	0.000368565	0.0107315	-0.00476888	0.00583832	-0.0121425	0.0038456	-0.0041306
ENSG00000253304	TMEM200B	0.00217545	0.0090577	-0.00798099	0.000496389	0.000581053	-0.00158941	-0.00539961	0.0141327	0.00414909	0.0021092	0.000780419	0.00111297	0.0211851	0.0110869	-0.000963	0.00642316	0.0190312
ENSG00000183137	CEP57L1	-0.00745757	-0.00172049	0.00550125	-0.000980359	-0.00622407	0.0067225	0.00365044	0.014132	0.0205127	0.00261646	-0.00630693	-0.000920526	-0.00324395	-0.0127464	0.00134059	0.000342161	0.00114184
ENSG00000144824	PHLDB2	-0.00614382	-0.00905937	-0.000801012	-0.00549161	-0.00237419	-0.0026292	-0.00612488	0.0141106	-0.014072	-0.00371855	-0.00279514	0.00254792	0.0130803	-0.00378273	-0.00476485	0.00135875	0.0116244
ENSG00000182752	PAPPA	0.00544561	0.00100258	-0.0012987	-0.0034522	6.36862e-06	-0.000196755	-0.000966277	0.0141061	0.000701018	0.00394223	0.000158673	0.000314534	0.00346307	0.00174196	0.000429263	0.0034829	0.0101041
ENSG00000176788	BASP1	-0.0134119	-0.00645315	-0.0114201	-0.011813	-0.00719315	0.00484121	-0.0141461	0.0140946	-0.0103831	0.00665374	0.0104981	-0.0149122	0.00278907	0.00866969	0.0168545	0.0122952	0.0170589
ENSG00000160471	COX6B2	0.0045612	0.00499206	0.000776383	0.00409019	0.00377643	0.000106649	0.0101574	0.0140832	-0.00255428	0.00383931	0.000521251	-0.000569421	0.00137287	-0.0039268	-0.000605009	0.00385128	0.0103284
ENSG00000127080	IPPK	-0.00866019	-0.00770503	-0.00047677	-0.00608459	0.00403832	-0.000163611	-0.000176837	0.0140626	-0.00615398	-0.00688608	-0.000363581	-0.00401914	-0.0155331	0.00671282	-0.000634111	-0.000200413	-0.00587869
ENSG00000197409	HIST1H3D	0.00347066	0.00953371	-0.00380195	0.000932123	0.00257041	0.000261573	0.0103695	0.0140597	0.0120724	0.00194094	7.61135e-05	0.000524645	-0.00674731	-0.00467314	1.28039e-05	0.00780502	0.00522264
ENSG00000167601	AXL	-0.00667032	-0.0147047	-0.00902938	-0.0138587	-0.0144271	-0.0180489	-0.0141811	0.0140572	-0.010701	0.0127328	-0.00829045	0.0136159	0.0205581	-0.00283938	-0.0135199	0.0164009	0.0293406
ENSG00000197565	COL4A6	0.00961098	0.00140553	0.00195402	-0.000728089	0.00398623	-0.00206637	0.000237353	0.0140519	-0.00655768	-0.00279486	0.00168124	0.0114006	0.0126383	-0.0109354	-0.00434607	0.00248311	0.00465622
ENSG00000167553	TUBA1C	-0.00801612	-0.0124153	-0.00320064	-0.0156303	-0.00946447	-0.0133241	0.00333372	0.0140484	0.00485346	-0.00192367	-0.00923062	0.00908911	-0.0125214	0.0131759	-0.0160334	0.00413129	0.00138826
ENSG00000135925	WNT10A	0.0029766	0.00371783	-0.00147912	0.00162268	-0.00283294	-0.000599777	-0.00223688	0.0140419	-0.00281388	0.00508828	0.000702724	-0.000588466	0.0011633	-0.000489016	0.000267749	0.00752902	0.00736632
ENSG00000214960	ISPD	0.0184072	0.00559379	0.0136685	0.00195737	0.00745786	0.00302766	0.0155676	0.0140385	0.00116338	0.000580468	0.0114791	0.000485139	0.00322921	-0.0036978	0.00973676	0.000365102	0.00800843
ENSG00000171462	DLK2	0.00306296	0.00832991	-0.00073613	0.00214327	0.00104551	0.00676253	0.0142168	0.0140216	-0.00063982	0.000213193	0.0196061	-0.0122506	0.00641239	-0.0104093	0.0158752	0.0053179	0.00546137
ENSG00000120256	LRP11	-0.000917051	-0.00377853	0.00121375	-0.0045768	0.00136027	0.00105672	-0.00454831	0.0140215	-0.0109988	-0.012482	0.016248	-0.0128886	-0.00685367	-0.00208174	0.0116806	-0.00421866	-0.000913145
ENSG00000124067	SLC12A4	-0.00511953	-0.00453108	-0.00659635	-0.00360727	-0.0100909	0.00132343	-0.0135045	0.014001	-0.00101833	8.22942e-05	-0.00797425	-0.00136684	0.017569	0.00456857	-0.0038905	0.00539684	0.0215458
ENSG00000135454	B4GALNT1	0.000302724	0.0058725	0.00387473	0.0018321	-0.0028272	0.0134758	0.0184509	0.013994	0.00163853	0.000591034	0.0143246	-0.0114233	0.00533733	-0.0199922	0.016627	0.00330073	0.0113556
ENSG00000187608	ISG15	0.000307311	0.00563271	-0.01667	-0.00814464	-0.00839081	-0.0099529	-0.0072354	0.0139932	0.00117527	0.00944046	-0.0045062	0.0114518	-0.00494035	0.00541207	-0.0119516	0.0217881	0.0029764
ENSG00000106305	AIMP2	-0.00102062	-0.00326311	-0.00325	-0.0124815	-0.00483501	-0.00118818	0.00289829	0.0139932	-0.00235416	-0.00701357	-0.00148037	-0.000441188	-0.0170734	0.011493	-0.000941118	0.00157118	-0.004368
ENSG00000115590	IL1R2	0.00503641	0.00419708	-0.00926406	-0.00618983	-0.00826111	-0.00160464	0.00101544	0.0139928	-0.00069574	0.008927	0.000472018	0.000916999	-0.000722419	-0.003293	-0.000832296	0.0142682	0.00775321
ENSG00000103415	HMOX2	0.00335124	-0.00131486	-0.0100471	-0.0104152	-0.00144331	-0.00166407	0.00348946	0.0139696	0.000956406	-0.00220593	-0.00210019	0.000362148	-0.0075996	0.000186354	-0.00178514	0.00636922	0.00186476
ENSG00000137331	IER3	-0.000384875	-0.0019867	-0.0048026	-0.00700374	0.00458126	-0.00288554	-0.00370706	0.0139625	0.000253283	-0.00334173	-0.00119019	0.00227345	-0.00150635	0.00700656	-0.00058079	0.00622213	0.00669269
ENSG00000075643	MOCOS	0.00431152	0.000523903	-0.00562814	-0.0066234	-0.002735	-0.000686819	0.000176506	0.0139601	0.000485895	0.000170788	-0.000515565	0.00139169	-0.0111498	0.00169965	0.000571968	0.00782952	-0.00105047
ENSG00000123213	NLN	-0.00422034	-0.0175723	0.00814925	-0.0152375	-0.0065915	-0.00274751	-0.000892095	0.0139581	-0.0130309	-0.00834842	-0.00850878	0.00398329	-0.0177945	0.0147018	-0.00653176	-0.00334578	-0.00365213
ENSG00000075188	NUP37	-0.00719084	-0.000364654	0.00028868	-0.00824091	-0.00498619	-0.00201253	0.00582981	0.0139557	0.00119194	-0.00437238	-0.0133876	0.00749094	-0.0167056	0.0129346	-0.012212	0.0035723	-0.00398141
ENSG00000145246	ATP10D	-0.00180397	-0.018163	0.0061854	-0.0107119	-0.00339885	0.00397761	-0.00641888	0.0139474	-0.0127979	0.00377544	-0.00653487	-0.00225654	0.0105538	-0.00932887	-0.00277438	-0.000605386	0.0137881
ENSG00000173530	TNFRSF10D	0.00427275	-0.00310974	0.00184033	-0.00322638	-0.000843564	-0.00521531	-0.00753223	0.013929	-0.00822187	-0.00179914	0.000468186	0.00577798	0.00482212	0.00253007	-0.00390022	0.00592817	0.015065
ENSG00000137267	TUBB2A	-0.001672	-0.00387596	-0.00925346	-0.0141338	-0.00803364	-0.00922861	-0.010317	0.013922	-0.00242434	-0.00473937	0.0156727	-0.00635719	-0.00415116	0.0184364	0.0064761	0.00437665	0.0085418
ENSG00000127507	EMR2	0.000150229	-0.00831376	-0.00425878	-0.00908329	-0.013089	-0.00491926	0.00289671	0.0139117	0.00291433	0.0219918	-0.00322781	0.00883572	0.00397171	-0.00201218	-0.00653173	0.0133451	0.00891988
ENSG00000165934	CPSF2	-0.00777195	-0.0230545	0.0141324	-0.0156154	-0.000373477	0.00353784	0.00889213	0.0139005	-0.00165053	-0.00634642	-0.00859508	-0.00317031	-0.0102058	0.00109698	-0.000516643	-0.0119034	-0.0048499
ENSG00000104826	LHB	0.00443417	0.00920493	-0.00375039	0.0047968	-0.000385472	-0.000296062	-0.000140163	0.0138935	0.0011722	0.0035501	-0.000112802	0.000350846	0.000722161	0.00273123	0.000862661	0.00574394	0.00688738
ENSG00000162520	SYNC	0.0142618	-0.00425893	0.00199273	-0.00936057	0.0106955	-0.0136306	0.00471845	0.0138894	-0.00433514	0.00404329	0.00362469	0.0101262	0.0242792	-0.00441384	-0.00824575	0.00458852	0.020307
ENSG00000185340	GAS2L1	-0.00873069	0.000550572	-0.0125919	-0.00821548	-0.00917245	-0.00446225	0.014189	0.0138823	-0.00920269	-0.00262258	-0.00146471	0.0015388	-0.00243022	-0.0134637	-0.00495239	0.0104997	0.0096591
ENSG00000163577	EIF5A2	-0.00343054	-0.00808676	0.00431897	-0.0119013	-0.0129476	-0.0016564	-0.00295697	0.0138819	0.00709735	-0.000979781	0.0063421	-0.00788386	0.00122246	0.00963128	0.00504406	0.00339613	0.0161245
ENSG00000116954	RRAGC	-0.00170537	-0.00960851	-0.000402302	-0.0124726	-0.00654434	-0.00765635	-0.0166908	0.0138742	0.000147939	0.00211289	-0.00626672	0.00735473	-0.0016439	0.0144365	-0.00850251	0.00362421	0.00461247
ENSG00000152377	SPOCK1	0.000218654	-0.00511118	-0.000343453	-0.00726555	-0.00456957	0.00552324	-0.00762116	0.0138737	-0.00315918	-0.00220425	0.00454557	-0.0129792	0.00765133	0.00144254	0.00905047	0.00228148	0.0340684
ENSG00000187642	PERM1	0.00295087	0.012133	-0.00930015	0.0070785	-0.00493683	-0.000854165	-0.000583507	0.0138631	0.00343322	-0.00263904	-0.000741033	-9.50959e-05	-0.00392653	0.00234835	-0.00234534	0.0113355	0.00530143
ENSG00000156273	BACH1	-0.0103271	-0.0188372	0.00654685	-0.0104206	-0.012769	-7.07195e-05	0.0137572	0.013863	-0.00551628	0.00453181	-0.016279	0.00702771	0.00136961	-0.00938098	-0.00962004	0.00150639	0.0123251
ENSG00000084731	KIF3C	-0.0160239	-0.0096205	0.00801641	-0.00563871	-0.00599596	0.015463	0.0139032	0.0138517	0.00634264	-0.00523703	0.0153574	-0.0238704	0.00116984	-0.00325525	0.025443	-0.00398827	0.00863446
ENSG00000121207	LRAT	0.0116925	0.00650899	0.00473167	0.00420414	0.00419115	-0.00641085	0.0165923	0.0138497	-0.00558244	0.000912742	0.000143895	0.0148786	0.000155434	-0.00474433	-0.00816876	0.00264086	0.0047012
ENSG00000196449	YRDC	-0.00733732	-0.00496705	6.73959e-05	-0.00874135	-0.00478903	-0.00342882	0.010792	0.0138382	0.000783334	-0.0065819	-0.00541898	0.00557939	-0.0161856	0.00670067	-0.00531103	0.000402902	-0.00671384
ENSG00000225614	ZNF469	-0.00115741	-0.00259615	-8.12925e-05	-0.00338535	-0.00687186	0.0105645	-0.0059034	0.0138367	-0.0113554	0.00357671	-0.00537006	0.00151306	0.00946009	-0.000152493	0.00349049	0.00876206	0.0458487
ENSG00000023572	GLRX2	0.00373934	0.00586758	-0.0141759	-0.0108084	-0.00814217	-0.0103948	-0.00613199	0.0138156	-0.00176404	-0.00114248	0.00729759	-0.00219138	-0.0105904	-0.00513806	-0.00408388	0.0140506	-0.00119878
ENSG00000088826	SMOX	-0.00609615	0.00790412	-0.0132656	-0.000701211	-0.0153184	-0.00945165	-0.00121893	0.0138107	0.000875492	-0.0031977	-0.00821637	0.012092	-0.00165543	0.00198466	-0.0106071	0.0130635	0.0118762
ENSG00000196549	MME	0.0112497	-0.00222019	0.000291737	-0.0051156	-0.00752396	0.000112558	0.00895044	0.0137963	0.017902	0.00281959	-0.00170234	0.000176349	0.0041305	-0.0138133	0.000963993	0.00486623	0.0196625
ENSG00000127564	PKMYT1	-0.0138053	0.0170566	-0.0177325	0.00415333	-0.0165028	0.00408349	0.00128036	0.0137755	0.0172648	-0.000355423	-0.00429218	-0.00178354	-0.0155074	0.0106575	-0.00300333	0.0148271	-0.00259935
ENSG00000279392	AL158801.1	0.00289544	-0.00133644	-0.00259314	-0.01021	-0.00707722	-0.00343358	0.00394811	0.0137607	0.00457437	-0.000994139	-0.00295951	0.00241184	-0.00755027	0.00764356	-0.00277731	0.00669262	0.000587293
ENSG00000153976	HS3ST3A1	0.00561518	0.00254213	-0.00163199	-0.00184159	-0.000311569	0.00071462	-0.00243709	0.013758	-0.00384792	0.00328109	0.00126661	-0.000616374	0.00136405	0.00507308	0.000128002	0.00516192	0.0118738
ENSG00000104375	STK3	-0.00686915	-0.0122463	0.00845875	-0.00739715	-0.00563366	-0.0152075	0.00763823	0.0137303	-0.0152448	-0.00999723	-0.0138457	0.0170973	-0.0031119	-0.0125878	-0.0172965	-0.0045438	0.000250624
ENSG00000233822	HIST1H2BN	0.0112248	0.0105083	0.00969864	0.00634077	0.00867248	0.00677107	0.00812508	0.0137278	0.0107129	-0.000736314	0.00150178	0.00398415	-0.00923198	0.00339964	0.00033674	0.00157022	-0.00227728
ENSG00000111206	FOXM1	-0.0224008	-0.00186559	-0.00100376	-0.00123942	-0.0158495	0.00574149	-0.0056976	0.0137139	0.0156092	-0.00349729	-0.00640017	-0.00343834	-0.0184624	0.01914	-0.000863078	1.76352e-05	-0.00660414
ENSG00000196954	CASP4	-0.00493977	-0.00589578	-0.0148816	-0.0127591	-0.0163221	-0.0183885	-0.00671197	0.0136872	0.00139107	0.0172502	-0.0128643	0.0178233	0.00166026	-0.00794567	-0.0260173	0.0239621	0.00783011
ENSG00000052723	SIKE1	-0.00618967	-0.00103306	0.00021707	-0.00768169	-0.0121101	-0.00514255	0.00497159	0.0136861	0.000650696	-0.00200841	-0.0097845	0.00679239	-0.00845338	0.011892	-0.0107574	0.00615541	0.00184575
ENSG00000172137	CALB2	0.00447877	0.00286108	-0.00437538	-0.00479519	-0.0101529	-0.00337757	-0.000156112	0.0136832	-0.000137212	0.000760679	0.0201543	-0.00537706	0.00173225	0.00505907	0.0102948	0.00796241	0.0127679
ENSG00000118985	ELL2	0.00890664	-0.0128067	-0.00329333	-0.0146812	-0.000718511	-0.0087505	-0.00296038	0.0136805	-0.0125382	0.00480831	-0.00291724	0.00694953	0.000934464	-0.00148727	-0.00661899	0.00351604	0.00463089
ENSG00000139318	DUSP6	-0.00623698	-0.0139632	0.000206551	-0.0104454	-0.00323061	-0.000368089	-0.0148062	0.0136793	-0.011036	-0.00309439	0.00191735	-0.00896014	0.00506588	-0.000670812	-0.00218257	0.00209785	0.00747468
ENSG00000142867	BCL10	-0.00723444	-0.0169239	0.0012445	-0.0137688	-0.00407808	-0.0133241	-0.00296885	0.0136785	0.00151511	-0.00183026	-0.0138387	0.0118897	-0.00638989	0.0060473	-0.0160132	0.00291779	0.00558098
ENSG00000123728	RAP2C	0.00320989	-0.0108149	0.00216089	-0.00586617	0.000577595	-0.00229894	-0.0180374	0.013674	0.00244063	0.00470102	-0.00316498	0.000806251	-0.00466884	0.00978991	-0.00255946	7.05877e-05	0.0044462
ENSG00000119698	PPP4R4	0.00511859	0.00130859	-0.00104101	-0.00391753	0.00386821	-0.00570411	-5.41139e-05	0.013669	0.000820256	0.000538223	0.0327669	-0.00296206	0.000860391	0.00139587	0.0164124	0.00167285	0.00290289
ENSG00000198142	SOWAHC	0.00137384	-0.0100043	0.00685301	-0.00592937	0.0046556	0.00133575	0.00152846	0.0136563	-0.0143718	-0.0135609	-0.00784215	0.00353568	-0.00283821	-0.0106503	-0.00340185	-0.00696885	-0.00631519
ENSG00000006451	RALA	-0.00848906	-0.00305281	-0.00244504	-0.00604303	-0.00430776	-0.000998107	-0.000585186	0.0136485	0.000775271	-0.00250674	-0.0018792	-0.00119004	-0.00828997	0.00157993	-0.000625587	0.00539655	0.00790851
ENSG00000091651	ORC6	-0.0170188	0.00460066	0.00199981	0.00459667	-0.0152166	0.00923633	0.00468374	0.0136471	0.0086387	-0.00389657	-7.62966e-05	-0.00734564	-0.0175576	0.0117959	0.00509772	-0.000584086	-0.00775812
ENSG00000072401	UBE2D1	-0.0134046	-0.00651332	-0.00359197	-0.00633465	-0.0158004	-0.000473552	0.00498606	0.0136226	0.00121934	0.00737329	-0.00292378	-0.00127453	-0.00544688	-0.0115807	0.000514669	0.00997315	0.00443596
ENSG00000186832	KRT16	0.000284421	-0.00237067	-0.00771124	-0.00929606	-0.0155947	-0.00156517	-0.00149556	0.0136172	-0.00030466	-0.00310097	-0.00184644	-0.000247216	-0.0034835	0.00143682	-0.000975545	0.00762186	0.00413898
ENSG00000129667	RHBDF2	-0.0122503	-0.0104446	-0.00851847	-0.00633032	-0.0142302	-0.019067	-0.00163744	0.0136153	-0.0180722	0.01471	-0.0162926	0.0256782	-0.00595622	-0.00673045	-0.021233	0.0136711	-0.00279615
ENSG00000164934	DCAF13	-0.00967957	-0.00100308	-0.000756237	-0.00416838	-0.0101491	0.000782485	0.0063989	0.0135888	0.000375301	-0.00613834	-0.00509103	-0.000619072	-0.0143996	0.00163657	-0.00127598	0.000935133	-0.00301044
ENSG00000165886	UBTD1	-0.00538931	-0.000555211	-0.0164216	-0.0130408	-0.00859574	-0.0147982	0.00477755	0.0135808	-0.01375	0.000207645	-0.0103594	0.010509	0.0052972	-0.00254403	-0.0122119	0.0193166	0.029892
ENSG00000167723	TRPV3	0.0118047	0.00305085	-2.71426e-05	0.000882671	-0.0003874	-0.00734356	0.0124942	0.013574	0.000671837	-0.00152831	0.00765509	0.0127021	-0.00313088	-0.00437859	-0.00143922	0.000431613	0.0023125
ENSG00000101255	TRIB3	-0.00916682	0.00147132	-0.00492927	-0.00457447	-0.00401113	0.0054402	0.00045793	0.0135687	0.00642425	-0.00593394	-0.00513191	-0.00754997	-0.014022	0.00460624	-0.00138484	0.00309203	0.000622771
ENSG00000173218	VANGL1	-0.0063782	-0.0150143	0.0102897	-0.00863717	0.00265029	-0.00383427	-0.0020893	0.0135686	-0.00122296	-0.00920216	-0.0075683	0.00731519	-0.00435344	-0.000316351	-0.00915205	-0.00703508	-0.0020688
ENSG00000106392	C1GALT1	0.00235287	-0.0143859	0.0107591	-0.00898412	-0.00449078	-0.0075416	0.00742617	0.0135663	-0.00595907	-0.000863493	-0.00305013	0.00768752	-0.00779031	0.00597318	-0.00439993	-0.00234721	-0.00284469
ENSG00000161040	FBXL13	0.00902098	0.007366	0.00298567	0.00364378	0.00488859	0.000406727	-0.00126437	0.0135617	0.000720465	0.00693642	0.00293566	0.00122139	0.00306074	0.0112811	0.00202835	0.00483358	0.00767404
ENSG00000128944	KNSTRN	-0.0150683	0.00162636	0.00133932	-0.00131635	-0.00822593	0.0045493	0.00235592	0.0135547	0.0235148	-0.00651927	-0.00107236	-0.00458173	-0.0180138	0.0074007	0.0020519	-0.00217753	-0.0087854
ENSG00000167114	SLC27A4	-0.00113362	0.00742281	-0.0149291	-0.00825636	0.00111377	-0.0080904	0.000551858	0.0135478	0.00807877	-0.00644831	0.00790308	-0.00437015	-0.0130347	0.00568846	-0.00142307	0.00999331	-0.000984088
ENSG00000133101	CCNA1	0.00496947	0.00112602	-0.00332924	-0.00498568	-0.000812584	-0.00507274	-0.00836799	0.013535	-0.00422081	-0.00199856	0.0114842	0.00179978	-0.0036312	0.0232581	0.00526639	0.00247883	0.00172354
ENSG00000258644	SYNJ2BP-COX16	0.000379107	0.0067737	-0.0109466	-0.00951557	-0.00929524	-0.00102356	-0.00505545	0.0135252	0.0092533	-0.000764671	-0.00232564	0.00187332	-0.00815472	0.0101731	-0.00156605	0.0119067	0.00361023
ENSG00000137203	TFAP2A	-0.00498612	-0.00266093	0.000311388	-0.00167163	0.00593649	0.0118432	0.00107736	0.0135226	-0.00924086	-0.00861172	-0.00259616	-0.00483785	-0.0118704	-0.00179648	0.00676142	-0.00066848	-0.00208724
ENSG00000143816	WNT9A	0.00107006	0.000605859	0.00194937	-0.000255428	0.00356885	0.00117371	0.00294153	0.0135162	-0.0130141	-0.00363502	0.00129897	-0.00015708	0.00218465	0.00524084	0.000778954	0.00342764	0.00892021
ENSG00000110203	FOLR3	0.0035835	0.00378013	-0.00358032	-0.00192082	-0.000894248	-0.000774561	-0.00109307	0.0135161	0.000637314	0.000964643	-0.000380016	-6.06879e-05	-0.00197445	0.00176044	-0.000575109	0.00394869	0.00484102
ENSG00000163565	IFI16	-0.0127496	-0.00712626	-0.0138334	-0.00924672	-0.0245106	-0.00799904	0.0091153	0.013502	0.0129011	0.0154562	-0.0175589	0.013251	0.00922591	-0.0158622	-0.0165714	0.0211965	0.0162306
ENSG00000154813	DPH3	-0.00134574	-0.00265889	-0.00276718	-0.0120467	-0.00875364	-0.000670245	0.00187136	0.0134734	0.000863232	0.00323819	-0.00264457	0.000743205	-0.00422478	0.00937691	-0.000252528	0.00880987	0.0048744
ENSG00000226887	ERVMER34-1	0.00331487	0.00513548	0.00279683	0.00133151	0.00125711	0.00129311	0.000719376	0.0134729	0.000692368	-0.00390319	0.00123215	-0.000190844	-0.00512416	0.0114069	0.00225847	0.0014314	0.0016185
ENSG00000082701	GSK3B	-0.0083851	-0.00626892	0.00819982	-0.00709841	-0.00597502	0.0154008	0.00252927	0.0134431	0.000954345	-0.00831354	0.00215294	-0.0199631	-0.011786	0.00274136	0.0117106	-0.00389562	-0.000961254
ENSG00000198598	MMP17	0.00203237	0.00623255	-0.00523741	0.0011023	0.00375934	0.00604972	-0.00301719	0.0134384	-0.00406305	-0.00105624	0.015284	-0.0145939	0.00215965	0.0136888	0.0165825	0.00617075	0.0146398
ENSG00000128591	FLNC	0.00508533	-0.00261233	-0.00327037	-0.0067633	-0.00276318	-0.0155862	-0.0165669	0.0134355	-0.00332472	0.00150061	-0.00186666	0.0110761	0.0235475	0.0152611	-0.0125088	0.00458318	0.0165795
ENSG00000095303	PTGS1	0.00475408	-0.00901212	-0.00688035	-0.0130056	-0.00597355	-0.0183133	-0.0115952	0.0134338	-0.00901249	0.0108503	-0.00818379	0.0194454	0.0104654	0.000644907	-0.0184439	0.0146496	0.009899
ENSG00000123178	SPRYD7	0.0134387	-0.000205382	-0.0019633	-0.00661852	0.0061878	-0.00189035	0.00278135	0.0134275	-0.0184261	-0.0105944	0.0170541	-0.00806261	-0.0063051	-0.00364335	0.00592582	-0.00212265	0.000281765
ENSG00000113569	NUP155	-0.0164313	-0.00747672	0.0115113	-0.00529982	-0.00772192	0.0114928	0.012533	0.0134266	0.00190267	-0.00612786	-0.00811728	-0.00867182	-0.0129751	0.0049664	0.00276247	-0.0055845	-0.00441535
ENSG00000165732	DDX21	-0.0147705	-0.0218561	0.00904173	-0.0129565	-0.011073	0.0108592	0.00165737	0.0134159	-0.00399966	-0.00814905	-0.0124731	-0.00683286	-0.0153536	0.0103498	0.00150726	-0.00882123	-0.0070218
ENSG00000124942	AHNAK	0.00398532	-0.0139284	-0.00325665	-0.00856428	0.00167156	-0.0154688	-0.00517244	0.0134128	-0.0141835	-0.00155608	-0.0116711	0.015007	0.00528223	-0.0119546	-0.0142541	0.00217432	0.00797603
ENSG00000185803	SLC52A2	-0.0124878	0.00597372	-0.0141652	-0.00525402	-0.0143649	-0.00205673	-0.00120725	0.0134091	0.0024554	-0.00382403	-0.00393825	-0.00211496	-0.0146915	0.00168623	-0.00109259	0.0112173	0.000731115
ENSG00000085117	CD82	-0.000291673	-0.0142319	-0.00783738	-0.0178692	-0.0190547	0.00108913	-0.0120992	0.013409	-0.00157159	0.00837908	-0.00868069	-0.00132498	0.00129458	-0.00145302	-0.00455993	0.00479577	0.00676986
ENSG00000109519	GRPEL1	0.000198183	-0.00185269	-0.00680958	-0.00987358	-0.00294194	-0.00166772	-0.00615508	0.0133924	0.000316104	-0.00593977	-0.00212697	-0.000143446	-0.0161473	0.0267427	-0.000870222	0.00392507	-0.00587681
ENSG00000103047	TANGO6	0.00467683	-0.00781567	0.00122169	-0.0124683	0.00200147	0.0074862	-0.00269634	0.0133857	0.00300133	-0.000538627	-0.00437411	-0.00765285	0.00237701	0.000633529	0.00121402	-0.00245767	-0.000444999
ENSG00000167646	DNAAF3	0.0104249	0.0112346	-0.00240749	0.0080063	0.00805935	-0.00517714	0.0104568	0.0133804	0.00110517	0.00186148	0.000479817	0.0149707	-0.00268434	-0.00701898	-0.00923458	0.00425872	0.00818441
ENSG00000116871	MAP7D1	-0.00793018	-0.00586435	-0.00728738	-0.00857077	-0.00781426	-0.001273	-0.00576694	0.0133706	0.000725203	0.00339388	-0.0025926	-0.000717603	0.00457221	-0.0130771	-0.00113923	0.00629137	0.00541614
ENSG00000164611	PTTG1	-0.0198879	0.00812328	-0.0123804	-0.00316763	-0.018551	-0.00017232	-0.0020139	0.0133705	0.0210752	0.00318776	-0.00481988	-0.00051551	-0.0164863	0.00593897	-0.00604719	0.012653	-0.00459662
ENSG00000075223	SEMA3C	0.00134805	-0.0102169	-0.00117352	-0.00977223	0.00202046	-0.00424956	-0.00935299	0.0133691	-0.00747529	-0.00342539	0.00217283	-0.000402283	0.00663287	-0.0033896	-0.00206835	0.00306707	0.00913815
ENSG00000106399	RPA3	0.00531485	0.0118619	-0.00596546	-0.0027725	0.00194487	-0.00604207	-0.00198999	0.0133676	0.0200766	-5.6766e-06	-0.000733144	0.00913235	-0.0129129	0.0160726	-0.00865825	0.00917875	-0.00361947
ENSG00000169715	MT1E	0.00552928	0.00232378	-0.0147638	-0.00914018	-0.00692352	-0.0121182	-0.00611579	0.013358	-0.00577212	0.00185798	0.00216644	0.0044752	0.00302236	0.0196318	-0.00791586	0.0123932	0.00950107
ENSG00000050405	LIMA1	-0.00732041	-0.0156514	-0.000491753	-0.0107516	-0.000730165	0.0130254	-0.0113877	0.0133433	-0.0109082	-0.00500429	-0.0129624	-0.0092074	-0.00183495	-0.00295752	-0.000535434	2.42332e-05	0.0106717
ENSG00000116285	ERRFI1	-0.00227374	-0.0088153	-0.0011735	-0.00642968	-0.00312463	-0.0132468	-0.0161345	0.0133284	-0.012602	-0.00590049	0.00306359	-0.00131673	0.00158854	0.0219593	-0.00241953	0.000578379	0.00485896
ENSG00000150722	PPP1R1C	0.0146893	0.00623076	0.00280717	0.00150566	0.00520936	-0.0061267	-0.000890058	0.0133168	0.0082342	-0.0015059	5.58257e-05	0.0117847	-0.00093638	0.00542336	-0.00447128	0.00538002	0.00636756
ENSG00000136002	ARHGEF4	0.00422109	0.00105708	-0.000300967	0.000665811	-0.00858996	-0.00446677	-0.00063939	0.013299	-0.00127634	-0.00765025	0.0105992	-0.000562104	0.00539546	-0.00277168	0.00793729	-0.000446503	0.00227002
ENSG00000173599	PC	0.0131174	0.00707662	-0.0101641	-0.00491663	-0.00420148	-0.00038905	-0.0135209	0.013297	-0.0054104	-0.00546141	-0.000100694	-0.00047504	-0.0104566	0.00835447	0.00179258	0.00776693	-0.00338689
ENSG00000249992	TMEM158	-0.00919953	-0.000817156	-0.0105568	-0.00958466	-0.0163703	0.000893774	-0.015133	0.0132954	-0.000235437	0.000133735	0.00417197	-0.0119796	0.00823945	0.0115088	0.00110856	0.0119536	0.028352
ENSG00000004700	RECQL	-0.0117843	-0.0240188	0.0135542	-0.0125553	-0.00887419	0.00304249	0.000436513	0.0132829	-0.0016437	0.00198545	-0.0116508	-0.00233901	0.00114801	0.00194246	-0.00407565	-0.0056708	0.0102052
ENSG00000137975	CLCA2	0.0013516	-0.00238628	-0.00605324	-0.0070289	-0.00785081	-0.00135493	-0.00153287	0.0132787	-0.00254022	-0.0052229	-0.000373473	-0.000384678	-0.00373714	0.00120535	-0.000207729	0.0034733	0.00131042
ENSG00000018280	SLC11A1	-0.00330315	-0.00444703	-0.0124808	-0.00881083	-0.0134699	-0.0163584	-0.010065	0.0132783	-0.00485124	0.0126911	-0.0129092	0.0202653	0.000300847	0.00763195	-0.0205141	0.0246818	0.016841
ENSG00000197785	ATAD3A	-0.010103	0.00895482	-0.0136952	-0.00180993	-0.0143796	-0.0114273	-0.00546878	0.0132739	0.0102043	-0.00370207	-0.00810305	0.010103	-0.0162555	0.023957	-0.0120169	0.0085447	-0.00278407
ENSG00000107960	OBFC1	0.00355376	0.000481378	-0.00595665	-0.00866616	0.0061798	-0.0116809	0.000994412	0.0132723	0.000933295	-0.000288136	-0.00162191	0.00710789	-0.00307471	-0.00936636	-0.0107726	0.0101169	0.00563959
ENSG00000113083	LOX	-0.00642956	-0.0120027	-0.00606428	-0.0153618	-0.0183855	-0.00618793	-0.0138037	0.0132716	-0.00508194	0.00318494	-0.00513649	0.0037623	0.00667174	0.000688498	-0.00793322	0.012956	0.0375993
ENSG00000104738	MCM4	-0.0226577	-0.0108232	0.00747732	-0.00792777	-0.0133512	0.0103008	0.00570147	0.0132712	0.00974059	-0.00666201	-0.000570175	-0.0132351	-0.0179504	0.0109791	0.00647734	-0.00803533	-0.00710921
ENSG00000121236	TRIM6	0.00941433	-0.000497134	0.00796572	-0.00134344	0.00562675	-0.00205982	0.0199057	0.0132473	-0.00493568	-0.000452717	0.00207888	0.00903922	0.00736235	-0.00821628	-0.00327332	0.000358122	0.0102559
ENSG00000101670	LIPG	0.00782188	-0.004032	0.00166489	-0.00270773	-0.00560027	-0.00536387	-0.0121043	0.0132461	4.05444e-05	0.0039729	-0.00617283	0.0132465	0.00316138	0.000738681	-0.00459422	0.00365314	0.00573276
ENSG00000126814	TRMT5	-0.00653001	-0.00788083	0.0142269	-0.00119793	0.004873	0.0178028	0.0174783	0.0132407	-0.0115582	-0.0117456	-0.00864918	-0.004155	-0.00814433	-0.00597508	0.00554572	-0.0111365	-0.00235953
ENSG00000108688	CCL7	0.00521015	0.003459	-0.0018285	-0.00110033	-0.0021315	-0.00123578	0.000771236	0.0132369	0.00102963	0.00851163	0.00134384	0.00072597	-8.97913e-05	0.00533348	-0.000696722	0.00817201	0.00482433
ENSG00000196428	TSC22D2	-0.0081509	-0.00607173	0.00447096	0.00159267	-0.00371502	-0.00582812	0.00145446	0.0132363	-0.00349899	-0.00603605	-0.00433466	0.0076661	0.00193371	-0.000591148	-0.00613808	-0.00458874	0.00362197
ENSG00000112276	BVES	0.00986704	0.00471189	0.00556172	0.00189795	0.00510364	-0.00454051	0.0161036	0.0132361	0.00139933	0.00457519	-0.002162	0.0112506	0.0135244	-0.0124643	-0.00357794	0.0013385	0.00832457
ENSG00000205277	MUC12	0.00531594	0.01107	-0.00535883	0.00342854	0.000572621	0.000421861	-0.0127545	0.0132259	0.00844312	0.00510496	0.00782104	-0.00125065	0.00337779	0.0191949	0.00334949	0.0121533	0.0131826
ENSG00000100994	PYGB	-0.00696835	-0.00278538	-0.00378369	-0.00426353	-0.0031816	-0.00087238	0.00503898	0.0132019	0.000693631	-0.0066967	-0.000691638	-0.00029608	-0.0031548	0.0060235	-0.00138973	-8.09233e-05	-0.00267122
ENSG00000166401	SERPINB8	-0.00410876	-0.0137128	-0.00992686	-0.0199317	-0.0190861	-0.0113178	-0.00614803	0.0132001	-0.00230672	0.00930056	-0.00774844	0.00747751	-0.000502251	-0.00329012	-0.0123012	0.0183773	0.0137053
ENSG00000183853	KIRREL	-0.0217641	-0.0183656	0.00071329	-0.00809373	-0.0148437	0.00385182	-0.00337276	0.0132	-0.00713163	-0.000900341	-0.0104526	-0.00851951	0.0228694	-0.00478014	-0.00534789	0.00263538	0.0270406
ENSG00000253846	PCDHGA10	0.0156765	0.00405603	0.00611152	0.00250722	0.00892491	0.00476197	-0.000968147	0.0131984	0.000994769	0.00214731	-9.16524e-05	0.00338464	0.00279366	-0.00260486	0.0037409	0.00204601	0.00874053
ENSG00000163221	S100A12	0.00965286	0.00250443	-0.00552922	-0.00451838	-0.00281874	-0.00120248	0.000645738	0.0131915	0.00250623	0.000117376	-0.000231345	0.00336901	-7.97839e-05	0.00182027	9.88473e-05	0.00601664	0.00248053
ENSG00000136830	FAM129B	-0.00779761	-0.00926883	-0.00790716	-0.0112535	-0.00653991	-0.00994115	-0.0162631	0.013189	-0.0203027	-0.00516061	-0.012695	0.00643926	-0.00400611	-0.00123015	-0.0158207	0.00867883	0.00655861
ENSG00000213281	NRAS	-0.0101833	-0.0138231	0.00551944	-0.00903191	-0.00939654	-0.00771907	-0.00320389	0.0131651	0.0143593	-0.0010759	-0.0144084	0.0117955	-0.00884029	0.00606929	-0.0104487	-0.000428716	0.00256895
ENSG00000241945	PWP2	0.00913469	0.00588643	0.00427917	0.00240711	0.00273087	0.00487657	0.00526058	0.0131635	0.00141777	0.00456674	0.00244478	0.00218762	-0.00136146	0.00627289	0.0021768	0.00495331	0.00341548
ENSG00000189376	C8ORF76	-0.00801091	-0.000110479	-0.00409685	-0.0079912	-0.0104304	-0.00411171	0.0121498	0.0131437	0.000682774	-0.00180641	-0.00322097	0.00457787	-0.0151402	-0.00224849	-0.00468136	0.0074341	-0.00427777
ENSG00000243414	TICAM2	0.0025034	-0.00015813	-0.0116682	-0.0051606	-0.00710028	-0.017101	-0.00637442	0.0131383	-0.00724088	0.0207892	0.00154426	0.0147986	0.0105077	-0.00772624	-0.0141159	0.0213989	0.0264387
ENSG00000075790	BCAP29	0.00196804	-0.00416624	0.000769445	-0.00754945	0.00478384	-0.00191192	0.0112809	0.0131277	-0.00890289	-0.00331707	-0.000653724	0.0012246	-0.000805983	-0.0137499	-0.00182577	0.000166406	0.00390835
ENSG00000139233	LLPH	-0.0051603	-0.00179187	-0.00283997	-0.00836087	-0.00496991	-0.0011793	-0.00204686	0.0131192	0.00136493	-0.00219549	-0.00172657	0.00127524	-0.0106978	0.00377468	-0.00131124	0.00464921	0.0012865
ENSG00000151388	ADAMTS12	0.00154854	-0.00481084	-0.00499178	-0.00900521	-0.0101348	-7.36623e-05	-0.00277467	0.0131081	0.0003832	0.00459589	-0.0056419	0.00907906	0.00881122	-0.00121651	-0.00299604	0.0125288	0.0608791
ENSG00000204899	MZT1	-0.0110854	-0.000900397	0.00310083	-0.00184543	-0.0020951	0.00512606	-0.00879309	0.0131054	0.0165008	-0.00712202	0.0124346	-0.0142056	-0.0137349	0.0151473	0.0125685	-0.00259321	-0.0050048
ENSG00000148335	NTMT1	-0.00799367	-0.000734838	-0.00978366	-0.0138526	-0.00735418	-0.00167442	-0.00395022	0.0131006	0.00115669	-0.00170586	-0.00254647	-0.000227316	-0.0106776	0.0122719	-0.00123596	0.0108296	0.00283984
ENSG00000176749	CDK5R1	-0.00662334	-0.000961366	0.00425592	0.00167965	-0.00275269	0.0170762	0.0154735	0.0130985	0.004859	-0.000101458	0.0184351	-0.0217799	-0.00557243	-0.0123767	0.0267087	-0.00372908	0.00239324
ENSG00000178999	AURKB	-0.0226637	0.00596949	-0.00909053	4.38444e-05	-0.0202422	0.000988405	-0.00965027	0.0130954	0.0243082	0.0011525	-0.00629906	0.000858747	-0.0186506	0.0239335	-0.00350002	0.0072915	-0.00569769
ENSG00000176903	PNMA1	-0.0128201	-0.00813792	0.00161443	-0.006357	0.00421737	-0.000250824	0.0154056	0.0130942	0.000672269	-0.00296077	0.000236045	-0.000593133	0.0111801	-0.0151565	0.00211485	-0.00257985	0.00748256
ENSG00000197385	ZNF860	0.00564863	0.00181591	0.00865388	0.00550281	0.0134195	0.000254034	0.000340023	0.0130925	0.0013639	0.000960199	0.00188187	-0.000320387	-0.00244915	0.00207929	1.75138e-05	-0.0020255	0.00186741
ENSG00000196937	FAM3C	-0.00505027	-0.0114905	0.00290527	-0.00977335	-0.00618845	-0.00318543	-0.00406848	0.0130805	-0.00922794	-0.00364654	0.00782576	-0.00768774	-0.0052603	-0.00388623	-0.000236055	0.00195313	0.00898194
ENSG00000164687	FABP5	-0.00498482	-0.000838998	-0.013424	-0.0111016	-0.0173515	-0.0158415	-0.00979813	0.0130778	0.00275114	-0.000181006	0.0063219	0.00458715	-0.00370657	0.0198044	-0.00606411	0.0107466	0.00793785
ENSG00000278882	AC253572.1	0.00927068	0.0021708	0.00415017	-0.00191056	0.000153887	-0.00622513	0.000120294	0.0130732	0.00116819	0.00398007	0.00182194	0.0103916	0.00286745	0.00098931	-0.00534512	0.00458363	0.00823216
ENSG00000280755	SP110	0.00242234	-0.00514269	-0.00758854	-0.00583285	-0.00712715	-0.00773061	-0.0063684	0.0130726	0.00310917	0.0207124	-0.0119623	0.0157591	0.00178387	-0.00618628	-0.0156898	0.0143388	0.00219771
ENSG00000171049	FPR2	0.00742879	-0.000139883	-0.00326613	-0.00485313	-0.00277206	-0.00385781	-0.000788705	0.0130655	0.000790112	0.0128435	-0.000422304	0.00178937	0.00321212	0.00147261	-0.000761518	0.00960267	0.00941503
ENSG00000165868	HSPA12A	0.00223438	-0.00053372	0.00317633	-0.00011862	0.00837479	0.0026172	-0.00813965	0.0130556	-0.0116873	-0.00444883	0.0217819	-0.0150278	0.0113754	-0.00396904	0.0171374	-0.000531714	0.0129804
ENSG00000117122	MFAP2	-0.0156928	-0.00339237	-0.006373	-0.00308772	-0.0186297	-0.00214002	-0.0104909	0.0130554	-0.0050874	-0.0023611	-0.00514045	0.00288845	0.0100545	0.00371225	-0.00229073	0.0114723	0.0392883
ENSG00000123600	METTL8	-0.0117725	-0.0110822	0.00555792	-0.0122273	-0.00812656	-0.00132257	0.0139655	0.0130475	-0.00816372	0.000891075	-0.00577951	0.00140201	-0.00826485	0.00168193	-0.00661065	0.000131319	-0.00517261
ENSG00000123975	CKS2	-0.0156241	0.00566289	-0.00877575	-0.00493044	-0.0144738	0.00557485	0.00253235	0.0130475	0.0280861	-0.00116635	-0.00640971	-0.00337952	-0.0191492	0.00497238	-0.00174122	0.00799545	-0.0048433
ENSG00000276085	CCL3L3	0.010044	0.00463844	-0.00135611	-0.000649419	0.00226233	-0.00226628	0.00123643	0.0130399	0.0016102	0.0116466	-1.0766e-05	0.0106131	0.00533813	0.000537851	-0.00315366	0.0110663	0.0116746
ENSG00000214193	SH3D21	-0.00437764	0.000477816	0.00158307	0.00883259	0.00805278	-0.00854637	0.0132241	0.0130394	-0.00536954	-0.00329502	0.0060347	0.000211376	-0.00505112	-0.0018957	-0.00243362	0.00146217	0.00355107
ENSG00000106397	PLOD3	-0.00950217	0.00385619	-0.0101022	-0.00194432	-0.0110996	-0.00546365	-0.00160087	0.0130373	-0.00552945	0.000460168	-0.010726	0.00481361	-0.0078022	0.00220088	-0.0147655	0.0135679	0.00799378
ENSG00000164983	TMEM65	-0.0123723	-0.00558507	0.00399712	0.000187122	-0.0140916	-0.00422666	-0.00308743	0.0130355	-0.00898556	-0.00408859	0.00268292	0.00164569	-0.00231517	-0.0101546	0.00317183	-0.00171738	0.00571858
ENSG00000164951	PDP1	-0.00754181	-0.0113219	0.00476616	-0.00640187	-0.00798242	-0.00772555	0.0135901	0.0130348	-0.00118545	-0.00320951	0.0149578	-0.00566081	-0.00471068	-0.0115646	0.00729351	-0.00188575	0.00446823
ENSG00000140464	PML	-0.00855339	-0.00501169	-0.0123379	-0.00847938	-0.0180331	-0.00194937	-0.00398979	0.01303	0.0012082	0.0121218	-0.00598449	-0.00048263	-6.08516e-05	0.000497029	-0.00810164	0.0145521	0.00814062
ENSG00000136273	HUS1	-0.001629	-0.0100798	0.00655943	-0.0107316	-0.00224141	0.00283928	0.00724758	0.013027	0.0017704	-0.00567516	-0.00324609	-0.00148643	-0.0129622	0.0124024	-0.0010017	-0.000791878	0.00119047
ENSG00000107863	ARHGAP21	-0.00570423	-0.0144015	0.00998909	-0.00292059	-0.00689685	0.00111781	0.0107094	0.013026	-0.0129342	-0.0046893	-0.000320626	0.000310817	0.00220453	-0.0181864	0.00201229	-0.00727307	0.0036383
ENSG00000262919	FAM58A	0.00189481	0.0124929	-0.0137125	-0.0065742	-0.0116547	-0.00447979	-0.00243646	0.013024	0.00474091	0.00241032	0.00875874	-8.6001e-05	-0.00849982	0.00359335	0.00130465	0.0155081	0.00108189
ENSG00000057704	TMCC3	0.00479972	-0.0122007	0.00107089	-0.0101418	-0.00801239	-0.000666953	0.00482105	0.0130202	-0.0087735	0.00362749	-0.00728096	0.00548761	0.00513391	-0.0140564	-0.000994283	0.00266574	0.000248941
ENSG00000173546	CSPG4	-0.0061012	-0.00638586	-0.0037149	-0.00525398	-0.00649236	0.00835971	-0.00757304	0.01302	-0.00846892	-0.00372372	-0.00558386	-0.0105214	0.0217471	-0.000947798	0.00184133	0.00153494	0.0147594
ENSG00000108700	CCL8	0.00164329	0.000236852	-0.00689077	-0.00736006	-0.0128864	-0.0014817	-0.00406118	0.0130085	6.03573e-05	0.0199717	-0.00214436	0.00739842	0.000878976	0.00691665	-0.00428515	0.0193152	0.00461484
ENSG00000163735	CXCL5	0.00669434	0.00145079	-0.00253489	-0.00282769	-0.00322585	-0.000493507	-0.00091606	0.0130042	0.00119924	0.00405508	0.000305862	0.00722928	-0.000739452	0.00138298	0.00123934	0.00595457	0.00549643
ENSG00000119661	DNAL1	0.00374244	-0.00116714	0.00599594	-0.0053757	0.0126952	-0.0134958	0.00366769	0.0130025	0.00388391	-0.00382963	0.00219743	0.0104467	-0.00398574	0.0063296	-0.00414019	0.00229387	0.00841185
ENSG00000135253	KCP	0.00581944	0.00762344	0.00189426	0.0100388	0.000202199	0.000940382	-0.01072	0.0129985	0.00157265	-0.000987055	0.00115652	2.51566e-05	-0.000292857	0.0131298	0.00173779	0.00346791	0.00378191
ENSG00000253626	EIF5AL1	0.00667424	0.0116405	-0.00569662	0.00125499	-0.000473908	-0.000920095	-0.00203796	0.0129901	0.00645924	0.00317959	0.000483605	0.00524289	-0.00362965	0.00661227	-0.00369018	0.0093785	0.00472011
ENSG00000261740	RP11-345J4.5	-0.0105463	-0.0103071	0.00538283	-0.0119151	-0.00348325	0.00777448	0.0158366	0.0129892	-0.00464939	-0.00628853	-0.000325544	-0.00964116	-0.016493	0.000676928	0.00615008	-0.00464591	-0.00492952
ENSG00000183671	GPR1	0.0072158	0.00136145	-0.00154136	-0.00324586	0.00163802	0.00168029	-0.000712199	0.0129855	0.000280873	0.00224352	0.000988968	0.00227606	0.00251299	0.00150353	0.00192539	0.00660884	0.0211109
ENSG00000167754	KLK5	0.00157206	0.000907643	-0.00573115	-0.00275569	-0.00899333	-0.00112833	0.00313861	0.0129834	0.000385639	0.000698789	5.49788e-05	-0.000919962	0.000627024	0.000902071	-0.000481512	0.00391994	0.00295291
ENSG00000118193	KIF14	-0.00738605	-0.00150369	0.00669724	0.00228154	-0.00982249	0.00225291	0.0178304	0.0129721	0.0128307	-0.00551267	0.000317335	-0.000165566	-0.0115561	-0.00336356	0.00280755	-0.0031262	-0.00696111
ENSG00000087253	LPCAT2	0.00219457	-0.00650519	0.000261822	-0.00814039	-0.0083785	-0.0166876	-0.00109668	0.0129717	-0.00872864	0.00221593	-0.00913757	0.0255525	0.00682053	-0.0119894	-0.0168179	0.00819706	0.0108574
ENSG00000087263	OGFOD1	-0.00525177	-0.0186593	0.009442	-0.0140099	-0.00209977	-0.000700632	0.00055317	0.0129643	-0.00639529	-0.00739087	-0.00174813	-0.000335815	-0.00780641	0.00501263	0.000846012	-0.00976276	-0.00210592
ENSG00000166016	ABTB2	0.00243283	-0.00834008	0.00251936	-0.00766438	-0.0114687	0.010667	-0.00711385	0.0129601	-0.00442579	-0.00273017	0.00345166	-0.0150297	-0.00317314	0.00498122	0.0121959	-0.000656376	0.000832303
ENSG00000160193	WDR4	-0.0168603	-0.0033563	-0.0029098	-0.00730694	-0.0163256	0.00613606	0.000555365	0.0129562	0.00732702	-0.00305958	-0.00577877	-0.0102148	-0.0155419	0.0165162	0.000654887	0.00105047	-0.0084787
ENSG00000226479	TMEM185B	-0.0101587	-0.0137318	0.00932633	-0.0100438	-0.000697968	-0.0161937	0.0130567	0.0129506	-0.0132368	-0.0089332	-0.000729957	0.00446787	-0.00805866	-0.0106197	-0.00824017	-0.00363766	-0.00182947
ENSG00000101187	SLCO4A1	-0.00386145	0.00287319	-0.0099397	-0.00283723	-0.00831278	-0.000822245	-0.0109667	0.0129413	0.0107935	-9.56926e-05	0.00170761	-0.00779751	-0.00667911	0.0287005	0.00498827	0.010444	-0.00186602
ENSG00000112984	KIF20A	-0.0196742	-0.00066708	-0.00145396	-0.00103133	-0.0166229	0.000483045	0.00573265	0.0129407	0.0161568	-0.00302958	-0.00361323	0.000428452	-0.0167052	0.00743612	-0.0032233	0.000558532	-0.00386187
ENSG00000117411	B4GALT2	-0.0100758	0.00264408	-0.00946643	-0.00414602	-0.0135888	-0.00155915	-0.0047913	0.0129264	-0.0115289	-0.0051534	-0.00268687	-0.000598888	-0.00322088	0.00346813	-0.000928544	0.00709215	0.00967612
ENSG00000258643	BCL2L2-PABPN1	0.00520911	-0.0088194	0.00771461	-0.00752714	0.00334283	0.00263938	0.00122806	0.0129255	-0.00106856	-0.00349396	0.00235135	-0.00375777	-0.000854597	0.00102314	0.00440041	-0.00465941	9.60147e-05
ENSG00000243725	TTC4	-0.00596658	0.00202687	-0.00354443	-0.00189027	-0.00429524	-0.0146631	-0.00195521	0.0129087	0.000959093	-0.00142683	-0.00786323	0.0168312	-0.0089607	0.00194113	-0.0141145	0.00701046	-0.000589371
ENSG00000162377	COA7	-0.00767999	-0.0123755	0.00703865	-0.0113957	-0.0106292	-0.00378684	0.00498531	0.0129075	-0.00785757	-0.00869526	0.00192152	-0.0049717	-0.0158231	0.0139087	0.00060588	-0.00639662	-0.00684221
ENSG00000175906	ARL4D	0.0022306	0.000448898	-0.00739293	-0.00906032	-0.00267089	0.00360085	-0.00839772	0.0129074	-0.00414794	-0.00892005	0.0111243	-0.0162595	0.00628602	0.00825048	0.00840721	0.00302825	0.00457267
ENSG00000099985	OSM	0.00419678	-0.00231823	-0.00627046	-0.0096868	-0.00789103	-0.00401281	-0.00223533	0.0129064	-0.00301405	0.0147206	-0.00186576	0.0107482	0.00448561	0.00207269	-0.00514046	0.0178314	0.0145706
ENSG00000009830	POMT2	-0.00998885	0.0080534	-2.22973e-05	0.00775994	0.00536477	0.00195994	0.00732097	0.0129019	-0.00942435	-0.00742029	2.78261e-05	-0.000898061	-0.00816543	0.0023885	0.000931149	0.00428459	0.00512966
ENSG00000157456	CCNB2	-0.021278	0.000484083	-0.00404595	-0.00473829	-0.0187995	0.000941239	0.00592673	0.0128944	0.0235206	-0.00162786	-0.00561155	0.000767672	-0.0189341	0.0067233	-0.00399257	0.00519918	-0.00624165
ENSG00000125731	SH2D3A	-0.00484156	0.00113509	-0.00588148	0.00144047	-0.00313501	-0.0011619	-0.000496927	0.0128855	-0.00398567	-0.00609466	-0.00195927	-0.000267589	-0.00812341	0.012255	-0.00244426	0.00622327	-0.00383426
ENSG00000119616	FCF1	-0.00472118	-0.024128	0.0170014	-0.0136887	-0.00234705	0.00592456	0.00269307	0.0128762	-0.00744415	-0.00716514	-0.00978743	-0.00246049	-0.00253374	0.00151981	-0.000370685	-0.0131922	0.000480329
ENSG00000135114	OASL	0.00980887	-0.000738188	-0.0118757	-0.00948639	-0.00978907	-0.00425254	-0.00538224	0.0128729	-0.00611931	0.0159207	-0.00328778	0.0114234	-0.00652297	0.00184299	-0.0091211	0.0167237	-0.00173457
ENSG00000165891	E2F7	0.00154092	-4.11799e-05	0.00637987	0.0012987	-0.00118148	0.00145627	0.00115629	0.0128679	0.0130247	-0.00488158	0.000726961	0.000260234	-0.00834664	0.00673697	0.0016699	-0.00374035	0.00084553
ENSG00000169679	BUB1	-0.0200636	-0.00475941	0.00259563	-0.00401724	-0.0170503	0.00330954	0.0106971	0.012867	0.0198439	-0.00146707	-0.00391078	-0.000922824	-0.0188492	0.00515981	-0.00161963	-0.00169947	-0.00842903
ENSG00000123989	CHPF	-0.00571493	-0.00198022	-0.0104643	-0.0106696	-0.00742133	-0.00431448	-0.0203028	0.012866	-0.0103559	-0.0071559	-0.0031669	-0.000548649	-0.00325636	0.0114401	-0.00630999	0.00960875	0.0238958
ENSG00000130589	HELZ2	-0.00508498	-0.0137854	0.000750392	-0.00616392	-0.00137363	-0.00112599	-0.00747417	0.0128643	-0.0137599	0.00518252	-0.00785176	0.000980894	-0.00898842	0.00347518	-0.00962576	0.00176885	-0.00424909
ENSG00000124762	CDKN1A	0.00255484	-0.00850544	-0.0110867	-0.01755	-0.00409408	0.000506481	-0.0201957	0.012854	-0.013604	-0.00159372	-0.00324419	-0.00746107	0.00211228	0.00880741	-0.0043589	0.00821311	0.00641019
ENSG00000166396	SERPINB7	0.00576427	0.000276715	-0.00421538	-0.00392561	-0.00322785	-0.000625299	-0.00148059	0.0128528	-0.00203865	0.000810721	-0.000299404	-0.000504639	-0.00115343	0.00139645	0.000176308	0.00375624	0.00377408
ENSG00000187775	DNAH17	0.00855849	0.00919138	-0.000402204	0.00944711	0.00334913	-0.00347702	0.00020634	0.0128493	-0.00399583	0.00458187	0.00160805	0.00519085	0.00392654	0.0042084	0.00172954	0.00743568	0.00733464
ENSG00000148773	MKI67	-0.0217911	-0.0058985	-0.000923008	-0.00374035	-0.0187844	0.00429706	0.00396032	0.0128392	0.0180081	-0.000119054	-0.00598853	-0.0035853	-0.0186172	-0.00352683	-0.00119038	0.000398811	-0.00710666
ENSG00000184220	CMSS1	-0.00975241	0.00636314	-0.00427102	-0.0021008	-0.0118759	-0.000425401	0.00182013	0.012833	0.000863874	-0.00596326	-0.000815034	-0.000649469	-0.0102527	0.00607007	-0.000284946	0.00370234	-0.00069748
ENSG00000187116	LILRA5	0.00701221	0.00180548	-0.00530882	-0.00587465	-0.00228022	-0.000749454	-0.00500214	0.0128316	0.000783702	0.0175438	-0.000191008	0.000110648	0.00482052	0.00826806	-0.000422151	0.0141936	0.0110977
ENSG00000163535	SGOL2	-0.0133381	-0.00303498	0.00829461	-0.000476655	-0.00920496	0.00459295	0.00547843	0.0128285	0.0199309	-0.00393918	-0.00458026	-0.00166106	-0.0152879	0.00258761	-0.000869522	-0.00402386	-0.00361576
ENSG00000258691	RP11-404P21.8	0.00493437	0.00154271	-0.00283464	-0.00309333	-0.00170417	-0.000547594	-0.000585246	0.0128246	0.000618304	-0.000149544	8.31325e-05	-0.00018585	-0.00103565	0.00139587	-0.000152146	0.00297945	0.00062322
ENSG00000186567	CEACAM19	-0.0048891	0.00883063	-0.00439952	0.0139016	-0.00732196	0.00438912	-0.00810321	0.0128221	-0.00228624	-0.00273702	-0.00223374	0.00324645	0.000254963	0.00151107	0.000774836	0.0024431	-0.00345534
ENSG00000126953	TIMM8A	-0.000394692	0.00194053	0.00174419	-0.00789144	-0.0132118	0.00720747	0.00155367	0.0128177	-0.003988	-0.00714961	-0.00047679	-0.0096064	-0.0171995	0.0205172	0.00622427	1.11279e-05	-0.00711696
ENSG00000251349	MSANTD3-TMEFF1	-0.00518843	0.00196845	0.006336	0.00296481	-0.0117691	0.0102024	-0.0105957	0.0128117	0.00382849	-0.00308461	0.0100893	-0.0127854	0.00596193	0.014147	0.0180962	-0.000264179	0.0164579
ENSG00000105793	GTPBP10	-0.00185915	-0.000924737	0.00678791	-0.00107177	0.00122608	0.00774139	0.0131645	0.0128077	0.00532222	-0.00569478	-0.00181441	-0.00388312	-0.0144272	0.00180747	-0.00192988	-0.00112422	-0.00770392
ENSG00000130948	HSD17B3	0.0143616	0.0165247	-0.00271585	0.0119735	0.00129643	-0.00395859	-0.000239003	0.0127979	-0.0010266	0.0049107	0.000142619	0.0168724	0.00181273	0.00175138	-0.00770188	0.00842657	0.00461578
ENSG00000115718	PROC	0.0185778	0.0118268	-0.000676329	0.00536889	0.0061047	0.0022629	-0.0112628	0.0127977	0.00186976	-0.000487984	0.00292129	0.002178	0.00142822	0.0120064	0.00286028	0.00302466	0.0125899
ENSG00000141012	GALNS	-0.000738282	-3.46664e-05	-0.00401555	-0.00191913	-0.00915831	-0.00288833	-0.00846984	0.0127965	-0.010134	0.000234523	-0.00234468	0.000136817	-0.000369443	-0.000830313	-0.00589878	0.00877359	0.013206
ENSG00000134955	SLC37A2	0.00403347	-0.0102827	-0.00841421	-0.0135721	-0.00365169	-0.0120528	-0.00250941	0.0127877	-0.00227646	0.0140074	-0.0139502	0.0186519	0.00254546	-0.00603883	-0.0191827	0.0185651	0.00967194
ENSG00000168398	BDKRB2	0.00323005	-0.00591411	-0.00655553	-0.00962009	-0.0034623	-0.00324233	-0.00306658	0.0127867	-0.00288112	-0.00135168	-0.00164598	0.000442408	0.00790887	0.000874752	-0.00369032	0.00817223	0.0125069
ENSG00000187024	PTRH1	0.00211244	0.0122795	-0.0171919	-0.00816342	0.00125647	-0.0076419	-0.00504669	0.0127752	0.000819665	-0.00193762	0.00241912	0.00179566	-0.0106301	0.00580108	-0.00735494	0.0149106	0.00194041
ENSG00000185479	KRT6B	-0.00138729	-0.00223502	-0.00810553	-0.00791571	-0.0127159	-0.00149214	-0.00157595	0.0127703	0.000416124	-0.00390397	-0.000823382	-0.000640016	-0.00298078	0.00130818	4.20882e-05	0.00469512	0.0034966
ENSG00000055332	EIF2AK2	-0.00928197	-0.0147508	0.0136397	-0.00500677	-0.003835	0.00444484	0.00912953	0.01277	-0.0102836	-0.00211364	-0.00441357	0.00146636	-0.00722329	-0.00532171	0.000188626	-0.00559304	-0.00493695
ENSG00000099814	CEP170B	-0.00920046	-0.00653047	0.00174643	0.00191483	0.000798027	0.000242854	-0.00427226	0.0127697	-0.0180252	-0.0139067	0.0229955	-0.0164127	-0.00636169	-0.000679021	0.0178499	-0.00770446	-0.00530913
ENSG00000100592	DAAM1	0.00134006	-0.0147015	0.0112556	-0.00561555	0.00254441	-0.0102995	-0.00390737	0.0127679	-0.00382025	-0.00753088	0.000949163	0.00654861	0.00499115	9.65539e-05	-0.00414659	-0.0113188	0.00103186
ENSG00000118257	NRP2	-0.00952517	-0.015736	-0.00552915	-0.0147478	-0.0184826	-0.0023645	-0.0136223	0.012754	-0.00530453	0.0031108	-0.00807422	-0.00423345	0.0156632	-0.00366202	-0.00425962	0.00802691	0.0286363
ENSG00000135622	SEMA4F	-0.00837694	-0.00593466	0.00779685	-0.00394561	0.00479233	0.002784	0.0135017	0.0127472	-0.0103966	-0.00590156	0.0171589	-0.0174657	-0.00396237	-0.0218509	0.0109412	-0.00258995	0.00312979
ENSG00000163507	KIAA1524	-0.0158	-0.0079124	0.00990964	-0.00197906	-0.0119369	0.00703256	0.0161234	0.0127443	0.011246	-0.000886769	-0.00244238	-0.00646545	-0.0145747	-0.00108691	0.0028914	-0.00428315	-0.00466591
ENSG00000169019	COMMD8	0.00321012	-0.00273866	0.000473481	-0.0100496	-0.00111954	-0.00121673	-0.000226207	0.0127433	0.00125142	0.002468	-0.000870733	0.00418222	-0.00521062	-0.0113826	-0.000826724	0.00625065	0.00325677
ENSG00000120694	HSPH1	-0.00824463	0.00295346	-0.00870744	-0.00456448	-0.00950115	-0.00359067	0.0109088	0.0127241	0.013679	-0.00387501	0.0125324	-0.00946927	-0.0109657	-0.00376448	0.00541313	0.00495303	0.00195111
ENSG00000153006	SREK1IP1	-0.00447018	0.0201904	-0.0183083	0.00408582	-0.00811664	-0.000708745	-0.00724801	0.0127175	0.0144206	0.00133285	-0.00602787	0.00861097	-0.000729166	0.0153285	-0.00815652	0.0186031	0.00760885
ENSG00000177542	SLC25A22	-0.0103189	0.00121872	-0.00693871	-0.00340553	0.000105735	0.00122786	-0.00463483	0.0127045	-0.00216803	0.000855641	0.0200015	-0.015823	-0.0199161	0.0086564	0.0157062	0.00252022	-0.00586204
ENSG00000038295	TLL1	0.00533454	0.00080207	0.0017965	-0.000906397	0.00281363	-0.000488079	-0.00106199	0.0126797	0.000777287	0.00171308	0.000952384	-0.000463513	0.00565613	0.00139587	-4e-05	0.00495528	0.0165639
ENSG00000091844	RGS17	-0.0033788	0.0025225	0.00464329	0.00133344	0.0015963	0.0135596	0.00168334	0.0126756	-0.00400618	-0.000862509	0.0118962	-0.017108	-0.00368662	0.0020174	0.0168267	0.00105194	0.00518504
ENSG00000169756	LIMS1	-0.00841873	-0.0165032	0.00352678	-0.0129139	-0.0137797	-0.00843432	-0.00128592	0.0126728	-0.00707031	0.00493119	-0.0161761	0.00988995	0.00493868	-0.00115622	-0.0151737	0.00299076	0.0198987
ENSG00000069482	GAL	0.00135524	0.00483476	-0.00377827	-0.00237483	-0.00912828	-0.000250941	-0.00859495	0.0126727	0.000232349	0.00070638	0.000478845	0.002574	-0.00519139	0.0340581	0.00165853	0.00619892	0.000896445
ENSG00000156697	UTP14A	-0.00609647	-0.00295459	-0.0014231	-0.00372413	-0.00450708	-0.000717524	-0.00415318	0.0126617	0.000983299	-0.00694405	-0.00146007	-0.0021981	-0.0106473	0.0214257	-0.000426462	-0.00115545	-0.00386258
ENSG00000115504	EHBP1	-0.00188672	-0.0160026	0.0129943	-0.00582111	-0.00733195	-0.000447935	0.00970083	0.012652	-0.00874045	-0.00991049	-0.00135888	0.000268212	0.00164689	-0.0157757	0.00218346	-0.00989281	0.00105021
ENSG00000197498	RPF2	-0.0111186	0.00517523	-0.00600346	-0.00247946	-0.0146476	0.00204612	0.00226086	0.0126459	0.00160249	-0.00545793	-0.00511749	-0.00128523	-0.0121565	0.0124589	-0.0048006	0.00702831	-0.00119259
ENSG00000113407	TARS	-0.0073931	0.00135448	-0.00745924	-0.00453589	-0.0059535	-0.00135385	-0.00323001	0.0126355	0.000931689	-0.00253792	-0.0018833	-0.000625163	-0.011304	0.0155275	4.38461e-05	0.00655212	0.00335881
ENSG00000169991	IFFO2	-0.00968696	-0.0100815	-0.00360087	-0.00937701	-0.00909039	-0.00613222	-0.0148445	0.0126196	-0.00355603	-0.00120053	-0.00158228	-0.000524226	0.006473	0.00927538	-0.000466972	0.000591581	0.000862553
ENSG00000104689	TNFRSF10A	-0.00319835	-0.0159079	-0.0013112	-0.0142466	-0.0087712	-0.00290066	-0.00661517	0.0126171	-0.00844174	0.00263322	-0.00394609	0.00126038	-0.00830101	0.00337018	-0.00259969	0.00364324	-0.00441169
ENSG00000169184	MN1	0.00400145	-0.00165242	0.00275659	-0.00110691	-0.00329444	0.019543	-0.01246	0.0126166	-0.00776996	-0.00204035	0.00030961	-0.0102038	0.0142641	0.00831472	0.0154812	0.00171509	0.0253204
ENSG00000151748	SAV1	-0.00319393	0.000348904	-0.00385064	-0.00754982	-0.0021862	-0.00453332	-0.00939735	0.0126136	-0.00693769	-0.00453476	-0.00380356	0.00432398	-0.00456742	0.0188947	-0.00871893	0.00679387	0.00592668
ENSG00000106714	CNTNAP3	0.00475994	0.00273191	0.00392373	0.00108458	0.000111015	-0.000558179	0.00960173	0.0126083	-0.016375	-3.14438e-05	0.00194368	0.000191464	0.000252309	0.00789031	-0.000693397	0.0034961	0.00479785
ENSG00000180596	HIST1H2BC	0.00844291	0.000697181	0.000240256	-0.00520386	0.00798523	0.000123451	0.0103876	0.0126079	0.00159135	-0.00179559	0.000612909	0.00121744	-0.0094065	-0.00512659	-0.00148584	0.004637	-0.00129618
ENSG00000168785	TSPAN5	-0.00439844	-0.00509292	-0.00170348	-0.00727731	0.00119129	-0.000425184	-0.0158747	0.0126054	0.017209	-0.00237488	-0.00253011	-0.00141228	0.00283436	0.00215837	0.000398164	0.00197227	0.00655319
ENSG00000112578	BYSL	-0.019942	-0.000560227	-0.00578323	-0.00499462	-0.0154382	0.0112557	0.00750785	0.0125983	0.0150114	-0.00662967	-0.0105851	-0.00966489	-0.0159485	0.00292863	6.246e-05	0.00386343	-0.00459505
ENSG00000173210	ABLIM3	0.0125405	-0.00389197	-0.00495762	-0.00746303	0.0104899	-0.00157748	0.00554255	0.0125958	-0.00189605	0.00140666	-0.00401935	0.0046063	0.00708561	-0.0182103	-0.00211893	0.00398106	0.00725005
ENSG00000130487	KLHDC7B	0.0024517	0.00242762	-0.00480888	-0.00310991	-0.008337	-0.000422309	-4.90481e-05	0.0125954	-0.00439102	0.01542	-0.000263391	-0.000577198	-0.00405857	-0.00115259	-0.00119012	0.0170557	0.00121529
ENSG00000146410	MTFR2	-0.00908155	0.00346921	-0.00358427	-0.00231351	-0.0173705	0.00193036	0.0116668	0.0125861	0.026115	-0.000267407	-0.00183778	0.000839751	-0.0182541	0.00177771	-0.000480977	0.00639144	-0.00707026
ENSG00000198252	STYX	-0.0052244	-0.00832624	0.000714228	-0.00516482	-0.00398395	0.00359585	0.00306225	0.0125845	0.00895109	0.00274639	-0.0115029	-2.99476e-05	0.000359849	0.00284169	-0.00802803	-0.00170925	0.00280527
ENSG00000025772	TOMM34	-0.00454881	0.00198631	-0.000833468	-0.0017634	-0.00334539	-0.00273919	0.00564585	0.0125815	-0.00399054	-0.00663064	0.00189138	-0.00110629	-0.0125908	-0.00940548	-0.000757867	0.000669141	-0.00269242
ENSG00000100364	KIAA0930	-0.00570823	-0.00101608	-0.0139327	-0.0122073	-0.0088536	-0.00581936	-0.00228143	0.0125772	-0.00451868	0.00702991	0.00245009	0.00309176	-0.00389675	0.00100255	-0.000506084	0.0180799	0.00756893
ENSG00000120322	PCDHB8	0.00789729	0.00517426	0.00491818	0.00282312	0.00495901	0.00563033	0.000579584	0.0125727	0.00109605	0.00153642	0.00125733	0.00414357	-0.00302145	0.00195241	0.00282389	0.00175291	0.00440741
ENSG00000123908	AGO2	-0.0229917	-0.0109353	0.00679043	-0.0014387	-0.0153729	0.0063217	-0.00186576	0.0125648	-0.000206831	-0.00711719	-0.00857081	-0.00570864	-0.0101579	0.0121949	0.00403967	-0.00701605	-0.0048604
ENSG00000175866	BAIAP2	0.00246857	0.00158465	-0.00780342	-0.00551838	0.00710573	-0.0156513	-0.00862982	0.0125624	-0.011695	-0.00834804	0.0114365	0.00135206	-0.00745777	0.00797818	-0.00137782	0.0060631	-0.00595769
ENSG00000137628	DDX60	0.00669723	-0.0120827	0.00155085	-0.00852818	-0.000996267	-0.00614496	0.00616366	0.0125608	-0.00650165	0.010555	-0.00665662	0.0108383	-0.00142076	-0.0132917	-0.0107679	0.00410332	-0.00475675
ENSG00000136634	IL10	0.0101181	0.00154468	-0.00246374	-0.00425998	-0.00257742	-0.00214432	0.00514528	0.012559	0.000740209	0.0199754	0.000688692	0.00385955	0.00637181	-0.00142786	-0.00147139	0.01602	0.00879556
ENSG00000135932	CAB39	-0.0050558	-0.0133557	0.00315032	-0.0104855	-0.00198542	-0.000172063	0.0135732	0.0125554	-0.00011046	0.00114482	-0.000763286	-0.000198789	-0.00269748	-0.00953198	-0.00150649	-0.00329668	-0.00286516
ENSG00000134333	LDHA	-0.00380483	-0.00629406	-0.00747859	-0.0116858	-0.00537703	-0.0207039	-0.00655634	0.0125497	0.000299362	-0.0012857	0.0038347	0.0058296	-0.00474727	0.0182494	-0.0115867	0.00600322	0.00263494
ENSG00000149257	SERPINH1	-0.0162825	-0.00455073	-0.0106992	-0.00826013	-0.0216857	-0.0139678	-0.00185303	0.0125482	-0.00612888	-0.000328938	-0.013152	0.00668038	0.00339181	0.00114365	-0.0207774	0.0136108	0.0354979
ENSG00000169851	PCDH7	0.00149198	-0.00676287	-0.000102902	-0.0068822	-0.0042494	0.00561477	-0.00492986	0.012548	0.000861627	-0.00256633	0.00811198	-0.0126642	0.0169918	-0.00421858	0.0135975	0.000300591	0.0233324
ENSG00000162959	MEMO1	-0.0117476	-0.00694838	-2.03406e-05	-0.00787264	-0.0148225	-0.000801939	0.000858868	0.0125388	0.0153045	-0.00428823	-0.0033629	-0.00138257	-0.0139899	0.00137717	0.00193715	-0.00116887	-0.00355954
ENSG00000102024	PLS3	-0.00231833	-0.0169089	-0.00208027	-0.0177612	-0.0162066	-0.0192497	-0.0106846	0.0125282	-0.0133215	-0.0051986	-0.00082822	0.00746935	0.0139092	0.0108113	-0.0126941	0.00229616	0.0166709
ENSG00000092853	CLSPN	-0.00939427	-0.0058918	0.00599179	-0.00315619	-0.0102842	0.000803599	0.0112296	0.0125277	0.00886341	-0.0019493	-0.00192559	0.00247995	-0.0127395	0.000950292	-0.00264216	-0.00420881	-0.0054613
ENSG00000253305	PCDHGB6	0.0142945	0.00277609	0.00677628	0.00236452	0.00765209	0.00280103	-3.26792e-05	0.0125216	-0.0060405	0.00452096	0.00526514	0.00234085	0.0109537	-7.4614e-05	0.00300547	0.00465266	0.0165495
ENSG00000174013	FBXO45	-0.0118051	-0.00721765	0.00562504	-0.00564023	-0.00832385	0.000986167	0.0221109	0.012513	0.00682797	-0.00795924	-0.00140383	-0.00103531	-0.01608	-0.0103259	0.00251625	-0.00503945	-0.00786004
ENSG00000128050	PAICS	-0.00560963	-0.00268501	0.000571548	-0.00389348	-0.00400543	-0.000277053	0.0040627	0.0125054	0.00200967	-0.0115232	-0.00205004	-0.000889129	-0.015403	0.0145938	-0.000515485	-0.00578871	-0.00568053
ENSG00000144118	RALB	-0.00545309	-0.00748831	-0.00441724	-0.010299	-0.00405465	-0.00331132	-0.00210767	0.012502	0.000561436	-0.000682752	0.000662004	0.000981399	-0.00272773	5.14263e-05	-0.00211615	0.00575199	0.00368876
ENSG00000161800	RACGAP1	-0.0182797	-0.00969811	0.00798928	-0.00778112	-0.0113637	0.0110982	0.0191349	0.0124993	0.0174725	-0.00441966	-0.00329195	-0.0116968	-0.0204368	-0.0101596	0.00541876	-0.00758474	-0.00838561
ENSG00000137767	SQRDL	0.00346296	-0.00661923	-0.0157604	-0.0179565	-0.00338129	-0.0201971	-0.00659332	0.0124963	0.00298123	0.00857019	-0.0120539	0.0188506	-0.00231935	-0.00612554	-0.0234098	0.0184159	-0.000338312
ENSG00000079739	PGM1	0.00843103	-0.0104808	-0.00378976	-0.0188318	-0.0100118	-0.00203795	-0.010663	0.0124876	-0.00285582	-0.00357709	-0.0024571	0.00161396	-0.00306272	0.0194625	-0.000894091	0.00105055	0.00139613
ENSG00000101811	CSTF2	-0.00743128	-0.00848707	0.00918805	-0.00780449	0.00176932	0.0110365	0.00951075	0.0124858	0.00105252	-0.00800654	-0.00817005	-0.00798989	-0.0155055	0.00660965	0.00115075	-0.00898495	-0.00666898
ENSG00000005448	WDR54	-0.00967575	0.0145788	-0.00723502	0.00648275	0.00287252	0.0014135	0.000269552	0.0124785	0.0213549	-0.000762066	-0.00160863	0.000881404	-0.00528656	0.00142566	-0.00105313	0.00819364	0.00744848
ENSG00000141458	NPC1	-0.012601	-0.0105506	-0.00242752	-0.00829228	-0.0123233	-0.00215221	0.00701444	0.0124764	-0.00309744	0.00216608	-0.00310387	0.00149078	-0.00530373	-0.00359389	-0.00163623	0.00609877	0.00186843
ENSG00000189159	HN1	-0.0195262	0.00397767	-0.0157699	-0.00801454	-0.0197262	0.00796008	-0.00421888	0.0124749	0.0207544	0.000962801	-0.00886914	-0.00700802	-0.0181396	0.0196904	0.00199639	0.0149455	0.00192555
ENSG00000142627	EPHA2	-0.00972298	-0.0119276	-0.00631495	-0.010339	-0.0164923	-0.00832617	-0.0193728	0.0124745	-0.00909814	-0.00590291	-0.00605104	-0.0020274	0.000267584	0.00873567	-0.0105494	0.00525288	0.00257415
ENSG00000185033	SEMA4B	-0.00485602	-0.00359235	-0.00326081	-0.000662657	0.0010369	-0.00267292	-0.0140192	0.0124675	-0.0118283	-0.0111495	-0.00735952	0.00325309	-0.00482526	0.018866	-0.00073236	-0.00107499	0.000898817
ENSG00000167721	TSR1	-0.0111402	-0.0126669	0.00670791	-0.00764111	-0.0034949	-0.000384809	0.00374199	0.0124622	-0.0017223	-0.00927907	-0.00122933	-0.00214676	-0.0132147	0.0113289	0.000671649	-0.00891464	-0.0071139
ENSG00000145990	GFOD1	0.00404686	-0.00331815	-0.00203345	-0.00633111	-0.00852122	0.00157405	0.00281793	0.0124603	-0.00481511	0.00356383	0.0265085	-0.0178265	0.0120859	-0.00284287	0.0191733	0.00293499	-5.82574e-05
ENSG00000158483	FAM86C1	0.00124755	0.006604	-0.000136007	0.000368544	0.00544602	-0.00844751	0.00438145	0.0124424	-0.00139836	-0.00613762	-0.00390633	0.00984521	-0.0103874	0.0028868	-0.0109663	0.00363216	-0.000741453
ENSG00000100418	DESI1	0.000744433	0.00628546	-0.0136224	-0.00449923	-0.0133375	-0.00179322	-0.00485719	0.0124417	0.00155636	0.00146921	-0.00185525	-0.000616201	-0.0105561	0.00907628	-0.000611336	0.0123902	-0.00389323
ENSG00000154124	OTULIN	-0.00226308	-0.0158704	0.00768971	-0.0148611	-0.0108343	0.000981999	0.00844804	0.0124246	-0.00478197	0.00524283	-0.00909981	-0.00211236	-0.00843654	-0.000873966	-0.00339976	-0.000364508	-0.000849146
ENSG00000196284	SUPT3H	-0.0103053	0.0062184	0.00379386	0.00552681	-0.00567891	0.0191969	0.00667883	0.0124181	0.000169489	-0.00337731	-0.00558587	-0.00865191	0.000824565	0.00519721	0.00961141	0.00144533	0.00608537
ENSG00000259207	ITGB3	0.00398586	-0.00648245	0.00101306	-0.00830024	-0.001349	-0.00226136	0.00696972	0.0124144	0.000587082	0.00518758	-0.00157175	0.00134795	0.0167982	-0.00115246	-0.00213437	0.00660685	0.0171537
ENSG00000258227	CLEC5A	0.00534086	-0.0033689	-0.00538309	-0.00764886	-0.00427113	-0.00631498	-0.00273352	0.0124129	0.000599726	0.013609	-0.000485352	0.00256564	0.00278637	0.00191163	-0.00662724	0.0140155	0.0213761
ENSG00000171700	RGS19	-0.0144955	-0.00408092	-0.0158709	-0.0112384	-0.015231	-0.0179358	-0.00374631	0.0124125	0.00333181	0.0228705	-0.0136383	0.0202665	-0.000956255	0.00105872	-0.0219472	0.0242373	0.00726238
ENSG00000119408	NEK6	-0.00688129	-0.0148424	-0.00546449	-0.0174698	-0.0137572	-0.0193467	-0.00602371	0.0124052	-0.0132388	0.00636176	-0.00678155	0.00794523	-0.00395396	-5.60445e-05	-0.0155974	0.0105463	0.0126062
ENSG00000110619	CARS	-0.00231606	-0.00549703	-0.00337179	-0.00910825	-0.0071659	-0.00139576	0.00248252	0.0124009	0.00151027	0.000710198	-0.00230734	-0.000925594	-0.0109347	0.00489826	5.28478e-05	0.00482217	0.00109561
ENSG00000100196	KDELR3	-0.00342331	-0.00425596	-0.0116268	-0.012348	-0.0132709	-0.0112722	-0.0180228	0.0124008	-0.00385985	-0.00152635	-0.00147698	0.00331895	-0.00230965	0.00401067	-0.00932084	0.0130473	0.0235493
ENSG00000110427	KIAA1549L	0.000658795	0.000388124	0.000914822	-0.00225075	-0.00597074	0.00585661	0.000598019	0.0123975	0.000736542	0.000680679	0.0232422	-0.0155297	0.000662126	0.00122674	0.023313	0.00206883	0.0168362
ENSG00000103546	SLC6A2	0.00405733	0.00114316	-0.00048779	-0.00223153	0.00037644	-0.00054306	-0.000418292	0.0123944	0.000777553	0.000583812	7.43183e-05	-0.000777068	-0.00245649	0.00148044	0.000437916	0.00114225	0.0014026
ENSG00000148925	BTBD10	-0.00750045	-0.0120842	0.00569178	-0.0096153	-0.000632969	-0.000332853	-0.00251626	0.0123858	-0.000274333	-0.0060507	0.00408529	-0.00643956	-0.00395439	-0.00624145	0.00586223	-0.00626171	-0.000106932
ENSG00000170379	TCAF2	0.00867169	0.000873654	-0.00122989	-0.000734008	-0.002499	-0.00111668	-0.00101873	0.0123696	0.00516623	0.00845036	0.00189252	-0.000248214	0.00230842	0.00149652	0.000831061	0.00137127	0.00102379
ENSG00000004897	CDC27	-0.00882406	-0.0161533	0.00823434	-0.0122563	-0.00145701	-0.000921668	-0.00151366	0.012365	0.000830841	-0.00421243	-0.00341882	-0.000672647	-0.00519386	0.00110802	0.000110607	-0.00432487	0.000573853
ENSG00000170270	C14ORF142	0.0122511	0.00341679	0.00273128	-0.00452681	0.0118665	-0.00121283	0.000793556	0.012357	0.00866363	0.00158328	0.00122019	0.00306494	-0.00452838	0.00237927	0.00135537	0.00103518	-0.000923174
ENSG00000198826	ARHGAP11A	-0.00868111	-0.00652551	0.00743425	-0.00337763	-0.00822819	0.00306771	0.0145646	0.0123557	0.00868832	-0.00484365	0.000184043	-0.00136018	-0.0146379	-0.00112403	0.000365435	-0.00578985	-0.00858153
ENSG00000184985	SORCS2	0.00799257	-0.00415386	0.0006849	-0.00597181	0.000150331	-0.00706933	-0.0047923	0.0123525	-0.0136751	0.00176434	0.0121717	-0.00619704	0.012714	0.000199183	0.00545246	0.00264067	0.0276379
ENSG00000137814	HAUS2	-0.00791458	-0.0145982	0.0111135	-0.00992894	-0.00330738	0.00251	0.0158886	0.0123494	0.00260268	-0.00508059	-0.00166013	-0.00151825	-0.0072932	-0.00181384	0.00306709	-0.00778917	-0.00411104
ENSG00000140022	STON2	0.0123677	0.00212177	0.00258937	0.00402092	0.0108706	-0.0100404	0.0167198	0.012348	-0.0118907	-0.00770102	-0.00204408	0.0142143	-0.00320345	-0.012264	-0.0053235	-0.000849066	0.00237849
ENSG00000156804	FBXO32	-0.00187643	-0.00524433	-0.0114154	-0.013356	-0.0177059	-0.0179916	-0.000699909	0.0123477	-0.00738089	0.00220202	-0.0100702	0.0145905	0.00978103	-0.00746801	-0.0210201	0.010801	0.0105912
ENSG00000111799	COL12A1	-0.00718295	-0.0107773	-0.0101115	-0.0123301	-0.0105404	-0.00968019	-0.0143013	0.0123474	-0.00537414	-0.000792408	-0.00110552	0.00229556	0.0109786	0.0054972	-0.00860559	0.0115612	0.0440025
ENSG00000164251	F2RL1	0.00699815	-0.00713345	-0.00261067	-0.00899054	-0.00593187	-0.00716232	-0.000581636	0.0123469	-0.00143999	-0.00904181	-0.00440762	0.0137076	-0.00727447	0.0167142	-0.0069108	0.00385881	0.0101853
ENSG00000113070	HBEGF	-0.00619315	-0.00982102	-0.0111745	-0.0154146	-0.011986	-0.00480479	-0.0142778	0.0123337	-0.00515933	0.00259481	-0.00933607	0.00152146	0.0053892	0.00492527	-0.0103941	0.0125481	0.00604363
ENSG00000174307	PHLDA3	-0.00169544	-0.00317633	-0.0124198	-0.0137067	-0.00601302	-0.00874197	0.00997	0.0123302	-0.0100971	-0.00269823	0.00399571	-0.00638845	0.00598847	-0.00199975	-0.00522445	0.0126472	0.0148541
ENSG00000048544	MRPS10	-0.00128297	-0.00124102	-0.00188862	-0.00572532	-0.003263	-0.00105367	-0.000618441	0.0123301	0.000596201	-0.00386338	-0.00283044	-0.000102161	-0.00928614	0.00121095	-0.000553864	0.00377275	0.00168935
ENSG00000162627	SNX7	0.00338852	-0.0104461	0.00166534	-0.0122508	-0.00793897	-0.0134846	-0.0133841	0.0123198	-0.0149205	-0.00563674	-0.0110146	0.0214695	0.00389429	0.00695578	-0.014214	0.00343042	0.0108759
ENSG00000169047	IRS1	0.00195092	-0.00278738	0.00357695	0.000636802	0.00986207	0.00840136	-0.00581625	0.0123028	0.00119808	-0.0091995	0.00191558	-0.0101782	0.00911287	-0.00283295	0.00631	-0.00816152	0.00707524
ENSG00000177119	ANO6	0.00316442	-0.0205687	0.00650778	-0.0130042	-0.00369819	-0.0146681	-0.00161049	0.0122949	0.00575717	-0.00316006	-0.0146037	0.0151693	0.0100977	-0.00951543	-0.0176836	-0.00564069	0.0108505
ENSG00000169247	SH3TC2	0.0120028	0.00253711	-0.000390286	0.000402796	0.00211356	-0.00241026	0.000763125	0.0122912	0.0013682	0.00013314	0.00322902	0.00835419	-0.00237162	0.000753286	0.000731538	0.00306504	0.00486885
ENSG00000147454	SLC25A37	-0.00942614	-0.000255158	-0.00358882	0.00644656	-0.0135132	-0.00770739	0.00681363	0.0122802	-0.00861329	0.000447792	-0.00495025	0.00861376	-0.00180841	-0.0048658	-0.00739182	0.006068	0.00259646
ENSG00000168754	FAM178B	0.0126665	0.0102337	-0.00214092	0.00159907	0.00448566	-0.00748402	0.00413369	0.012273	0.000646606	0.00323287	0.00610028	0.012484	-0.000756993	0.0050869	-0.00162972	0.00657489	0.00486445
ENSG00000089505	CMTM1	-0.00301218	-0.00478761	0.0120354	0.0052982	-0.00296445	0.0123869	-0.00103972	0.0122642	0.00166958	0.00458367	-0.0059114	-0.00721606	0.00116726	0.00149249	0.00595895	0.00139558	0.0186138
ENSG00000173207	CKS1B	-0.0145771	0.00100094	-0.00186081	-0.0077281	-0.014265	0.00223244	-0.0016922	0.0122605	0.0121328	-0.00517243	-0.00750853	-0.000415382	-0.017399	0.0213329	-0.00457964	0.0059495	-0.00637944
ENSG00000119446	RBM18	-0.00379368	-0.0116645	0.00731744	-0.0133241	0.00444735	-0.000260984	-0.000355132	0.0122568	0.000150328	-0.00547114	-0.000535614	-0.000310321	-0.00855633	0.0115012	0.000772294	-0.00323667	-0.00569391
ENSG00000145247	OCIAD2	0.00534984	0.00193489	-0.00650509	-0.00672089	-0.000933205	-0.0159923	-0.0156586	0.0122488	0.000347862	-0.00485343	0.00915317	-0.00129233	-0.00492629	0.0129341	-0.00406662	0.00574489	-0.0014492
ENSG00000140367	UBE2Q2	-0.010157	-0.00567077	-0.0005436	-0.00741714	-0.00370181	-0.000882276	0.0109739	0.0122462	0.00166718	-0.00439215	-9.86043e-05	-0.000256249	0.0041002	-0.00257791	-8.44182e-05	0.00260048	0.0145969
ENSG00000131725	WDR44	0.00227363	-0.0214745	0.0121245	-0.0134502	0.00551557	0.00232139	0.0106384	0.0122451	-0.00560296	-0.00216744	0.00157235	-0.00824672	-3.04831e-05	0.00313476	0.00293111	-0.0101934	-0.000845151
ENSG00000169139	UBE2V2	-0.00599284	-0.00213317	-0.00103109	-0.00581365	-0.00949758	-0.000735162	-0.000480094	0.0122401	0.000717555	-0.00505959	-0.0017585	-0.000134258	-0.00871519	0.00153055	0.00131012	0.000624805	-0.00432625
ENSG00000136122	BORA	-0.0139851	-0.000368888	0.00388844	0.00488391	-0.0120332	0.00391958	-0.0034723	0.0122274	0.0208655	-0.000291228	-0.00716678	0.000465117	-0.014138	0.0146412	-0.00228146	-0.000210386	-0.00739527
ENSG00000164163	ABCE1	-0.00887886	-0.0125738	0.00748274	-0.00706945	-0.00489538	-0.00048958	0.0179227	0.012227	0.000626973	-0.00571699	-0.0021165	-0.00132068	-0.0113672	-0.00583918	-0.000413392	-0.00732494	-0.00315201
ENSG00000167977	KCTD5	-0.0066977	-0.00587637	-0.00478733	-0.0067152	-0.0106074	-0.00109786	-0.000326219	0.0122244	0.000978563	-0.000799161	-0.00267627	-0.00103246	-0.0129749	0.00108385	-0.00118225	0.00294731	-0.000815224
ENSG00000162711	NLRP3	0.0102592	-0.00309897	-0.00652431	-0.0084365	-0.00665073	-0.0165975	-0.0048595	0.012224	-0.0070425	0.0298095	-0.00668684	0.0278243	0.0138128	-0.000594572	-0.0146808	0.0205162	0.0131717
ENSG00000167656	LY6D	0.00380455	-0.000128281	-0.00686427	-0.00550871	-0.0069688	-0.00118017	-0.00198639	0.0122198	-0.00137855	-0.00183194	-0.00131921	-0.000926849	-0.00306036	0.000942214	-0.000128466	0.00500629	0.00169744
ENSG00000106080	FKBP14	-0.00841694	-0.0142154	0.00678985	-0.00680383	-0.00857357	0.00455671	0.00282337	0.0122182	-0.0103651	-0.00302673	-0.0118231	-0.00136491	0.00443394	-0.00405598	-0.00563841	0.00142609	0.0260724
ENSG00000122863	CHST3	-0.0121107	-0.00988124	-0.00057987	-0.00750295	-0.0185449	0.00939967	-0.0138569	0.0122147	-0.0169843	-0.00135913	-0.0113366	-0.00569492	0.0182417	-0.00116776	-0.000504259	0.00400124	0.0138358
ENSG00000142089	IFITM3	-0.000801554	-0.00242935	-0.0166008	-0.0117134	-0.0119677	-0.0205203	-0.0163774	0.01221	-0.00731761	0.00513863	-0.00376759	0.00958421	0.00530336	0.0173513	-0.0172123	0.0158611	0.0121461
ENSG00000119917	IFIT3	0.00602221	-0.00948957	-0.00460746	-0.0114865	-0.00787299	-0.0042206	-0.00275692	0.0121974	-0.0086988	0.0137667	-0.00495502	0.0107864	0.000186564	-0.00294963	-0.00585788	0.0126469	0.000105925
ENSG00000116717	GADD45A	0.00579312	-0.00782716	-0.00652967	-0.0138579	-0.0085902	-0.0132803	-0.0231108	0.0121955	0.000882387	0.000143642	-0.00688023	0.00789149	0.00629768	0.0242541	-0.0148021	0.00458391	0.00762832
ENSG00000152749	GPR180	0.000598355	-0.00905481	0.00955536	-0.00377246	-0.00587814	-0.00220201	0.00412687	0.0121953	0.00161736	-0.00278535	0.00593005	-0.000887761	-0.00651458	-0.0102017	0.00451851	-0.00272475	0.00163778
ENSG00000165949	IFI27	0.00601806	-0.000111367	-0.0146149	-0.0109106	-0.00894528	-0.0064632	-0.000802046	0.0121881	-0.00168215	0.00828922	-0.00245234	0.00422388	-0.00369785	-0.00444894	-0.00827767	0.0154303	0.00192595
ENSG00000100320	RBFOX2	-0.0125702	-0.0203112	0.0130692	-0.0129759	-0.00758848	0.00878105	0.00296419	0.0121874	-0.0157469	-0.0106575	0.0104162	-0.023161	0.00535926	-1.41778e-05	0.0169885	-0.0100074	0.0119184
ENSG00000052749	RRP12	-0.015301	0.00826558	-0.0113948	0.0012067	-0.00902753	0.00283427	0.0129445	0.0121862	0.00207379	-0.00472857	0.00177007	-0.00904951	-0.0158989	0.000862932	0.00330058	0.00681015	-0.00379611
ENSG00000137404	NRM	-0.0123343	-0.00142048	0.00317628	-0.000921336	-0.00835481	0.000294575	-0.00178791	0.012183	0.00751395	-0.00117316	-0.00486682	-8.96606e-05	-0.00121725	-0.0064643	-0.00489347	-0.000457144	0.0066517
ENSG00000169035	KLK7	0.00424558	-0.00125905	-0.00598305	-0.0057203	-0.00972234	-0.00544381	-0.0016656	0.0121809	-0.00444795	0.000135982	0.0134235	-0.00275734	-0.00300619	0.00167111	0.00516726	0.00464194	0.00260655
ENSG00000145431	PDGFC	-0.00418372	-0.0140869	0.00392965	-0.00951515	-0.00343449	0.00239762	-0.0105223	0.0121807	-0.0149588	-0.00237593	-0.0096622	0.000491006	0.0158651	-0.0051048	-0.00695303	0.000608202	0.0267303
ENSG00000008056	SYN1	0.00652897	0.00937304	0.0015576	0.00264573	0.00926295	0.00946493	-0.00695736	0.0121777	0.000447157	0.0001903	0.0324108	-0.0194529	0.00119632	0.0143221	0.027393	0.00187345	0.00426385
ENSG00000171208	NETO2	-0.0100117	-0.00422076	0.00339373	-0.00390158	-0.00697088	-0.00311551	0.0174529	0.0121743	-0.00928641	-0.00512958	0.00104326	-0.00087921	-0.00803508	-0.00583155	-0.000743442	-0.00404433	-0.000428415
ENSG00000173744	AGFG1	-0.0102928	-0.0211432	0.00370636	-0.0176558	-0.0121904	-0.00195752	0.00480652	0.0121654	-0.000800315	-0.00153209	-0.00446071	-0.000148053	-0.0116709	0.00755712	0.00146271	-0.00197409	-0.00222978
ENSG00000174130	TLR6	0.00915612	-0.000288636	0.00150597	-0.00130966	-0.00275228	-0.00363693	-0.000751738	0.0121502	0.00184764	0.0233141	-0.00280913	0.0197745	0.00590382	0.00140617	-0.00845643	0.0097354	0.00552829
ENSG00000013375	PGM3	-0.00418217	-0.011319	0.00473421	-0.00955989	-0.00783757	0.00950419	0.000735363	0.0121425	-0.00665522	-0.00571731	-0.00996376	-0.00676397	-0.0121152	0.000930152	0.0020617	-0.00229228	0.00508716
ENSG00000092295	TGM1	0.00360272	0.00168592	-0.00457076	-0.000156445	-0.00601878	0.00715441	0.00209241	0.0121324	-0.00771207	-0.00179929	-0.000890606	0.00398898	0.00174212	-0.00249051	0.00390413	0.00511381	0.000263704
ENSG00000169436	COL22A1	0.00525037	0.00610782	0.00141653	0.00337037	-0.0015591	-0.000883728	0.0115758	0.0121303	-0.0040952	0.00604121	-0.000276129	0.00497313	0.0010238	-0.0125815	-0.00299775	0.00599612	0.00891983
ENSG00000156795	WDYHV1	-0.0126656	0.00293193	-0.00397498	-0.0066371	-0.00846658	0.00185379	0.00940952	0.0121264	-0.000673038	-0.00526764	-0.000935485	-0.00192293	-0.00829015	-0.0075737	0.00164826	0.00447434	-0.000696372
ENSG00000101457	DNTTIP1	-0.00392804	0.0057867	-0.00675224	-0.000267559	-0.00532367	-0.000963885	-0.000941442	0.0121225	0.000951704	0.000522075	-0.00243969	-0.00053129	-0.00583546	0.00154308	-0.000860791	0.00688922	0.00274685
ENSG00000109133	TMEM33	-9.12098e-05	-0.0170479	0.00806357	-0.0157715	0.000771269	-0.000810896	0.010713	0.0121009	-0.00542262	-0.00719578	-0.00288316	-0.000932779	-0.0172392	-0.000568157	0.00069757	-0.00487741	-0.00507304
ENSG00000182628	SKA2	-0.0101539	0.0030788	-0.00325234	-0.00365623	-0.00864048	-0.000223048	-0.000658683	0.0120988	0.029087	-0.000348523	-0.00215206	0.000205908	-0.00716901	0.0014623	0.00107012	0.00498205	0.00129787
ENSG00000070814	TCOF1	-0.0180578	0.00303613	-0.00580415	0.00249197	-0.0134528	0.0007224	0.0018708	0.0120884	0.000877704	-0.00155214	-0.00158639	-0.0050727	-0.00976454	0.0192091	0.000868905	0.00173529	-0.00707952
ENSG00000205362	MT1A	0.0102761	0.00638759	-0.00631273	-0.00362405	0.00319502	-0.00736571	-0.00391464	0.0120882	0.00108273	0.00578165	0.00421848	0.00723618	0.00480027	0.0146123	-0.00532549	0.00851596	0.00402239
ENSG00000257921	RP11-571M6.15	0.00891332	0.00474106	0.00326761	0.00110005	0.00494146	0.00653842	0.00281983	0.0120828	0.000596989	0.00624186	0.00190058	0.00314885	0.000193593	-0.000730962	0.00348437	0.00456938	0.00535076
ENSG00000186407	CD300E	0.00498303	0.00185367	-0.00315091	-0.00224263	-0.00317409	-0.000846319	-0.00501116	0.0120798	0.000668063	0.0140212	0.000456302	-0.000112823	0.00646996	0.00701095	0.000101627	0.0109462	0.009618
ENSG00000114480	GBE1	0.0025928	-0.0171249	0.00615932	-0.0157182	-0.00167764	-0.00817558	0.00218348	0.0120748	-0.0102125	-0.00568756	-0.0102263	0.00922491	-0.000603553	0.0030022	-0.0134211	-0.00410369	0.00999773
ENSG00000126790	L3HYPDH	-0.000647637	0.00554646	0.0022624	0.0170574	0.000246753	0.00265804	0.0103829	0.0120726	-0.00211762	0.00446009	-0.0101008	0.00824765	0.00457137	-0.0204025	-0.00786175	0.00216713	0.00488625
ENSG00000198363	ASPH	-0.0025635	-0.0123091	0.00245176	-0.0122108	-0.0028398	-0.00160702	-0.0114888	0.0120694	-0.0155989	-0.00922229	-0.00295779	0.000891291	-0.00053364	-0.000198566	-0.00216836	-0.00209236	0.00641493
ENSG00000115107	STEAP3	0.00440942	-0.00763845	-0.00626817	-0.0119111	-0.0109976	-0.015149	-0.00402787	0.0120633	-0.0128135	0.000410897	-0.00516782	0.0128822	-0.00345424	0.0040113	-0.0172457	0.0112184	0.00374569
ENSG00000176692	FOXC2	0.00137993	0.00301252	-0.00141519	-0.000111413	-0.00256909	-0.000701162	-0.00145051	0.0120612	0.000809514	0.00363349	-0.000799101	0.000552241	0.0082934	-0.00130555	-0.000820671	0.00593073	0.00888131
ENSG00000154001	PPP2R5E	-0.0112822	-0.0131338	0.00801395	-0.00885785	-0.00113346	0.00935213	0.000717142	0.0120464	0.00172631	-0.00795694	9.7504e-05	-0.0114993	-0.00458055	0.0125456	0.00789052	-0.010117	0.000653677
ENSG00000004961	HCCS	0.000594835	-0.00959678	-0.0011034	-0.0199338	-0.00990863	-0.00215375	-0.00781127	0.0120308	-9.32433e-06	-0.00262402	0.00269003	-0.00124913	-0.0115497	0.0240529	3.95866e-05	0.00157757	-0.00436285
ENSG00000121957	GPSM2	-0.00838264	-0.00288285	0.00277713	0.000324069	-0.0110733	0.00709891	0.00430318	0.0120268	0.00884902	-0.00597349	-0.00833269	-5.78291e-05	-0.0075382	-0.0101545	0.00230115	-0.00315366	-0.00617815
ENSG00000136327	NKX2-8	0.00420865	0.00527402	-0.00123231	0.000628012	-0.000830344	-0.000287089	0.000488873	0.0120254	-0.00515769	0.000889749	0.000387739	0.000124687	-0.00121085	0.00210102	-0.00041519	0.00408505	0.00464181
ENSG00000139921	TMX1	-0.00397333	-0.0182332	0.00920909	-0.0140909	0.00190349	-0.00272122	0.00871277	0.0120242	0.00194707	-0.0045224	-0.0147893	0.00871964	-0.0070223	-0.00159543	-0.0114129	-0.00652903	-7.66453e-05
ENSG00000067082	KLF6	-0.00334868	-0.0173913	-0.0012466	-0.0117447	-0.0100286	-0.0103395	-0.0120584	0.0120226	-0.0100748	0.00223852	-0.0090657	0.00664281	0.00556636	-0.00338275	-0.0120753	0.00348445	0.00846799
ENSG00000186767	SPIN4	-0.00474068	-0.0033266	0.012275	0.00466214	-0.000885177	0.00778899	-0.00511804	0.0120107	-0.00325318	-0.00382828	-0.00104681	-0.00281739	-0.00540139	0.00490014	0.00331666	-0.00694673	-0.00428934
ENSG00000177839	PCDHB9	0.00158997	0.00409572	0.00794312	0.00603636	-0.00140736	0.0123599	0.00102516	0.0120092	0.000803493	0.00147513	-0.00920185	-0.00320054	-0.000936348	0.00225287	0.00240967	-0.000127121	0.00472867
ENSG00000135074	ADAM19	-0.0159582	-0.0116138	-0.00983699	-0.011765	-0.0209692	-0.00511618	-0.0132994	0.0120041	-0.00797413	0.0200576	-0.00187425	-0.00185978	0.0175752	-0.0052106	-0.00671191	0.0113208	0.0271331
ENSG00000163736	PPBP	0.00655321	0.00298358	-0.00232866	-0.00101427	-0.00201249	-0.00103037	-0.000617743	0.0120037	0.000595745	0.00348599	-0.000487135	-0.000259686	0.00176751	0.00151176	-0.000344994	0.00488182	0.00568541
ENSG00000103066	PLA2G15	0.00209584	-0.0041796	-0.00924689	-0.0109356	-0.00779559	-0.0138996	-0.00255377	0.0120008	0.017681	0.0102196	-0.00781967	0.0124378	-0.00271681	-0.00878768	-0.0136515	0.0162565	0.0140748
ENSG00000142634	EFHD2	-0.0051178	0.00137423	-0.0170842	-0.00974094	-0.0106802	-0.012957	-0.0121229	0.0119986	0.00348857	0.012885	0.00683527	0.00211286	-0.00281389	0.00283243	-0.00436831	0.0204864	0.00103844
ENSG00000205129	C4ORF47	0.0157183	0.0141661	0.00087542	0.0111724	0.00759347	-0.00779058	0.009537	0.0119955	0.000833783	0.00264209	-0.0033737	0.0166455	0.000604388	-0.00182071	-0.0117172	0.00492282	0.010174
ENSG00000101213	PTK6	0.00471926	0.00155301	-0.00480766	-0.000989482	0.0065673	-0.000862024	-0.00191755	0.011995	0.000508202	-0.00976839	-0.00273478	-0.000270693	-0.0113928	0.00155193	-0.00232695	0.00238401	-0.00489528
ENSG00000176092	AIM1L	0.00114717	0.00506414	-0.00810136	-0.00209066	-0.00570449	-0.00112614	-0.0103865	0.0119943	-0.00639576	-0.005247	-0.000446946	0.000120036	-0.00781659	0.0139061	-0.000690477	0.00473742	0.00100229
ENSG00000166452	AKIP1	-0.00473356	-0.00380913	-0.00323779	-0.0107274	0.00317737	-0.000937828	-0.00438152	0.0119828	0.000525114	0.000193224	-0.000736774	0.00114601	-0.00267341	-0.00494464	-0.00131642	0.00667037	0.00459966
ENSG00000111331	OAS3	-0.00308804	-0.0124944	0.00185292	-0.00957202	-0.00322407	-0.000747134	-0.00312196	0.0119794	-0.00999346	0.00734415	-0.00350284	0.00197313	-0.0078699	-0.00584754	-0.00459297	0.00460775	-0.00430305
ENSG00000033100	CHPF2	-0.0144347	-0.00302231	-0.0128102	-0.00800121	-0.00901416	-0.00996617	-0.0219679	0.0119793	0.00067396	0.00353238	-0.00218562	0.00138143	-0.00278558	0.00436376	-0.00915109	0.0138503	0.0174784
ENSG00000167196	FBXO22	-0.00203126	-0.00601511	0.000424104	-0.0143325	-0.00223924	-0.00340755	-0.00177227	0.0119762	-0.000318121	-0.00778372	-7.21652e-05	-0.006185	-0.0116704	0.017834	-0.00310696	-8.56221e-05	-0.00340331
ENSG00000177370	TIMM22	-0.00657755	-0.0081842	0.000909988	-0.0141722	0.000800736	0.00222431	-0.00528561	0.0119754	0.0032739	-0.0055803	0.00494871	-0.0129581	-0.00875877	0.0167591	0.00309601	-0.00345209	0.0011067
ENSG00000165233	C9ORF89	-0.00351015	0.00522031	-0.014401	-0.00542748	0.00373693	-0.0239269	-0.011918	0.0119743	0.00195521	-0.000118401	0.0021446	0.0121346	-0.00299281	0.000875419	-0.0125832	0.0183817	0.0103884
ENSG00000116675	DNAJC6	0.0102342	-0.00195766	0.0112787	-0.0034444	0.00725923	0.000763619	0.00165058	0.0119673	-0.00433959	-0.000292748	0.0212034	-0.0126725	-0.00338913	0.00277264	0.0193649	-0.00370523	-0.000704756
ENSG00000157483	MYO1E	-0.0030321	-0.0081529	-0.00932366	-0.0130694	-0.0203622	-0.0145337	-0.00823276	0.0119552	-0.0106897	-0.00123369	-0.012178	0.00721513	0.0012924	0.0116299	-0.0152948	0.0131103	0.0136003
ENSG00000240184	PCDHGC3	-0.0026134	-0.000178575	-0.0108172	-0.00329984	-0.00846363	-0.0010803	-0.0197401	0.0119473	-0.010855	-0.00243653	-0.00120437	-0.00104524	0.0132314	0.00206463	-0.000835164	0.00969266	0.0221756
ENSG00000023697	DERA	0.0119545	-0.0038414	0.00267721	-0.00963358	-0.00355867	-0.000331954	0.00676478	0.0119312	0.000929608	-0.00477496	-0.000408823	0.00181549	-0.0090243	-0.00444606	0.0001514	-0.00102336	-0.00395796
ENSG00000165733	BMS1	-0.014304	-0.00717566	0.00274601	-0.00384318	-0.0112235	0.00269239	-0.000104199	0.0119276	0.000997865	-0.00646797	-0.00206389	-0.00778565	-0.0109145	0.00341214	0.00424017	-0.00516749	-0.0065087
ENSG00000082153	BZW1	-0.00409081	-0.0272817	0.0145888	-0.0175201	0.00464067	-0.000434642	0.00853387	0.0119165	-0.00382837	-0.00807601	-0.00533329	-0.00234631	-0.00984573	-0.00471286	-0.0010287	-0.0135985	-0.00186091
ENSG00000138182	KIF20B	-0.016682	-0.00747276	0.00864936	0.0012361	-0.0086862	0.00596142	0.00602339	0.011911	0.0117209	-0.00243807	-0.00706306	0.00156835	-0.0146834	0.00239599	-0.000169264	-0.00626345	-0.00807965
ENSG00000196747	HIST1H2AI	0.00979989	0.00840988	0.00423877	0.00350405	0.00742931	0.000517031	0.0177226	0.01191	0.00745939	0.00242592	0.00174224	4.66817e-05	-0.00231306	-0.00500191	0.000380856	0.00136547	0.0031812
ENSG00000060982	BCAT1	-0.00899641	-0.00512296	-0.00502199	-0.0109152	-0.01426	-0.0108518	-0.0170138	0.0118998	0.0115283	0.00521591	0.00328134	-0.00153889	0.000988098	0.0320203	-0.00401911	0.0122776	0.0221724
ENSG00000188859	FAM78B	0.00251879	0.00466541	0.000511815	-0.00113403	-0.000784811	-0.00334166	-0.0036618	0.0118988	-0.00271601	0.00806857	0.0158618	-0.00943217	0.00694803	0.0132384	0.0043638	0.00654547	0.0120307
ENSG00000165752	STK32C	-0.00427257	0.0162633	-0.0119456	0.00306341	-0.00298822	0.00524186	-0.00756979	0.0118969	0.023333	0.000654204	0.0162095	-0.0112364	-0.00486722	0.00372294	0.0156594	0.0102065	0.000291963
ENSG00000128298	BAIAP2L2	0.0042506	0.00652196	-0.00613834	0.00263503	-0.0030821	0.000817179	-0.000454362	0.0118917	0.00546807	-0.00317387	0.0139569	-0.00599283	-0.0066697	0.00466926	0.012867	0.00566656	-0.00133661
ENSG00000119915	ELOVL3	0.00500772	0.00582663	0.000856442	0.00187784	0.00372824	6.39937e-05	0.0198831	0.0118836	0.00127121	0.00388077	0.00233332	-0.000250917	-0.000791093	-0.0196799	-0.000108755	0.0047358	0.00588533
ENSG00000104356	POP1	-0.0159014	-0.00677011	0.00593049	-0.00143518	-0.014362	0.00317292	0.00958288	0.011878	-2.07501e-05	-0.00256789	-0.00576658	-0.00372229	-0.0153513	0.00414794	-8.21206e-05	-0.00388475	-0.00651706
ENSG00000221947	XKR9	0.0124578	0.00805994	0.00288126	0.00350067	0.00220796	0.000659816	0.00943592	0.0118746	-0.00391948	0.00382983	0.00147754	0.000832521	-0.00383643	0.000352436	0.000488271	0.00317207	0.00341048
ENSG00000141391	SLMO1	-0.00225141	0.00708651	0.0024343	0.010713	-0.00125221	-0.00513028	0.00111992	0.0118669	0.00696185	-0.00357105	-0.000924651	0.0123617	-0.00420935	-0.00398514	0.000367627	0.00235595	-0.000314649
ENSG00000139572	GPR84	0.00437477	-0.00134459	-0.00743479	-0.00735203	-0.00945646	-0.0037538	0.000483855	0.0118586	0.000747351	0.0270564	-0.00143218	0.00963254	0.00178221	-0.000145191	-0.00569917	0.0217075	0.0138359
ENSG00000103061	SLC7A6OS	-0.00445764	-0.00628925	0.0103955	0.00167575	-0.00116999	0.00105525	0.00569403	0.0118583	0.00465229	0.000156949	-0.00181678	-0.00076999	-0.0038612	-0.00511262	-0.000882693	-0.00523412	-0.00423237
ENSG00000005238	FAM214B	-0.00520756	-0.000485086	-0.0104732	-0.00530408	-0.00543621	-0.0050493	0.0147968	0.0118551	0.000650954	0.00443031	-0.00242668	0.00293518	-0.000931777	-0.00663557	-0.0059877	0.0160769	0.014999
ENSG00000163811	WDR43	-0.0181517	-0.0117569	0.00928898	-0.00603285	-0.012577	0.00821837	0.00783993	0.0118448	-0.000160208	-0.0106456	-0.00746402	-0.00648865	-0.0152336	0.00794361	0.000661249	-0.00721319	-0.00912152
ENSG00000166012	TAF1D	-0.0104819	0.00790807	-0.00615546	0.00534271	-0.0133484	-2.98651e-05	-0.00181723	0.01184	0.00141417	-0.000931185	-0.00112125	-0.00146623	-0.00426675	0.00301936	-0.000578763	0.00723507	0.00187636
ENSG00000187957	DNER	0.00749922	0.00286005	-0.000227561	-0.00203344	-5.51759e-05	0.00297085	-8.89056e-05	0.011839	0.000696778	0.000483418	0.0011945	0.000947366	-0.000744883	0.00128461	0.00447369	0.00411094	0.00495951
ENSG00000110330	BIRC2	-0.0038549	-0.00216486	0.000956536	-0.00338238	-0.0033694	-0.000394154	-0.00166532	0.0118244	0.000836386	0.00527743	-0.00149189	-0.000719601	-0.000161091	-0.0074606	-0.000576281	0.00381171	0.00518671
ENSG00000133433	GSTT2B	0.0101428	0.00686044	0.00310742	0.00197034	0.00564938	0.00516229	-0.00144653	0.011824	-0.00563149	0.00183648	0.000283252	-0.000518626	0.00300329	0.0149163	0.00325235	0.00211691	0.0108599
ENSG00000111700	SLCO1B3	0.00635724	0.0018407	-0.00181024	-0.00209336	-0.000821565	-0.000285241	0.000524263	0.0118206	0.000289723	-8.4831e-05	-0.000614943	-0.000145907	-0.00370979	0.00142876	-0.000708259	0.00174467	0.00271984
ENSG00000146373	RNF217	-0.000832314	-0.00875045	0.00892345	-0.000220789	-0.0107889	0.00343441	-0.00908753	0.0118181	-0.0120197	-0.00375107	-0.0050415	0.00162402	0.00821763	0.00435505	0.00224788	-0.00281869	0.00695236
ENSG00000039139	DNAH5	0.0087595	0.00645337	0.00252937	0.00310527	0.00946172	0.00021688	0.000255686	0.011811	0.000797697	0.000340209	0.00136245	-2.1735e-05	-0.001469	0.00155247	0.000212896	0.000331694	0.00755926
ENSG00000146054	TRIM7	0.00862472	0.00795958	-0.00176552	0.00157765	0.00561693	0.00583033	0.000424635	0.0118069	-0.00251718	-0.00567959	0.00621856	0.000415295	-0.00534964	0.00197075	0.00551236	0.00409084	-0.00180376
ENSG00000143507	DUSP10	0.00555323	-0.00481507	-0.00930586	-0.0114557	-0.00787941	-0.0140344	-0.00469813	0.0118061	0.000906702	0.00692863	-0.00327147	0.0106493	-0.000364343	-0.00832416	-0.0118003	0.0128802	0.0152644
ENSG00000128346	C22ORF23	0.0150929	0.00887856	0.0079546	0.00797004	0.00659957	0.0113511	0.0101126	0.0118015	-0.00489112	0.00212328	-0.00709563	0.00483622	0.00606408	-0.00307714	0.00221236	-0.0023948	0.00539655
ENSG00000171865	RNASEH1	-0.0168359	-0.0136319	0.00771064	-0.0129633	-0.0156426	0.00426582	0.00986948	0.0117968	0.00226712	-0.00351668	-0.000105576	-0.0133579	-0.0113675	0.00950862	0.00515078	-0.00239896	-0.00476823
ENSG00000176171	BNIP3	0.00648906	0.00167317	-0.00144644	-0.00484835	7.80921e-05	0.000138246	-0.000138908	0.0117915	-0.00792954	-0.00896872	0.00413299	-0.00513446	-0.00745857	0.0194581	0.0071361	-0.00260062	-0.00130724
ENSG00000177239	MAN1B1	-0.0064545	0.00515208	-0.00898899	-0.00388397	-0.00406978	-0.00124639	-0.00153879	0.01179	0.00148921	0.000707948	-0.00247811	-0.00172617	-0.0058393	0.00161601	-0.00101761	0.0158697	0.00780394
ENSG00000125629	INSIG2	0.00136437	-0.00466423	0.00564573	-0.00159126	0.00230112	-0.000260381	-0.0102019	0.011787	0.00908275	-0.00272654	-0.00305875	0.000709133	-0.00129532	0.00387909	-0.000236677	-0.00108293	0.00814151
ENSG00000168303	MPLKIP	-3.24447e-05	0.0146249	-7.56675e-06	0.00896995	0.00126557	0.00880155	0.012798	0.0117833	0.0172393	-0.00669144	-0.00280846	8.44645e-05	-0.0128019	0.000820903	-0.000767671	0.00203986	-0.00240016
ENSG00000188342	GTF2F2	-0.00747916	0.000777535	-0.00298664	-0.000851066	-0.00673567	0.00327406	0.000169495	0.0117753	0.000777699	-0.00624504	-0.00528113	-0.00272053	-0.00498871	0.00100286	-0.000618779	0.00144594	0.00164667
ENSG00000138944	KIAA1644	0.00588037	0.0012712	0.000182191	-0.00297891	0.00226864	0.00626451	-0.00103897	0.011773	-0.00528138	-0.000295508	0.0232537	-0.0176092	0.0097032	0.000788276	0.023122	0.00271047	0.0122559
ENSG00000119632	IFI27L2	-0.00287361	0.0047154	-0.0169028	-0.0094162	-0.0112313	-0.00157667	-0.0121642	0.0117618	0.00550229	0.0118378	-0.00180595	0.000817324	0.00877315	-0.00539728	-0.00227728	0.0224431	0.013277
ENSG00000012232	EXTL3	-0.011697	-0.00914471	0.00152124	-0.00899712	-0.00524214	-0.000621377	0.00425404	0.0117552	-0.00770567	-0.00915652	0.000131973	-0.00507415	0.00759733	0.00330187	-0.00158216	-0.00398154	0.00782347
ENSG00000164182	NDUFAF2	0.000111565	0.00624534	-0.0117132	-0.00621254	-0.00525322	-0.000921931	-0.00765486	0.0117466	0.000568163	-0.00301516	-0.00104951	-6.37595e-05	-0.00447701	0.00956022	-0.00180366	0.0115139	0.00286041
ENSG00000090975	PITPNM2	-0.00346908	-0.00507587	-0.0036196	-0.00107091	-0.00723251	-0.00598605	-0.00652727	0.0117466	0.0232469	0.000335557	0.00989651	-0.00450482	0.00488796	0.0260291	0.0056798	-0.00348295	-0.00483916
ENSG00000112245	PTP4A1	0.00133076	-0.0117173	0.00389568	-0.0119778	-0.000571388	-0.000665293	-0.00685698	0.011746	-0.004259	-0.00811064	-0.0029535	-0.000560715	-0.00725688	0.0163463	-8.04383e-05	-0.00682813	-0.00622727
ENSG00000117475	BLZF1	-0.00124129	-0.00931503	0.009186	-0.00334058	0.00821283	0.00116561	0.0163144	0.0117455	-0.00685779	-0.00696547	-0.000601255	0.000121012	-0.00557887	-0.0166175	-0.000690989	-0.00325912	-0.00174184
ENSG00000096433	ITPR3	-0.0136755	-0.014443	0.00248056	-0.00405177	-0.0050165	-0.00112359	0.00217809	0.0117435	-0.00999531	-0.00583059	-0.00223004	-0.00414537	-0.0120411	0.00470436	-0.00229004	-0.00110047	-0.00643506
ENSG00000134363	FST	0.00399263	0.00115055	-0.00537798	-0.00526818	-0.00483109	0.00113202	-0.0101191	0.0117362	-0.006287	-0.00203539	5.75634e-05	0.00156211	0.0111184	0.00514849	-0.00159974	0.00636878	0.0203042
ENSG00000164818	DNAAF5	-0.00697744	-0.00767724	0.00741329	-0.00183278	-0.000275522	-0.0038666	-0.00301158	0.011729	-0.00519655	-0.0106671	-0.00962261	0.00599814	-0.0132406	0.011102	-0.0101858	-0.00618433	-0.00562949
ENSG00000135451	TROAP	-0.0206092	0.00844628	-0.00622914	0.00254329	-0.017291	0.00113646	0.00335934	0.0117272	0.0251961	-0.0018167	-0.00450271	0.000629344	-0.019233	0.00832575	-0.00287851	0.00676456	-0.00634016
ENSG00000260001	TGFBR3L	0.00673947	0.0107269	-0.00273372	0.000752932	0.00606386	-0.00376009	0.000458284	0.0117252	0.00084718	0.000594056	0.0264513	-0.00411689	-0.000445311	0.00177251	0.0124616	0.00670127	0.00514856
ENSG00000184564	SLITRK6	0.00757594	0.004036	0.000792082	0.00164525	0.00883341	0.000219848	-0.000855291	0.011725	0.000752036	-0.00255071	0.00246246	-0.000100579	0.00171219	0.00129583	0.000584946	0.00199645	0.00647303
ENSG00000102977	ACD	-0.00768342	0.0103202	-0.00630718	0.0040765	-0.0038779	5.89037e-05	-0.0083543	0.0117244	0.00271843	-0.00122157	-0.000749268	-0.00115832	-0.00351516	0.0135486	-9.71894e-06	0.00531525	-0.00153887
ENSG00000102034	ELF4	-0.00935601	-0.0127652	-0.00277475	-0.00907375	-0.0114645	-0.0132815	-0.0168387	0.0117206	0.00936497	0.00512089	-0.0104071	0.0146234	-0.00151652	0.00243431	-0.0165979	0.00559182	0.00128424
ENSG00000059728	MXD1	-0.00716643	-0.00279665	-0.00741744	-0.00447026	-0.0038639	0.00707564	-0.0140595	0.0117147	0.0204395	-0.000682382	-0.0061418	-0.00573222	-0.00628751	0.00221365	0.00256595	0.00250244	-0.00270635
ENSG00000107159	CA9	0.000814535	0.00360322	-0.00562457	-0.00174417	-0.00543411	-0.000686436	0.00113663	0.0117095	-0.00114792	-0.00284246	-0.0017413	0.00107758	-0.00527528	-0.00430172	-0.00248112	0.00534259	0.00537783
ENSG00000153815	CMIP	-0.00325279	-0.0143586	0.00262584	-0.011982	-0.00208887	-0.00025998	0.000520964	0.0117093	-0.000192257	-0.00295343	0.013797	-0.0151537	0.00087162	-0.00144257	0.0153766	-0.00352204	0.00814872
ENSG00000183479	TREX2	0.0121852	0.0108748	-0.000689731	0.00754452	0.00125375	0.00068821	0.000658746	0.0116777	-0.00331926	0.0022298	0.00394561	8.37331e-05	-6.16924e-05	0.0027953	0.000389973	0.00339782	0.0053988
ENSG00000181374	CCL13	0.00180774	-0.00160168	-0.00874418	-0.00862277	-0.0120119	-0.00152042	-0.0100236	0.0116724	0.00442274	0.0168131	-0.00166505	-0.000698309	0.00424093	0.00566733	-0.00183402	0.0155543	0.00975273
ENSG00000153495	TEX29	0.00345581	0.00439854	-0.00417619	-0.000569831	-0.0011452	-0.00055766	-0.000699062	0.0116718	0.000851408	0.00212987	0.024751	-1.21942e-05	-0.000146603	0.00139587	0.0136114	0.00723475	0.00563341
ENSG00000131188	PRR7	-0.0120806	0.0121656	-0.0098733	0.0012417	-0.00667234	-0.000582661	0.00702296	0.0116697	0.00486529	-0.00453139	0.00909497	-0.00934239	-0.0130161	-0.000651089	0.00292045	0.00800709	-0.000742099
ENSG00000196581	AJAP1	0.00573319	0.000171508	-0.00113578	-0.00228109	0.000356411	-0.00242116	-0.000946512	0.0116671	0.00056202	-0.00180766	0.0177605	-0.00261221	-0.00186144	0.00157336	0.00965816	0.000377277	0.00190575
ENSG00000123485	HJURP	-0.0202102	0.00486138	-0.00195526	0.00301937	-0.0172805	0.00181071	0.0136045	0.0116606	0.0284312	-0.00137196	-0.00293882	-0.0013081	-0.0184758	0.000378337	-0.00204621	0.00299272	-0.00661274
ENSG00000066248	NGEF	0.00169438	0.00200707	0.00112294	0.000522048	-0.00153537	-0.00454403	0.0175792	0.0116597	-0.00608142	-0.00547003	0.0249326	-0.00769555	-0.00618582	-0.00331703	0.0124519	0.00180263	0.000750573
ENSG00000111665	CDCA3	-0.0216913	0.00921845	-0.00769752	0.00333819	-0.0180564	0.005135	-0.00330031	0.0116572	0.0267176	-0.0017701	-0.0073166	-8.15975e-05	-0.0190939	0.017909	-0.00151228	0.00484393	-0.00745287
ENSG00000164109	MAD2L1	-0.0150638	-0.00217379	0.00161665	-0.00604969	-0.0141438	0.00551268	-0.00826594	0.0116533	0.0191973	-0.00318524	-0.00543807	-0.0014337	-0.0200524	0.0179087	0.000844744	-0.000678979	-0.00817648
ENSG00000063660	GPC1	-0.00865905	-0.00317324	-0.00506938	-0.00611336	-0.00168464	-0.00170029	-0.0049704	0.0116473	-0.0143345	-0.0104165	-0.0012785	-0.00280373	0.00341551	-0.00302011	-0.0020536	0.00385329	0.0142217
ENSG00000165410	CFL2	0.0104965	-0.0084266	0.00138822	-0.0124411	-0.0032374	-0.0009852	-0.00693492	0.0116398	-0.0116987	-0.000516822	7.21358e-05	0.00169665	0.0203474	-0.00432921	-8.91512e-05	-0.00455199	0.00521235
ENSG00000138434	SSFA2	0.00348363	-0.0127883	0.00823922	-0.00632114	0.00832646	-0.00240411	-0.0017707	0.0116339	-0.00568245	-0.00794733	-0.0045497	0.00233547	0.00182225	-0.0132021	-0.00604845	-0.0043981	0.00102942
ENSG00000213240	NOTCH2NL	0.00507305	0.00128415	0.00246583	-0.00174088	0.00667769	-0.00842304	-3.82076e-05	0.0116316	-0.00854567	0.0030857	-0.00530153	0.0117509	-0.0018307	0.0018826	-0.0112889	0.00715992	0.00419436
ENSG00000112742	TTK	-0.0156511	0.000320891	0.00239612	0.00126092	-0.0161424	0.00313243	0.0159325	0.0116314	0.022334	-0.00392742	-0.00191349	0.0002869	-0.0177728	-0.00017447	-0.000130743	-0.0019679	-0.00774728
ENSG00000117308	GALE	0.00158132	0.00915341	-0.0145162	-0.00234321	-0.00110275	-0.0133411	-0.0164971	0.0116304	-0.0020739	-0.00636058	-0.00149585	0.00785375	-0.0127546	0.0184624	-0.0101074	0.0118925	-0.00206978
ENSG00000108106	UBE2S	-0.0241214	0.00449947	-0.0103308	-0.00668017	-0.0150188	-0.00416272	0.0094868	0.0116227	0.0210896	-0.00199273	-0.000604118	-0.00175252	-0.0207956	0.00519938	-0.00336872	0.00673782	-0.0046395
ENSG00000205426	KRT81	0.00411366	0.00537736	-0.00210899	0.000442144	-0.0086892	7.41259e-05	-0.000257014	0.0116187	0.000956778	0.00540814	0.000570509	-0.000300254	0.00232903	0.0020461	0.000603501	0.00543895	0.00624634
ENSG00000168394	TAP1	-0.00723549	-0.0134264	-0.00766367	-0.015447	-0.0151639	-0.00442163	-0.0031358	0.0116153	-0.00489268	0.0207456	-0.0104528	0.00346319	-0.00756683	-0.00533197	-0.0121987	0.0111971	-0.0056033
ENSG00000133106	EPSTI1	0.000546148	-0.0135318	-0.00705635	-0.0152352	-0.0169357	-0.0105281	-0.00650362	0.0116124	-0.000442521	0.0219405	-0.00757226	0.0123406	7.57933e-05	-0.00543968	-0.0146979	0.0149806	0.00714148
ENSG00000185585	OLFML2A	-0.00609161	-0.0068821	-0.00272347	-0.00531641	-0.00104528	-0.00512613	-0.0103525	0.0116074	-0.00813708	-0.00316594	-0.00279862	-0.00184832	0.0151683	0.00112263	-0.00739556	0.00542919	0.0157453
ENSG00000173110	HSPA6	-0.00073695	0.00212536	-0.00445146	-0.00269427	-0.00390368	-0.00270034	-0.00702742	0.011606	-0.00203497	0.00766607	-0.00208528	0.00630137	-0.0028516	0.0129647	-0.00376763	0.0137827	0.005983
ENSG00000112297	AIM1	0.00332171	-0.00845637	-0.0016925	-0.00583205	-0.0101682	-0.00300045	-0.00317144	0.0115997	0.00667686	0.00664455	-0.00411561	-0.000950654	-0.00425041	-0.000184343	-0.00344383	0.00178469	0.00122015
ENSG00000154710	RABGEF1	-0.0029602	-0.00449996	0.00403245	-0.00189942	-0.00102874	0.00042158	0.00112082	0.0115898	0.000344094	-0.00594478	-0.000151766	-0.00097374	-0.00544801	0.000723101	0.000143078	-0.004036	8.13264e-05
ENSG00000010270	STARD3NL	-0.00295824	-0.00399958	0.000519519	-0.00563993	-0.000640748	0.000107489	0.000764709	0.0115887	0.000544406	-2.1293e-05	-0.00175873	-7.01133e-05	-0.00204452	0.00115714	0.000421407	0.00157349	0.00548695
ENSG00000110025	SNX15	-0.00015775	-0.000373374	-0.00199707	-0.00231097	0.00235806	-0.000207697	-0.0202613	0.0115821	0.000478164	-0.00225582	-0.000781809	0.000230716	-0.00155459	0.0141583	0.00131505	0.00171413	0.00113377
ENSG00000188293	IGFL1	0.0027861	0.000171851	-0.00584234	-0.00430938	-0.00130423	-0.00100266	-0.00187738	0.0115793	-0.00147205	-0.00181503	-0.000644581	-6.40593e-05	-0.00113247	0.00151439	-0.000544849	0.00210699	0.00531044
ENSG00000160932	LY6E	-0.00947962	-0.00779006	-0.0117076	-0.0144555	-0.0147595	-0.00452099	-0.0105449	0.0115745	-0.0111224	0.00475546	0.00884967	-0.00952024	-0.00434036	0.0108755	0.00113767	0.0109139	-8.0691e-05
ENSG00000114993	RTKN	-0.00855955	0.00492891	-0.00252898	0.00589683	-0.00664721	0.0181101	-0.0147309	0.0115741	-0.0144442	-0.0114032	-0.00669512	-0.00920679	-0.0137406	0.0184563	0.00701179	0.000748603	-0.00313315
ENSG00000123106	CCDC91	0.00175928	-0.00722093	0.00767052	-0.00289608	0.00770326	-0.0107765	0.000898008	0.0115635	0.00103869	-0.00292239	0.00136879	0.00878417	-0.00137243	0.00219847	-0.00205287	-0.00351056	-0.000659414
ENSG00000039523	FAM65A	-0.00817858	-0.00414417	-0.00724882	-0.00479735	-0.00156222	-0.00176273	-0.019788	0.0115556	-0.00329339	0.00543799	-0.00245116	-0.00146549	0.00870842	-0.000540427	-0.00243908	0.00653256	0.0128633
ENSG00000134755	DSC2	-0.00919424	-0.00907255	0.000662728	-0.00685026	-0.0172976	-0.00437783	-0.00101353	0.0115553	-0.0118552	-0.00525261	-0.00356473	0.0113131	-0.00850798	-0.00132636	-0.00590773	0.00436468	2.83588e-05
ENSG00000113739	STC2	-0.00484114	-0.0032403	-0.000215325	-0.00365453	0.0139621	0.0115245	-0.0109285	0.011554	-0.00173595	-0.00691758	-0.00463654	-0.00750677	-0.000435981	0.0300594	0.0040716	-0.00267158	0.00721653
ENSG00000087053	MTMR2	-0.0120852	-0.0115754	0.00838855	-0.00749392	-0.0128789	0.00639573	-0.00221418	0.0115527	0.00189742	-0.00767992	-0.00466547	-0.00880261	0.00134193	0.00584417	0.0038293	-0.00495051	0.0110037
ENSG00000214517	PPME1	-0.00613124	0.00338675	-0.00269765	-0.000188927	-0.0013941	-0.000421128	-0.000788749	0.011552	0.00103786	-0.00781929	-6.60006e-07	-0.00011146	-0.00404163	-0.0021822	-0.000387234	0.00110921	-0.00169074
ENSG00000109917	ZPR1	-0.00415551	-0.00972546	0.00090804	-0.0115338	-0.0114914	0.00071229	-0.00648152	0.0115475	0.000161336	-0.00273095	-0.00531738	-0.00111335	-0.00926622	0.0150563	-0.000909988	-0.000996153	-0.00316132
ENSG00000164509	IL31RA	0.00244677	0.00171049	-0.000834734	-0.00098449	0.000538142	-0.000488344	-0.000469796	0.0115438	-0.0114687	-0.00131897	0.00105226	-0.000185007	0.000759256	0.00185458	-0.000156654	0.00217303	0.00434105
ENSG00000172031	EPHX4	0.0056828	0.00302932	-0.000206566	-0.00353548	0.00402435	-0.00493576	-0.00211213	0.0115432	0.000574135	-0.000816589	0.0295634	-0.00948482	-0.00057509	0.00707907	0.0137497	0.00482752	0.00555753
ENSG00000254521	SIGLEC12	0.00410302	0.00193294	-0.00309929	-0.00228987	-0.00195885	-0.000530273	-1.93227e-05	0.0115404	-0.000307732	0.0106076	-0.000451229	-0.000406179	0.00209384	0.00177366	-9.41085e-05	0.00823187	0.00881699
ENSG00000043039	BARX2	0.00282533	0.00111501	-0.00207609	-0.001159	0.0014602	-0.00125079	-0.00144085	0.01154	0.000350969	-0.00477716	-0.000202244	-0.00056014	-0.00409465	0.00199502	-0.000693818	0.000639927	-0.00516261
ENSG00000085733	CTTN	0.00162273	-0.00019694	-0.00160132	-0.0010217	0.000469012	-0.000709683	-0.000250343	0.0115374	-0.00623147	-0.00551991	-0.00128041	-0.000560669	-0.00517626	0.00111092	-0.00076786	0.00174183	0.00233495
ENSG00000056972	TRAF3IP2	0.00412132	0.00719781	-0.0115836	-0.000856706	-0.00963403	0.00136229	0.00221239	0.0115319	0.00150015	-0.000606297	-0.00752128	0.00598143	0.0023681	-0.00124361	-0.00395053	0.0102564	0.000512918
ENSG00000173545	ZNF622	-0.000181023	-0.000107639	-0.00465673	-0.0100747	-0.00193361	-0.00116602	-0.00769554	0.0115306	0.000290691	-0.00336137	-0.00181372	-0.000206345	-0.00882078	0.0182008	-0.000697594	0.00573885	0.00148028
ENSG00000203760	CENPW	-0.0186128	0.00692149	-0.0123088	-0.00363852	-0.024243	0.00161996	-0.00445698	0.0115297	0.023827	0.002121	-0.00669415	-0.000553502	-0.007592	0.0158115	-0.00343292	0.010415	-0.00204442
ENSG00000121297	TSHZ3	-0.00426099	-0.00837995	-0.000765547	-0.00617971	-0.00843703	-0.00281006	0.00441311	0.0115265	-0.00382979	0.00460376	0.00146195	-0.00413939	0.0270366	-0.0144018	0.000253823	0.00433263	0.0378561
ENSG00000123610	TNFAIP6	-0.00141521	-0.00735192	-0.00834975	-0.0119328	-0.0103654	-0.00892971	-0.0103858	0.0115191	-0.000115223	0.00636607	-0.00305229	0.0047503	0.00413206	0.00208782	-0.00956759	0.0144585	0.0353188
ENSG00000127423	AUNIP	-0.00733116	0.00276155	-0.00290169	-0.00257716	-0.0145136	0.0012256	0.0103234	0.0115131	0.0127737	-0.00440465	0.000232535	-0.00206263	-0.0179142	0.00852839	0.00235943	0.00255122	-0.00692997
ENSG00000128342	LIF	-0.00894977	-0.00547997	-0.00649052	-0.00587157	-0.0113521	-0.00573651	-0.0139178	0.0115087	-0.00389831	0.00248747	-0.002236	4.5104e-05	0.00433077	0.0174798	-0.00323066	0.0116336	0.0163536
ENSG00000168062	BATF2	0.0004339	-0.00222412	-0.00801199	-0.00664414	-0.00717767	-0.00369559	-0.00510773	0.0115069	-0.00910292	0.0190572	-0.00480507	0.00694239	-0.00296221	-0.0026955	-0.0117642	0.0156854	-0.00583183
ENSG00000180914	OXTR	0.00866279	0.00385306	0.00122711	0.000208712	0.00206794	-0.00881661	0.000843248	0.0115048	-0.00291332	0.00431109	0.00480818	0.00575948	0.00623495	0.000931788	-0.00531195	0.00457145	0.00699909
ENSG00000198053	SIRPA	-0.00495034	-0.0114306	-0.0105254	-0.0129268	-0.02215	-0.00266488	-0.00582169	0.0115019	-0.012548	0.0133264	-0.00154248	-0.00112683	0.00509714	-0.00673434	-0.00263088	0.0155377	0.0125194
ENSG00000167755	KLK6	0.00470945	0.00142426	-0.00737012	-0.00562924	-0.00954676	-0.00759948	-0.00501817	0.0114836	0.00115974	0.000271427	0.000858815	0.00370355	-0.00185141	0.00546492	-0.00261198	0.00678574	0.00450636
ENSG00000147687	TATDN1	-0.00537376	0.00170547	0.000631504	-0.00227989	-0.00668807	-0.000157776	0.00871433	0.0114823	0.000469075	-0.00795057	-0.000531013	0.000242849	-0.00949114	-0.00178677	-0.000283134	-8.70852e-05	-0.00570664
ENSG00000169385	RNASE2	0.00619328	0.000901354	-0.008916	-0.00864137	-0.00648822	-0.0122892	-0.00407066	0.01148	0.000479636	0.0208608	-0.00670914	0.0194107	0.00557444	0.00302152	-0.016457	0.0225419	0.014013
ENSG00000103021	CCDC113	0.0130971	0.00046342	0.010567	-0.00012594	0.0148486	-0.000573867	0.00182336	0.0114782	-0.00141805	-0.00576774	0.00634081	0.000456309	-0.00370308	0.00254381	0.00374973	-0.00645389	-0.00222764
ENSG00000136244	IL6	0.000306876	-0.00233811	-0.0066497	-0.00858217	-0.00908038	-0.00214196	0.00238088	0.0114751	0.00102725	0.00972161	0.000328806	0.00416258	0.00866436	0.00462707	5.4596e-05	0.0126209	0.00905628
ENSG00000113578	FGF1	0.0100409	-0.000293379	-0.00134479	-0.00553941	-0.00416872	-0.0155377	-0.000751976	0.0114726	0.000753998	0.00574964	-0.000155393	0.0120384	0.0165362	0.00152491	-0.00845189	0.0095254	0.0320009
ENSG00000162747	FCGR3B	0.00756669	0.00255854	-0.00122956	-0.00261546	0.000360882	-0.00132785	-0.000534919	0.0114723	0.0011466	0.0112838	0.00187501	0.00734714	0.00350088	0.00143659	-0.00186138	0.00795568	0.0089743
ENSG00000188677	PARVB	-0.00945657	-0.00501608	-0.0145633	-0.0178016	-0.0134876	-0.0185832	-0.0177983	0.0114556	-0.00783126	0.00820475	0.00365741	0.000308112	-0.00146699	0.0173733	-0.00916302	0.0135592	0.00894249
ENSG00000167264	DUS2	-0.00125147	0.00459043	-0.00881016	-0.00360962	-0.00625673	-0.000749812	0.00110393	0.0114555	0.00115111	0.00213192	-0.00265554	-0.00177465	-0.00998419	0.00398858	-0.00192452	0.00478466	-0.00819533
ENSG00000100612	DHRS7	0.00342525	-0.00208862	-0.00590742	-0.00830488	0.00799392	-0.000807788	-0.0116727	0.0114544	-0.000155554	-0.00285782	-0.000329303	-1.8101e-05	-0.0019746	-4.5888e-06	-0.00125046	0.00328095	0.00498584
ENSG00000189306	RRP7A	-0.007655	0.00333406	-0.00894206	-0.00911591	-0.0129913	-0.00151655	0.000477553	0.0114539	0.0096253	-0.000850964	-0.00379239	-0.000562713	-0.00808125	0.00569581	-0.000747206	0.00715541	-0.000932499
ENSG00000145283	SLC10A6	0.00334518	-0.00105226	-0.00290126	-0.00421128	-0.00200785	-0.000847835	-0.000516529	0.0114463	0.000837443	-0.00265998	-0.00123397	-0.000674415	-0.00116204	0.00139587	-0.000852517	0.00108344	0.0015487
ENSG00000205420	KRT6A	-0.00190745	-0.003386	-0.00604443	-0.00908799	-0.00873489	-0.00129317	-0.00129387	0.011439	-0.00508846	-0.00408997	-0.000791704	-0.000945923	-0.0041514	0.00114093	-0.000590885	0.00623162	0.00358576
ENSG00000143067	ZNF697	-0.00407636	-0.00805372	0.00861187	-0.00412679	0.00235513	0.00369881	0.000466116	0.0114389	-0.0105401	-0.00747741	0.00453873	-0.00711399	-0.000144798	0.00126095	0.00709726	-0.00376078	0.0173177
ENSG00000128294	TPST2	0.000977222	-0.00411747	-0.0123397	-0.0153037	-0.00415348	-0.0141612	-0.00273745	0.011434	-0.0020978	0.00671076	-0.00346085	0.00774954	-0.00102898	0.0217347	-0.00713366	0.0141279	0.0189445
ENSG00000174996	KLC2	-0.0171839	-0.0017988	-0.00159172	-0.000919699	0.00447191	0.00211903	0.0119533	0.011432	0.0210432	-0.00840432	0.0189187	-0.0145284	-0.00872767	-0.00346275	0.0167729	-0.00641203	-0.00480348
ENSG00000255526	NEDD8-MDP1	0.0102147	0.0110014	-0.000614607	0.00235126	0.00642446	-0.000274603	0.00100739	0.011431	0.0058666	0.00409611	0.00379066	0.00248373	8.65346e-05	0.00612733	0.00228643	0.00805366	0.00893289
ENSG00000163297	ANTXR2	-0.00140319	-0.0192679	-0.00104492	-0.0165855	-0.0115339	-0.0105775	-0.0122865	0.011424	-0.0102706	0.00790063	-0.0106619	0.00618105	0.0181924	-0.00752495	-0.0132034	0.00762007	0.0235331
ENSG00000173145	NOC3L	-0.0101303	-0.0123513	0.0128176	-0.00102904	-0.00143492	0.00674629	0.0091087	0.0114205	-0.00889566	-0.00215664	-0.0139475	0.0029304	-0.00904972	0.00215451	-0.00342242	-0.00804017	-0.00792915
ENSG00000188215	DCUN1D3	-0.00262087	-0.0131586	0.00152842	-0.0071869	0.000359506	0.00693739	0.00523013	0.0114141	-0.0046362	-1.78686e-07	-0.00736762	-0.00853587	0.00359296	-0.00306522	0.000502649	0.00139238	0.00664668
ENSG00000271303	SRXN1	0.001218	-0.00427986	-0.00155926	-0.0120179	0.00262479	0.00394381	-0.00664031	0.0114116	-0.0152758	-0.00902879	0.00788932	-0.0136191	-0.0130452	0.00351551	0.00504621	0.00150506	-0.00327657
ENSG00000182481	KPNA2	-0.020014	-0.00217797	-0.00802147	-0.0121851	-0.0175189	-0.00480981	0.000820108	0.0114092	0.0271235	-0.00101239	-0.00336703	-0.000250117	-0.020342	0.00348596	-0.00450608	0.00879329	-0.00420812
ENSG00000276043	UHRF1	-0.0174671	-0.0040122	0.000310243	-0.00186427	-0.0129945	0.010899	-0.0125096	0.011405	0.0196044	-0.00405276	-0.00904517	-0.00753446	-0.0162121	0.0117646	0.00213248	-0.00416742	-0.00271139
ENSG00000146143	PRIM2	-0.011681	-0.0027815	0.00453417	-0.00324139	-0.0125776	0.00817492	0.0107823	0.0114039	0.0205947	-0.00247885	-0.0125077	-0.000856886	-0.00897511	0.0076449	-0.00291073	-0.00196097	-0.00367732
ENSG00000164134	NAA15	-0.0115311	-0.0140167	0.0109997	-0.00738063	-0.00572202	0.001038	0.00676048	0.0114005	0.00132918	-0.00672623	-0.00955251	-0.00120736	-0.0140915	0.00896631	-0.00308291	-0.00931513	-0.00724918
ENSG00000119922	IFIT2	0.00768027	-0.00976625	-0.00132124	-0.00832013	-0.00538528	0.000930419	-0.00537735	0.0113988	-0.0110846	0.0141323	-0.00899444	0.00989864	0.00387815	-0.00210115	-0.00533313	0.00980656	-5.03769e-05
ENSG00000225830	ERCC6	-0.0046897	-0.00855628	0.0137855	0.00303191	0.00398156	0.00805037	0.0199638	0.0113977	-0.00707314	-0.0036902	-0.00249331	-0.00168677	-0.00506969	-0.012804	0.00533005	-0.00530533	-0.00924987
ENSG00000150967	ABCB9	-0.00444917	0.00270965	0.000510794	0.00046645	0.0017251	-0.00443557	0.0133733	0.0113914	-0.00644504	-0.00328181	0.0139675	-0.00977199	-0.00561159	-0.013948	0.00544212	0.000694478	-0.00184079
ENSG00000081087	OSTM1	-0.000224463	-0.0129648	-0.0015993	-0.0162581	-0.00649022	-0.0004113	-0.00369856	0.0113894	0.00295105	0.00946132	-0.00185678	-0.00195609	0.00880784	0.00170967	-0.00419419	0.00722404	0.0109902
ENSG00000118200	CAMSAP2	-0.0173443	-0.0116632	0.0123793	-0.000335103	-0.000702438	0.0207687	-0.00170129	0.011389	-0.0206923	-0.0155409	0.00418239	-0.019245	0.00357731	-5.70809e-06	0.0175477	-0.0092226	0.00426426
ENSG00000161958	FGF11	0.00125896	0.00456704	-0.000883959	0.00275852	-0.00724405	0.0140672	-0.000630818	0.0113863	0.00296091	-0.00202019	-0.0069748	-0.00488484	0.000450407	0.00253124	0.00311341	0.00107921	0.00930346
ENSG00000151893	CACUL1	-0.00844088	-0.01347	0.00882745	-0.00409882	-0.00109259	0.00730496	0.0183749	0.0113849	-0.00706392	-0.00281344	-0.00694685	-0.00214586	-0.00565281	-0.0132933	0.00318273	-0.00423666	-0.00104496
ENSG00000131620	ANO1	0.00441356	-0.00856172	0.000116481	-0.00412741	0.000218988	-0.00286528	-0.00673215	0.0113829	-0.00240045	-0.00427539	-0.00338995	0.00432891	0.0103276	-0.00261687	-0.00271242	-0.00243663	0.00747037
ENSG00000131187	F12	0.00802647	0.00712193	-0.00814248	-0.00431984	-0.00250221	0.00304098	-0.00436444	0.0113812	-0.0017029	-0.00667297	0.0114955	-0.0125089	-0.014737	0.0222792	0.00761279	0.00471501	-0.00335963
ENSG00000248905	FMN1	0.011536	-0.00274354	0.007435	-0.00278732	0.0121075	8.25783e-05	0.0151093	0.0113797	-0.00185849	-0.000377944	0.000965198	0.000852189	-0.00231143	-0.00269284	0.00114353	-0.00125882	0.000931411
ENSG00000188641	DPYD	0.00164752	-0.0183754	-0.00292144	-0.0155478	-0.0113018	-0.0155211	-0.00169956	0.0113776	-0.00051177	0.0152451	-0.00691216	0.0106006	0.0116718	-0.0138367	-0.0166194	0.00827852	0.0119104
ENSG00000174744	BRMS1	-0.00529853	0.00647315	-0.0116523	-0.00389165	-0.00562208	-0.00123442	-0.00264496	0.0113769	0.0143667	0.00119537	-0.0028489	-0.000942204	-0.0100439	0.00192456	-0.000916367	0.0103003	0.00218881
ENSG00000132334	PTPRE	-0.0147459	-0.0174372	-0.0035427	-0.00945255	-0.00707902	0.0106697	-0.00394573	0.0113761	-0.00938633	0.00836757	-0.0044923	-0.00853559	0.00610614	-0.0101047	0.00454975	0.0064475	0.0119099
ENSG00000170632	ARMC10	0.000654799	-0.0124227	0.00959204	-0.0103718	0.00144323	-0.00842829	0.00253872	0.0113682	-0.00693926	-0.0101491	0.000485139	0.00367042	-0.0113374	0.00815269	-0.00583632	-0.0061174	-0.00351305
ENSG00000167005	NUDT21	-0.00115571	-0.00606414	0.00318877	-0.0118018	-0.003657	-0.000327657	0.00135873	0.0113675	0.000893877	-0.00503066	-0.00167874	-0.000299838	-0.0100826	0.00251876	0.000402924	-0.00326139	-0.00430324
ENSG00000129226	CD68	-0.000722247	-0.0178429	-0.0136263	-0.0238192	-0.0179419	-0.0160201	-0.00297992	0.0113523	-0.00432151	0.0203337	-0.0181055	0.0184752	-0.00243304	-0.00622686	-0.0214474	0.022233	0.00942493
ENSG00000260342	RP11-1035H13.3	0.010703	0.00282333	0.00528237	-0.00253428	0.00556378	0.00208856	0.00159605	0.011345	0.00526293	0.00313212	0.00430701	0.00164177	-0.00202431	0.0017216	0.00119552	0.00232109	0.00420869
ENSG00000125864	BFSP1	0.0103355	0.0127295	0.00288509	0.00646486	0.000322323	0.00240107	0.0104751	0.0113365	0.00138169	-0.00519744	0.00269663	0.00113252	0.00708878	-0.0089061	0.00143522	0.00131308	0.00552761
ENSG00000145817	YIPF5	-0.000668469	-0.0179535	0.00778159	-0.0166718	-0.00103618	0.000553893	-0.00130872	0.0113311	-0.00922615	-0.00359091	-0.00044074	-0.00165441	-0.0049509	0.00060211	0.000731997	-0.00503026	0.00487546
ENSG00000121742	GJB6	0.00446871	-0.000992628	-0.00496556	-0.00629965	-0.00140893	-0.00625915	-0.00145462	0.0113286	-0.000839426	-0.00675721	0.0201044	-0.00273201	-0.00511275	0.000962157	0.00916703	0.00101674	-0.00059018
ENSG00000137522	RNF121	-0.00260685	-0.00885842	0.00642633	-0.0107293	-0.00393373	-0.000668098	-0.00101969	0.0113285	-0.0060968	-0.0051702	-0.00210798	5.68165e-05	-0.00395539	0.00153752	0.000595888	-0.00322462	0.00668174
ENSG00000139629	GALNT6	0.00229169	-0.00458807	-0.00426171	-0.00732925	0.00201963	-0.00861582	0.0115965	0.0113249	0.0125886	-0.00206146	0.000679365	0.00744079	-0.00642261	-0.0052059	-0.00511488	0.00654795	0.0015699
ENSG00000197467	COL13A1	0.00290936	0.00205162	-0.00755111	-0.000627849	-0.0076328	-0.00280689	-0.0114634	0.0113238	-0.00469886	0.00576054	0.00118456	0.00277062	0.0143124	0.00233745	-0.00170187	0.0114101	0.0170106
ENSG00000137875	BCL2L10	0.0122991	0.0100731	0.00224512	0.00470247	0.00368672	0.000986522	0.00042836	0.0113146	0.000710892	-0.00182462	0.00157659	0.000672414	-0.00277	0.00247639	0.00127942	0.00204161	0.00174138
ENSG00000035499	DEPDC1B	-0.0137032	-0.0010193	0.00177643	-0.00199474	-0.0141519	0.00419155	-0.00409313	0.0113137	0.0216936	-0.00300011	-0.00235321	0.00238299	-0.0173272	0.0129192	-0.00044676	-0.00046866	-0.00987495
ENSG00000188130	MAPK12	-0.0102157	0.00530053	-0.00826665	-0.00242275	-0.00675512	0.00930445	0.0085235	0.0113122	-0.00542497	-0.00117152	0.00316154	-0.00888765	0.000153407	0.00296566	0.00845768	0.00617935	0.00432697
ENSG00000170627	GTSF1	0.00747414	0.00941857	0.0018482	0.0042869	0.00100105	-0.000297788	0.0156424	0.0112998	0.0151351	0.00597829	0.0021883	0.00519631	-0.000312377	-0.00338426	0.000971376	0.00606537	0.00793072
ENSG00000105376	ICAM5	0.00172909	0.00335534	4.31069e-05	0.00325352	0.00111052	0.00159869	0.00104074	0.0112924	-0.00100867	0.000981556	0.0336483	-0.013101	0.000808971	0.00121565	0.0180829	-5.5528e-09	0.00401291
ENSG00000152315	KCNK13	0.00910589	0.00330244	-0.000317543	-0.00197247	0.00596156	-0.00795333	0.0232969	0.0112874	0.00748375	0.00933757	-0.00146255	0.0237109	0.00207391	-0.0121203	-0.00969719	0.00860784	0.01005
ENSG00000132854	KANK4	0.00316157	0.000859428	0.00182619	-0.000850338	-0.00383491	0.000124601	0.00834872	0.0112781	-0.00576933	0.00123458	0.000792855	0.000680287	0.00392593	-0.00726175	0.000973403	0.00496539	0.0259159
ENSG00000163633	C4ORF36	0.0124379	0.00124429	0.0129856	0.00365347	0.0146616	-0.00134985	0.00275988	0.0112746	-0.013473	-0.00490104	0.000474347	0.00565038	0.00427801	-0.00396399	-0.00153253	-0.00222974	-0.00147003
ENSG00000122642	FKBP9	-0.00607646	-0.00773998	0.000953836	-0.0068251	-0.00368775	-0.0176217	-0.0038466	0.0112714	-0.0157293	-0.00616953	0.00424369	0.00364155	0.000683632	-0.00919338	-0.00794159	0.00434096	0.0124397
ENSG00000159399	HK2	0.00065061	-0.00830225	-0.0014733	-0.00890995	0.00265549	-0.0155041	-0.00223608	0.0112697	6.47048e-05	-0.00752037	-0.0122787	0.0153677	-0.0156332	0.0138222	-0.0168813	0.000305268	-0.00560237
ENSG00000108786	HSD17B1	0.00102899	0.00938937	-0.00399507	0.000481439	9.51622e-05	0.00434014	-0.00811081	0.0112626	-0.00234998	-0.00589435	-0.0019028	0.00461158	-0.00368794	0.00835503	0.00090997	0.00297319	0.00594912
ENSG00000167914	GSDMA	0.009114	0.00295519	-0.00324646	-0.00196988	-0.000512816	-0.00107827	-0.000604691	0.0112622	0.000287867	0.00279621	-3.00662e-05	0.00129733	-0.0019836	0.00149297	0.000906087	0.00491893	0.00360002
ENSG00000173548	SNX33	-0.000622762	-0.00254916	-0.00684196	-0.0045463	0.00276575	-0.00692	-0.00420055	0.0112614	-0.0180588	-0.00374125	-0.0121988	0.0021	0.00385648	-0.00699008	-0.0134171	0.00953449	0.0100938
ENSG00000151287	TEX30	0.00378091	0.00768546	-0.00275578	0.00272325	-0.0144369	0.00320156	0.00939594	0.0112601	0.0189172	0.000544322	-0.00674512	0.00719864	-0.00843019	-0.00746161	0.000978459	0.00309472	-0.0031727
ENSG00000100479	POLE2	-0.0119843	0.0108932	-0.0055969	0.00502952	-0.0103424	0.00476538	0.0151258	0.0112536	0.0222885	-0.00276517	-0.00429092	-0.00179442	-0.0136495	-0.00391176	-0.00341191	0.00503115	-0.00319694
ENSG00000188042	ARL4C	-0.0220692	-0.0102216	-0.00798656	-0.00999397	-0.0264147	-0.00732026	-0.00925914	0.0112515	0.00398269	0.012093	0.00385082	-0.00787852	0.00596682	-0.0101683	-0.00238581	0.0168792	0.0274125
ENSG00000127952	STYXL1	0.000957899	0.00935349	-0.00949855	-0.00171447	0.00097143	-0.00143093	-0.000893113	0.0112454	0.0054148	-0.00157045	-0.00125644	0.000616085	-0.00771473	0.00215636	-0.0025697	0.00824059	0.00121738
ENSG00000131323	TRAF3	-0.0119811	-0.0143928	0.00316574	-0.00967939	-0.00546332	0.00182695	-0.00645792	0.0112443	-0.0101597	0.0108569	0.00479601	-0.0129107	-0.00321263	-0.00397753	0.00672722	0.00033018	-0.00239189
ENSG00000159261	CLDN14	0.0123566	0.00530103	-0.00129752	-0.000218616	4.16088e-05	-0.000197784	-0.000473515	0.0112381	0.000908734	0.00489967	0.00108936	3.50491e-05	0.00165299	0.00190237	0.000884921	0.0046939	0.00983398
ENSG00000203814	HIST2H2BF	0.0105152	0.00959157	0.00489571	0.00872054	0.0128744	0.00211277	0.00208525	0.0112368	-0.00342371	0.00291767	0.00238101	0.00329035	-0.00160507	0.00156652	0.0017572	0.00235426	0.00763384
ENSG00000224531	SMIM13	-0.0125811	-0.00483339	0.00604346	-0.0053201	-0.00987254	0.0124161	0.00723697	0.0112326	-0.00181649	-0.00592135	0.0120869	-0.019323	-0.00437344	0.000575394	0.0201923	-0.0028938	0.000969897
ENSG00000169248	CXCL11	0.00168858	-0.00206471	-0.00616208	-0.00634846	-0.014909	-0.0023989	-0.000138193	0.0112317	-0.0030891	0.0239684	-0.00150842	0.00438007	-0.00321967	-0.000599706	-0.00533668	0.0152873	0.00175969
ENSG00000103569	AQP9	0.013632	-0.000855058	-0.00619876	-0.00801669	-0.00541559	-0.00315384	-0.00257432	0.0112287	0.00112107	0.0125704	-0.000981473	0.00137086	0.0019542	0.00510361	-0.00176797	0.0105188	0.00983951
ENSG00000215018	COL28A1	0.0172962	0.0108913	0.00501078	0.0106136	0.00812244	-0.00392488	-0.00162211	0.0112264	-0.00385296	0.00170031	-0.00343213	0.0167298	0.00169559	0.011821	-0.00401167	0.000605781	0.00353805
ENSG00000143546	S100A8	-0.0018149	-0.00333418	-0.0161722	-0.0141086	-0.0207074	-0.00905427	-0.0108417	0.0112213	-0.00331665	0.00709351	-0.00504807	0.00676371	-0.000369212	0.00361149	-0.00978265	0.0198287	0.00159979
ENSG00000152413	HOMER1	-0.00378532	-0.0121204	0.00930437	-0.0103905	-0.00383574	0.00359847	0.000532643	0.0112186	-0.00305062	-0.00989655	0.0175657	-0.0194643	-0.00710501	0.007448	0.0142511	-0.00983683	0.00161698
ENSG00000155099	TMEM55A	-0.00472718	-0.0116216	0.00661138	-0.0108521	-0.0030348	0.00495533	0.00961497	0.011217	0.0125719	0.00143853	0.00481078	-0.0128488	0.00769742	-0.0118477	0.00733136	-0.00464179	0.00566073
ENSG00000072041	SLC6A15	0.00235868	0.0015229	-9.13781e-05	-0.00115529	-0.000850157	-0.00137996	-6.92422e-05	0.0112164	0.000538972	-0.0031847	0.0276545	-0.00665414	-0.00194194	0.00166408	0.0130423	0.000408504	0.00205802
ENSG00000133805	AMPD3	0.00266454	-0.0102198	-0.00051216	-0.00880747	-0.00105473	-0.0179496	0.00497777	0.0111967	0.00733433	0.0143188	-0.00044946	0.0124938	-0.00261728	-0.0118493	-0.0105157	0.00830734	0.00118391
ENSG00000163218	PGLYRP4	0.00330624	0.00101856	-0.00528838	-0.00307562	-0.00280665	-0.00127276	-0.000792979	0.0111934	0.000366653	-0.00100865	-0.000757775	-0.000844665	-0.00313269	0.00130818	-0.00038436	0.00224727	0.000939878
ENSG00000254979	RP11-872D17.8	0.0116471	0.00720505	-0.00201167	0.00272493	-0.00398961	0.000277921	-0.00328103	0.0111879	0.00021221	0.00751373	0.00257962	0.000677198	0.00358084	0.00351727	0.00257487	0.00911578	0.00779234
ENSG00000157193	LRP8	-0.00800174	-0.00667762	0.00260082	-0.00497521	-0.0138182	0.0134311	-0.00409383	0.0111839	0.00594543	-0.00287946	0.00614398	-0.0186522	-0.0132965	0.0152681	0.0166883	-0.000929368	-0.00795807
ENSG00000085491	SLC25A24	-0.0027867	-0.0196008	0.00831998	-0.0131027	0.00431203	-0.0157186	-0.00673092	0.011169	-0.00446438	-0.00425149	-0.00224927	0.00635586	-0.00280745	-0.0037056	-0.0115194	-0.00469369	0.000842698
ENSG00000165480	SKA3	-0.0146618	0.00240753	-0.0019178	-0.000610885	-0.0161742	0.00417835	0.00126279	0.0111653	0.0265232	-0.00483158	-0.00310065	-0.000192529	-0.0195715	0.0193645	-0.000710866	0.000999447	-0.00606263
ENSG00000166033	HTRA1	-0.00384025	-0.00614994	-0.0148991	-0.0130609	-0.0109331	-0.00310601	-0.0200401	0.0111605	-0.00611002	0.000985585	-0.0041609	-0.000855057	0.0184288	0.00255829	-0.00263445	0.016283	0.0434469
ENSG00000126749	EMG1	-0.00506517	0.0161343	-0.0133946	-0.00180526	-0.00941537	0.00663064	-0.000158384	0.0111455	0.0104932	-0.00186708	-0.00893569	0.00322187	-0.0109078	0.0107993	-0.0042232	0.0118751	-0.00242056
ENSG00000186417	GLDN	0.0141798	0.00649308	0.000895935	0.00208551	0.00918735	-0.00979371	-6.00407e-05	0.0111419	-0.00991143	0.0068118	0.0032535	0.0108285	0.00768097	0.00175851	-0.00415856	0.00789073	0.00745812
ENSG00000129515	SNX6	-0.00713071	-0.0148228	0.00487699	-0.0117023	-0.00284188	-0.000712302	-0.000240268	0.0111419	-0.00470139	-0.000232697	-0.00247514	-0.00029976	-0.00449018	0.000293337	-0.000498735	-0.000723342	0.00117189
ENSG00000277632	CCL3	0.000596315	-0.00312645	-0.00994247	-0.0107532	-0.0115977	-0.00490569	-0.00115077	0.0111357	-0.00360244	0.0235859	-0.0020043	0.00698698	0.000925333	-0.000807253	-0.00506311	0.018503	0.0081245
ENSG00000167550	RHEBL1	-0.00206987	0.00821681	-0.00400831	0.00225532	-0.00837111	-0.00800238	0.0156155	0.0111344	0.020035	0.0158396	0.0173848	-3.78198e-05	-0.0052325	-0.0011107	0.00619248	0.0126289	0.00412574
ENSG00000080986	NDC80	-0.0194155	0.00342573	-0.00259548	0.0015275	-0.0164279	0.000730308	0.00473527	0.0111304	0.0244108	0.00156692	-0.0036259	0.00164204	-0.0116385	0.00335895	-0.00427663	0.00486808	-0.00603121
ENSG00000204577	LILRB3	0.00592109	0.000372046	-0.00775111	-0.0054944	-0.00630348	-0.00440422	0.00123093	0.0111289	0.00146785	0.0296882	-0.00033106	0.000873633	0.00469307	-0.00103802	-0.00212985	0.0198681	0.0104711
ENSG00000133641	C12ORF29	0.00299742	-0.005207	0.00871284	-0.00619919	0.002036	0.00136297	0.014972	0.0111279	0.000233468	-0.00666535	0.00154622	0.00168962	-0.0109265	0.000845171	0.00293915	-0.00406357	-0.00536001
ENSG00000120471	TP53AIP1	0.0077971	0.00460658	-0.00463265	-0.00184973	-0.000891076	-0.000931462	-0.00118758	0.0111233	0.00295008	0.000381818	0.000143132	-0.00119473	0.000692247	0.00256246	-0.00122428	0.00318867	0.000232721
ENSG00000148848	ADAM12	-0.0065068	-0.00955697	-0.00671866	-0.0121591	-0.0137988	-0.00663713	-0.00939312	0.0111084	-0.00652098	0.00560165	-0.00470847	-0.00126669	0.00825274	-0.000984212	-0.00699448	0.0125815	0.0535554
ENSG00000165030	NFIL3	-0.00769971	-0.00947225	-0.0037915	-0.0122262	-0.0226626	-0.00481888	0.00328268	0.011096	-0.0116141	0.00293421	-0.0101978	0.00535655	0.00451634	-0.00895067	-0.0103192	0.00899825	0.00567338
ENSG00000178896	EXOSC4	-0.00643762	0.0127338	-0.0162965	-0.00557594	-0.0107575	0.00263343	-0.00341224	0.0110925	0.00747299	-0.00425825	-0.00484863	-0.00372812	-0.0130267	0.00749715	0.00132582	0.0124609	-0.00345428
ENSG00000132669	RIN2	-0.00550002	-0.0163161	0.00398304	-0.00881106	-0.00517996	0.00450503	-0.00608107	0.0110923	-0.0185924	-0.00520429	-0.0149222	0.00693345	0.00599662	-0.00909812	-0.00516879	0.00273125	0.0231082
ENSG00000171680	PLEKHG5	-0.00901695	-0.00191784	-0.00114857	0.00381776	-0.000482065	-0.0125634	0.00393728	0.0110909	-0.0145302	-0.00272924	0.0162809	-0.00178393	0.00377752	-0.00246161	0.00492456	0.00554026	0.00236591
ENSG00000108590	MED31	0.00149782	0.0107014	-0.00890855	-0.000983112	0.00108984	-0.000585967	0.00184628	0.0110891	0.00262485	0.000931758	0.00242964	0.00364257	-0.003906	-0.00175713	0.00101857	0.0123419	0.00563197
ENSG00000188372	ZP3	0.00145115	0.012444	-0.00891086	0.00201838	4.24213e-05	0.00056712	-0.00345868	0.0110877	0.00194185	-0.00300395	-0.000771307	0.00301277	-0.0090392	0.00406061	-0.00226942	0.010472	-0.00195909
ENSG00000118508	RAB32	0.00174112	-0.00799316	-0.0138894	-0.0209547	-0.0215054	-0.0219993	-0.00959621	0.0110802	0.00846698	0.011427	-0.0126137	0.0209033	0.00593656	-0.00768461	-0.0241001	0.0198057	0.0162028
ENSG00000185238	PRMT3	-0.00691934	-0.00861333	0.011147	-0.00315975	0.0035632	0.0130979	0.00311565	0.011072	-0.00019174	-0.0115252	-0.00817023	-0.00404106	-0.0153788	0.00602958	9.80402e-05	-0.0119919	-0.00981824
ENSG00000169032	MAP2K1	-0.00264147	-0.0121142	0.00131633	-0.0104318	-0.00255931	-0.00316122	-0.00101007	0.0110686	-0.00437124	-0.00272008	0.00386443	-0.00248897	-0.00717068	0.00102649	0.00510073	-0.00492437	-0.00110833
ENSG00000206527	PTPLB	0.000538476	-0.0143523	0.00900585	-0.0102431	-0.0046004	-0.00166455	0.00056025	0.0110521	-0.00636064	-0.00778934	-0.00154332	0.000142804	-0.00746296	-0.00558521	-0.00156536	-0.00871117	-0.00144588
ENSG00000137996	RTCA	-0.00502803	-0.00798715	-0.00249006	-0.0110487	-0.00697187	-0.0208221	-0.00117109	0.0110486	0.000797982	-0.000415088	0.00208402	0.0118129	-0.0104477	0.00242471	-0.00973486	0.00535332	-0.00196906
ENSG00000006118	TMEM132A	-0.0192893	0.00480231	-0.0127868	-0.00297341	-0.015999	-0.00956992	0.00638819	0.0110444	-0.00649662	-0.00216858	0.000693559	-0.000117971	-0.00754056	-0.0129871	-0.00300344	0.010866	0.00826072
ENSG00000101384	JAG1	-0.0155987	-0.0116514	0.00195452	-0.00402805	-0.00278348	-0.00126732	-0.017126	0.0110431	-0.0179185	-0.00664845	-0.0102268	0.00112186	0.00711525	0.00414874	-0.00944314	-0.00130109	0.00863623
ENSG00000130363	RSPH3	0.0099075	-0.00883817	0.0134233	-0.00280208	0.0163196	0.00110625	-0.00659958	0.0110422	-0.0114544	-0.00923767	0.00390183	-0.00231194	-0.00303674	-0.00237507	0.00338963	-0.00725403	0.000370492
ENSG00000124787	RPP40	-0.0116428	0.00219941	-0.00381318	-0.00572926	-0.0130545	0.00366573	0.0120612	0.0110338	0.00148052	-0.00496448	-8.49074e-05	-0.00628811	-0.0145133	0.00588815	-0.00120808	0.0034906	-0.00556327
ENSG00000178381	ZFAND2A	0.00550875	0.0161351	-0.0101093	0.00245592	-0.00342832	-0.000313644	0.00528998	0.0110296	0.00641274	0.00293067	0.00163708	0.00294317	-0.00619447	0.00490788	0.000174704	0.0145434	0.00202276
ENSG00000011347	SYT7	0.00677872	0.000996116	0.00021175	-0.00222226	0.00757668	-0.000193707	0.00825729	0.0110259	-0.000129273	-0.00699656	0.0266963	-0.0126218	-0.00612067	-0.0012294	0.017647	-0.00193848	-0.000967631
ENSG00000164535	DAGLB	-0.00363267	0.00380458	-0.00624532	0.00331749	-0.00188762	-0.00162407	0.00384745	0.0110257	0.00112362	0.00277344	-0.000699366	-0.000210119	-0.00685628	0.00558933	-0.00104776	0.011105	-0.00013834
ENSG00000166889	PATL1	-0.0135245	-0.0173594	0.00890147	-0.00477683	-0.0114084	0.00575317	-0.00827475	0.0110247	-0.00562312	-0.00345967	-0.0144908	-0.00476978	-0.0117986	0.00891443	-0.00291387	-0.00866698	-0.00642125
ENSG00000035403	VCL	-0.00992892	-0.018025	-0.000560322	-0.0126611	-0.011878	-0.0146556	-0.00804755	0.0110128	-0.019499	-0.00592544	-0.0129879	0.0109999	0.0234417	0.00157707	-0.015622	-0.000464902	0.0173856
ENSG00000129911	KLF16	-0.0153217	0.00134076	-0.0157824	-0.00948761	-0.0110504	-0.0138786	0.00923165	0.0110088	0.00108114	-0.00212778	0.0110263	-0.00498063	-0.0161598	0.00211856	-0.000534695	0.01237	-0.00185944
ENSG00000164823	OSGIN2	-0.0040871	-0.0107112	0.00378436	-0.00902866	-0.00435188	-0.00378632	0.0104908	0.0110073	-0.00471313	-0.00193817	-0.0134909	0.0133291	-0.00933437	-0.00561166	-0.00503173	-0.00116441	-0.00283626
ENSG00000135919	SERPINE2	-0.00643894	-0.00588772	-0.00695772	-0.0078586	-0.0175101	-0.000470042	-0.0138745	0.0110066	-0.00343815	0.00302352	-0.00199737	-0.00217106	0.00856498	0.00566406	0.00103141	0.00538785	0.0121623
ENSG00000170921	TANC2	-0.0125079	-0.0125974	0.00874041	-0.00343672	0.00408094	0.0103967	0.0112912	0.0110013	-0.0103354	-0.00862668	0.00132474	-0.0131013	-0.00526453	-0.0154297	0.00927991	-0.00473654	0.0121559
ENSG00000142235	LMTK3	-0.0016916	0.00840713	-0.0020647	0.00605031	0.00606768	-0.000204993	0.00586599	0.0109996	0.000684666	-0.00539459	0.0156496	-0.00833743	-0.00514646	0.000870184	0.0121634	0.00201216	0.00150041
ENSG00000136295	TTYH3	-0.0168121	-0.0102457	-0.00296142	-0.00563105	-0.0190674	-0.00406799	-0.00384505	0.0109943	-0.000973281	0.00279999	0.000950477	-0.00847771	-0.00539782	0.000668145	-0.00127845	0.00679141	0.01379
ENSG00000132481	TRIM47	-0.0123026	0.00423301	-0.0200165	-0.004869	-0.0174533	-0.00380664	-0.0136134	0.0109903	0.00194879	0.00747099	-0.0102206	0.00518537	0.00237477	-0.00268316	-0.0101532	0.0215594	0.00370401
ENSG00000145685	LHFPL2	-0.00800934	-0.0185159	-0.00515755	-0.0176465	-0.0179589	-0.016614	0.00051882	0.0109887	-0.00323971	0.0154539	-0.0140655	0.0188489	0.00908148	-0.0160292	-0.0183643	0.0112951	0.0189071
ENSG00000067066	SP100	0.00297631	-0.00307251	-0.00879305	-0.00649388	-0.00443408	-0.0190509	-0.00752966	0.010979	0.00133465	0.0169505	-0.0118321	0.0223224	0.0062155	-0.00919771	-0.0243498	0.0152549	0.00438685
ENSG00000137500	CCDC90B	0.00120532	0.00133518	0.000347406	-0.00212369	-0.00149893	0.000742402	1.09177e-05	0.0109764	0.000883639	0.00123947	-0.0006756	-0.000225238	-0.00188292	0.00161991	-0.000320601	0.00343878	0.00215921
ENSG00000185838	GNB1L	-0.0127656	0.00786262	-0.0130685	-0.00300458	-0.0157299	-0.000885205	-0.00242742	0.0109758	0.0219338	0.0012514	0.00140619	-0.00470723	-0.00865099	0.00717599	0.0021706	0.00877859	0.00413801
ENSG00000112996	MRPS30	-0.000522491	0.00320408	-0.000770574	-0.00190927	0.0160119	-0.000454202	-0.000675015	0.0109731	0.00115905	-0.00649563	0.000835941	-0.000973215	-0.010918	0.0183154	-0.0005168	0.00171635	-0.000209424
ENSG00000143556	S100A7	0.00228598	-0.00110199	-0.00778124	-0.00606697	-0.00684446	-0.00156485	-0.0021195	0.0109643	0.00048976	-0.00196179	-0.00168599	-0.00061885	-0.00378493	-0.000910835	-0.00075522	0.00458555	0.00174058
ENSG00000163032	VSNL1	0.000354025	-0.00154012	-0.00227036	-0.00611832	-0.011738	-0.00156333	-0.00948477	0.0109595	-0.00136038	-0.00389005	0.0274755	-0.0125439	0.00121972	0.0284071	0.0169671	0.00250583	0.012186
ENSG00000069849	ATP1B3	-0.00991615	-0.00163591	-0.0096826	-0.00946566	-0.016996	-0.00177529	-0.00103106	0.0109589	0.00295783	-0.000583137	-0.00401361	-0.00112638	-0.00430613	0.00156726	-0.00207292	0.00587692	0.000484945
ENSG00000085063	CD59	0.000731577	-0.00386957	-0.00703038	-0.0105033	-0.00344866	-0.00127742	-0.00265024	0.0109556	0.0010677	0.00137496	-0.00189312	-0.000596755	0.00149081	0.00107014	-0.000938497	0.00567153	0.00345655
ENSG00000172738	TMEM217	0.00770923	0.00622861	-0.00377507	-0.000950006	-0.00421296	-0.00829624	-0.00139815	0.0109515	0.0109534	0.0084152	-0.000442315	0.0118725	0.00292796	0.000448531	-0.00870959	0.0128518	0.00569221
ENSG00000078237	C12ORF5	-0.0052926	-0.0171037	0.000181468	-0.0211784	-0.0123748	-0.0056967	0.00724068	0.0109428	-0.0011049	0.00391991	-0.00310519	0.00255218	-0.00725042	0.00886098	-0.0048936	0.00468577	0.00212527
ENSG00000152684	PELO	-0.00956307	-0.012315	-0.00530265	-0.0204703	-0.00634389	-0.00240219	-0.0150147	0.0109395	-0.00734265	-0.000466835	-0.000145857	-0.00854474	0.00873396	0.0116235	-0.00393451	0.00492387	0.0138718
ENSG00000116819	TFAP2E	0.00599133	0.0113268	-0.00114254	0.00975337	0.00210305	-0.00135368	0.000699812	0.0109311	0.0139845	0.00207898	-0.00613176	0.0189432	0.000357786	0.0035295	0.000181322	0.00523056	0.00422458
ENSG00000179241	LDLRAD3	-0.0087378	-0.00801499	0.00372721	-0.00315364	0.00611649	0.0050521	0.0138793	0.0109277	-0.0165551	-0.00439282	-0.0109773	-0.000206022	0.000899108	-0.0169039	-0.00497419	-0.0028914	0.00458925
ENSG00000099940	SNAP29	0.00167713	0.00300797	-0.00340635	-0.00488753	-0.000258455	-0.00159545	0.010286	0.0109256	0.000983878	-0.00121663	-0.00123934	0.000688499	-0.00432421	-0.00449	-0.00181532	0.00383366	-0.000470374
ENSG00000176853	FAM91A1	-0.00789949	-0.0151809	0.0102753	-0.00616993	-0.00338234	-0.00561142	0.00440092	0.0109235	-0.0071615	-0.0040243	-0.00846812	0.00582604	-0.0124695	-0.00649998	-0.00941822	-0.00412214	-0.0035466
ENSG00000066279	ASPM	-0.0170061	0.000433433	0.00120016	0.00285785	-0.014671	0.000717144	0.011261	0.010923	0.0208628	-0.0027929	-0.00127606	0.000297206	-0.0149842	-0.00442939	-3.44029e-06	-0.00170303	-0.00809098
ENSG00000137693	YAP1	-0.00287672	-0.0167694	0.00916733	-0.00820759	-0.00407626	-0.0195739	-0.0103761	0.0109157	-0.0166599	-0.00914952	-0.00801254	0.0140092	0.0113978	0.00254813	-0.0147871	-0.00807226	0.00578073
ENSG00000276600	RAB7B	-0.00340048	-0.0051015	-0.00953996	-0.0117424	-0.0184511	-0.00341491	-0.0129681	0.0109153	-0.00464265	0.00796613	-0.0016547	0.000291783	0.0114816	-0.00367235	-0.00612562	0.0174493	0.0140768
ENSG00000170909	OSCAR	0.0074756	0.000485586	-0.00376792	-0.00384607	-0.00143514	-0.0030604	0.00421383	0.0109102	0.00143869	0.0169076	-0.000906632	0.00412864	0.00336351	0.000132444	-0.00224073	0.0151378	0.00909787
ENSG00000018510	AGPS	-0.00300731	-0.0115405	0.0068313	-0.00678968	0.00314455	-0.000292669	-0.0106465	0.01091	0.00973418	-0.00698487	-0.00242577	-0.000364702	-0.00141306	0.00823387	4.51877e-05	-0.00620897	0.000320637
ENSG00000117505	DR1	-0.0100968	-0.0220986	0.0102796	-0.0160875	-0.00803459	-0.013314	-0.00227805	0.0109015	0.00180437	-0.000597714	-0.0091175	0.011599	-0.00562543	0.0062595	-0.0105612	-0.00455575	0.00233266
ENSG00000134321	RSAD2	0.00302631	-0.00623393	-0.00355401	-0.00905549	-0.0099451	-0.00545276	-0.00450775	0.010899	-0.00398049	0.0133744	-0.000839428	0.0082173	0.00128397	-4.38138e-06	-0.00631907	0.0131338	0.00623442
ENSG00000259305	ZHX1-C8ORF76	-0.0113692	0.0170291	-0.0102487	0.0092993	-0.0130435	0.00117219	0.00585049	0.0108943	0.0200262	0.00317344	-0.00407837	0.00662876	-0.00898782	-0.00076457	-0.0050085	0.0137749	-0.00216206
ENSG00000073756	PTGS2	0.00109563	-0.00366684	-0.00258998	-0.00684363	-0.00536488	-0.0055034	-0.000769596	0.0108901	0.000614259	-0.00034375	0.0018467	0.00518571	0.00628062	0.00150226	-0.000648608	0.00894794	0.00798184
ENSG00000011052	NME2	-0.00993036	-0.00661033	-0.00284837	-0.0136666	-0.00386637	0.0060955	-0.00209993	0.0108883	0.00553734	-0.00854913	-0.00777863	-0.0026536	-0.0176902	0.00981769	-0.000572564	-0.00110576	0.000317624
ENSG00000119630	PGF	-0.00548307	0.00237469	-0.0112585	-0.00486962	-0.0102037	0.00706637	-0.0145746	0.0108876	-0.00423338	2.6403e-05	-0.00644948	-0.00403755	0.0113213	0.00370832	0.00304822	0.00731376	0.0166003
ENSG00000147679	UTP23	-0.0101331	-0.00678849	0.0131126	0.00142209	0.000619496	0.00834098	0.0010149	0.0108822	-0.00599322	-0.00778916	0.000249613	-0.00609092	-0.00828105	0.0161114	0.00908826	-0.0104276	-0.00560481
ENSG00000130635	COL5A1	-0.0153544	-0.016709	-0.0105861	-0.015653	-0.0161859	-0.0081622	-0.0130873	0.0108786	-0.00877672	0.000464535	-0.00666947	0.000188351	0.0155281	-0.00070628	-0.00940554	0.014617	0.0520249
ENSG00000160691	SHC1	-0.00934407	-0.00634549	-0.00271226	-0.00599151	-0.00333515	-0.00829302	-0.00489516	0.0108759	-0.00216238	-0.00359958	-0.00858909	0.00172309	-0.00303043	0.00300673	-0.0111252	0.00459156	0.00357046
ENSG00000065802	ASB1	-0.0119737	0.0158496	-0.0136773	0.00291715	-0.00735875	0.00710179	-0.00185452	0.0108735	0.0115969	0.00142475	0.0012253	-0.00628487	0.000706105	0.0050491	0.00577113	0.0127189	0.0102693
ENSG00000114923	SLC4A3	-0.00276215	0.00516889	0.00226287	0.00448278	-0.000894092	-0.00602928	0.00212194	0.0108682	0.00121341	-0.00638015	0.0200272	-0.00847849	0.00532142	0.000931478	0.00531854	0.000294157	0.00343734
ENSG00000135974	C2ORF49	-0.00738976	-0.00653753	0.0106601	-0.00210896	0.000908572	0.000147919	0.0020478	0.0108672	0.00276299	-0.0068416	-0.00243815	0.000518281	-0.00699803	0.0143873	0.0017115	-0.00431338	-0.00195479
ENSG00000196196	HRCT1	0.0127934	0.0124922	-0.00505297	0.00213791	-0.00440831	-0.0064206	-0.000808963	0.0108652	0.00139549	0.00675175	-0.00436522	0.0087976	0.00871235	0.00108066	-0.00918332	0.00906455	0.00384873
ENSG00000137094	DNAJB5	-0.00168014	-0.00435171	-0.00365923	-0.0082755	-0.00995458	0.01254	-0.00865757	0.0108649	-0.0052356	0.00109834	-0.00378755	-0.00869996	0.0222073	0.00840673	0.00777805	0.00242964	0.0190948
ENSG00000183092	BEGAIN	0.00653531	0.00661135	0.00139639	0.00103004	0.00760402	-0.00428844	-0.00266394	0.0108636	-0.000510095	0.000655481	0.0273163	-0.0121452	0.00423363	0.00521075	0.0124734	0.00232421	0.0044633
ENSG00000110852	CLEC2B	-0.00747641	-0.0040852	-0.018491	-0.0134045	-0.021481	-0.0145685	-0.0066244	0.0108563	0.00304894	0.0211441	-0.0119378	0.013864	0.00993146	-0.0068124	-0.0199378	0.0267542	0.0198339
ENSG00000111790	FGFR1OP2	-0.00490694	-0.0028868	7.52072e-05	-0.00358601	-0.00497045	0.000398469	-0.00255539	0.010855	0.0010551	0.00667782	-0.00166389	-0.00106458	0.000754846	-0.000108106	-0.000183358	0.00356088	0.00517048
ENSG00000182950	ODF3L1	0.00775974	0.00898792	-0.00150613	0.00185041	0.00115223	-0.000629779	-0.000425566	0.0108522	-0.000200379	0.00420541	0.000812711	0.000619421	0.00504954	0.0021431	0.00137941	0.00563976	0.00799878
ENSG00000089902	RCOR1	-0.0128448	-0.0154318	0.00909509	-0.00306803	0.00160224	0.00687157	0.00423768	0.0108408	0.00375202	-0.012104	-0.00705592	-0.00748075	-0.00874413	0.00221402	0.00215418	-0.0136442	-0.00580506
ENSG00000100985	MMP9	-0.0126027	-0.00578524	-0.0136525	-0.0117664	-0.016659	-0.00358434	-0.00351381	0.0108402	-0.000301542	0.0194107	-0.00497581	-0.00288374	0.000201789	-0.00683057	-0.00286952	0.0180826	0.0160607
ENSG00000156265	MAP3K7CL	0.00923242	-0.0016166	-0.00654707	-0.00541527	-0.00362689	-0.0124329	-0.00912436	0.0108392	-0.000992747	0.0100178	-0.00433119	0.0146165	0.0158299	-0.00623497	-0.0147853	0.00847853	0.0135255
ENSG00000151176	PLBD2	-0.00955786	-0.0113856	-0.00360641	-0.0107839	-0.00655491	-0.00462497	0.00432204	0.0108386	-0.0202235	0.00164786	-0.00247709	-0.00248351	-0.0015678	-0.0111606	-0.0022033	0.00650943	0.00975483
ENSG00000109667	SLC2A9	0.0156463	-0.00596369	-0.00143831	-0.00941999	-0.00523578	-0.0119258	-0.00239575	0.0108367	-0.0111708	0.00326688	-0.00449906	0.0156222	0.00767246	-0.00649865	-0.013643	0.00510187	0.00283919
ENSG00000136274	NACAD	0.00433101	0.00788975	0.00119706	0.00360827	0.00338034	0.00141192	0.0208026	0.0108311	-0.00448483	0.00133202	0.0106969	-0.00539851	0.00919732	-0.0107905	0.00590808	0.00269442	0.0107896
ENSG00000147100	SLC16A2	0.00835948	-0.00619529	0.000344977	-0.00591858	0.000771004	0.00338705	-0.0120481	0.0108255	0.0154657	-0.000200062	-0.00226774	-0.00495681	0.0165998	0.00803769	0.00287127	-0.00276426	0.0125811
ENSG00000205423	CNEP1R1	-0.00203649	-0.00383074	0.00312451	0.00282466	-0.000637421	0.000400229	0.00971564	0.0108252	0.000116506	0.00568592	-0.000781717	-0.000396832	0.000405398	-0.0124607	-0.00198735	0.00244161	0.00614968
ENSG00000170442	KRT86	0.0109092	0.00893543	-0.000576366	0.0024339	-0.00152967	7.5193e-05	0.000222624	0.010818	-0.00534232	0.0101047	0.00092239	0.000201401	0.00200644	0.00231885	0.000970122	0.00598962	0.00611871
ENSG00000184428	TOP1MT	-0.014751	0.00940681	-0.00887212	0.00501325	-0.011088	0.0111209	-0.00260955	0.010818	0.0192797	-0.00857868	-0.00516137	-0.00689331	-0.0104421	0.0149616	0.000773421	0.000602182	-0.00618176
ENSG00000162458	FBLIM1	-0.020018	-0.0100541	-0.00779152	-0.00845698	-0.0145896	-0.0047189	-0.000293918	0.0108156	-0.0140465	-0.00404127	-0.00667947	-0.00299716	0.01284	0.00187184	-0.0081397	0.00469341	0.0123156
ENSG00000117407	ARTN	0.00332319	0.00803637	-0.00311652	0.000993173	0.0033945	0.000862485	0.000991548	0.0108148	-0.000401673	-0.0073768	0.00274306	0.00210099	-0.00530191	0.0101971	0.00260968	0.00401644	0.00291715
ENSG00000075275	CELSR1	-0.00194433	-0.00158723	-0.000864061	0.00151099	0.0108543	-0.00433177	0.00678779	0.010811	-0.0092513	-0.00836156	-0.00158443	0.000807887	-0.00497342	-0.0113956	-0.00487505	0.0032557	0.00425495
ENSG00000107566	ERLIN1	-0.00283156	-0.0219333	0.0134289	-0.0134939	-0.000144572	0.00590089	0.000252297	0.01081	-0.0137891	-0.00789131	-0.00749373	-0.00757812	-0.0106323	-0.00190081	-9.69007e-05	-0.00901511	-0.00440601
ENSG00000129451	KLK10	-0.00211369	-0.00171516	-0.00813303	-0.00664347	-0.00909873	-0.00240957	-0.00479619	0.0108093	-0.00247548	-0.00311999	-0.000925891	-0.000244482	-0.0011507	0.0074207	-0.000143719	0.00588223	0.00193703
ENSG00000145555	MYO10	-0.00920631	-0.0112242	0.00675788	-0.00621608	-0.00958498	0.0129393	-0.00302729	0.0108089	-0.0154043	-0.0111174	-0.00284043	-0.0125647	-0.0028807	0.0107818	0.00811488	-0.00586295	0.00295876
ENSG00000188672	RHCE	0.0154918	0.015029	0.00140575	0.00523165	0.00945462	0.000231031	0.0103904	0.0107835	0.00149829	0.00450427	0.00158297	0.0122381	0.000221016	-0.00402966	-0.000869246	0.00788583	0.00534714
ENSG00000258429	PDF	-0.000804507	0.00104633	-0.00540524	-0.011595	-0.0046226	-0.0008787	-0.00198297	0.0107816	0.00165457	-0.00705129	0.00261953	-0.00850276	-0.0165053	0.0130019	-0.0019702	0.00107994	-0.0067187
ENSG00000150551	LYPD1	-0.00279587	0.00152374	-0.00400182	-0.0025107	-0.00856254	-0.00164549	-0.00694116	0.010781	-0.00508855	0.00206602	-0.00179784	-0.000407783	0.00244798	0.00776801	0.00024848	0.00863287	0.013494
ENSG00000121152	NCAPH	-0.0236587	-0.000417066	-0.00168333	-0.00109847	-0.0184947	0.00526972	0.00640074	0.0107793	0.0208638	-0.000928252	-0.00632188	-0.00227826	-0.0193758	0.00493612	-0.00222416	0.00260687	-0.00666053
ENSG00000020426	MNAT1	-0.0012553	-0.00217927	0.00385443	-0.00504408	0.00641029	0.000308603	1.99462e-05	0.0107779	0.00144883	-0.00962551	-0.000630213	2.26515e-05	-0.00616802	0.00342021	0.0001039	-0.00561153	0.000131931
ENSG00000108309	RUNDC3A	0.00503695	0.0120989	-0.00108069	0.00612992	0.00852513	0.0163054	-0.00414959	0.0107767	0.00644904	-0.000683025	0.0191462	-0.0182766	-0.00103568	0.00850182	0.0273661	0.000283515	0.0010664
ENSG00000187037	GPR141	0.0109837	0.00129398	-0.000180047	-0.00317471	-0.000522166	-0.00122958	0.00899085	0.0107766	0.000541841	0.0240902	0.000465167	0.00387437	0.0059024	-0.00467103	-3.34667e-05	0.0126987	0.0163776
ENSG00000164520	RAET1E	0.00507962	0.000589669	-0.00294623	-0.00420137	0.000133224	-0.000948828	-0.000278413	0.0107755	0.000585849	-0.00101869	0.000280938	-5.81528e-05	-0.00374748	0.00178762	0.00123585	0.00121435	0.00189659
ENSG00000134470	IL15RA	-0.00923502	-0.00921492	-0.0178702	-0.0142565	-0.0227303	-0.0148859	-0.00470742	0.0107741	-0.00386195	0.022276	-0.0139922	0.0146571	0.00105062	-0.00384088	-0.0200537	0.0243082	0.00455865
ENSG00000239672	NME1	-0.00865257	0.00692873	-0.0118625	-0.00479172	-0.00815197	-0.00134524	-0.00142696	0.0107713	0.00349229	-0.00331459	-0.00277166	-0.00268409	-0.0166353	0.00161618	-0.000326182	0.010801	-0.00168652
ENSG00000132357	CARD6	0.00490338	-0.00983385	-0.00561433	-0.0117109	-0.0125915	-0.0125158	-0.00415913	0.01077	0.00668922	0.0084875	-0.00958937	0.0149957	0.00998619	-0.00505792	-0.0166676	0.0158127	0.0111951
ENSG00000262406	MMP12	-0.00396692	-0.00430099	-0.00602648	-0.00854396	-0.00883071	-0.0010918	0.00171161	0.0107672	0.000655073	0.0100168	-0.0013233	3.18477e-05	-0.00454125	-0.00212326	-0.00236731	0.00949777	0.00481372
ENSG00000101557	USP14	-0.00795153	-0.0101402	0.00598073	-0.00840005	0.004044	-0.000635801	0.00407639	0.0107631	0.00130609	-0.00665689	-0.000782625	-0.000667452	-0.0132235	0.00727516	0.000205269	-0.00514224	-0.00540465
ENSG00000121594	CD80	0.00397985	0.000254832	-0.00384645	-0.00343107	-0.00519311	-0.000713193	0.00161122	0.0107627	0.00108032	0.0288145	-0.000282496	-0.00075915	0.00371711	-0.000308611	-0.000857575	0.0114331	0.0096766
ENSG00000164078	MST1R	-0.00245081	0.00443148	-0.00818565	0.00357776	0.000435199	-0.000774949	0.00573957	0.0107608	-0.00508575	-0.000946546	-0.000929444	-0.000404758	-0.0080018	-0.00380475	-0.00300487	0.0104226	-0.00346802
ENSG00000046604	DSG2	-0.0103324	-0.0109982	0.0100399	-0.00447541	-0.00294825	-5.01185e-06	0.00315381	0.0107579	-0.0124291	-0.0145935	-0.0018818	-0.0012078	-0.0105922	0.0033004	0.000355116	-0.00464936	0.000288374
ENSG00000185347	C14ORF80	-0.0163065	0.0155098	-0.0142525	0.0049593	-0.00732565	0.00949787	-0.00184929	0.0107487	0.0158177	-0.000547769	0.00200793	-0.012403	-0.0122557	0.00755436	0.00905414	0.0101008	-0.00297296
ENSG00000148606	POLR3A	-0.0132546	-0.00828148	0.0093408	-0.000574494	-0.000894601	0.00736258	0.0143861	0.0107388	0.000737985	-0.0066435	0.00871073	-0.0145543	-0.0140464	5.98947e-05	0.0131317	-0.0101517	-0.00675901
ENSG00000183527	PSMG1	-0.00498194	0.00514921	-0.00831965	-0.00490495	-0.0127425	-0.00108836	0.00337403	0.0107368	0.00154575	-0.00342595	-0.00147854	-0.000611344	-0.0107885	0.0021115	0.000376153	0.00607668	-0.00683704
ENSG00000175352	NRIP3	0.00445221	0.00357747	0.00577995	0.000423714	0.0126093	-0.00310976	0.0161045	0.0107343	-0.00486203	0.00169196	0.0270409	-0.00901386	-0.000431081	-0.00438557	0.0177973	0.00127386	0.0113543
ENSG00000180098	TRNAU1AP	-0.00366897	0.00581718	-0.00865996	-0.00452006	-0.00796593	-0.0149635	-0.00703182	0.0107326	0.00296469	0.00399528	-0.00963159	0.0196612	-0.0013616	0.0151775	-0.0136767	0.0129311	0.00323485
ENSG00000147649	MTDH	-0.00723545	-0.0224261	0.0103804	-0.0162107	-0.00503089	0.00190551	-0.00306512	0.0107283	0.00032477	-0.00529657	-0.00668986	-0.00749726	-0.00725966	-0.000222817	0.00139596	-0.00991912	-0.00341682
ENSG00000142677	IL22RA1	0.00808293	0.00470109	-0.000190987	0.00403202	0.00108429	0.000249505	0.0107222	0.0107252	0.000754531	-0.00253695	-0.000252758	0.000611115	-0.00602114	-0.0112762	-0.00209097	0.000342794	-0.00235487
ENSG00000185745	IFIT1	0.0109187	-0.00331016	-0.00284761	-0.00600057	-0.00089629	-0.00360972	0.000483767	0.0107248	-0.00805113	0.0062077	0.00207493	0.00853011	0.00128627	-0.00469013	-0.00153547	0.00880094	-0.000679633
ENSG00000164087	POC1A	-0.0122479	0.00417359	-0.00693785	-0.00723823	-0.0117905	0.00124929	0.00452657	0.0107189	0.019864	-0.0018268	-0.0027938	-0.00300262	-0.0173924	-0.000111352	-0.00264189	0.00569521	-0.00549124
ENSG00000256980	KHDC1L	0.00591978	0.00627087	-0.00220386	0.000634808	-0.000316325	0.0054327	-0.000748691	0.0107148	0.00246837	-0.00271714	0.00294319	0.0117897	-0.00419693	0.0188873	0.00429622	0.00222307	0.000911298
ENSG00000156587	UBE2L6	-0.00328176	-0.00737197	-0.0107525	-0.0136682	-0.00954504	-0.00191675	-0.00358401	0.0107129	0.00119487	0.0190035	-0.00348222	-0.00049467	-0.00424224	-0.00728409	-0.00417453	0.0134081	-0.00147853
ENSG00000166922	SCG5	0.00525481	0.00497675	0.00124865	0.000556954	-5.1759e-05	0.00640809	0.00852556	0.0107087	0.00132581	0.00337635	0.0201296	-0.0159291	0.0090679	-0.00778774	0.0160946	0.00209464	0.011955
ENSG00000183780	SLC35F3	0.0084383	0.00664658	0.00152085	0.00157488	0.00477143	-0.00065575	-0.0011537	0.0107031	0.00150427	0.00111317	0.0241641	-0.00558419	-0.00115448	0.0021146	0.011205	0.00169959	0.00246028
ENSG00000104635	SLC39A14	0.00691378	-0.0145081	0.000890494	-0.0132303	-0.00624025	-0.0014588	-0.00875632	0.0106978	-0.0109999	-0.00291436	-0.00946892	0.00211906	0.000498855	0.00617942	-0.00362893	-0.00186615	0.011736
ENSG00000166106	ADAMTS15	0.00520198	0.00130108	-0.000631256	-0.000632202	0.0085689	-0.00298094	-0.00843954	0.0106903	-0.0094173	0.000314799	-0.00403029	0.0118322	0.0015977	0.00330757	-0.00706212	0.00221208	0.00201722
ENSG00000105173	CCNE1	-0.0102615	0.00485913	-0.00420704	-0.000563738	-0.0168849	-0.00340041	-0.00310373	0.0106895	0.00832731	-0.000800489	0.00254689	-3.42223e-05	-0.0113832	0.0218321	-0.000150037	0.00385435	-0.004324
ENSG00000123612	ACVR1C	0.00495975	0.00306013	0.00436414	0.000197615	0.00110766	-0.000910976	0.000606827	0.0106879	-0.00413295	4.20479e-05	0.00300712	-0.0017728	-0.00140761	0.00133803	0.00233445	0.00132551	0.0035497
ENSG00000068438	FTSJ1	-0.00616013	0.000648712	-0.00583623	-0.00460858	-0.00352949	-0.00127262	-0.00196681	0.0106861	0.00112327	-0.000555666	-0.00182759	-0.000964848	-0.00692278	0.00159308	-0.000640027	0.00707412	0.00731694
ENSG00000149527	PLCH2	0.0105603	-0.000473362	0.00531637	0.000474537	0.00840178	0.000606444	-0.00105452	0.0106806	-0.0134151	-0.000595733	0.0145807	-0.00339751	0.00423667	0.00142749	0.00981605	0.000152244	0.00172278
ENSG00000092140	G2E3	-0.0136907	-0.0139964	0.0180938	-0.00144016	0.000252532	0.0115917	0.0250952	0.010666	0.00711197	-0.00576259	-0.00524054	-0.00656236	-0.00843658	-0.0139415	0.00523603	-0.0123942	-0.00170668
ENSG00000118655	DCLRE1B	-0.0177005	-0.0133549	0.00614572	-0.0063365	-0.012718	-0.00649523	0.0145887	0.0106598	0.00738015	0.00360667	-0.0125113	0.00987566	-0.00714287	-0.0112503	-0.0105576	-0.00109415	-0.00157262
ENSG00000155755	TMEM237	-0.0132771	-0.0049775	0.00903376	-0.00199708	-0.0103948	-0.000680946	-0.000963767	0.0106594	-0.0021354	-0.00842374	-0.000793653	0.000544375	-0.0025467	0.00830321	-0.000118483	-0.00241591	0.00408363
ENSG00000153558	FBXL2	0.00332766	-0.00159043	0.0111261	0.00475949	0.0141327	-0.00211321	0.00161749	0.0106515	-0.00858015	-0.00746746	0.018205	-0.00459072	0.00597854	-0.0128583	0.0102285	-0.00680795	0.00348902
ENSG00000042493	CAPG	-0.00392476	0.00206524	-0.0181563	-0.0113749	-0.0131165	-0.0200281	-0.00606627	0.0106509	0.00261413	0.00937621	-0.00752791	0.0152788	-0.00211314	0.0076558	-0.0183251	0.0223885	0.00877328
ENSG00000156603	MED19	-0.00294684	0.00500924	-0.00480053	-0.00474865	-0.000459872	-0.000161924	-0.000723005	0.0106474	0.00136934	-0.00383847	-0.0010304	8.70671e-05	-0.00895947	0.00641451	0.00122914	0.0070614	0.0024128
ENSG00000176619	LMNB2	-0.0278957	-0.00642112	-0.000211375	-0.0038702	-0.0183667	0.00440781	-0.00353599	0.0106466	0.00937255	-0.00579411	-0.00850708	-0.00548996	-0.0160324	0.00541959	-0.0028009	-0.000219427	-0.00291643
ENSG00000089916	GPATCH2L	-0.00899154	-0.019196	0.0192051	-0.00232965	0.00191634	0.0113888	0.00711399	0.0106424	-0.00363671	-0.00429703	-0.0062841	-0.00755397	-0.000328855	-0.000132607	0.00504899	-0.0152633	-0.00238913
ENSG00000095587	TLL2	0.00767122	0.00686513	0.000270387	0.000944297	0.000570732	-0.000674342	0.00754818	0.0106382	-0.000108651	0.00255609	0.00444212	0.00333736	-0.0032688	0.00498755	0.000819645	0.00345182	0.00070175
ENSG00000176623	RMDN1	-0.00239441	0.00538049	-0.00402197	-0.00290039	-0.00289737	-0.000963581	3.31514e-05	0.0106325	0.00105206	-0.00219244	-0.00215007	-0.000173112	-0.00733262	0.00215848	-0.000827821	0.00529204	-0.00444354
ENSG00000117385	P3H1	-0.0192931	0.00776024	-0.017151	0.000399546	-0.0192233	-0.00898274	-0.0118907	0.0106323	0.0156563	0.00570748	-0.0123699	0.00888476	0.00775684	0.00319015	-0.0157562	0.0215248	0.0422504
ENSG00000149557	FEZ1	-0.00280606	-0.0017228	-0.00883237	-0.0103702	-0.0103124	-0.000334507	-0.013564	0.0106038	0.00108044	0.00323629	-0.000440924	0.00170676	0.0234646	0.000132826	0.00110564	0.0103208	0.0187057
ENSG00000213906	LTB4R2	0.008162	0.00205561	0.00546361	0.00917491	0.00834781	0.00177347	0.0072298	0.0106036	-0.0125494	-0.00316658	0.00245871	0.00183155	0.00131619	-0.00931585	0.00243121	-0.0016065	-0.00270535
ENSG00000103404	USP31	-0.00869941	-0.006674	0.00516685	-0.00412749	-0.0092053	-0.00132525	0.0131357	0.0106022	-0.0131924	-0.00616981	0.00921979	-0.0104683	-0.00506378	-0.00111493	0.0106999	-0.00148189	5.28793e-05
ENSG00000180198	RCC1	-0.0185124	-0.00336591	-0.00383882	-0.00335272	-0.0156079	-0.0022917	-0.00411126	0.0105936	0.0112035	-0.00420241	-0.0164735	0.00844402	-0.0188848	0.0233614	-0.0118254	0.00296332	-0.00218051
ENSG00000086570	FAT2	0.0025838	-0.00185158	-0.00377203	-0.00471914	-0.00582728	-0.00145048	-0.00118825	0.0105922	-0.00503242	-0.00342182	0.00204282	-0.00104936	0.000241441	0.00175996	-0.000846997	0.00267663	0.000849732
ENSG00000171202	TMEM126A	0.000936913	0.00518178	-0.00783979	-0.00429383	-0.00306292	-0.000745034	-0.00793342	0.0105913	0.000782711	0.000637271	-0.00158063	-0.000168982	-0.00433413	0.012563	-0.000818609	0.0072773	0.00121408
ENSG00000013588	GPRC5A	-0.00465731	-0.0106594	-0.00702319	-0.0134052	-0.000370884	-0.00371759	0.00191075	0.0105899	0.000686327	-0.00833313	-0.00494381	0.000151575	-0.00800836	0.00204514	-0.00396315	0.00226487	0.00119309
ENSG00000203805	PPAPDC1A	0.00127611	-0.000276567	-0.00456758	-0.00529887	-0.00803256	0.0022165	0.00266687	0.0105861	-0.00147981	0.000603463	-0.0096382	0.00658219	0.00417759	-0.00473476	-0.00210275	0.0091633	0.0503712
ENSG00000168615	ADAM9	-0.00724465	-0.0241171	0.0088252	-0.0176716	-0.00395015	-0.00538117	-0.00165382	0.0105861	-0.0113051	-0.00881221	-0.0113722	0.00278621	-0.00524305	-0.00387724	-0.0100521	-0.00792379	0.00280273
ENSG00000106266	SNX8	-0.00712775	0.00291095	-0.0137151	-0.0130053	-0.0181328	-0.00486689	0.00264543	0.0105845	0.00187614	0.00650944	-0.00936297	0.00163677	-0.0111811	0.00766918	-0.0110273	0.0175685	0.00444378
ENSG00000170965	PLAC1	0.00696674	0.00665529	0.00106605	0.00289519	0.00736604	0.000211552	-0.00304067	0.0105829	0.00123289	0.00141391	0.00153767	-6.93447e-05	-5.72898e-05	-0.00224927	0.000613519	0.00340863	0.0037547
ENSG00000171421	MRPL36	0.000819885	0.00670375	-0.00696118	-0.00416029	-0.00508395	-0.000826172	-0.000228818	0.0105807	0.000875402	-0.00449223	-0.00129044	-9.55592e-05	-0.00889312	0.00180555	-0.000741309	0.00819284	-0.00283137
ENSG00000135045	C9ORF40	-0.00582703	0.00384444	-0.00284947	-0.00284214	-0.0103919	-0.00503555	0.00801445	0.0105807	0.0221474	0.00125739	0.00432438	0.0009764	-0.00487618	0.00120876	-0.000379324	0.00488519	-0.00559075
ENSG00000122873	CISD1	0.000995237	0.00135715	-0.0101661	-0.0148659	-0.014402	-0.000697006	-0.00277928	0.0105791	-6.16319e-05	-1.32963e-05	0.000843575	-0.00155788	-0.00540072	0.011652	0.00223531	0.0078775	0.00126016
ENSG00000163249	CCNYL1	-0.00431909	-0.0153274	0.00569574	-0.00937961	-0.0122527	-0.008585	0.0151953	0.010579	-0.00109644	0.00109902	-0.000993422	0.000616304	-0.00296226	-0.00949834	-0.00510203	-0.00143638	0.00250736
ENSG00000151320	AKAP6	0.011839	-0.000922251	0.0100235	0.000366555	0.00442009	0.00878399	-0.000476478	0.0105717	0.000295778	-0.000447353	0.00617167	-0.00747069	0.00859208	0.00170265	0.0142044	-0.00486333	0.00203294
ENSG00000129235	TXNDC17	-8.57994e-05	0.00233245	-0.0085313	-0.00550689	-0.0026128	-0.001408	-0.00180336	0.0105617	0.000708605	-0.00245232	-0.00261603	-0.00133297	-0.00668066	0.00144129	-0.000485166	0.00943907	0.005153
ENSG00000261934	PCDHGA9	0.0116327	0.00331225	0.00429473	-2.46145e-05	0.00705773	-0.000735323	0.000149269	0.0105605	0.000325957	0.00351942	0.00959794	0.00156596	0.00988858	0.00173376	0.00176509	0.00389477	0.0148558
ENSG00000178038	ALS2CL	-0.00301733	0.0034562	-0.00529429	0.00978808	-0.00565279	-0.00475107	-0.0137273	0.0105588	-0.00959726	-0.00180744	0.00687732	0.00218218	0.00364459	0.00695539	0.000942279	0.00890374	-0.000586717
ENSG00000106268	NUDT1	-0.0130903	0.0132162	-0.0151775	-0.00137073	-0.0179235	0.0028183	0.00284977	0.0105573	0.0206397	0.00264105	-0.010974	0.00359377	-0.0107762	0.00454098	-0.00879821	0.015161	0.00196946
ENSG00000164932	CTHRC1	-0.0171072	-0.0092776	-0.0114056	-0.0138212	-0.0198926	-0.00614934	-0.0143151	0.0105553	-0.000725412	0.0043691	-0.00466717	-0.000132535	0.00639391	0.00219787	-0.0058613	0.0168546	0.0488071
ENSG00000158828	PINK1	0.00999897	-0.000941636	-0.00850544	-0.00848707	0.0054214	-0.00171351	-0.00151791	0.0105462	0.000707627	0.00108878	-0.000768327	0.000448543	0.00453216	0.00145934	-0.00187075	0.00823656	0.00609062
ENSG00000115415	STAT1	-0.00904193	-0.0154007	-0.000657424	-0.0130696	-0.012051	-0.00665583	0.00146022	0.0105452	-0.00837057	0.020069	-0.00461781	0.00629687	-0.00687213	-0.0104856	-0.00963407	0.00959197	-0.00386622
ENSG00000137877	SPTBN5	0.00963624	0.0154234	0.0022883	0.0154391	0.0138789	0.00119018	0.000473986	0.0105452	0.000770842	0.00388104	0.00341746	0.000124627	0.00563515	0.00155083	0.000614636	0.00549215	0.00726497
ENSG00000108342	CSF3	0.00273706	0.00128358	-0.00424294	-0.00384742	-0.00234635	-0.00214609	-0.000911613	0.0105417	0.000945939	0.00348008	-0.00044509	0.000271886	0.00271067	0.001482	-0.000110151	0.00478936	0.0037627
ENSG00000111358	GTF2H3	-0.00553742	-0.0169004	0.0160815	-0.00709652	0.00267759	0.000312867	0.0018251	0.0105334	-0.00704258	-0.00808611	-0.00191078	-0.000151298	-0.0117598	0.00357473	0.00137125	-0.0134179	-0.00574436
ENSG00000119522	DENND1A	-0.00412552	-0.00316207	-0.00208178	-0.00842699	-0.00543262	-0.00223552	-0.00196277	0.0105326	-0.000322906	0.00154527	-0.00100694	-0.000497426	-0.0104595	-2.36026e-05	-0.00136761	0.00451252	-0.00609774
ENSG00000117143	UAP1	-0.000632519	-0.0046223	-0.00301817	-0.008269	-0.00483036	-0.00358808	-0.00125577	0.0105216	-0.0084887	-0.00259444	-0.000696384	-0.00131592	-0.0102147	0.00105147	-0.00336188	0.00407812	-0.00246921
ENSG00000197045	GMFB	-0.00448363	-0.0146895	0.0108789	-0.00919792	0.00358048	-9.58478e-05	0.00643158	0.0105197	-0.00893193	-0.00619953	-0.000590809	-0.000803494	-0.00998194	-0.0032679	0.00199105	-0.00727929	0.00148413
ENSG00000178776	C5ORF46	0.00101221	0.00326357	-0.00619324	-0.00335076	-0.0136549	-0.00160383	-0.00137459	0.0105172	-1.12433e-05	0.00462479	-0.00136468	-0.00015446	0.00380366	0.00234478	0.000222751	0.0109237	0.024373
ENSG00000074410	CA12	0.00527422	-0.00479293	-0.00311602	-0.00814506	0.0128275	0.00127952	-0.00585943	0.0105134	8.01931e-05	-0.0104622	-0.000873495	-0.011501	-0.00327884	-0.00106106	-0.000139443	-0.00176267	0.00362045
ENSG00000106571	GLI3	0.00169255	-0.00592761	0.00476457	-0.00282303	0.00933797	-0.012239	-0.00895112	0.0105124	-0.0221929	-0.00254966	0.000912147	0.00852089	0.0138913	-0.00113977	-0.00786446	-0.000236069	0.0185015
ENSG00000198732	SMOC1	0.00998411	0.0051135	0.00132334	0.00206991	0.00112082	0.0186968	-0.00306736	0.0104948	-0.00217656	-0.00174804	-0.0072354	-0.00708673	0.00469125	-0.00607147	0.0117275	-0.000263114	0.00290998
ENSG00000110888	CAPRIN2	-0.00835863	0.00312189	0.00821657	0.0200841	0.00365615	0.00356827	0.00461529	0.0104946	0.00372008	0.00018814	0.00551031	-0.00397722	0.00340934	-0.000104435	0.00527381	-0.00420332	0.00228867
ENSG00000158246	FAM46B	0.00461574	-0.000815818	-0.00682602	-0.00801921	-0.00364456	-0.00389935	0.0113369	0.0104945	-0.000331688	-4.38569e-05	0.000450925	0.00346251	0.00875696	0.00583172	-0.00298937	0.00439362	0.00318758
ENSG00000124102	PI3	-0.00518985	-0.00162674	-0.0100803	-0.00807703	-0.0096087	-0.00420007	-0.00204109	0.0104915	0.00128666	-0.00156698	-0.00171168	0.000645821	-0.00530387	0.00120124	-0.00296686	0.0109057	-0.000475567
ENSG00000168496	FEN1	-0.0189891	0.00307679	-0.00400358	-0.00517202	-0.0133539	0.00810665	0.00126173	0.0104909	0.0225305	-0.00214818	-0.0010841	-0.0105783	-0.0174702	0.00269299	0.00393949	0.00160088	-0.00829186
ENSG00000162413	KLHL21	0.00143325	-0.00859311	0.000611287	-0.00654669	-0.00303725	-0.0190408	0.0104182	0.0104877	-0.0129296	-0.00456175	0.00148638	0.0101963	0.00384589	-0.00636057	-0.0105967	-0.0023603	-0.00426447
ENSG00000068724	TTC7A	-0.00139833	-0.00668306	-0.00602978	-0.00643415	-0.0190965	-0.0148733	0.00766372	0.0104867	0.027651	0.0108993	-0.0133186	0.0191058	-0.00180765	-0.0172849	-0.0177937	0.0109251	0.00245868
ENSG00000048052	HDAC9	-0.00131895	-0.00514538	0.00446191	-0.00197414	-0.0015573	0.00887462	0.0171616	0.0104863	-0.00408094	0.0105779	0.00286483	-0.00953398	0.0132062	-0.0239132	0.00695039	0.00154173	0.00292287
ENSG00000197191	CYSRT1	0.0113515	0.0145242	-0.00542127	0.00667949	0.0080799	0.00419697	-0.00685381	0.0104784	-0.0041203	-0.00213419	0.00195778	0.00410724	-0.00546098	0.00976419	0.00107147	0.00764248	0.00373852
ENSG00000101132	PFDN4	-0.00770889	0.00737699	-0.00605705	-0.00120844	-0.0101711	-0.000489784	-0.00141739	0.0104674	0.000744328	-0.00442334	-0.000276132	-0.000900612	-0.00664994	0.00463662	0.00078399	0.00825262	0.00277657
ENSG00000188313	PLSCR1	-0.00234296	-0.0121929	-0.0017405	-0.0106543	-0.0132602	-0.0145649	-0.0085703	0.0104615	-0.00619784	0.00917217	-0.00935289	0.0162897	0.00010522	0.00755684	-0.0173283	0.0100386	-0.00213867
ENSG00000163220	S100A9	-0.00552967	-0.00742769	-0.0155493	-0.0181836	-0.0217089	-0.0099217	-0.0123642	0.0104569	-0.00391011	0.0057316	-0.00670012	0.00588841	-0.00240936	0.00280609	-0.0113865	0.0200169	0.00303583
ENSG00000222009	BTBD19	0.00254102	-0.00297227	6.21054e-05	0.00689842	-0.00598407	-0.011475	-0.01742	0.0104488	-0.00701934	0.00666867	-0.00574529	0.0146724	0.0180347	0.00476698	-0.0106746	0.0076257	0.0351052
ENSG00000104442	ARMC1	-0.00536229	-0.00320667	0.005052	-0.00412641	-0.00416445	0.000409343	0.0126083	0.0104447	0.00138978	-0.00633546	-6.25246e-05	0.000571763	-0.00719195	-0.00384058	0.00103688	-0.00695626	-0.0077828
ENSG00000281152	IL12RB2	0.00721918	0.00222412	-0.000840142	-0.0013954	-0.00261626	-0.000519528	0.00300459	0.0104405	0.000880816	0.00208414	-2.24885e-05	0.000290883	-0.0036251	0.00204278	0.000341018	0.0031877	0.000495675
ENSG00000217555	CKLF	-0.00780738	0.00184396	-0.0112017	-0.00774206	-0.0078896	-0.00173791	-0.00782829	0.0104271	0.00290706	0.00775844	-0.00404069	-0.000473646	-0.00453749	-0.00610761	-0.00208357	0.0157856	0.00907488
ENSG00000050730	TNIP3	0.0056163	0.00195237	-0.0032959	-0.00223049	-0.00210999	-0.000844202	-0.000688651	0.0104263	0.000799856	0.00724567	-0.000542178	-0.000946854	0.000268838	0.00149426	-0.000339536	0.00403876	0.0032396
ENSG00000140995	DEF8	-0.00651959	0.000756165	-0.00635564	-0.00513953	-0.0120942	-0.000940697	-0.000917014	0.0104207	-0.000789359	0.00138405	-0.00183471	-0.000580669	-0.00223417	0.00208984	-0.000387199	0.00614668	0.00314133
ENSG00000169826	CSGALNACT2	-0.011346	-0.019757	0.00408818	-0.00748174	-0.0119151	0.00557395	0.00245208	0.010417	0.00721129	0.00984589	-0.01303	-0.000327499	0.0116662	-0.0193668	-0.00129147	0.00203444	0.0225144
ENSG00000254221	PCDHGB1	0.00732178	0.00306679	0.00516692	0.00203571	0.00570511	0.00367436	0.000142612	0.0104151	0.000936367	0.000422666	0.00374872	0.00313966	-0.0031265	0.00211605	0.00197008	0.000560025	0.00370092
ENSG00000273802	HIST1H2BG	0.00771339	0.00778174	0.00288863	0.00466467	0.00555591	0.00254854	0.01362	0.0104139	0.00213338	0.000610443	0.00162406	0.00118603	-0.00618258	-0.00799796	0.0016046	0.00262067	0.00170826
ENSG00000151062	CACNA2D4	0.00173594	0.00156429	-0.00869805	-0.00247506	-0.00219076	-0.010423	-0.0114612	0.0104132	0.0132334	0.020958	-0.00968815	0.0179429	0.00710863	-0.00112363	-0.0149698	0.0222453	0.018377
ENSG00000238227	C9ORF69	-0.00903591	-0.000476603	-0.00687778	-0.00636266	-0.0077394	-0.00181701	-0.00149709	0.0104104	0.000635609	-0.00199198	-0.00304588	-0.00102343	-0.00751472	0.0016361	-0.0022301	0.00974669	0.00179464
ENSG00000143942	CHAC2	7.59221e-05	-0.000516121	-0.00193296	-0.00732367	-0.0130251	0.00249709	-0.00846676	0.0104064	0.0151797	-0.000496892	-0.00878846	0.00948801	-0.0128209	0.0169646	-0.00184414	0.00210432	-0.0067238
ENSG00000137168	PPIL1	-0.00620065	-0.0001287	-0.000383753	-0.00795604	-0.00612952	0.000355236	0.000473473	0.010395	0.000709834	-0.00591927	-0.00270687	0.000952582	-0.0116836	0.00397288	0.00124541	0.00163778	-0.00652671
ENSG00000058866	DGKG	0.0077821	0.000871492	0.00542301	-0.00277013	0.00175556	0.0116455	0.000824331	0.010385	0.000774312	-0.000109716	0.00780617	-0.0145038	0.00322931	0.00195174	0.00995236	-0.00385648	0.00128666
ENSG00000270136	MINOS1-NBL1	0.00341352	-0.000777204	-0.0108866	-0.014202	-0.00297479	-0.0147913	-0.00124074	0.010377	0.00363895	0.000325203	-0.00714857	0.0140693	-0.00877332	0.011767	-0.0159601	0.0093619	0.000832383
ENSG00000169469	SPRR1B	0.000941344	-0.00180889	-0.00774039	-0.00789435	-0.0064308	-0.00126616	-0.00165746	0.0103752	0.00033925	-0.00500947	-0.00145821	-0.000652878	-0.0051641	0.00113862	-0.00101434	0.00354426	0.000359641
ENSG00000177675	CD163L1	0.00298919	0.00775125	-0.00842053	-0.00186464	-0.00953004	0.00121687	-0.00194011	0.0103698	0.00867286	0.0130853	-0.000534039	0.00488569	0.00442244	-0.00141884	-0.00289251	0.0175502	0.00685382
ENSG00000116120	FARSB	-0.00990864	0.00329817	-0.00286831	-0.00292358	-0.00606072	-0.000915441	0.0079626	0.0103692	0.00109585	-0.00871908	0.00025898	-0.000192542	-0.0130868	0.00282828	8.06043e-05	0.0007773	-0.00621506
ENSG00000165685	TMEM52B	0.00815203	0.00316055	-0.00109271	-0.0026978	-0.000133583	-0.0108869	-0.000214541	0.0103675	0.00104689	0.00363794	-0.00599133	0.0290088	0.00106693	0.00291961	-0.0143852	0.00815103	0.0040835
ENSG00000116514	RNF19B	-0.00519314	-0.0187077	-0.002457	-0.0203597	-0.0113623	-0.019534	-5.70074e-05	0.0103662	-0.0123859	0.00740634	-0.00257721	0.0102404	-0.00433325	0.00796422	-0.0124768	0.00678913	0.00343147
ENSG00000068366	ACSL4	-0.00803131	-0.015025	-0.00174692	-0.0140572	-0.0180476	0.00429732	0.00803395	0.0103649	-0.003751	0.00691622	0.0042843	-0.0107735	0.00820992	-0.00723249	0.00605737	0.00503727	0.0141094
ENSG00000134901	KDELC1	-0.0140313	-0.00220289	-0.00238031	-0.00336309	-0.0176724	0.00807757	-0.0122493	0.0103646	-0.00158126	-0.000691727	-0.0103668	-0.00573823	0.00920329	0.00957916	-0.00273242	0.00642241	0.0323742
ENSG00000204262	COL5A2	-0.0147043	-0.0155342	-0.00891215	-0.0156172	-0.0156096	-0.0108695	-0.0184367	0.0103634	-0.00981888	0.00106532	-0.00187341	-0.000724973	0.0142935	-0.000183011	-0.00947238	0.0132223	0.0538073
ENSG00000005893	LAMP2	0.00694937	-0.00806768	-0.000787189	-0.0103179	-0.00294612	-0.00131842	-0.00455414	0.0103598	-0.00716843	-9.93789e-05	-0.00113626	-9.47615e-05	-0.00565184	0.00130407	-0.0025766	0.00314766	0.00408138
ENSG00000125531	C20ORF195	0.00956629	0.0102277	0.0010267	0.00674189	0.0103759	0.000716726	-0.000346349	0.0103589	0.00133962	0.00200772	0.00325288	-0.000181305	0.000402722	0.00929821	0.00122967	0.00321678	0.00531127
ENSG00000117151	CTBS	0.0161855	-0.0119008	0.00409881	-0.0149522	0.0082006	-0.0206288	-0.00219502	0.0103576	-0.00623645	0.00615403	-0.00711004	0.0197877	-0.000906464	-0.0129868	-0.0175205	0.00559024	0.00433385
ENSG00000186522	SEPT10	-0.00207712	-0.015561	0.0121915	-0.0066666	0.0036465	-0.00488597	0.00332234	0.0103543	-0.0150272	-0.0101158	-0.0086305	0.00625422	0.00766513	-0.0115227	-0.00774079	-0.00761723	0.000565783
ENSG00000128203	ASPHD2	-0.00354101	-0.00569634	-0.00736108	-0.0103612	-0.00787793	-0.00896959	0.0155134	0.0103537	0.00552823	0.0121706	0.0157485	-0.00783572	-0.00480349	-0.00555574	0.00451766	0.00925635	0.0106176
ENSG00000219607	PPP1R3G	0.0116541	0.00814961	0.00383307	0.00300917	0.00435688	-0.00975655	0.000616793	0.010352	-0.00293699	-0.00140544	0.0116117	0.00767946	8.42784e-05	0.00207194	-0.00224197	0.00375205	0.0054789
ENSG00000118557	PMFBP1	0.0119109	0.0265444	-0.00380659	0.0176098	0.00280282	0.00229154	-0.00304785	0.010352	0.0100899	0.00663153	0.00164978	0.0122635	0.00312631	0.0022956	-0.00150955	0.0159098	0.00632373
ENSG00000239789	MRPS17	-0.000375726	0.00786086	0.000987705	0.00300557	0.00105034	0.01026	0.0104338	0.0103348	0.000830708	-0.00516725	0.0014358	-0.00419001	-0.0048647	-0.00108164	0.0060524	0.00245525	0.00016745
ENSG00000172081	MOB3A	-0.00980881	-0.00549385	-0.00972195	-0.00822822	-0.00672011	-0.00172259	-0.00368897	0.0103319	0.000903577	0.0119416	-0.00298331	-0.00109688	0.00464243	-0.0144611	-0.00252871	0.0112221	0.0058116
ENSG00000160072	ATAD3B	-0.0171346	0.013247	-0.00883762	0.018075	-0.0122437	-0.000414538	0.00115796	0.0103189	0.00706751	0.00029661	-0.0071571	0.00474972	-0.010901	0.0160753	-0.00421889	0.00803647	-0.00336085
ENSG00000130720	FIBCD1	0.00478161	0.00761414	-0.00165009	0.000715068	-0.000104157	0.00761454	-0.00270819	0.0103137	0.00117977	0.00115714	0.00331333	-0.00568878	-0.00184039	0.0153228	0.00531915	0.0048604	0.0074372
ENSG00000132002	DNAJB1	-0.000306671	-0.00244381	-0.00388136	-0.00770454	-0.0047273	-0.00803929	-0.000439685	0.0103077	0.000457314	-0.00379867	-0.00120181	0.00428609	-0.00744251	0.00105292	-0.00724313	0.00447308	0.00272347
ENSG00000157064	NMNAT2	0.00953993	0.00280332	0.00423063	-0.000562881	0.00680998	0.0153082	-0.00517498	0.0103019	0.000517379	0.000290487	0.0197721	-0.0182945	-0.00133433	0.0154496	0.0261894	-9.81105e-05	0.00425192
ENSG00000204052	LRRC73	0.0119579	0.0121448	-0.000134611	0.00240516	0.0131297	0.00303984	-7.47039e-05	0.0102975	-0.00123387	0.00181208	0.0263858	-0.012737	-0.00354442	0.00193401	0.0173908	0.00219459	0.00132785
ENSG00000184574	LPAR5	0.00556763	-0.00550785	-0.00713076	-0.00735135	-0.00925631	-0.0156585	-0.01162	0.0102947	-0.00687021	0.0107479	-0.0137251	0.0327088	-0.00291873	-0.0012183	-0.0173773	0.0130664	0.00303132
ENSG00000071909	MYO3B	0.00419665	0.00207317	0.00178213	6.27317e-05	0.00601002	1.26348e-06	0.000194179	0.0102906	0.00109335	0.00103738	0.000493158	-0.000305493	-0.000603918	0.00171486	0.000942115	0.00264422	0.00258439
ENSG00000040275	SPDL1	-0.0205238	-0.00589051	0.00992233	0.0050451	-0.00956888	0.0124378	0.00375561	0.0102906	0.0122677	-0.00331891	-0.0101061	-0.00411443	-0.0107452	0.0078375	0.00305354	-0.00712601	-0.00100842
ENSG00000130829	DUSP9	-0.00401872	0.00659156	0.00131375	0.00275811	-0.000633788	0.0149658	-0.00798459	0.0102893	-0.00223443	-0.00335849	0.00151889	-0.00936961	-0.000501415	0.00802581	0.00956181	0.00228623	0.00151158
ENSG00000240849	TMEM189	-0.0114987	0.00259939	-0.00786271	-0.00475644	-0.0159702	-0.00134467	-0.00044857	0.0102891	0.000675585	-0.00523626	-0.00383165	0.000639803	-0.00664012	0.00122473	-0.000264929	0.00592191	0.00353425
ENSG00000159348	CYB5R1	0.0100591	-0.0006448	-0.00675149	-0.00921776	0.016064	-0.016895	-0.00460245	0.010285	-0.00251984	-0.00273697	-0.000478131	0.0113046	-0.000733633	0.000271046	-0.0126964	0.00469277	-0.00300783
ENSG00000136108	CKAP2	-0.0154183	-0.00792853	0.0109954	-0.00183236	-0.00844527	0.0117269	0.00845955	0.0102843	0.0103009	-0.00542675	-0.00333635	-0.00813902	-0.0146249	0.000476978	0.00640051	-0.00681325	-0.00645735
ENSG00000157224	CLDN12	0.00548599	-0.00642453	0.0117466	-0.000579245	0.0124965	0.00293426	0.00125677	0.0102822	-0.018393	-0.013236	0.000778258	-0.00200181	-0.010429	0.00762074	-0.00103503	-0.007229	-0.00188473
ENSG00000174899	PQLC2L	0.0121885	0.00566433	0.00223287	-0.00125155	-0.00173329	0.000241495	0.00167651	0.0102821	-0.0027936	0.00325781	0.00249993	0.000951601	0.00117611	0.00223405	0.000630914	0.00449347	0.00779632
ENSG00000196739	COL27A1	-0.00554439	0.00202976	0.00228542	0.0143459	-0.00358612	-0.00758759	-0.00687205	0.0102798	-0.0130786	-0.00101561	-0.00179039	0.00667692	0.00666235	0.000104299	-0.00809697	0.00265261	0.00542771
ENSG00000137462	TLR2	0.0019765	-0.00987732	-0.00850208	-0.0114269	-0.0143406	-0.0157178	-0.00472621	0.0102767	-0.0113747	0.0219308	-0.0124028	0.0229212	0.00558115	-0.00555006	-0.0214372	0.0199466	0.00848012
ENSG00000281593	GS1-114I9.3	0.00682024	0.00228191	0.00152725	-0.00154717	0.00152633	-0.00204247	0.0103562	0.0102746	0.000765071	0.00432747	0.000661979	0.00543253	-4.56845e-05	-0.00192987	-0.0021462	0.00384619	0.00621624
ENSG00000170006	TMEM154	0.00844348	-0.00529031	0.00016673	-0.00632969	0.00353991	-0.00240698	-0.00527485	0.0102738	-0.00225829	0.00207195	-0.000595588	0.000508268	-0.00141123	0.0146415	-0.00240215	0.000205251	-0.000416855
ENSG00000137965	IFI44	0.000412632	0.00122069	-0.00923409	0.000100781	-0.0106332	-0.0089115	-0.00851808	0.0102694	-0.00249852	0.0141541	-0.00822625	0.0164574	0.00322819	-0.00222662	-0.0134986	0.0187351	0.003596
ENSG00000173432	SAA1	0.00489435	-0.00122729	-0.0123483	-0.00852743	-0.0134164	-0.0059455	-0.00254291	0.0102654	-0.00113274	0.00845136	-0.00218464	0.00235048	0.00160844	0.00177748	-0.00448306	0.0126196	0.000533838
ENSG00000147955	SIGMAR1	-0.00160717	0.00212876	-0.00563656	-0.00256905	-0.00461971	-2.15613e-05	-0.00217507	0.0102578	0.000549466	-0.00639875	-0.000481037	-0.000660979	-0.00899656	0.00233606	-5.83918e-05	0.00104419	-0.00661281
ENSG00000175984	DENND2C	0.00532315	0.00223373	0.00198947	0.000429282	0.000366493	7.94421e-06	0.00879917	0.0102563	-0.00192621	-0.00534689	0.00162626	0.000712092	0.00179572	-0.0070346	6.23679e-06	0.000701705	0.000349271
ENSG00000171017	LRRC8E	0.000647588	-0.00204515	-0.00203415	-0.00549281	0.00733925	-0.000673323	0.00830427	0.0102513	7.55112e-05	-0.0125468	-0.00102748	-0.000599135	-0.0122873	-0.00566362	-0.00217296	3.72864e-05	0.00263589
ENSG00000230453	ANKRD18B	0.00454279	0.00688046	-0.00192686	0.00318207	-0.000727566	-0.000230664	0.00239421	0.0102473	0.000937345	-0.00211504	-0.000235442	-0.000160359	-0.0045081	0.00179701	-0.000144051	0.00306897	7.14364e-05
ENSG00000148082	SHC3	-0.000170841	0.0025376	-0.000272101	-0.00209715	0.000136022	0.0128381	0.000846249	0.0102467	0.000721254	0.000313812	0.0183288	-0.0264461	-0.00162948	0.00632949	0.0215114	0.00148401	0.0022212
ENSG00000198742	SMURF1	-0.00664329	-0.0162646	0.0069498	-0.00407146	-0.00390999	-0.00152157	-0.00310148	0.0102428	-0.0118478	-0.00840143	-0.00302147	-0.00143727	-0.00351324	0.00339679	-0.00330188	-0.00499186	-0.000984304
ENSG00000171603	CLSTN1	-0.0100156	-0.000844779	-0.00545102	-0.00372905	-0.00568673	-0.000968299	-0.000995533	0.010242	0.000808065	-0.00397615	-0.00152895	-0.00155666	-0.00228821	0.0012518	-0.000879117	0.00328508	0.00463113
ENSG00000166510	CCDC68	0.00830128	-4.67269e-05	0.00333864	0.000791378	0.00567291	0.000248283	-0.00141069	0.0102336	-0.000867738	3.60186e-05	0.00153034	-0.00020986	0.00115648	-0.00153424	0.00050545	0.00160172	0.00801063
ENSG00000109736	MFSD10	-0.0139926	0.00837096	-0.0123962	0.00617919	-0.00237412	-0.0105695	-0.0178741	0.0102317	0.000604717	-0.000683592	-0.00863267	0.0111826	-0.00448684	0.0137242	-0.0104633	0.0125144	0.00102945
ENSG00000085840	ORC1	-0.0129944	-0.00134531	-0.000667627	-0.00527978	-0.0162007	0.00197779	-0.00120813	0.0102279	0.020638	-0.00221822	-0.00138334	-7.03023e-05	-0.0176201	0.0246219	-0.000181735	0.00068756	-0.00757258
ENSG00000185880	TRIM69	0.0100685	-0.00106996	0.000435558	-0.00488532	-0.0049153	-0.00452441	-0.000226706	0.0102272	-0.00229599	0.0230122	0.00157543	0.0080841	0.00278562	0.00140679	-0.00347398	0.011528	0.000736131
ENSG00000198719	DLL1	-0.00111049	0.00122789	0.0030437	0.0046644	0.000294375	0.017139	-0.000533272	0.0102251	-0.00339337	0.000887559	-0.00870728	-0.00286272	0.00939669	0.00186617	0.00942381	-0.000754898	0.00645335
ENSG00000101057	MYBL2	-0.0242209	0.0019175	-0.00708896	-0.00371747	-0.0210413	0.00116865	0.0103066	0.0102227	0.0196413	0.000434777	-0.00512675	-0.00283035	-0.0189419	0.00638336	-0.00423504	0.00463581	-0.00596408
ENSG00000092929	UNC13D	-0.0118034	0.00061086	-0.0106804	0.000993756	-0.0203058	0.00248891	-0.000403674	0.0102139	0.0218573	0.0181628	-0.0123106	0.00801124	0.000414131	-0.00800682	-0.00524892	0.0156894	0.00341343
ENSG00000142684	ZNF593	0.000673417	0.0167743	-0.0224723	-0.00576125	-0.00817594	-0.013137	-0.0023978	0.0102109	0.00178027	-0.00278777	-0.00464782	0.0120633	-0.0136796	0.015547	-0.0148849	0.0183088	-0.000995122
ENSG00000057252	SOAT1	-0.00491578	-0.0153695	0.00441543	-0.0140618	-0.00899512	-0.00640343	-0.00302754	0.0102014	-0.0122387	0.00663009	-0.0131756	0.00911214	-0.004773	-0.00477117	-0.0118721	0.00566858	0.00164694
ENSG00000119986	AVPI1	0.00691086	-0.00203813	-0.0117705	-0.0132867	-0.0054413	-0.00552411	-0.0109384	0.0101982	-0.0136734	-0.00167485	0.00845228	-0.00325201	-0.00141605	0.00586671	0.00433321	0.0135511	-0.000651364
ENSG00000122691	TWIST1	-0.00505351	-0.000774019	-0.00646218	-0.00459349	-0.0124061	-0.00536344	-0.000904032	0.0101896	0.000453876	0.00446422	-0.000414889	0.00219277	0.00963668	-0.00963736	-0.00554498	0.0127615	0.0341397
ENSG00000149380	P4HA3	0.00366017	-0.000338349	-0.00731906	-0.00562127	-0.00881764	-0.000420106	-0.00171377	0.0101883	-0.0020235	0.00466	-0.00293964	5.86251e-05	0.0137292	-0.00291349	-0.00181254	0.0128714	0.0465205
ENSG00000225950	NTF4	0.00663219	0.00594608	0.00093517	0.00239693	0.00136119	0.000288459	-0.0010236	0.0101867	-0.00637304	-0.00212403	0.00246305	-3.73057e-05	0.00753715	0.00103755	0.000688254	0.0045527	0.00394518
ENSG00000006453	BAIAP2L1	-0.0056864	8.72675e-05	-0.00254023	-0.000941678	-0.00610649	-0.000709841	-0.00235814	0.0101783	-0.0134867	-0.0104984	-0.00111082	-0.000679881	-0.0112501	0.00834157	-0.00131798	0.00193219	-0.00275029
ENSG00000096696	DSP	-0.00613036	-0.0117391	0.00169866	-0.00890448	-0.00681429	-6.34689e-05	0.00232555	0.0101616	-0.0188665	-0.0126784	0.000587814	-0.00363575	-0.0123808	0.00265993	0.000665468	-0.00572525	-0.00776828
ENSG00000140945	CDH13	-0.00279729	-0.0108278	-0.000139835	-0.0103752	-0.00378214	0.00883473	-0.0170012	0.0101615	-0.00656921	-0.0044117	0.00839036	-0.0155545	0.0153252	0.0136744	0.0147008	-0.00150529	0.0173017
ENSG00000154122	ANKH	-0.00108163	-0.012963	-0.000188703	-0.014906	-0.0121351	-0.00157023	-0.0137889	0.0101608	-0.00875108	-0.000842698	-0.000214064	-0.00609947	0.00402138	0.0078284	0.00451378	0.00343092	0.0170785
ENSG00000165898	ISCA2	0.00357732	0.0064213	-0.00404353	-0.00434601	0.00580303	-0.000119745	-0.000541504	0.0101602	0.0012018	-0.0020222	-0.000182349	0.00166101	-0.00886047	0.00141271	-0.000796685	0.00571196	-0.00270958
ENSG00000189320	FAM180A	0.00655308	0.00130973	-0.00167669	-0.00313447	-0.00527447	0.000571908	-0.00104117	0.0101571	0.000904988	0.00391907	-0.00010534	0.00455924	0.0111298	0.00146986	0.000397366	0.00742414	0.0171389
ENSG00000182185	RAD51B	0.00591002	0.000156952	0.00442545	-0.00340748	0.00309452	-0.00720052	-0.00303772	0.0101557	0.0050826	-0.000973041	-0.00986649	0.0142665	-0.00015384	-0.00234952	-0.00917023	0.00329426	0.00134445
ENSG00000166166	TRMT61A	-0.00735946	0.0134361	-0.00965818	0.00599262	-0.0074251	-0.00366403	0.00109294	0.0101492	-2.70168e-05	-0.00770606	-0.00081106	0.0031224	-0.0029674	0.00452286	-0.00494588	0.00506223	-0.00418522
ENSG00000126773	PCNXL4	-0.00740592	-0.00478829	0.00928412	0.00778477	0.00839506	0.00102967	0.00479236	0.010149	-0.000234553	-0.00508378	0.000276849	-0.0013241	-0.000629264	-0.0134469	0.00127239	-0.00926208	0.00859543
ENSG00000159131	GART	-0.0116434	-0.0179025	0.0134142	-0.00789286	-0.00660718	0.00238404	0.0120555	0.0101474	-0.000559827	-0.00649747	-0.00603683	-0.00273927	-0.0139122	7.51018e-05	0.00225635	-0.0132045	-0.0123378
ENSG00000136193	SCRN1	-0.00828487	-0.0110012	0.00617894	-0.00621348	-0.00287122	-0.00030364	0.0117648	0.010143	0.000530307	-0.00651437	0.000776988	-0.00189847	-0.000892048	0.000613191	0.0010578	-0.00142787	0.00413977
ENSG00000138696	BMPR1B	0.0119879	0.00279184	0.00477201	0.00239346	0.0165151	-0.0101462	0.00291247	0.0101363	0.00911411	-0.00286406	-0.00463301	0.0141055	-0.00516486	0.001507	-0.00633099	-0.00425209	-0.00179201
ENSG00000066855	MTFR1	0.00302927	-0.00652546	0.00525561	-0.00534076	-0.00792105	0.000460318	0.0195232	0.0101354	-0.000964232	-0.00721187	-0.0114734	0.00305097	-0.0147345	-0.00636947	-0.00500802	-0.0062849	-0.00778572
ENSG00000167131	CCDC103	0.0143757	0.00559456	0.00658358	0.00256984	0.0199689	-0.00480124	-0.00616287	0.01013	-0.00626582	-0.000692317	-0.000253398	0.00806853	0.000834098	0.00579772	-0.00380564	-0.000499329	0.004045
ENSG00000142731	PLK4	-0.0184057	-0.00083886	0.0040471	0.00326876	-0.0114945	0.00591565	0.00696905	0.0101278	0.0203373	-0.0019882	-0.00471617	-0.00374928	-0.0149211	0.00321254	0.000213856	-0.00347874	-0.00566964
ENSG00000198736	MSRB1	0.010478	0.00625564	-0.0128737	-0.0071918	-0.00513218	-0.00150481	-0.010216	0.0101266	0.00203571	0.000686666	-0.00154389	0.00177732	-0.00353051	0.00686017	-0.00228954	0.00835758	2.61463e-05
ENSG00000132432	SEC61G	0.000756093	0.00211138	-0.00566795	-0.00269944	-0.00252971	-0.00547034	-0.00138811	0.0101218	0.000597894	-0.00168986	-0.00322081	0.00736734	-0.0039276	0.00139587	-0.0102954	0.00664315	0.00418352
ENSG00000136933	RABEPK	0.00170954	0.00284507	-0.0076573	-0.00776052	0.00304742	-0.000963005	-0.00225505	0.0101215	0.0024218	-0.00317671	-0.000647961	-0.000180042	-0.00896006	0.00217741	-0.00125287	0.0063157	0.00119878
ENSG00000165490	DDIAS	-0.0110003	-0.00177722	0.00458873	-0.00201565	-0.0106245	0.00481557	0.00893436	0.0101181	0.0163001	-0.00195228	-0.00233439	-0.000121123	-0.0154147	0.00163645	-0.00284055	-0.0012198	-0.00667379
ENSG00000088726	TMEM40	0.00704423	0.00363428	-0.00663572	-0.00434604	-0.0056138	-0.00144494	-0.00186426	0.0101168	-0.00268216	-0.00290477	-0.000613651	-0.000857979	-0.00267441	-0.000470827	-0.000640565	0.0050819	-0.000375553
ENSG00000158296	SLC13A3	0.0214769	0.00627319	0.00231369	-0.000138331	0.00149923	-0.0106389	-0.00287117	0.010113	-0.000529608	0.00200128	0.00694088	0.00876439	-0.00335422	0.00451079	-0.00307912	0.00254907	0.00153193
ENSG00000167767	KRT80	-0.00074238	-0.00511293	-0.00553607	-0.00790037	-0.01283	-0.00185116	-0.00163843	0.0101112	0.00021425	-0.005734	-0.00324096	0.000440329	-0.00681711	0.00142256	-0.000721669	0.00541105	0.00617491
ENSG00000196230	TUBB	-0.0195098	-0.0195396	0.0100136	-0.0122859	-0.0133218	0.00397628	0.00691964	0.0101084	0.0053001	-0.00649573	-0.00712378	-0.00579686	-0.009893	0.00312105	0.00124052	-0.0114135	-0.000996497
ENSG00000105835	NAMPT	-0.000144434	-0.020038	9.28571e-05	-0.0199766	-0.0132121	-0.00978364	-0.00264513	0.0101048	-0.0150671	-0.00108836	-0.00749563	0.00601655	-0.00578725	0.0084432	-0.0124321	0.00195369	-0.00167929
ENSG00000179148	ALOXE3	0.0059677	0.00234855	-0.0037455	-0.00135959	-0.00095045	-0.00075146	-0.000333046	0.0100939	0.000880328	-0.000718456	-0.000248764	-0.000700867	-0.00340473	0.00178264	-0.000523148	0.000805167	-0.000179811
ENSG00000173391	OLR1	0.00444916	-0.00681589	-0.00779122	-0.0117536	-0.00927868	-0.0163511	-0.00608537	0.0100939	-0.00177517	0.0164786	-0.0103846	0.0234349	0.00420727	0.00451969	-0.0167826	0.0159044	0.0147085
ENSG00000139547	RDH16	0.0174419	0.00380298	-0.00309522	-0.00246117	0.00288319	-0.000424155	-0.00053704	0.0100934	0.000559222	0.00299616	0.000997484	-0.00041794	0.000205247	0.00241551	-0.000373859	0.00173784	0.00240537
ENSG00000240764	PCDHGC5	-0.000312134	-0.00354024	-0.00309928	-0.00683966	-0.00175107	-0.00660122	-0.00144416	0.0100896	0.000531292	-0.00125222	0.0225302	-0.0102231	-0.00189837	0.00139587	0.0092083	0.00104389	0.00190085
ENSG00000122133	PAEP	0.00323767	0.00277408	-0.00378286	-0.00190011	0.00018979	-0.000886843	3.12615e-05	0.0100892	0.00131573	0.00153156	0.000456803	0.000290825	-0.000929409	0.00149948	-0.000535849	0.00574746	0.00493782
ENSG00000101190	TCFL5	-0.000577725	0.00258926	0.000926899	0.003625	-0.000612392	-0.0164232	0.00838722	0.0100855	0.0161634	-0.00714174	0.00133733	0.00946028	-0.00259107	-0.00669038	-0.00672081	-0.00237275	-0.00209649
ENSG00000196550	FAM72A	-0.00443656	0.00351266	0.00179218	0.00144121	-0.00911588	-0.00383127	-0.000489227	0.0100812	0.0128365	0.000821651	-0.00485565	0.00963535	-0.011897	0.0110878	-0.00865587	0.00651586	-0.00780926
ENSG00000188157	AGRN	-0.0184042	-0.000431418	-0.00592494	0.0028321	-0.00544822	-0.00207683	-0.0190073	0.010074	-0.0079417	-0.00597143	-0.00713003	-0.00122129	-0.00276928	0.00719072	-0.00479002	0.00780453	0.00882397
ENSG00000181191	PJA1	-0.0031948	-0.00182911	0.000391465	-0.00721711	0.000659528	0.00114224	-0.0239697	0.010074	-0.0083688	-0.00459411	0.00072266	8.31821e-05	0.00298674	0.0130383	0.00191431	0.00338105	0.00675676
ENSG00000075420	FNDC3B	-0.0115525	-0.0194299	0.00469859	-0.0151942	-0.0148437	-0.0103068	-0.00686474	0.0100674	-0.0129015	-0.000168557	-0.0109588	0.00497488	0.000409361	0.00139176	-0.0129721	0.00314351	0.0132601
ENSG00000066427	ATXN3	-0.00876763	0.00115431	0.000678618	0.00313657	-0.00469707	0.00304116	0.0106668	0.0100633	0.00264435	-0.00172674	-0.0035959	-0.00233047	0.00101332	0.00215342	4.37658e-05	0.000658354	0.000779349
ENSG00000147224	PRPS1	0.00212648	-0.00684334	0.00129334	-0.0112119	-0.00521301	-0.00100622	-0.0122907	0.0100616	0.0017301	0.00105313	-0.000876365	0.000299956	-0.00442021	0.0203827	0.00132671	-0.00355023	0.00109136
ENSG00000168143	FAM83B	0.00111409	-0.00498181	0.00281159	-0.00492455	-0.00384991	-0.000214823	0.000370114	0.0100557	-0.0096016	-0.00731827	-0.000552089	-0.000274431	-0.00965939	0.00103301	-0.000166897	-0.00256076	-0.00060367
ENSG00000178726	THBD	-0.00211561	-0.0113483	-0.00754053	-0.0131097	-0.00263539	-0.00544225	-0.015771	0.0100549	-0.0118636	0.00170085	-0.00366288	0.00169334	0.0128271	-0.00103651	-0.00764635	0.00949493	0.00796128
ENSG00000177917	ARL6IP6	-0.0146937	-0.00781663	0.0118128	0.0025849	-0.00452887	0.00744546	-0.00449186	0.0100472	-0.0018327	-0.00564938	-0.0117941	0.00247328	-0.00853808	0.00981295	-0.00123004	-0.00609765	-0.00109298
ENSG00000152147	GEMIN6	-0.00560949	0.0202821	-0.0106979	0.00458212	-0.00224782	0.00354225	0.00150081	0.0100419	0.0061878	-0.00294393	-0.00836111	0.0031976	-0.0133797	0.0121784	-0.00711785	0.0123835	-0.00192336
ENSG00000166579	NDEL1	-0.00300723	-0.00950236	-0.00124292	-0.00693491	-0.0029236	-0.00296002	-0.000750555	0.0100406	-0.000115367	-0.00337335	0.0161426	-0.00883998	-0.00219304	-0.000506	0.00469903	-0.000861198	0.00453667
ENSG00000048162	NOP16	-0.00702578	0.00948061	-0.0166712	-0.00275278	-0.0138966	-0.00171853	-0.00176271	0.010035	0.00829451	-0.00255711	-0.00302193	-0.00180347	-0.016066	0.0176073	-0.00229957	0.0122429	-0.00467025
ENSG00000178397	FAM220A	-0.00429541	-0.0042524	0.00546438	-0.00473802	-0.00103448	0.000451974	0.00442403	0.0100336	0.000744793	-0.0060067	4.26817e-05	-0.000527517	-0.00529547	-2.61205e-05	0.00172389	-0.00465176	0.00230987
ENSG00000101246	ARFRP1	-0.00267919	0.00566472	-0.0100152	0.000876559	-0.00455437	-0.00107683	-0.0182659	0.0100288	0.00109312	0.00373266	-0.00147623	-0.00119953	-0.00138226	0.00920827	-0.00173239	0.0102021	0.00476078
ENSG00000162073	PAQR4	-0.00388576	0.00156942	-0.00418165	-0.00158496	-0.00682942	0.00422555	0.00134854	0.010027	0.00250529	-0.00294055	-0.000990863	-0.00329238	-0.0104958	-0.00209736	0.00164102	0.00116337	-0.00225337
ENSG00000189171	S100A13	0.00362766	0.00766891	-0.0144636	-0.00738131	-0.000456203	-0.0189689	-0.00214938	0.0100243	-0.00586697	0.00159163	0.00858468	0.00565641	0.00232791	0.00178109	-0.00906615	0.0189204	0.00865892
ENSG00000140564	FURIN	-0.0038732	-0.00723518	-0.00360431	-0.00877406	-0.00304627	-0.00549435	-0.00283724	0.010018	-0.0131854	-0.00498158	-0.0022631	-0.00426895	-0.00525058	0.00112633	-0.00243533	0.00432066	0.0046644
ENSG00000185467	KPNA7	0.00554945	0.00395898	-0.000796644	-3.11755e-05	-0.000557648	-0.00049703	-0.00020171	0.010018	0.00090245	-0.00144073	-0.0010554	-0.000619805	-0.00265813	0.00141623	-0.000125493	0.00182274	0.00130213
ENSG00000198088	NUP62CL	0.00881562	0.00458007	0.00952626	0.00670795	0.013154	0.00137751	-0.00113692	0.0100176	-0.00646054	-0.005346	0.000924796	0.000383855	-0.0092971	0.00519171	0.000527339	-0.00220052	-0.00412642
ENSG00000138303	ASCC1	-0.00222016	-0.0089055	0.0074573	-0.0095711	-0.00275675	-0.000815653	0.00227631	0.00999406	0.000839079	-0.00488199	-0.00234994	0.000506006	-0.00376138	0.00442371	5.56948e-05	-0.00554744	-0.00178483
ENSG00000197632	SERPINB2	0.0027439	-0.000556176	-0.00480074	-0.00428123	-0.00317094	-0.00100198	-0.000931906	0.00999181	0.000617668	-0.0016806	-0.000656177	-0.000606194	-0.00303945	0.00130746	-0.000217858	0.00379261	0.000328704
ENSG00000063438	AHRR	0.00939786	0.00796895	0.00484355	0.00690212	0.00435702	-0.000360905	0.000956435	0.00999116	0.00164983	0.00476657	0.00429044	2.83566e-05	0.00438377	0.00137689	0.00349705	0.00393527	0.00803772
ENSG00000183150	GPR19	0.00422613	0.0107821	0.00352546	0.00663141	-0.00103037	0.0202311	-0.0071229	0.00998779	0.0186064	0.00134825	-0.00202519	-0.0117897	-0.00304138	0.0307975	0.0135487	0.000643874	-0.000187684
ENSG00000050130	JKAMP	1.00426e-06	-0.00888749	0.00426108	-0.0056226	0.0130012	-0.000551716	-6.28967e-05	0.0099844	-0.00155042	-0.00514334	-0.000285609	0.00011065	-0.00394987	0.000419052	0.000890703	-0.00321549	0.00128894
ENSG00000092969	TGFB2	-0.00421274	-0.00851103	0.00159054	-0.0059875	-0.00840406	-0.01806	-0.00650931	0.00998331	-0.0018163	0.00133345	0.000311358	0.010809	0.0148901	-0.00299781	-0.0120401	0.0050614	0.0178055
ENSG00000197696	NMB	-0.00536945	0.00813773	-0.00971775	-0.00126323	-0.0109081	-0.00707433	-0.0107135	0.00998291	0.00401841	-0.00618315	-0.015188	0.0147847	-0.00245049	0.0158111	-0.0109969	0.00936596	0.006443
ENSG00000184661	CDCA2	-0.00758235	0.000654102	-4.31782e-05	-0.00352826	-0.014415	0.0012792	0.0129578	0.00998166	0.0255201	-0.00276698	-0.00114271	-0.000907672	-0.0154054	0.00308847	0.000709919	0.000459792	-0.00705613
ENSG00000072864	NDE1	-0.0116682	-0.0181781	0.00929118	-0.00925439	-0.00336999	-0.00772054	0.0021993	0.00998132	-0.00439366	-0.00499075	-0.00986852	0.0053757	-0.00381603	0.000258662	-0.0090195	-0.00831974	-0.00404481
ENSG00000170312	CDK1	-0.0198699	0.00129498	-0.00201656	-0.00125247	-0.0147709	0.00584325	-0.00886471	0.00997782	0.0223318	-0.00325947	-0.00757467	-0.00260629	-0.0184979	0.0142236	-0.00270514	0.00158774	-0.00857355
ENSG00000213190	MLLT11	-0.00781011	0.00159705	0.00361232	0.00256033	-0.00356629	0.012318	-0.00672414	0.00997619	0.0249811	-0.00324866	0.00998206	-0.0149358	0.00273188	0.00913595	0.0183667	-0.0022963	0.011874
ENSG00000058335	RASGRF1	0.0154491	0.00527715	5.13016e-05	0.000939336	0.00159494	-0.00474197	0.0033506	0.00997502	0.00211376	0.0059323	0.0156252	-0.00298836	0.00406126	0.00115254	0.0103319	0.00382681	0.00329853
ENSG00000065911	MTHFD2	-0.014463	-0.00814512	-0.0047277	-0.0105547	-0.017323	0.00783222	0.0041034	0.00996928	0.00637112	0.000925847	-0.0147958	0.000395939	-0.0132407	0.00654992	-0.000601692	0.000859312	-0.0071829
ENSG00000166741	NNMT	-0.00259358	-0.00432735	-0.0222506	-0.0176281	-0.0215325	-0.0176153	-0.0146108	0.00996727	-0.00720404	0.0105448	-0.00367521	0.00968274	0.0104694	0.00198325	-0.0159486	0.0259603	0.0282436
ENSG00000183098	GPC6	0.00583452	-0.00802167	0.00245341	-0.0080479	-0.0064243	0.00191672	-0.0119989	0.00996613	-0.0111643	0.00391802	-0.00298702	-0.00409801	0.0144342	0.000277262	-0.000964626	0.00433915	0.0311399
ENSG00000102178	UBL4A	-0.00364161	-0.000888265	-0.00432127	-0.00848107	-0.00294926	-0.0089145	-0.00194828	0.00995839	0.00102438	-0.00335847	0.00862636	-0.003568	-0.00844581	0.0013121	-0.00118594	0.00399176	0.00145286
ENSG00000179041	RRS1	-0.0128634	0.00118137	-0.00635266	-0.00338481	-0.00963022	0.00249154	0.00413468	0.00995326	0.00077512	-0.00828593	-0.00421655	-0.00653126	-0.0155503	0.0111121	-0.000279081	-0.000450876	-0.00773875
ENSG00000136986	DERL1	-0.000305112	-0.00634775	-0.00264452	-0.0114558	-0.00621276	-0.00216552	0.00913748	0.00994378	-0.000354719	0.00144677	-0.0025501	-0.000818399	-0.0103981	-0.00286875	-0.000363726	0.00271591	-0.00155858
ENSG00000137691	C11ORF70	0.0152364	0.00926089	0.00281021	0.0042631	0.0120316	-0.0029782	-0.000483847	0.00994343	-0.00253779	0.00260399	-0.00127237	0.0137968	0.00757806	0.00073115	-0.00340727	0.00562302	0.00757021
ENSG00000185963	BICD2	-0.0174975	-0.0117787	0.000452788	-0.00596012	-0.0146221	-0.000648661	0.00891124	0.00993722	0.000425389	-0.00353598	-0.00266037	-0.00514978	0.00581026	-0.0167968	-0.000534925	-0.000977002	0.00727514
ENSG00000006432	MAP3K9	-0.00213358	-0.00394901	0.00625627	0.00141466	0.00547	-0.000103688	0.0165871	0.00993651	0.00104642	-0.00862524	0.0299247	-0.0118355	-0.0112972	-0.00591208	0.0189324	-0.00513445	-0.00508326
ENSG00000081870	HSPB11	0.000550258	0.0110248	-0.00719944	0.000811214	0.00134874	-0.0163811	-0.00851838	0.00993445	0.00241848	0.00299361	-0.00234458	0.0164046	-0.00290876	0.00393276	-0.011511	0.0106462	-0.00287123
ENSG00000145736	GTF2H2	0.0108717	0.00919322	0.0062826	0.00883898	0.00928701	0.00492357	-0.00189253	0.00993285	0.0026532	0.00327754	0.000846525	0.00364284	0.0014478	0.00750612	0.000759872	0.000905471	0.00613401
ENSG00000212719	C17ORF51	-0.0022611	-0.00447176	0.00631426	-0.00370342	-0.00595081	0.00958119	0.0173939	0.00993133	-0.00454499	0.00132337	0.0148055	-0.0168234	0.00923092	-0.00603862	0.0181585	-0.00254913	0.0131462
ENSG00000065328	MCM10	-0.0121888	-0.00266517	0.00288158	-0.00326735	-0.0162049	0.00495433	0.00237106	0.0099278	0.0151136	-0.00512951	-0.00198966	-0.0025786	-0.0171132	0.0138639	0.00217734	-0.00238602	-0.00923402
ENSG00000051180	RAD51	-0.0182747	-0.00166365	-0.0026478	-0.0078035	-0.0174202	0.00156878	0.015028	0.00992712	0.0225804	-0.00184517	-0.00591425	0.000745592	-0.0196612	0.00169626	-0.00417991	0.00307386	-0.00812137
ENSG00000241852	C8ORF58	-0.00950356	0.00478541	-0.0109947	0.00282042	-0.00651924	-0.000164434	-0.0139119	0.00992357	-0.0020964	-0.000545927	-0.00968298	0.0030535	0.0112613	0.0106405	-0.00893844	0.011935	0.0204761
ENSG00000186432	KPNA4	-0.00830225	-0.0134426	0.00858497	-0.0104945	-0.00780199	-0.000417555	0.00508601	0.00992221	0.000364087	-0.00683336	-0.0034096	0.000632022	-0.00578741	0.00123808	-0.00174138	-0.00625393	-0.00205386
ENSG00000108854	SMURF2	-0.0160975	-0.0129824	0.0112685	0.000706479	-0.00624158	0.0118813	-0.000533104	0.00992215	-0.00455406	0.00102745	-0.00818426	-0.00969227	-0.00221782	0.000205093	0.00374771	-0.00231345	0.00424185
ENSG00000143226	FCGR2A	-0.00543662	-0.0156711	-0.014206	-0.0205226	-0.0168703	-0.019001	-0.00885787	0.00992203	-0.00602401	0.0228419	-0.0163636	0.0204072	0.0058187	-0.00154664	-0.0252034	0.0230506	0.0157888
ENSG00000180044	C3ORF80	0.00594504	0.000122038	-0.00237903	-0.00527217	-0.00305692	-0.0054445	-0.00237231	0.00992165	0.000848875	0.00853336	0.0275652	-0.00291821	0.0131954	0.0017433	0.010295	0.0113616	0.0414659
ENSG00000213551	DNAJC9	-0.0226669	0.000437348	0.0020445	0.00332559	-0.0119242	0.0139962	0.013211	0.00992023	0.0196479	-0.00237548	-0.00422666	-0.00760746	-0.015736	-0.00728313	0.00924256	-0.00188189	-0.00779454
ENSG00000124466	LYPD3	0.00103765	-0.00212214	-0.00653809	-0.00814609	-0.000425028	-0.000718513	-0.00167644	0.00991687	0.00229565	-0.00560568	-2.89542e-06	-0.000816614	-0.00741857	0.00471369	-0.00106388	0.00658316	0.000855015
ENSG00000165915	SLC39A13	-0.00650883	-0.001323	-0.00601865	-0.00129724	-0.00296007	-0.0010325	-0.0132574	0.00991616	0.000528544	0.00245982	-0.0014114	-0.000843347	0.00567558	-0.00550005	-0.0017528	0.00640533	0.0139948
ENSG00000034239	EFCAB1	0.0153603	0.00843974	0.00212096	0.004469	0.0054471	-0.00180391	0.000845295	0.00991547	-0.00467179	0.00317201	0.00504098	0.00822173	0.00691465	0.00179134	-0.000840792	0.00253066	0.00513028
ENSG00000167513	CDT1	-0.0176661	0.00167712	-0.00220612	-0.00344624	-0.0150691	0.00740444	0.0043445	0.00991301	0.017627	-0.00454944	-0.00544373	-0.00631818	-0.0178877	0.0111716	0.000595455	-0.00234727	-0.00943625
ENSG00000198901	PRC1	-0.0231748	0.00366832	-0.00248219	0.00253508	-0.013846	0.00423053	0.00216231	0.00990599	0.0211306	-0.00533119	-0.00323312	-0.00445333	-0.0182463	0.00215232	-0.00111847	0.00201236	-0.00623244
ENSG00000113460	BRIX1	-0.010782	0.00193891	-3.03572e-05	-0.00122649	-0.00775739	-0.000432299	0.00268002	0.00990284	0.000727873	-0.00755214	-0.000798077	-0.000512568	-0.0132034	0.00734114	0.000263675	0.00123133	-0.00591135
ENSG00000120889	TNFRSF10B	-0.00694213	-0.0105129	-0.00432516	-0.00557207	-0.0051368	0.0039629	-0.0206445	0.00989932	-0.01728	-0.00129258	-0.00880826	-0.00804015	-0.00388371	0.0157714	-0.00559947	0.00320784	0.00396439
ENSG00000151718	WWC2	-0.000216169	-0.0156747	0.0104172	-0.00454661	-0.000217249	0.00312602	-0.000561974	0.00989826	-0.00899988	-0.00465917	-0.00227601	-0.00575649	0.0069466	0.00379413	0.000889323	-0.00650859	0.0124086
ENSG00000149548	CCDC15	0.0023402	0.00803107	0.00801642	0.0107654	0.0088008	0.00627636	0.00319224	0.00989451	0.0131112	-0.00107467	-0.00149851	0.00411964	-0.00223694	-0.00180191	-0.00236776	-0.00350158	-0.00122047
ENSG00000113212	PCDHB7	0.00656486	0.00645718	0.00499686	0.00307008	0.00504661	0.00140839	0.00223027	0.00989113	0.00107701	0.00465122	0.00340308	0.0026006	0.00622868	0.00287547	0.000118609	0.00322319	0.0115894
ENSG00000167962	ZNF598	-0.00853011	-0.00174464	-0.00321434	0.000744409	-0.00921009	0.000427759	0.000468005	0.00988759	0.00110696	-0.00401119	-0.00262134	-0.00336774	-0.0102292	0.00166738	-5.23905e-05	-0.00012635	-0.00286207
ENSG00000186847	KRT14	0.00152615	-0.00200224	-0.00638102	-0.00619388	-0.0105091	-0.00162571	-0.000610831	0.00988589	-0.00103373	-0.00297735	-0.00133315	-0.000673619	0.00340831	0.00132346	-0.00061948	0.00446616	0.00406682
ENSG00000163661	PTX3	0.00256752	0.00180156	-0.0016978	-0.00313085	-0.00645274	-0.00751815	-0.000897698	0.00988408	-0.00494125	0.00867017	0.00116163	0.00367172	0.000698599	-0.0031003	-0.00641855	0.00897341	0.00347648
ENSG00000181924	COA4	0.000499402	0.0023372	-0.00555623	-0.00226609	-0.00212785	-0.000777446	-0.000800758	0.00988004	0.000897599	-0.00172362	-0.00117515	-0.000596755	-0.0047857	0.00139587	-0.00101257	0.00465517	-0.00141297
ENSG00000113430	IRX4	-0.00138931	0.00202018	-0.00103762	-0.000529917	-0.00245243	-0.000993321	0.0140917	0.00987948	-0.00816389	-0.00233889	0.00127936	-0.000304626	-0.00421934	-0.00464152	-0.000924531	0.00184792	0.00184795
ENSG00000094804	CDC6	-0.0143889	-0.00565441	0.00404535	-0.00654432	-0.00995308	0.00156932	-0.000788002	0.00987564	0.015145	-0.00631174	-0.00216375	-0.00104686	-0.0187485	0.0180457	-0.0019668	-0.00486052	-0.00837438
ENSG00000149054	ZNF215	0.00623238	0.00335303	0.00489849	0.00293981	0.00130804	0.000262673	0.0072094	0.00987035	0.00127513	0.00329953	0.00112756	-7.40258e-06	-0.00392566	0.00713615	0.00147634	0.000559475	0.00223459
ENSG00000172167	MTBP	-0.0155583	6.97467e-05	0.0103851	0.0105491	-0.0102514	0.00643938	0.00835989	0.00987001	0.00536504	-0.00398173	-0.0042338	0.000449967	-0.0120001	0.00126557	-0.0011059	-0.00575129	-0.00828798
ENSG00000128710	HOXD10	0.0031438	0.00304058	0.000318641	0.00180595	0.000669151	-7.45916e-05	0.000426345	0.00986884	-0.000327991	-0.000824277	0.00124278	0.000471881	0.0102062	0.000318985	0.000139373	0.00336208	0.0067958
ENSG00000111196	MAGOHB	-0.00868894	0.00940129	-0.00917397	-0.00256653	-0.01037	0.00729512	-0.00470265	0.00986419	0.0190491	-0.00276641	-0.00543503	-0.00387188	-0.0134167	0.0237587	-0.00160019	0.00815884	-0.0016439
ENSG00000198108	CHSY3	-0.000109884	-0.00481085	0.000146538	-0.00763906	-0.00490598	-0.00772723	-0.000240221	0.00985919	0.00104743	0.00670198	0.010773	-0.00176972	0.0171092	0.00147942	0.000698113	0.0063628	0.0380685
ENSG00000281007	AL158147.2	0.00367775	-0.000341767	0.00178722	-0.00398825	-0.00134567	0.00564076	0.00136994	0.009855	-0.00234331	0.0017831	-2.2538e-05	-0.000361882	-0.00559726	0.00957242	0.0017466	0.00143073	-0.000658263
ENSG00000186174	BCL9L	-0.0124507	-0.0251757	0.00989011	-0.0111256	-0.0036825	0.00825077	-0.010385	0.00985184	-0.0110934	-0.00553327	-0.00765601	-0.0101783	0.000510008	-0.000129621	0.00274728	-0.0123799	9.77784e-05
ENSG00000197279	ZNF165	-0.00194149	0.00830944	-0.00160215	0.00491222	0.00243497	-0.00028267	-0.000354128	0.00984252	-0.0034151	-0.00731119	0.000800843	0.000160525	-0.0141452	0.0159281	0.00101453	0.00164571	-0.0105213
ENSG00000162676	GFI1	0.00140166	0.0022655	-0.00301261	0.000582891	-0.00410397	-6.89025e-05	0.00406388	0.00983344	0.028588	0.0310338	0.000346769	-0.000398447	0.00186115	-0.00472288	-0.000541392	0.00891363	0.00121058
ENSG00000169972	PUSL1	-0.00772279	0.0107299	-0.0186906	-0.00580501	-0.0110938	-0.0154252	-0.00987083	0.00983343	0.0105034	-0.00294177	-0.0068171	0.0116797	-0.0141992	0.0205397	-0.0126901	0.0150808	0.00122019
ENSG00000169490	TM2D2	-0.00168824	-0.00455386	-0.00229807	-0.0110758	0.00106458	-0.000983989	-0.000759134	0.00982346	0.000520714	-0.00246133	-0.0021373	-4.43278e-05	-0.00371317	0.000996488	-0.00103391	0.00434725	0.00566097
ENSG00000142156	COL6A1	-0.0159891	-0.00727493	-0.0155186	-0.00952429	-0.0172926	-0.00604726	-0.0225199	0.0098204	-0.00694399	0.00501661	-0.0107553	-0.00140856	0.0197973	0.00727453	-0.0103589	0.0153801	0.0438786
ENSG00000140379	BCL2A1	-0.00426094	-0.00502435	-0.0152134	-0.0147786	-0.0215802	-0.0099404	-0.000982072	0.00981403	0.00363911	0.0304576	-0.00572386	0.0138508	0.00271664	-0.00155668	-0.0113934	0.0262634	0.00673506
ENSG00000151914	DST	-0.0038276	-0.00741597	-0.00126433	-0.00294603	-0.00608455	0.000119977	3.59072e-05	0.00981326	-0.0108557	-0.00364312	-0.000852841	0.000743677	0.0180685	-0.0019251	-0.000453913	-0.00195685	0.00808587
ENSG00000134070	IRAK2	-0.000745285	-0.00864451	-0.0025412	-0.0077865	-0.00523315	-0.0167667	-0.000257447	0.00981299	-0.00597724	0.00779068	0.00226518	0.00718867	0.00151096	-0.00790156	-0.0100803	0.0054288	0.00444076
ENSG00000157827	FMNL2	-0.0159537	-0.008041	0.00260183	0.00273714	-0.0181187	0.000500098	0.00427465	0.00979892	-0.0106147	0.00286926	-0.00114037	-0.000764127	0.000749559	-0.0070444	0.000832752	0.00150741	0.00197081
ENSG00000100583	SAMD15	0.0172126	0.00705009	0.00864287	0.00696717	0.0214397	-0.00700193	-0.000347615	0.00979758	-0.00348711	0.000965115	0.00623549	0.016047	0.00351128	0.00189684	-0.00278193	-0.00110541	0.00787862
ENSG00000144935	TRPC1	-0.000345156	0.00139633	0.0116841	0.0115154	0.00224992	0.0239595	0.00371938	0.00979508	-0.0121207	-0.000821249	0.00706322	-0.0153999	0.0204067	-0.00519506	0.0177035	-0.00654818	0.0178914
ENSG00000100714	MTHFD1	0.00501121	0.00671846	-0.007335	-0.000213751	-0.0028603	-0.000242091	0.00240723	0.00979472	0.00436459	-0.0014921	-0.0012508	-0.0012551	-0.0089054	0.00985446	-0.000633788	0.000798725	-0.00404948
ENSG00000145354	CISD2	0.00369937	-0.00155578	-0.00171262	-0.0096383	0.00130727	-0.000726809	-0.000996232	0.00979021	0.000817416	-0.00175733	-0.00143497	0.00070223	-0.0134632	0.00144148	-9.97537e-05	0.00240414	-0.0051877
ENSG00000213699	SLC35F6	-0.0012978	-0.00411202	-0.00795369	-0.0129831	-0.00404123	-0.00263344	-0.00496024	0.00978964	0.00622542	-0.00112589	-0.00320992	0.000739846	-0.00989025	0.0136814	-0.0010946	0.00963976	0.0037141
ENSG00000115946	PNO1	-0.00924102	-0.00572275	0.00472707	-0.00859251	-0.00643833	-0.000169365	0.0078788	0.00978276	-0.000984294	-0.00786981	-0.00351894	0.000301023	-0.0136922	0.0128107	-0.00200782	-0.000802481	-0.00564975
ENSG00000273294	C1QTNF3-AMACR	0.0115242	0.007063	0.00733609	0.00858772	0.0104272	0.00658438	0.000925109	0.00976682	0.000892398	0.00231566	0.00215195	0.00438125	0.00152732	0.00172474	0.00346817	0.000429074	0.010116
ENSG00000147394	ZNF185	0.00392371	-0.00377965	0.00032693	-0.00396914	0.00113382	-9.58318e-05	-0.00245922	0.0097653	-0.0136605	-0.00464233	-0.000221083	0.00430745	0.00276285	-0.00351708	-0.00322602	0.00252565	4.04008e-05
ENSG00000197614	MFAP5	0.00337299	-0.00290302	-0.00787174	-0.00792868	-0.0124697	-0.00224419	-0.00873532	0.00976407	-0.0006654	0.00431913	-0.00238356	0.00149287	0.0103286	0.00054869	-0.00248056	0.0115586	0.0287846
ENSG00000272674	PCDHB16	0.00669637	0.00571414	0.00692574	0.0045082	0.00385891	0.00375057	0.00132428	0.00976117	0.000767168	0.00131414	-0.000936903	0.000985157	0.00387016	0.00235228	-0.000371818	0.000865687	0.0120012
ENSG00000120162	MOB3B	0.00432918	-0.00638404	0.00250876	-0.00497844	-0.0110659	0.00623645	-0.0175798	0.00975884	-0.0119922	0.00396941	-0.0094462	0.00238493	0.0070165	0.0158085	0.00124553	0.000578894	0.00511719
ENSG00000261150	EPPK1	0.000197411	0.00036455	0.000697625	0.00226267	-0.00619559	0.000157124	-0.000880081	0.00975594	0.000312682	-0.00548507	-6.11119e-05	-4.08216e-05	-0.00497067	0.0135587	0.00105328	0.00027807	0.00386009
ENSG00000124635	HIST1H2BJ	0.00333215	0.00756824	-0.00100381	-0.00160408	-0.00446478	-0.000575916	0.00951584	0.00975141	0.0106989	0.00370222	-0.00187214	0.00886748	-0.00943207	-0.00229894	-0.00440934	0.00776857	-0.000383602
ENSG00000123609	NMI	-0.00288868	-0.00527414	-0.00904494	-0.00970465	-0.017307	-0.0153082	-0.0143413	0.00974765	0.0030131	0.0146021	-0.0116697	0.0207309	-0.00105388	0.0148603	-0.0202375	0.015852	0.00248255
ENSG00000053372	MRTO4	-0.0110161	0.00545418	-0.00806115	-0.00260891	-0.00968378	-0.00988728	-8.14836e-05	0.00974626	0.00107942	-0.00374702	-0.002142	0.00896707	-0.0116227	0.00262434	-0.00721825	0.00794429	-0.00150825
ENSG00000278558	TMEM191B	0.00822145	0.0125206	-0.00136254	0.00436381	0.00264222	0.00059041	0.00534663	0.00974518	0.00119495	0.00338857	0.00250298	4.88237e-05	0.00155999	0.00497749	0.00116919	0.00433967	0.004495
ENSG00000184156	KCNQ3	0.00657347	-0.000434231	0.000738631	-0.00141723	0.00262371	-0.0031216	-0.0011746	0.00974274	0.000826434	0.00196088	0.0283354	-0.00906065	6.36401e-05	0.001666	0.018317	0.00475347	0.00850574
ENSG00000255221	CARD17	0.00227921	0.00127832	-0.00349168	-0.00254658	-0.00244668	-0.00107263	0.000366997	0.00973685	0.000864299	6.46106e-05	-0.000852559	-0.000478365	-0.00240944	0.00139587	-0.000852517	0.00337018	9.13016e-05
ENSG00000170465	KRT6C	0.00157897	-0.00242556	-0.00778599	-0.00742382	-0.0056183	-0.00153639	-0.00188803	0.00973075	-0.00184216	-0.00524155	-0.00108779	-0.000732477	-0.00383206	0.00149566	-0.000683203	0.00140384	-9.00612e-05
ENSG00000166454	ATMIN	-0.00110807	-0.00620464	0.00311742	-0.00608425	-0.00276957	0.000511032	-0.000240152	0.00972368	0.000501749	-0.00455575	8.69473e-05	-0.000858438	-0.00601247	0.00192186	0.000222177	-0.00264586	-0.00339847
ENSG00000205364	MT1M	0.0137242	0.00580649	-0.00729882	-0.00501512	-0.00352925	-0.0115591	-0.00796106	0.00972138	0.000931614	0.00800583	0.00786839	0.00560177	0.0103869	0.0257271	-0.00694601	0.0114766	0.00664737
ENSG00000107937	GTPBP4	-0.0130472	-0.00502095	0.000392004	-0.00391163	-0.013069	-0.000309334	0.00814594	0.00971644	0.00119444	-0.00650864	-0.00305077	-0.00335371	-0.0149593	0.0083958	0.00146645	-0.00162982	-0.00815407
ENSG00000117152	RGS4	-0.00443678	-0.00701822	-0.00359755	-0.0106275	-0.00647759	-0.00489656	-0.0078912	0.00971168	-4.19421e-05	0.00468608	0.0234145	-0.0130691	0.013622	0.0068816	0.0126648	0.00689671	0.0262825
ENSG00000076067	RBMS2	-0.0112972	-0.0127296	-0.00252337	-0.00479786	-0.0115175	-0.00680242	-0.0165468	0.00971013	-0.00665592	-0.000389668	-0.0139319	0.00390294	0.0139341	0.00593033	-0.0124648	0.00572161	0.0179309
ENSG00000243251	PGBD3	0.00559734	0.0144602	-0.00548902	0.0070854	0.0022297	0.000654097	0.00634415	0.00970398	0.00697987	0.00397689	0.00243897	0.000664751	0.00154506	0.000705637	0.000803905	0.0102103	0.00554804
ENSG00000142621	FHAD1	0.0142088	0.00741846	0.000582695	0.00438073	0.000884569	-0.00329469	0.000295907	0.00970188	0.000527869	0.00948013	-0.000272094	0.0082491	0.00436912	0.000221782	-0.00345907	0.00900822	0.0225411
ENSG00000244115	DNAJC25-GNG10	0.00510033	0.00310258	-0.00454589	-0.00617209	0.00154326	-0.000893077	-0.00835289	0.00970076	0.00141124	0.00361831	-0.00102777	0.00324971	3.51911e-05	-0.000312356	-0.00183153	0.0122371	0.00897676
ENSG00000160256	FAM207A	-0.00742773	0.00898401	-0.0156429	-0.00788722	-0.0157402	0.00731758	-0.00667511	0.00969708	0.011385	-0.00120939	-0.000781291	-0.0096647	-0.0104453	0.0243421	0.00239389	0.0106146	-0.00295998
ENSG00000126822	PLEKHG3	-8.38857e-05	-0.000236022	-0.00259593	-0.00047135	0.00364336	0.00399741	0.00101111	0.00969478	-0.0144201	-0.0103845	-0.000809044	-0.00341309	0.00584811	-0.0111354	0.000951049	-0.0006331	-0.00357474
ENSG00000163170	BOLA3	-0.00441433	0.00838559	-0.0100247	-0.00497223	-0.00722216	-0.000883895	-0.00044863	0.00969413	0.00157167	-0.00441605	-0.000509305	-4.91459e-05	-0.0120767	0.00227736	-0.000473069	0.00763121	-0.00367996
ENSG00000130055	GDPD2	0.00985937	0.00434485	-0.00151209	0.000647397	0.00136992	-0.011073	0.00682532	0.00969019	0.000900931	-0.00065979	0.00224109	0.00992937	-0.00207046	-0.00107516	-0.00668991	0.00180634	0.00146867
ENSG00000189431	RASSF10	0.00434182	0.00460388	0.00253236	0.00330356	0.0077452	0.00197074	-0.000908145	0.00968719	-0.0116238	-0.000623491	0.00177789	-5.25083e-05	-0.00170024	0.000375454	0.000948072	0.0012529	-0.00202993
ENSG00000106799	TGFBR1	-0.00910633	-0.0147853	0.00234518	-0.0104146	-0.0152472	-0.00216396	0.00471735	0.00968663	-0.00786649	0.00214346	-0.0145611	0.0116072	0.00651489	-0.00748418	-0.0102221	0.00722759	0.0176252
ENSG00000126368	NR1D1	0.00188776	0.00016328	-0.00559091	-0.00399458	0.000346524	-0.00570363	0.000402163	0.00968282	-0.00776144	-0.00657756	0.0108481	-0.00428408	-0.00144585	0.00106759	0.00454493	0.00250581	0.00759671
ENSG00000115267	IFIH1	0.00354643	-0.0121053	0.00131426	-0.0100012	-0.00655066	-0.0117283	0.00847823	0.00967715	-0.0108404	0.0147863	-0.00617431	0.0168164	-0.00339182	-0.0115132	-0.0137616	0.00734677	-0.00543694
ENSG00000100462	PRMT5	-0.00588561	-0.000524418	-0.0015371	-0.00592242	-0.00275752	-0.000182544	-5.50262e-05	0.00967348	0.000975422	-0.00518712	-0.00145511	0.000357073	-0.0076981	0.00166202	0.000210689	0.000658244	0.000771094
ENSG00000166173	LARP6	-0.00343957	0.00494167	-0.00150678	-0.00278302	-0.00818744	-0.00685033	0.00989015	0.0096681	-0.00860068	-0.00385071	0.00712675	-0.00188203	0.0053554	0.00243597	0.00141164	0.0087999	0.0118893
ENSG00000090659	CD209	0.00226032	-0.00207361	-0.00557967	-0.00765291	-0.00547245	-0.0018942	-0.00611904	0.00966584	0.00425976	0.0199696	-0.00115277	-0.000452733	0.00822362	-0.00225635	-0.00212097	0.0149284	0.0092386
ENSG00000144785	RP11-977G19.10	0.00444045	0.0013562	0.00142091	-0.0024242	0.00112235	0.000789573	0.00228007	0.00966489	0.000861107	0.00151981	-0.00164997	0.00510277	-0.00324209	0.00405472	-0.00213314	0.00286274	0.00341431
ENSG00000159166	LAD1	-0.00572361	-0.00340253	-0.00853063	-0.00813433	-0.0164383	-0.00182403	-0.0110345	0.00964306	-0.00856031	-0.00913731	-0.00381821	-0.00115534	-0.0117163	0.00820303	-0.00218518	0.00568946	-0.00646936
ENSG00000172172	MRPL13	-0.00318722	0.00394705	-0.00762897	-0.00765657	-0.011316	-0.00199197	-0.00272574	0.0096387	0.0014232	-0.00344792	-0.00162954	0.00151431	-0.0125455	0.00400215	-0.000225427	0.00782005	-0.00388508
ENSG00000134762	DSC3	0.00260696	-0.00190053	-0.00166919	-0.00436212	-0.00829613	-0.000908442	-0.000773109	0.00963584	-0.0105683	-0.00481034	0.000932228	-7.01699e-05	0.00123222	0.00156035	-0.000138009	0.00115686	0.00116138
ENSG00000100749	VRK1	-0.0178104	0.0102293	-0.0075515	0.00014053	-0.0139077	0.0017023	0.00185091	0.00963484	0.0242062	9.97291e-05	0.00173672	-0.00372439	-0.0126663	0.0115076	0.00117192	0.00642928	-0.00671137
ENSG00000182325	FBXL6	-0.015108	0.0144512	-0.0128947	0.0128575	-0.0116238	0.00951541	0.00366311	0.00963147	0.00760465	-0.00240405	-0.00654999	-0.00452578	-0.0141509	0.00120434	-0.000153774	0.00544362	-0.00371564
ENSG00000275464	CH507-9B2.5	-0.00184897	-0.0026857	0.00193619	-0.00228116	-0.00501631	0.00047844	0.00411398	0.00962085	-0.00200208	0.000550892	-0.00252093	0.000126785	-0.00706708	0.00715021	0.000158961	0.00128726	-0.00295546
ENSG00000112208	BAG2	-0.00782774	-0.00141001	-0.00486518	-0.00711738	-0.013925	-0.000777452	0.0112734	0.0096205	0.0106473	-0.000919978	-0.0029058	0.00382212	0.0131511	-0.00579951	-0.00111794	0.00431994	0.0135732
ENSG00000151694	ADAM17	-0.0177365	-0.0222268	0.0149364	-0.00955707	-0.010329	0.00221017	0.0074852	0.00961763	-0.00723667	-0.00650051	-0.0136629	-0.00101169	-0.00656555	-0.0055358	-0.00523273	-0.00774255	0.00181933
ENSG00000119599	DCAF4	-0.0094531	-0.00156846	0.00272408	0.00040558	-0.0057342	-0.00202728	0.00606671	0.00961582	-0.00187007	-0.00481872	0.00794325	-0.00776077	-0.00719284	0.013206	0.00474438	-0.00257705	-0.00340124
ENSG00000197345	MRPL21	0.00133251	0.00612431	-0.00626756	-0.00190768	-0.00292124	-0.000658736	-0.00122987	0.00961287	0.000759026	-0.00339134	-0.00143844	-0.000210749	-0.00684312	0.00139587	-0.000643699	0.00508535	-0.00277184
ENSG00000090020	SLC9A1	-0.00888557	0.00296805	-0.0142375	-0.00524236	0.00339539	-0.0203458	-0.0146646	0.00961014	0.000751347	-0.0024781	0.00908377	-0.0017762	-0.00323355	0.0208619	-0.00855304	0.0106956	0.00979397
ENSG00000117650	NEK2	-0.013818	3.33738e-05	0.00213291	-0.00115765	-0.0117443	0.00146987	0.00213903	0.00958938	0.0188918	-0.00533995	-0.00268146	0.00158717	-0.018633	0.0029859	-0.00119475	-0.000963245	-0.00722313
ENSG00000185989	RASA3	-0.00310632	-0.0147801	0.00437519	-0.00872977	-0.00873206	0.00627131	-0.00576436	0.00958937	-0.0094192	0.0114609	-0.000637987	-0.0119967	0.0142123	-0.00228419	0.00508706	0.00118049	0.0195118
ENSG00000136159	NUDT15	-0.00512068	-0.00240171	0.00136446	-0.00539771	-0.00887506	-0.00032541	5.87924e-05	0.00956662	-0.00188262	-0.0116853	0.00623243	-0.00907805	-0.0102936	0.0224408	0.00300729	-0.0032648	-0.00587541
ENSG00000174306	ZHX3	0.00433691	-0.0015738	-0.000464533	-0.00427499	0.00249741	-0.000758443	0.0109553	0.00956277	-0.00081505	-0.00617446	3.88901e-05	-0.00160359	0.00272924	-0.0184894	-0.00120414	-0.0017324	0.00925184
ENSG00000135862	LAMC1	-0.0211394	-0.0178791	0.00572714	-0.01164	-0.00907996	-0.00762385	0.000524269	0.00955463	-0.0170266	-0.0071152	-0.00979523	0.000503769	0.00561346	0.00622691	-0.0127611	-0.000403464	0.0186016
ENSG00000170454	KRT75	0.00441278	0.000598781	-0.0053503	-0.00363015	-0.0030403	-0.00107079	-0.00144399	0.00955265	0.000399788	-0.000602113	-0.000416872	0.000216702	-0.000633793	0.00139587	-0.000304596	0.00396552	0.00333764
ENSG00000138814	PPP3CA	-0.00444175	-0.0108376	0.00507915	-0.00938192	-0.00236645	0.000252288	-0.0118688	0.00955006	-0.0159496	-0.00474294	0.0178701	-0.0123151	0.000760153	-0.0022922	0.0136809	-0.00352795	0.00924778
ENSG00000167700	MFSD3	0.00219663	0.0111262	-0.0105769	-0.00179182	0.00365132	0.00397232	-0.0181473	0.00954966	-0.00418564	-0.00782582	0.00243404	-0.00527112	-0.0153873	0.0109774	0.00211682	0.00277288	-0.00603547
ENSG00000163734	CXCL3	0.00480704	0.000411819	-0.0057864	-0.00218113	-0.00391309	-0.0027653	-0.00252241	0.00953246	0.015318	0.00396495	-0.00273882	0.00803562	-0.00161631	0.00069752	-0.00144101	0.00848074	0.00305221
ENSG00000166342	NETO1	-0.000884556	0.0012938	-0.00119086	-0.000972117	-0.00012399	0.00846591	-0.000953065	0.00952776	0.000597894	0.000335369	0.0162118	-0.0128919	0.000169094	0.00139587	0.0204443	0.00102433	0.0177543
ENSG00000142002	DPP9	-0.0028635	-0.0039709	-0.00491392	-0.00253327	7.41209e-05	-0.0015818	-0.00145062	0.00952441	0.000829224	0.00321921	-0.00269451	-0.000766988	-0.00651807	0.00106552	-0.0017863	0.00185446	0.00509221
ENSG00000126709	IFI6	0.00313025	0.00270514	-0.0104538	-0.00731762	-0.00384244	-0.010214	-0.00190916	0.00951816	-0.00277391	0.00737184	-0.00087838	0.0105722	-0.00217998	-0.00364849	-0.0104137	0.0164248	-0.000374122
ENSG00000081277	PKP1	0.00358314	-0.00026736	-0.00270261	-0.00436527	-0.0104124	-0.00106149	-0.00085446	0.00951704	-0.0101889	-0.00463324	0.00132441	-0.000588501	-0.00179687	0.000756388	0.00111117	0.00326424	-0.00121804
ENSG00000103494	RPGRIP1L	-0.00199393	0.00144964	0.00814885	0.00111962	0.00247491	-0.00268534	0.01027	0.00951622	-0.00178771	-0.00818568	0.00101817	0.00294104	-0.00822257	-0.00798116	-0.000318915	-0.00305474	0.00624605
ENSG00000112249	ASCC3	-0.0114123	-0.0136193	0.00134121	-0.00758367	-0.0126227	0.00596051	0.00110425	0.00951472	-0.00149109	-2.07595e-05	-0.0113245	-0.00386372	-0.00757111	0.00473831	-0.00216339	-0.00351964	-0.00157398
ENSG00000162909	CAPN2	-0.0037139	-0.00828242	-0.00400251	-0.00804981	-0.00842891	-0.00120982	-0.010908	0.0095122	-0.0182557	-0.00293302	-0.00162281	0.000477761	0.00332486	-0.00926048	-0.00121449	0.00357723	0.00831422
ENSG00000161888	SPC24	-0.0157238	0.0125588	-0.00922685	0.00346208	-0.0158599	0.00303824	0.0012212	0.00950882	0.023981	-6.97485e-05	-0.00428513	0.000432055	-0.0147266	0.00641166	-0.00357605	0.0076883	-0.00590086
ENSG00000240065	PSMB9	-0.0015671	-0.002806	-0.016348	-0.0127919	-0.0165474	-0.0100525	-0.00559816	0.00950474	0.00647214	0.0274418	-0.0116937	0.0118653	-0.00190264	-0.005944	-0.0175854	0.0205848	-0.00238661
ENSG00000169403	PTAFR	-0.00348194	-0.0131947	-0.0118985	-0.0170437	-0.0174373	-0.0178821	-0.00186939	0.00950206	-0.00764976	0.0266608	-0.0166294	0.0253394	0.00435279	-0.0050059	-0.0210087	0.0225531	0.00501878
ENSG00000147383	NSDHL	0.00399531	0.00458617	-0.00645976	-0.00908549	-0.00596489	0.00898365	-0.00560858	0.00950018	-0.002079	-0.00646851	0.00211102	-0.0100869	-0.0129428	0.0210013	0.00657458	0.00437836	-0.00293989
ENSG00000125618	PAX8	-0.00203432	0.00415613	0.001556	0.00613979	0.00495796	-0.000402714	0.0112888	0.00949922	-0.00478524	-0.000224277	0.00097227	0.00524954	-0.00349836	-0.00764141	-0.00241974	0.004469	0.00471039
ENSG00000107201	DDX58	0.00348429	-0.00933555	0.00106761	-0.00775717	-0.00203071	-0.00200997	-0.00416069	0.00949515	-0.00552684	0.0118503	-0.00383289	0.00921487	0.00094924	-0.000507419	-0.00542163	0.00578683	-0.00286869
ENSG00000163794	UCN	0.00754756	0.024669	-0.00573023	0.0202767	0.00744949	0.012087	0.00173808	0.00949239	0.00633902	0.00198376	-0.00443807	0.00291777	7.30084e-05	-0.00571101	0.00342819	0.00809039	0.008139
ENSG00000180530	NRIP1	0.00161179	-0.0170859	0.0105078	-0.00720332	0.00761605	0.00368734	-0.00166608	0.00949172	-0.00683509	-0.00605017	-0.00422955	-0.00602277	-0.00312318	-0.00880846	0.00058175	-0.0100583	0.00042599
ENSG00000165312	OTUD1	0.000420402	-0.00635094	0.000297005	-0.00543836	-0.00104489	-0.00351357	-0.00624498	0.00948562	-0.00982954	0.00299762	-0.0042661	0.00967288	0.00421953	0.00666939	-0.0025386	0.0058073	0.00337641
ENSG00000198019	FCGR1B	0.0101055	0.00492232	-0.00912812	-0.00273742	-0.00539256	-0.0129258	-0.000918928	0.00948204	0.00133381	0.0288781	-0.0117207	0.0317724	0.00235881	0.00155235	-0.015332	0.0263449	0.00977888
ENSG00000256269	HMBS	-0.00564764	0.0137404	-0.0101021	-0.000253962	-0.00759489	0.00755787	0.00142345	0.00947878	0.00907202	-0.00434406	-0.0075557	-0.00148321	-0.0162359	0.00500029	-0.00273949	0.0081837	-0.00471766
ENSG00000088002	SULT2B1	0.004645	0.00165613	-0.00941305	-0.00510958	-0.00141226	-0.000471187	-0.00198402	0.00947676	0.000371196	-0.00531072	-0.00121412	0.00152968	-0.00672255	0.000277819	-0.000687512	0.0059153	-0.000316325
ENSG00000204856	FAM216A	-0.00516835	0.00946809	-0.00233448	0.00630996	-0.00459395	0.0158547	0.00655484	0.00947602	0.0243406	0.00190749	0.00749596	-0.0107771	0.000420097	0.00227178	0.0159949	-0.00107502	0.00127245
ENSG00000104783	KCNN4	-0.0109915	-9.99301e-05	-0.013848	-0.003058	-0.018959	-0.006155	-0.00737888	0.00947488	0.0175722	0.00825354	-0.00336939	0.00453312	-0.00138401	0.00472654	-0.0063641	0.0165923	0.00591988
ENSG00000122484	RPAP2	-0.00595488	-0.00236897	0.00222582	-0.00314683	-0.0039045	-0.0114093	0.00128991	0.00947461	0.00223972	-0.00381699	-0.0120007	0.0167857	-0.007254	0.00295806	-0.0152659	-0.00100674	-0.002169
ENSG00000237649	KIFC1	-0.0195218	0.00520531	-0.00325952	0.00161417	-0.016415	0.00492957	0.00193763	0.00947043	0.027275	-0.00203113	-0.0038305	-0.00265391	-0.017857	0.00923633	-0.000695493	0.00277927	-0.00775279
ENSG00000155066	PROM2	0.00164037	-0.00461919	-0.00263871	-0.00443325	0.00308613	0.00367904	-0.00455789	0.00946952	-0.0130014	-0.00875707	-0.00276711	0.00414935	-0.00793867	0.000549249	-0.00046571	0.00202043	-0.00128393
ENSG00000198780	FAM169A	0.00965598	-0.00153607	0.0144611	-0.000704904	0.0123436	0.00619512	0.0113662	0.00946853	-0.00795562	-0.0020132	0.00824713	-0.00908057	-0.000975099	0.00241446	0.0132151	-0.00405651	0.00377533
ENSG00000114450	GNB4	-0.0159735	-0.0141701	-0.00533652	-0.01296	-0.0192194	-0.00153393	-0.00603696	0.00946796	0.000481988	0.0137881	-0.0177811	0.00996186	0.0127536	-0.0057501	-0.0108112	0.0101848	0.0124738
ENSG00000136689	IL1RN	0.00305928	-0.00938812	-0.0113959	-0.0159737	-0.0112579	-0.0027079	-0.00989103	0.0094616	-0.00198058	0.00289971	-0.00388535	0.00328505	-0.00612749	0.007078	-0.00326193	0.0124426	0.00331101
ENSG00000170558	CDH2	0.00461364	0.000482267	0.00606676	0.000853226	0.00131553	-0.000567038	0.00741328	0.00946026	-0.00145714	-0.00127799	0.000983732	-0.00163292	0.00352656	-0.0123079	0.000390259	-0.00255091	0.0178253
ENSG00000160563	MED27	-0.010735	0.0044036	-0.00834552	-0.0085182	-0.0089721	-0.000399024	-0.000704371	0.00946011	0.00545628	-0.000579326	3.13967e-05	-0.00147287	-0.00802434	0.00232296	0.000750119	0.0104371	0.00282608
ENSG00000171056	SOX7	0.00489042	-0.00551646	-0.00394235	-0.00598088	-0.00573603	-0.000956718	-0.0104945	0.00945955	-0.0107033	0.00033492	-8.57573e-05	-0.00290867	0.0189917	0.00265553	-7.26161e-05	0.00512899	0.0102318
ENSG00000088305	DNMT3B	-0.00623267	0.0047446	0.00105212	0.0080004	-0.0101177	0.00226462	-0.00892512	0.00945392	0.01562	-0.00640371	-0.000136099	-0.00362067	-0.00843542	0.0412445	0.00216107	-0.00124821	-0.00263525
ENSG00000138448	ITGAV	-0.00692093	-0.023268	0.00500218	-0.017071	-0.00588064	-0.00452542	-0.00801053	0.00945028	-0.00951491	-0.00187165	-0.0114122	0.00359886	0.00697191	-0.00783639	-0.00767582	0.000414437	0.0246659
ENSG00000154229	PRKCA	-0.0030975	-0.00745966	0.00474574	-0.00243243	-0.00349284	0.00803834	-0.010566	0.00944932	-0.00631403	-0.000736413	4.4284e-05	-0.00990982	0.00708382	-0.000142905	0.00802185	-0.00415511	0.00801413
ENSG00000151023	ENKUR	0.0211243	0.00647347	-0.000896115	0.00184944	0.00233059	-0.0117326	-0.000423732	0.00943558	0.00113218	0.00560927	-0.0104297	0.0224928	0.00319006	0.00183205	-0.0087354	0.00166219	0.00390076
ENSG00000131899	LLGL1	-0.0137616	-0.0134409	0.00688293	-0.00540053	-0.00577248	0.000479056	-0.000227534	0.00942869	0.00173266	-0.00565101	-0.000511417	-0.000303482	-0.0011272	-0.000503786	0.0033043	-0.00709158	0.00260465
ENSG00000178860	MSC	-0.00379299	-0.00390749	-0.0115413	-0.0102037	-0.016897	-0.00435284	0.0100886	0.00942372	-0.00568436	0.0142053	0.00300554	0.00120707	0.0113462	-0.0156983	-0.00257398	0.0143804	0.0261508
ENSG00000165389	SPTSSA	8.4547e-05	-0.00248548	-0.00297151	-0.00944563	-0.0035884	-0.00165565	0.0152996	0.00942204	-0.00969541	-0.00549449	-0.00357329	0.00314429	-0.00393381	-0.00852033	-0.00597225	0.00270871	-0.000220014
ENSG00000163472	TMEM79	-0.00583599	0.00230966	-0.00374017	0.00282285	-0.00851283	0.00514384	-0.00534865	0.00941982	0.00130325	-0.00651846	-0.00840506	0.000943344	-0.00821993	-0.0104112	-0.00392674	0.00324725	-0.00190097
ENSG00000188997	KCTD21	0.0142119	-0.00652735	0.00353	-0.00549955	0.0102525	-0.00484855	0.00429821	0.00941668	-0.00176326	-0.0025533	0.000381001	0.0051008	0.00374562	-0.0160862	6.36317e-05	-0.0031217	0.00438683
ENSG00000205571	SMN2	0.00237278	0.00836241	0.000192947	0.00436691	-0.000277045	0.000406518	0.0038041	0.00941623	0.00926156	0.00114677	-0.000142576	0.0064262	-0.00388016	0.0111448	-0.00227882	0.00269331	0.00143138
ENSG00000170175	CHRNB1	0.00513223	0.0020546	-0.000474093	0.00351621	0.00545175	-0.00820834	-0.00668218	0.00941525	0.0132403	0.00308199	-0.00602715	0.0154652	0.0027511	-0.000578277	-0.00857398	0.00177647	0.00630164
ENSG00000072840	EVC	-0.00315572	-0.0152841	0.0117264	-0.00686675	-0.000343173	-0.00516761	0.00150182	0.00941123	-0.0150453	-0.000886507	0.000325344	0.003821	0.013303	-0.0103618	-0.00576557	-0.0032527	0.0220916
ENSG00000173338	KCNK7	0.00648683	0.0130054	-0.0053815	0.00330831	-0.000459227	0.0123715	-3.00834e-06	0.00941079	0.00160378	-0.000229731	0.00129015	-0.00532424	-0.000723198	0.00166828	0.0048944	0.00364644	0.00207302
ENSG00000247077	PGAM5	-0.00776432	-0.00585574	5.15582e-05	-0.00936362	-0.00663827	-0.00122248	0.0103934	0.00941025	0.00348281	-0.00689828	-0.00207809	-0.000583927	-0.0192864	0.00644381	0.00129215	-0.00482011	-0.013759
ENSG00000163739	CXCL1	-0.00160855	-0.00270083	-0.00835207	-0.00672998	-0.0082034	-0.00157505	-0.00433317	0.00940859	-0.00461232	0.00245234	-0.000939914	0.00349026	-0.000427425	0.000668142	-0.000136953	0.0125088	0.00237606
ENSG00000196497	IPO4	-0.0156373	-0.000831582	-0.00565904	-0.00289472	-0.00500074	-0.000811224	0.00496099	0.00940594	0.00192192	-0.00905582	-0.0137441	0.00248644	-0.0148116	0.00288415	-0.0125619	-0.00036497	-0.00386147
ENSG00000184838	PRR16	-0.00424783	-0.00406204	-0.00275989	-0.00590422	-0.00699467	-0.00427162	-0.00517623	0.00940556	0.000465746	0.0101594	0.00264776	0.00294734	0.0121813	-0.00294274	-0.00107563	0.00795387	0.0211314
ENSG00000117009	KMO	0.0156279	0.00196723	-0.00675979	-0.00652725	-0.00489712	-0.00243522	0.00230882	0.00940051	0.00147768	0.0196118	-0.000845928	0.00266576	0.00196542	-0.00421683	-0.00193267	0.0138709	0.00435377
ENSG00000152253	SPC25	-0.0131199	0.0025139	0.000834351	-0.00142747	-0.0112967	0.0197501	0.000913343	0.00939878	0.0241327	-0.0036645	-0.000719486	-0.013446	-0.0172106	0.0144972	0.0105654	-0.00134312	-0.00655352
ENSG00000069188	SDK2	0.00921651	0.00391198	0.00586186	0.00215209	0.00555427	-0.000389302	0.000395848	0.00939856	-0.0113706	-0.00139686	0.00797549	0.000656515	-0.000214049	0.00265174	0.00572669	0.000255746	0.00517844
ENSG00000037241	RPL26L1	-0.000847383	0.00206471	-0.00661104	-0.00638124	-0.00303479	-0.00113854	-0.00159621	0.00939022	0.000527167	-0.00249176	-0.00172592	-0.000521321	-0.00656655	0.00273115	-0.00041261	0.00496602	0.00053418
ENSG00000126070	AGO3	-0.0086911	-0.00938101	0.0119631	-0.0010944	-0.00543758	-0.0031232	0.000703264	0.00938788	0.00266396	-0.00121873	-0.0130698	0.0124137	-0.00360443	0.0155606	-0.00632373	-0.00657815	-0.000765722
ENSG00000149503	INCENP	-0.0175432	-0.0156697	0.0132158	-0.00467964	-0.00856632	0.00685689	0.00626594	0.00938149	0.00913727	-0.00615585	0.00100883	-0.012668	-0.0142929	0.00230452	0.00710411	-0.0138898	-0.00993176
ENSG00000138386	NAB1	-0.00938449	-0.0118145	0.0128793	0.00203576	-0.0055803	0.00301479	0.001165	0.00938076	-0.00721404	-0.00482132	-0.00680159	-0.000729503	0.00299025	-0.0098491	0.00151212	-0.00747122	-0.00113
ENSG00000124216	SNAI1	-0.0107274	-0.00564804	-0.0110633	-0.0111243	-0.0190539	-0.00484266	0.0036522	0.00938049	-0.000125304	0.00735324	-0.00292037	0.00468867	0.0121159	-0.00019476	-0.00612739	0.0149717	0.0185655
ENSG00000278828	HIST1H3H	0.00933415	0.0123398	0.000958585	0.00495841	0.00574219	0.00159958	0.0131168	0.00937953	0.0137617	-0.000951072	0.00159335	0.00187679	-0.00831708	-0.0087636	0.00127566	0.00344679	-0.000676591
ENSG00000131626	PPFIA1	-0.00333078	-0.00334453	0.00852035	0.00500189	0.0042531	0.000254865	0.000343577	0.00937194	-0.00884568	-0.00457213	-0.000818998	0.000425974	-0.00559559	0.00207165	0.000941733	-0.00581281	-0.00178122
ENSG00000101935	AMMECR1	-0.00648011	-0.00638291	0.00437758	-0.00289064	-0.00698435	0.00519766	-0.00930863	0.00937038	-0.000530656	-0.0078825	-0.00646219	-0.00549646	-0.0120076	0.0158498	-0.00162372	-0.00480284	-0.000908739
ENSG00000151532	VTI1A	-0.00642375	-0.0135744	0.00865759	-0.0102927	-0.00242426	0.0126128	0.00254878	0.00936341	0.00451215	-0.000727989	2.49154e-06	-0.0154739	-0.00791803	0.002651	0.0116902	-0.0046907	-0.00455847
ENSG00000118894	EEF2KMT	-0.00294452	0.00661352	-0.00449747	-0.00357009	0.000491097	0.00741707	0.00838318	0.00936316	-0.00144865	-0.00604739	-0.00971092	0.00186379	-0.00850784	-0.00705518	-0.00530334	0.00500658	0.000721389
ENSG00000136449	MYCBPAP	0.0110159	0.0112894	0.00187678	0.00816445	0.0154183	0.000336009	-0.000170265	0.00936313	0.00157044	0.00267477	0.00281116	0.00443604	0.00240764	0.00225218	0.000910278	0.000271689	0.00235368
ENSG00000108556	CHRNE	0.0116921	0.0111425	0.00204414	0.0066237	0.00252999	0.00095121	-0.00796575	0.00935917	-0.00597204	0.00735818	0.00364151	0.00128387	0.00786713	0.0177524	0.00298546	0.0080034	0.0129949
ENSG00000106344	RBM28	-0.0153964	0.000447698	0.004253	0.00777314	-0.0115281	0.0089892	-0.000118772	0.00935577	0.000788965	-0.00547484	-0.0102136	-0.000461459	-0.0123813	0.0186921	-0.00149865	-0.00227932	-0.00508581
ENSG00000177879	AP3S1	0.000311101	-0.00264678	-0.00519039	-0.00505394	-0.00958171	-0.00113394	-0.000711948	0.00935231	0.000597894	-0.00117687	-0.00241699	-0.000561639	-0.00155297	0.00163744	-0.00114811	0.00251401	0.00864808
ENSG00000121542	SEC22A	-0.00596238	-0.0111137	0.00798808	-0.00941204	-0.00309973	0.00308102	-0.00572223	0.00934649	-0.00461476	-0.00507122	-0.00656487	-0.000421696	-0.00649875	0.00301923	-0.00304629	-0.00435104	-0.00145704
ENSG00000008256	CYTH3	-0.0131973	-0.0120231	0.00514957	-0.00229331	-0.0070729	-0.000320742	0.00520839	0.00934643	-0.013482	-0.00316678	-0.00159847	-0.00143067	0.0145154	-0.0106889	-0.000525834	-0.00199188	0.0205864
ENSG00000162641	AKNAD1	0.0062322	0.00541947	-0.000695376	0.00265389	-0.000637091	0.00997857	-0.000456022	0.0093458	0.000877189	0.000720564	-0.00181081	0.00589206	0.000495162	0.00139587	-0.00130559	0.00414104	0.00276346
ENSG00000186871	ERCC6L	-0.00320683	7.24613e-05	0.00312638	-0.00115433	-0.0112627	0.00106197	0.0197995	0.00933716	0.0167413	-0.00346496	0.00122442	-0.00178263	-0.0166376	-0.00148242	0.00158199	-0.00184555	-0.00886281
ENSG00000237330	RNF223	0.00998717	0.00563695	-0.00413189	-0.000880478	0.00478456	-0.000572102	-0.000851605	0.00933469	0.000536664	-0.00398315	-0.000297476	-0.000614566	-0.00708688	0.00139744	-0.00110501	0.00148123	0.0017044
ENSG00000068079	IFI35	0.00224696	0.00128147	-0.0139359	-0.00940994	-0.00189728	-0.00745788	-0.00723516	0.00932957	0.00415695	0.0163505	-0.00904377	0.0111517	-0.00115846	-0.00414809	-0.0160775	0.0199089	0.00012545
ENSG00000100302	RASD2	0.00010457	0.00234273	-0.00169484	-0.00190465	-0.00813906	0.00318682	-0.00514234	0.00932042	-0.00639266	0.00363038	0.0241019	-0.0167915	0.0167774	0.0130125	0.0203068	0.00424722	0.00350657
ENSG00000146540	C7ORF50	-0.000711059	0.00591802	-0.00630107	-0.00226799	-0.00131936	-0.000839662	-0.00161226	0.00931198	0.000324284	-0.00243341	-0.00101893	-0.000300316	-0.00449779	0.00187493	-0.000901733	0.0059607	0.000307567
ENSG00000138442	WDR12	-0.0113538	0.00121205	0.000666872	-0.00175648	-0.0106046	2.23422e-05	0.0059519	0.00931119	0.000690845	-0.0093458	-0.00169975	-0.00101313	-0.0176543	0.0127214	-0.000106894	-0.00053008	-0.00569089
ENSG00000112852	PCDHB2	0.00456086	0.00334582	0.00742329	0.00276564	-0.000601428	0.0107861	-0.0032318	0.00931076	0.00123546	8.13381e-06	-0.00154665	-0.00310942	-0.00339708	0.000746526	0.00727895	-0.0014714	0.00222274
ENSG00000274750	HIST1H3E	0.0163818	0.00741883	0.0110609	0.00711148	0.0133485	0.00153541	0.0141104	0.00930906	-0.0023745	0.00136991	0.00465516	0.00697397	-0.00309811	-0.00363572	0.00058959	-0.000285196	0.000772643
ENSG00000105865	DUS4L	0.00353273	0.00610506	0.0152724	0.0130134	0.0130588	0.0107206	0.0120984	0.00930252	-0.00679758	-0.0099797	-0.00312699	0.00367541	-0.0130962	-0.00130425	0.000617506	-0.00937042	-0.00950151
ENSG00000087495	PHACTR3	0.00761685	0.00521701	0.000229306	0.0021195	0.000545461	0.010621	0.000122423	0.00929769	-0.00544402	3.80686e-05	0.00419316	-0.00591098	0.000426916	0.00167593	0.0128394	-0.000900761	0.00431854
ENSG00000064666	CNN2	-0.0122653	-0.00912046	-0.0109654	-0.0104824	-0.0203638	-0.00832235	-0.0015484	0.00929432	-0.00911044	0.00342078	-0.014423	0.00362646	0.00980125	-0.00076804	-0.0140403	0.00940391	0.0218505
ENSG00000163655	GMPS	-0.0149653	-0.00815622	0.00232213	-0.0109999	-0.0147017	-0.000793973	-0.00409969	0.0092893	0.000663247	-0.00752152	-0.00380294	-0.00367126	-0.0134196	0.0174654	-0.00226549	-0.00495814	-0.00636027
ENSG00000145194	ECE2	-0.000699438	0.00741968	-0.0085806	-0.00844371	-0.0160629	0.00865646	0.00326288	0.00928509	0.0104467	-0.00573629	0.00465315	-0.00889549	-0.0191054	0.0148724	0.00971674	0.00628021	-0.00474739
ENSG00000075218	GTSE1	-0.0194755	0.000515281	0.000694719	0.00245128	-0.0161253	0.00365837	0.0111973	0.00928399	0.0211767	-0.00200463	-0.00290848	-0.00100158	-0.0166246	-0.000115339	-0.00126694	-0.00110423	-0.00687999
ENSG00000171621	SPSB1	-0.0104174	-0.0127381	-0.00939072	-0.0152202	-0.0209181	2.74767e-06	-0.0105771	0.00927859	0.000112607	0.00248785	-0.0163838	0.00203137	0.00820784	-0.00497882	-0.00730237	0.0132418	0.0260208
ENSG00000174177	CTU2	-0.00357539	0.0182944	-0.0144686	0.00363663	-0.0120717	0.0018913	0.000873091	0.00927797	0.0119185	0.000219035	-0.00103961	-0.00121369	-0.00600896	0.00559791	0.000345519	0.012475	0.00103356
ENSG00000198176	TFDP1	-0.00823838	-0.00217083	1.07625e-05	-0.00423611	-0.00920938	-0.000822569	-0.00253454	0.00927678	0.00091819	-0.00473109	-0.00113017	0.000255705	-0.00958782	0.00187885	0.000426945	-0.00135017	-0.00535279
ENSG00000242114	MTFP1	-0.00295843	0.0107622	-0.0167828	-0.00782219	-0.0100432	-0.00336231	-0.00614396	0.00926464	0.00920361	-0.000778421	-0.00179893	-0.00414045	-0.0136406	0.0207763	-0.0046166	0.0131189	-0.00149019
ENSG00000140830	TXNL4B	0.00379034	0.00367324	0.00356216	0.00197453	-0.00616008	-0.00393569	0.00662382	0.00926366	0.00224735	-0.000173302	-0.00052513	0.0081093	-0.00581011	-0.00441043	-0.00285753	0.00077643	-0.00448704
ENSG00000196935	SRGAP1	-0.00407635	-0.00434317	0.00695107	0.00314378	0.00826439	0.00684626	0.0202374	0.00925954	0.000639009	-0.00395198	-0.0122219	0.000745255	-0.00412334	-0.0168209	-0.00329344	-0.00282489	0.00234323
ENSG00000072786	STK10	-0.0159493	-0.0096279	-0.0164594	-0.012363	-0.0163381	0.00260046	-0.00616471	0.00925913	0.0138764	0.028374	-0.0178281	-0.00145625	0.00699886	0.00625066	-0.0103623	0.0209002	0.00814986
ENSG00000173456	RNF26	-0.00899609	-0.00400307	0.00155128	-0.0054129	-0.00603601	-0.000257151	-0.00952992	0.00925445	0.00126982	-0.00806223	-0.00151787	-0.00113144	-0.00581401	0.0103139	0.000598348	-0.00446609	-0.00327784
ENSG00000101680	LAMA1	0.00811545	0.00417177	0.00198333	0.00266023	-0.00351316	0.000333606	0.00273796	0.00924714	-0.00560519	-0.00200876	9.315e-05	0.00339832	-0.00024929	-0.0020514	0.00370416	0.00181212	0.0106447
ENSG00000198959	TGM2	-0.010257	-0.0116514	-0.0122846	-0.0129727	-0.0185516	-0.0101664	-0.0163048	0.00924642	-0.00206531	0.0123253	-0.00661275	-1.76269e-05	0.00812618	-0.00186625	-0.00975891	0.0139618	0.00726937
ENSG00000104267	CA2	0.0130239	-0.0079078	-0.00517591	-0.0134067	0.00123083	-0.0123449	-0.00124199	0.00924418	-0.00737884	-0.00252929	0.00118228	0.0015093	-0.00234152	0.00394024	-0.00744582	0.00175576	0.00163473
ENSG00000136010	ALDH1L2	-7.11464e-05	-0.00344504	0.00172991	-0.00411604	-0.011785	0.0225348	2.99792e-05	0.00923676	0.00139228	0.00703429	-0.00479666	-0.0137723	0.00710678	-0.000428149	0.0133703	0.0049096	0.031805
ENSG00000150990	DHX37	-0.0199518	-0.00465849	-0.000462059	-0.000617811	-0.00576386	0.00100987	0.00909951	0.00923521	0.00202652	-0.00280468	-0.00949827	-0.00278794	-0.0145757	0.00992291	-0.00616491	-0.00117667	-0.0040355
ENSG00000137801	THBS1	-0.0107889	-0.0189786	-0.00483152	-0.0171373	-0.00213188	-0.00702364	-0.0169274	0.00923258	-0.0136906	0.0022968	-0.00444483	-0.000935749	0.0158979	0.000672297	-0.00627887	0.00464581	0.0178033
ENSG00000130779	CLIP1	0.000353976	-0.0168391	0.00697968	-0.00804729	0.00414077	-0.0115064	0.0134151	0.00923128	-0.0148473	-0.00448293	0.0029789	0.0014466	-0.00259681	-0.00770653	-0.00323238	-0.00852498	-0.00564333
ENSG00000276070	CCL4L1	0.00314828	-0.000410269	-0.00668901	-0.00646814	-0.00956875	-0.00162911	-2.34927e-05	0.00922791	-0.00612296	0.0238343	-0.000643802	0.007535	0.0005646	-0.000470691	-0.00296287	0.0152027	0.00720926
ENSG00000188508	KRTDAP	0.00394654	0.00132483	-0.00627628	-0.0028516	-0.00453098	-0.0010817	-0.00160555	0.00922521	0.000590301	-0.0024947	-0.000436335	-0.000882236	-0.0023577	0.00183352	9.91179e-05	0.00271203	0.00153983
ENSG00000197959	DNM3	0.00305138	-0.000121365	0.00150427	0.00042854	-0.0036246	0.0121805	-0.00137291	0.00922199	-0.00749195	0.00399624	0.0100008	-0.0159582	0.016551	1.30194e-05	0.0165635	0.00524351	0.0181257
ENSG00000105464	GRIN2D	0.00211555	0.00536305	-0.0015651	0.000567608	0.000808287	0.0100419	-0.00775329	0.00921408	0.000765424	-0.00188214	0.00646239	-0.00743622	-0.00394581	0.0141586	0.0136556	0.00380712	0.00511957
ENSG00000189001	SBSN	0.00311202	-0.000931364	-0.00706571	-0.00602725	-0.00568395	-0.00124635	-0.0014865	0.00921018	0.000329839	-0.00331766	-0.00110232	-0.000626481	-0.00361128	0.00121299	-0.00043384	0.00427652	0.00120268
ENSG00000117013	KCNQ4	0.009958	0.0061495	0.00119267	0.00262636	9.51788e-05	-0.00619111	0.0003892	0.00920665	-0.00204651	0.00227403	0.0165589	0.00950292	0.0087652	0.00879003	0.00129227	0.00353523	0.00083668
ENSG00000083857	FAT1	-0.00538178	-0.00985866	-0.00259761	-0.00648158	-0.0153293	-0.00946174	-0.00444725	0.00920289	-0.0138726	-0.00779804	-0.00842096	0.0075795	0.000846202	-0.00121576	-0.0085463	-0.00191994	0.0104109
ENSG00000185798	WDR53	-0.00858505	0.0141159	-0.00430969	0.00805745	-0.0069929	0.00131856	0.011688	0.0091952	0.00400331	-0.000521516	-0.00585717	0.00340484	-0.00754352	0.000929694	-0.00758759	0.00861071	-0.00338916
ENSG00000090530	P3H2	0.00622415	-0.00281289	-0.00288132	-0.00538115	-0.0065279	-0.0159472	0.000310727	0.00918583	-0.00554396	-0.00284017	-0.0054833	0.0162642	0.0117173	-0.00661126	-0.0150942	0.00305102	0.00659777
ENSG00000168393	DTYMK	-0.0122675	0.0100674	-0.00914713	-0.00194865	-0.0102028	-0.000593847	0.000113054	0.00917426	0.0155255	-0.00182414	-0.0100526	0.00590341	-0.0145281	0.00229094	-0.0072252	0.0104038	-0.00193936
ENSG00000159733	ZFYVE28	0.0058863	0.00829806	-0.0014005	0.00264169	0.00188605	0.000153753	0.00130555	0.00917295	0.000466303	0.0029918	0.00158731	-0.000127655	-0.00121413	0.00189731	0.00128988	0.00263678	0.00351163
ENSG00000107338	SHB	-0.00374708	-0.00212474	-0.00818448	-0.00750086	-0.00755384	0.00420753	-0.00454621	0.00916752	-0.013525	-0.0062646	-0.00341664	-0.00846448	-0.00340029	-0.00309485	0.0030276	0.00557213	0.00302858
ENSG00000101307	SIRPB1	0.00550937	-0.0049504	-0.00405053	-0.00991159	-0.00772725	-0.00310711	0.00419207	0.00916581	0.000524539	0.022407	0.000948244	0.00129884	0.00278175	-0.00223539	-0.00174768	0.0118105	0.0077078
ENSG00000042088	TDP1	-0.0175364	-0.0101754	0.0072098	-0.00589639	-0.00808818	0.00516894	0.0139779	0.00916244	0.0182076	0.000213491	-0.00166113	-0.0120098	-0.0139747	-0.000614924	0.00356243	-0.00597077	-0.00617765
ENSG00000163531	NFASC	0.00762253	0.00101	0.00143715	-0.000704031	0.00131574	8.20886e-05	0.00386478	0.00915729	0.000836963	0.00631484	0.00738989	-0.0029372	0.0232078	-0.0137401	0.00345447	0.00274882	-0.00462827
ENSG00000136688	IL36G	0.00193525	-0.00103263	-0.0061844	-0.0056657	-0.00365984	-0.00109126	-0.00146671	0.00914873	0.000472874	-0.00299887	-0.00145142	-0.000869068	-0.00455923	0.00142876	-0.000347007	0.00104307	-0.00056023
ENSG00000029993	HMGB3	-0.00954014	0.00439833	-0.00702716	-0.00529893	-0.0131213	0.0124726	-0.00518174	0.00914451	0.0212864	-0.00549297	-0.00243411	-0.0128834	-0.0176653	0.0254323	0.00626061	0.00304262	-0.00293846
ENSG00000181773	GPR3	0.00328262	0.00666514	-0.000944759	0.000158804	0.00129966	-0.00615793	-0.00384488	0.00913856	0.00101433	0.000831755	0.00386748	0.00227956	0.000316888	0.0278247	-0.0045878	0.00609859	0.00840049
ENSG00000166803	KIAA0101	-0.0141178	0.0027448	-0.00561847	-0.00293831	-0.011288	0.00418669	-0.00436285	0.00913663	0.022682	-0.00218804	-0.00678971	-0.00186652	-0.0156331	-0.00853804	-0.00430479	0.00289766	-0.00601209
ENSG00000136026	CKAP4	-0.0138895	-0.00806333	-0.00590261	-0.0136943	-0.0142244	-0.00218399	-0.0135255	0.0091353	-0.0126124	-0.00439702	-0.00478037	-0.00289565	-0.00561663	0.00339553	-0.00149381	0.00600911	0.0162193
ENSG00000131153	GINS2	-0.00765738	0.00946602	-0.00265582	-0.000750989	-0.00427753	0.00201265	-0.00673894	0.00913116	0.013706	-0.00462498	-0.00287472	0.000389079	-0.0158637	0.0160005	-0.00207018	0.00184956	-0.00800854
ENSG00000103876	FAH	0.0216677	0.00819255	-0.0132098	-0.00947584	0.00342686	-0.0240039	-0.010866	0.00912743	0.00641638	-0.00407539	-0.00459288	0.0174798	-0.00571204	0.00617046	-0.0180102	0.0125184	0.00216327
ENSG00000160883	HK3	-0.00482009	-0.000571082	-0.015864	-0.00808901	-0.0178125	-0.00769897	-0.00195037	0.00912354	-0.00014729	0.0306203	-0.00509905	0.0080792	0.00111433	-0.000482424	-0.0119738	0.0301234	0.00994682
ENSG00000197479	PCDHB11	0.00526271	0.00503983	0.00723567	0.0050732	0.00197251	0.00187163	0.00113714	0.00912158	0.000708905	-0.000326328	0.0020449	0.000511244	-0.00247231	0.00200202	0.00319127	-0.00119423	0.00350613
ENSG00000111335	OAS2	-0.000100867	-0.00872781	-0.00815675	-0.0126823	-0.00777989	-0.010476	-0.00093694	0.00912134	-0.000110844	0.0153494	-0.00709648	0.0115157	-0.00109217	-0.00596487	-0.0150333	0.013652	-0.000616413
ENSG00000186007	LEMD1	0.00156239	0.00183994	-0.00256641	-0.0028227	-0.00714075	0.0117466	-0.000609169	0.00911997	0.000658124	0.000179334	0.00175896	-0.00491764	-0.00380615	0.00101426	0.00578602	0.00745886	0.00811523
ENSG00000099960	SLC7A4	0.014653	0.00580761	0.00108192	-0.000366594	0.0076163	-0.00662131	0.0173636	0.0091178	0.000910204	-0.00219681	0.0213402	-0.000484592	-0.00360103	-0.00906363	0.00661598	0.00110802	-0.00117005
ENSG00000100344	PNPLA3	0.0100443	0.00242408	0.00462528	0.000139048	0.000581566	0.00843339	0.00715763	0.0091155	0.000608863	-0.00028311	0.00613216	-0.00526415	-0.00100878	0.00470569	0.0075312	-0.000419449	0.00356906
ENSG00000175216	CKAP5	-0.0127486	-0.0147537	0.0118798	-0.0062188	-0.00329018	0.000181548	0.0127703	0.00911536	0.00619847	-0.00903058	-0.000444714	-0.00174885	-0.0139623	-0.00573262	0.0026457	-0.0140822	-0.00854
ENSG00000123219	CENPK	-0.0140531	-0.000721648	0.00501882	0.00527236	-0.00780231	0.00478956	0.0108863	0.0091063	0.0132515	0.00014999	-0.00349938	0.00150498	-0.0126879	-0.00266662	-0.00257303	-0.00241634	-0.0056374
ENSG00000110092	CCND1	-0.00689752	-0.0064468	-6.07103e-05	-0.00468664	0.00973542	0.0104591	-0.0175858	0.00910448	-0.0140299	-0.00695876	-0.00958673	-0.00609025	-0.00594	0.00861912	0.000460159	0.00172618	0.00292531
ENSG00000091127	PUS7	-0.0169093	-0.00531954	0.00885631	0.00522777	-0.00456563	0.00664116	0.0192943	0.0091039	-0.00520033	-0.0110593	-0.0027742	-0.00480765	-0.015651	-0.000886224	-0.000872248	-0.00852751	-0.00806354
ENSG00000181690	PLAG1	0.0036409	0.00481535	0.0103525	0.0112372	0.00389623	0.00154124	0.0112432	0.00909964	-0.00453439	-0.00353503	0.001924	-0.000809186	-0.00045164	-0.0108614	0.00452288	-0.00323913	0.00357805
ENSG00000179029	TMEM107	0.00626504	0.00563761	-0.00200277	-0.000827713	0.00850687	-0.0139261	-0.0036544	0.00909949	0.00197024	0.00242504	-0.00206203	0.0148736	1.19111e-05	-0.00627254	-0.0117746	0.00612711	0.00107974
ENSG00000049192	ADAMTS6	0.00402655	0.00434779	0.0037124	0.00730498	0.00575353	0.0199884	-0.00185536	0.00908731	0.000597894	0.00269457	-0.00411831	-0.0028869	0.00761436	4.23038e-06	0.00527252	0.000924646	0.0294067
ENSG00000019186	CYP24A1	0.00204067	0.000258103	-0.00290185	-0.00309236	0.0020799	-0.00042479	-0.00110172	0.00908308	0.000264071	0.000650558	-0.000798893	-0.00087849	-0.00190143	0.000993708	-3.34836e-06	0.00371491	0.0027634
ENSG00000188549	C15ORF52	-0.000397677	-0.00476309	0.00215255	0.00385633	-0.00229068	-0.00507392	-0.00535565	0.0090811	-0.0129324	-0.00010363	-0.0092822	0.012448	0.0143647	-0.000861075	-0.00996015	0.00123046	-0.000740651
ENSG00000142959	BEST4	0.0134995	0.0117265	-0.00154445	0.00702362	0.00278543	0.000577386	-0.00101807	0.00907895	0.00191928	0.00225035	0.00203655	0.00487181	0.00238559	0.00223336	0.00134729	0.00264403	0.0050923
ENSG00000131094	C1QL1	0.00489201	0.00822659	-0.00147699	0.00451817	0.00182473	0.00999719	-0.00614015	0.00907702	0.000502913	0.00138184	-0.00793066	-0.000872212	0.00282853	0.00185817	0.00239095	0.000536155	0.00157048
ENSG00000188026	RILPL1	-0.00911935	0.0118	-0.0121901	0.00453357	-0.00237391	-0.000428512	-0.0100824	0.00907627	-0.00734245	-0.00380204	0.000249094	-0.000613423	0.00943454	-0.00357416	-0.00125608	0.0111749	0.0140626
ENSG00000167889	MGAT5B	0.000990848	0.00589725	0.000108835	0.00287024	0.00479336	0.00305587	0.0209665	0.00907507	-0.00304409	0.000512136	0.0281098	-0.0131103	-0.00262221	-0.00881141	0.020742	-0.000732466	0.0023143
ENSG00000168003	SLC3A2	-0.00451297	0.00023984	-0.00493843	-0.00428866	-0.00355955	-0.000942194	-0.000184892	0.00907295	0.000730881	-0.00431749	-0.00136917	-0.00029695	-0.00680495	0.00144442	-0.000852517	0.00430261	0.000682228
ENSG00000185716	C16ORF52	-0.000738425	-0.0010449	0.00883225	0.00588805	0.0108407	0.000880929	-0.000363846	0.00907009	0.000793317	-0.00441375	-0.000342783	-0.000203712	0.00165439	0.00156437	0.000777626	-0.00557625	0.000284829
ENSG00000117228	GBP1	0.000117401	-0.012816	-0.0086144	-0.0123999	-0.0196033	-0.0178873	-0.00301882	0.00907006	-0.00600647	0.0238588	-0.0123934	0.0175373	0.00524839	-0.00828839	-0.0218763	0.0116813	0.00326241
ENSG00000196141	SPATS2L	-0.00312734	-0.00853448	-0.00235543	-0.00852392	-0.0122019	-0.0217779	-0.0157709	0.00906902	-0.00955506	0.000306541	-0.00237714	0.0146877	0.00162117	-0.000947796	-0.0138203	0.00369524	0.0126099
ENSG00000166900	STX3	-0.00127095	-0.00525433	0.00488648	-0.00437602	0.00277106	-0.0125987	0.00584607	0.00906038	-0.01856	-0.010322	0.00565933	0.0016929	-0.00892776	0.00196164	-0.00606605	-0.00152974	-0.00677675
ENSG00000198517	MAFK	-0.00646148	-0.00379354	-0.00707909	0.000881437	-0.00146523	-0.0168041	-0.0168676	0.00905527	0.0225716	-0.00317363	0.00426526	0.000612836	0.00265532	0.0125234	-0.00643155	0.00606512	0.000754663
ENSG00000127124	HIVEP3	-0.00767537	-0.00459297	-0.00456961	-0.00514635	0.00993407	-0.0202574	-0.00825095	0.00905336	0.0116548	0.0119573	0.0015903	0.0126109	0.00490523	0.00535322	-0.0114561	0.00769816	0.00874492
ENSG00000064652	SNX24	0.00373339	-0.0034126	-0.00563873	-0.0123885	0.00254356	-0.00195256	0.0032673	0.00904615	-0.0179108	0.00286821	-0.000144538	0.00137501	-0.00550215	-0.00112161	-0.00250126	0.0124994	0.00811218
ENSG00000162341	TPCN2	4.16088e-05	-0.00196432	0.00268834	0.00474887	-0.00341455	0.00994785	0.00376055	0.00903097	0.00268101	0.00364787	-0.00876044	-0.00161461	0.000904539	0.00805293	9.67945e-05	0.000670145	-0.00113878
ENSG00000029559	IBSP	0.00547741	0.00302108	-0.00136536	-0.00071447	0.00117863	-0.00121773	-7.44888e-05	0.00902808	0.000995969	0.00368275	-0.000716667	0.000292165	0.00250774	0.00154758	-0.000630393	0.00676446	0.0101325
ENSG00000135740	SLC9A5	0.00329419	0.00794055	0.000243291	0.00898768	0.0034369	-0.0019724	0.00967559	0.00902545	0.00158092	0.00146814	0.0144548	0.00258274	0.000493157	-0.0072798	0.00626083	0.00184156	0.00338317
ENSG00000111845	PAK1IP1	-0.0072708	-0.00390203	0.000110148	-0.00530187	-0.0134833	4.73458e-05	-0.00201643	0.00902453	-0.000738944	-0.00640602	-0.00278105	-0.00110657	-0.00887968	0.022083	0.00124939	-0.00116847	-0.0028091
ENSG00000188064	WNT7B	-0.00380384	0.00137729	-0.00256669	-0.00270373	-0.00260933	0.016912	-0.000793223	0.00901978	-0.00673782	-0.00879966	0.00468199	-0.0170938	-0.00348396	0.000932563	0.0128122	0.00283482	0.0097436
ENSG00000164647	STEAP1	0.00172824	-0.00280952	-0.00444455	-0.009013	-0.00499011	-0.00448888	-0.00274592	0.00901743	-0.0088885	-0.00097004	-0.00130079	0.00511879	-0.0016103	-0.000620633	-0.00558201	0.00741162	0.0130161
ENSG00000159674	SPON2	-0.013075	-0.00648157	-0.0120415	-0.00985354	-0.0148089	-0.00911193	-0.00299228	0.00901732	0.00709134	0.00259408	0.001953	-0.00382096	0.00483833	-0.00768019	-0.00397152	0.0120949	0.0289505
ENSG00000134259	NGF	0.00359271	0.0067272	-0.00356244	0.0027798	-0.000639552	-0.000352092	-0.00982835	0.00901583	0.000833459	0.00274271	0.000729601	0.000466371	0.0107991	-0.00152255	-0.000713776	0.00708611	0.00598751
ENSG00000103043	VAC14	0.000229909	0.016041	-0.0172097	0.00143501	-0.0121111	-0.000917878	-0.00355218	0.00901429	0.00706171	0.00651473	-0.00126457	-0.00113863	-0.00368905	0.00253899	-0.0005884	0.0173367	0.00376027
ENSG00000160049	DFFA	-0.00362502	-0.0021468	-0.00038211	-0.00655103	-0.0054357	-0.00163558	-0.000892833	0.00900825	0.000483502	-0.00506762	-0.00273075	-0.000560181	-0.00849386	0.0224541	-0.00108217	0.00122918	-0.0021447
ENSG00000160211	G6PD	-0.00544538	-0.00241902	-0.00322494	-0.00956124	-0.00733684	-0.00150843	-0.000869726	0.00900681	0.000984927	-0.00306679	-0.0027617	-0.00160424	-0.0116448	0.0013237	-0.000442497	0.00479174	-0.000597535
ENSG00000180773	SLC36A4	-0.0039885	-0.00996263	0.0114575	-0.00594692	-0.00417996	0.00204062	-0.00963638	0.00900445	0.00423377	-0.00100394	0.00111168	-0.00316499	0.00238076	0.00904211	0.00402903	-0.00578713	-8.85049e-05
ENSG00000198604	BAZ1A	-0.0179313	-0.00586402	-0.00391402	0.00454881	-0.011237	0.00620707	-0.0108738	0.00900296	0.00586557	0.00379377	-0.0175435	-0.000721134	-0.00771225	-0.00550097	-0.00698052	0.000752367	-0.00472824
ENSG00000205339	IPO7	-0.00619566	-0.0164047	0.00919834	-0.00961536	0.000968637	-8.35701e-05	-0.000272257	0.00900042	-0.00561844	-0.0102971	-0.00213136	-0.000533326	-0.00580757	0.00807481	0.00138231	-0.0128651	-0.0039333
ENSG00000137547	MRPL15	-0.0042355	0.00221705	-0.00639771	-0.00550611	-0.0128012	-0.00152012	0.00563997	0.00899864	0.000881131	-0.00470924	-0.00178969	-0.000316234	-0.0108581	0.00585807	0.00180539	0.00245851	-0.00437286
ENSG00000104327	CALB1	0.00459909	0.00213218	-0.00217663	-0.00136006	-0.00123506	-0.00146246	-0.00908041	0.00899359	0.000212243	-0.000802705	0.0181507	-0.00288809	-0.00264549	0.0239418	0.00838289	0.00264416	0.00239739
ENSG00000113272	THG1L	-0.00494887	0.00128341	-0.00831037	-0.00564066	-0.00353397	0.0123736	-0.0122171	0.00898671	0.000913288	0.00297443	-0.00886938	-0.00674369	-0.00286646	0.0119744	-0.00254775	0.00872723	0.00735816
ENSG00000159167	STC1	-0.00123331	-0.00662645	-0.0033452	-0.0078897	0.0073612	-0.00250656	-0.00622821	0.00898588	-0.00645118	-0.00165483	-0.00216034	-0.00205233	0.0031917	-0.00062097	-0.00175996	0.00218267	0.00823558
ENSG00000158402	CDC25C	-0.00899751	0.00686601	-0.000433534	0.00203506	-0.00960412	0.00189356	-0.00313065	0.00898476	0.0242509	-0.00344348	-0.00054747	0.00188286	-0.0165279	0.0154855	0.000148193	0.000951262	-0.00770358
ENSG00000078747	ITCH	-0.00116417	-0.0168747	0.0176362	-0.00603907	0.00265478	-3.49136e-05	0.0102529	0.00898405	-0.00336777	-0.00765844	-0.0019461	0.000246469	-0.00677166	-0.00212195	0.000404178	-0.0148195	-0.00544874
ENSG00000065923	SLC9A7	-0.00480714	-0.0073375	0.0025013	-0.0082269	-0.000571268	0.0132225	-0.0109922	0.00898076	-0.000438096	0.00447969	0.0103549	-0.0210383	-0.00966099	0.0110171	0.0137479	-3.6842e-05	0.00106543
ENSG00000161217	PCYT1A	-0.0032017	-0.0111553	0.00142403	-0.00899071	-0.00468527	-0.00122945	-0.000546129	0.00898054	-0.00137637	-0.0042517	-0.00320247	-0.00110878	-0.00697815	0.00066409	-0.00187698	-0.00154383	-0.00390466
ENSG00000130489	SCO2	-0.00221579	0.00715499	-0.0196318	-0.0081067	-0.0107923	-0.00352319	0.00357056	0.00897562	-0.00135382	0.00922794	-0.00238053	0.000358501	-0.0106366	-0.00306098	-0.00233885	0.0202318	-0.00311728
ENSG00000081014	AP4E1	-0.00697762	-0.0169248	0.0109423	-0.00591349	0.00319449	0.00370747	0.0119702	0.00897356	0.00534319	-0.000138709	-0.0071149	-0.00337587	-2.24149e-05	-0.00364901	-0.000171374	-0.00729667	-0.00427121
ENSG00000103742	IGDCC4	0.00652452	0.00364232	0.00245312	0.00448825	0.003106	-0.00241912	-0.00931357	0.00897226	-0.00362748	0.00792867	-0.00267846	0.00153337	0.0130003	-0.00196263	-0.00524719	0.0025149	0.0199757
ENSG00000197153	HIST1H3J	0.00550331	0.0104548	-0.000544801	0.00347802	0.00304336	0.00036207	0.0063969	0.00896997	0.00799452	0.00339259	0.00171045	-0.000252227	-0.000954464	0.00415741	0.000918698	0.00301472	0.00488646
ENSG00000112186	CAP2	0.00626579	-0.00606547	0.0055939	-0.00432979	0.00576863	-0.0101472	-0.010334	0.00896609	-0.00797753	-0.00564504	0.0196576	-0.00421706	0.0176706	0.00854953	0.00547049	-0.00716569	0.0042844
ENSG00000126453	BCL2L12	-0.0152727	0.00679664	-0.0145752	-0.00208501	-0.019752	-0.02144	0.00148646	0.00896022	0.0176272	0.00222883	-0.0135469	0.0187393	-0.0131848	0.00240959	-0.0256769	0.0118773	0.000442222
ENSG00000186854	TRABD2A	0.0103917	0.00597573	-0.00429364	0.000332276	-0.00426789	-0.00141392	-0.00910132	0.00895966	0.00428524	0.0135342	0.0162474	-0.00155645	0.0027625	0.00731401	0.00910235	0.00838546	0.00536454
ENSG00000168404	MLKL	-0.00737004	-0.0046234	-0.0156539	-0.00514558	-0.0168219	-0.0127987	-0.0106899	0.00895923	0.00115446	0.0207409	-0.0122217	0.0131075	0.00383812	0.00640724	-0.0181815	0.0224941	0.00144193
ENSG00000068971	PPP2R5B	-0.00822296	-0.00311339	-0.00536692	-0.000676073	-0.00305031	0.000551888	0.0120732	0.00895657	0.00152516	0.00217088	0.000639462	-0.00094584	0.00481415	-0.0195582	0.000980808	0.00322996	0.00538728
ENSG00000137959	IFI44L	0.00481373	-0.00607248	-0.00154848	-0.00471567	-0.00686081	-0.0111468	-0.00248401	0.00895145	-0.00768747	0.0137396	-0.00978515	0.0196704	0.00330902	-0.00413507	-0.0138012	0.0100011	-0.000720961
ENSG00000156802	ATAD2	-0.0176264	-0.00615292	0.00723398	4.51722e-05	-0.00829824	0.00657165	0.0140537	0.00894222	0.0145003	-0.0038701	-0.00519936	-0.00373929	-0.0144541	-0.0141282	0.00131483	-0.00845708	-0.0116994
ENSG00000165948	IFI27L1	0.00809192	0.0121144	-0.0124827	-0.00480798	-0.000231897	-0.0112921	-0.00489056	0.00894034	0.00822008	0.00362291	0.000409334	0.0106798	-0.00663884	0.00428259	-0.00813907	0.0118621	-0.00276922
ENSG00000118402	ELOVL4	0.00311958	0.0028562	0.000784425	-0.00152484	-0.00098903	0.00780133	0.0175048	0.00893774	0.0304694	-0.00149695	0.0235019	-0.0229453	-0.00269824	-0.00163459	0.0223461	-0.00134113	0.00355086
ENSG00000165609	NUDT5	-0.000923963	0.00417569	-0.00884683	-0.00520453	-0.0137479	-0.000611818	7.0353e-05	0.00893606	0.000561465	0.000191347	-0.0110749	0.00282903	-0.0142938	0.00342986	-0.00285134	0.00944539	-0.00332271
ENSG00000023171	GRAMD1B	0.00715101	0.003796	0.00249668	0.00123727	0.0027224	0.0111164	-0.00610522	0.00892679	0.00943331	0.00785676	0.0141579	-0.0129119	0.00099444	-0.00310392	0.0169818	0.00145631	0.00211538
ENSG00000152503	TRIM36	0.0128745	0.00840918	0.00278927	0.00380622	0.0101362	-0.00502398	0.0153788	0.00891989	0.00142423	0.00285385	0.0152868	0.00265307	-0.00484361	-0.0065486	0.00394117	0.00101398	-7.54176e-05
ENSG00000248751	RP1-130H16.18	0.0135047	0.00318297	0.003505	0.000879665	0.00840048	0.00602773	0.000399222	0.00891197	-0.00269385	0.0011417	0.000701507	-0.00102395	0.00500824	0.00174258	0.00641768	0.000475491	0.00870886
ENSG00000119326	CTNNAL1	-0.0118404	0.00293845	-0.00672769	-0.00464024	-0.0103911	0.000572141	-0.0107633	0.0089109	0.00877849	-0.00285149	-0.00763012	0.000402961	0.00211365	0.00874891	-0.00783903	0.00600217	0.00411306
ENSG00000103260	METRN	0.00285478	0.0115152	-0.0156251	-0.00226385	0.00497382	7.99842e-05	-0.00702689	0.00891071	0.0123243	-0.00401651	0.000250664	-0.000682905	-0.0049958	0.00168428	-0.00124753	0.00783159	0.00509879
ENSG00000164733	CTSB	-0.00062008	-0.00505301	-0.00728991	-0.00942271	-0.00634663	-0.00207666	-0.00171344	0.00890896	-0.000397256	0.0027508	-0.00452604	-0.00112205	-0.00330699	0.000811259	-0.00322067	0.0128905	0.00676002
ENSG00000102144	PGK1	-5.85377e-06	-0.00672557	-0.00208757	-0.009886	-0.00270695	-0.00134449	-0.00257126	0.0089062	0.000497874	-0.00274219	-0.00235103	0.000423399	-0.0078631	0.00208805	-0.00121005	0.00110078	0.00356241
ENSG00000148834	GSTO1	0.00271511	0.00115122	-0.0109424	-0.00855915	-0.00472149	-0.00349698	-0.0160335	0.00890575	0.000527508	0.00265451	-0.00226144	0.00386573	-0.00462138	0.0179141	-0.00214321	0.0141299	0.00574758
ENSG00000134278	SPIRE1	-0.00573417	-0.0103724	0.00701634	-0.00572975	0.00422137	0.00165149	0.000692443	0.00890548	-0.0145511	-0.00759008	-0.0024611	-0.0016716	-0.00113308	-0.0119589	0.00256292	-0.00587702	-0.00410645
ENSG00000174950	CD164L2	0.0107159	0.00853821	-0.00458777	0.00194452	0.00239322	-0.00116756	0.00063222	0.00890526	0.000941379	0.00358163	0.000767709	-0.000652019	0.00386841	0.00162637	0.000303485	0.00504758	0.00172662
ENSG00000156469	MTERF3	-0.00934201	0.00717554	-0.00421921	0.00371762	-0.0102359	-0.00185286	0.00340946	0.00890249	0.00187208	-0.00304095	-0.00391145	0.00205035	-0.0129445	0.00253811	-0.00349292	0.00448748	-0.00610024
ENSG00000126215	XRCC3	-0.0152959	0.00559086	0.00187305	0.0118291	-0.00467308	0.0035532	0.0135425	0.00890059	0.0162702	-0.00274964	-0.00424562	-0.0018392	-0.00955042	-0.00371121	-0.000522273	-0.00413492	-0.00769369
ENSG00000153485	TMEM251	0.0103643	0.00166781	0.00257889	-0.00572942	0.00828047	0.000103534	-0.00016438	0.00889725	0.00109438	0.000490687	0.000892499	0.00206798	-0.00344524	0.00195703	0.000169186	0.00220956	6.26474e-05
ENSG00000105146	AURKC	0.00545354	0.0159678	-0.00713221	0.00654456	-0.000755933	-0.00525348	0.00556151	0.00888984	-0.000691576	0.0161988	-0.000227504	0.0122749	0.004695	-0.00295249	-0.00591865	0.0197394	0.0133052
ENSG00000152104	PTPN14	-0.0085877	-0.0134973	0.0085731	-0.00515585	-0.0114961	-0.0153007	-0.00397834	0.00888929	-0.0165312	-0.00626666	0.000488657	0.0057272	0.0131677	0.00452105	-0.00702721	-0.00237696	0.0134458
ENSG00000073711	PPP2R3A	0.00451059	-0.00842106	0.00804936	-0.00599141	-0.0076563	-0.00205742	0.00947792	0.008888	-0.00548796	-0.00671438	-0.00206935	0.00412278	0.00313211	-0.00738311	0.00238789	-0.00388072	0.00282269
ENSG00000115556	PLCD4	0.00405318	0.0081029	0.0011655	0.00653684	0.0173821	0.0111641	0.0167734	0.00888674	-0.00356903	-0.000238644	0.00229215	-0.00709053	0.0101655	-0.0202903	0.00383671	-0.00170158	0.000398494
ENSG00000155100	OTUD6B	-0.00963993	-0.0117997	0.0140163	-0.00150188	-0.00276914	0.00844205	0.00906014	0.00888606	-0.00243759	-0.00808167	-0.00588002	-0.00392853	-0.0109323	0.00534019	0.00310373	-0.0133902	-0.0109167
ENSG00000156463	SH3RF2	0.00927963	0.00369655	-0.00273018	-0.000606997	0.00220874	-0.000752646	-0.00381593	0.0088838	-0.00705819	-0.00404609	-0.000110308	0.000689987	-0.0015188	0.000889491	-0.00213687	0.0018359	0.000731915
ENSG00000250644	RP11-295K3.1	-0.000136893	-0.00464224	-0.000315318	-0.00746297	-0.00191566	0.0071306	-0.00377964	0.00888177	-0.00489541	0.00187058	-0.00209464	-0.00624439	-0.0033207	0.00299616	0.00365209	0.00506546	0.00500297
ENSG00000254788	CKLF-CMTM1	-0.00173507	0.00125014	0.00186287	0.00128795	-0.00733278	0.00655403	-0.00382934	0.00887991	0.0162242	0.00583446	-0.00578062	0.00047316	-0.00103905	-3.2964e-05	0.00157867	0.00702072	0.0150394
ENSG00000183032	SLC25A21	0.00898156	0.00658281	0.00783724	0.00298812	0.0108682	0.0158252	0.00281854	0.00887946	-0.00826446	0.00167203	0.00593189	-0.00388032	-0.00131003	0.000903588	0.0076241	-0.00024779	0.0053893
ENSG00000178105	DDX10	-0.00506856	0.00754133	-0.00463597	0.000925651	-0.00607293	0.00033332	-0.00961546	0.00887819	0.00150241	-0.00544664	0.000791856	-0.00142442	-0.00767153	0.0190634	0.00127428	0.00291441	-0.000253791
ENSG00000143498	TAF1A	-0.0117584	-0.0137644	0.0154563	-0.00181702	-0.00427189	0.00984027	0.00415724	0.00887572	-0.0049041	-0.00600798	-0.00842203	-0.00512451	-0.0089878	-0.000436197	0.00158199	-0.00842113	-0.00374424
ENSG00000113749	HRH2	0.00925235	0.000364092	0.00239178	-0.00453349	0.00656508	-0.00612221	-0.00148778	0.00886593	0.00447491	0.00736521	0.022035	-0.00100931	0.00430409	0.00177471	0.010101	0.00281868	0.00537117
ENSG00000133997	MED6	-0.00632518	-0.00254213	0.000871505	-0.00444156	-0.00128676	-0.000545101	0.000159354	0.0088655	0.00114469	-0.00223235	-0.000836445	3.44826e-06	-0.00220481	0.00188023	0.00200169	0.00111951	0.00129471
ENSG00000162063	CCNF	-0.0217814	2.67591e-07	-0.000787752	0.00127635	-0.00921651	0.00488599	0.00929557	0.00886139	0.0221365	-0.0027641	0.00240342	-0.0118335	-0.0186958	0.00749763	0.00478504	-0.0024282	-0.00741733
ENSG00000139714	MORN3	0.0160991	0.0123439	0.00289506	0.00618593	0.0106644	-0.00888471	-0.0052916	0.00886116	0.0207141	0.00657521	0.0119151	0.00927499	0.00121268	0.00716052	0.00143622	0.00332411	0.00313144
ENSG00000070371	CLTCL1	0.00778959	0.0130255	-0.00185696	0.00799603	-0.0036069	0.00484938	0.00967159	0.00885884	-0.00546511	-0.00231071	-0.00411118	0.00883179	0.00446558	-0.00427033	-0.0007024	0.00600623	0.0152639
ENSG00000164961	KIAA0196	-0.00596884	-0.00200765	-0.00148578	-0.00461191	-0.000129849	-0.000926978	-0.00148469	0.00885881	0.000840951	-0.00319385	-0.00171754	-0.000999023	-0.00715219	0.00141349	-0.000271418	0.00188773	-0.00205061
ENSG00000126262	FFAR2	0.00658645	0.00579616	-0.000392714	0.00134107	0.00540903	-0.000329573	9.80498e-05	0.00885606	0.00101119	0.00467175	0.00100762	-0.000596755	-0.00312037	0.00196277	0.00275653	0.00358312	0.00250775
ENSG00000163171	CDC42EP3	-0.0103514	-0.0148135	0.00123863	-0.0102844	-0.0106604	-0.0022972	-0.0112987	0.00885489	0.00145912	0.00330985	0.00203457	-0.00667202	0.0221095	-0.000210442	0.000777265	-0.00015897	0.00717167
ENSG00000198835	GJC2	0.0139897	0.0112567	-0.00202572	0.00490285	0.00210818	-0.00597957	-0.0046592	0.00885449	0.00385163	0.00287103	0.00440539	0.00582375	0.0138706	0.000697954	-0.000364778	0.00987263	0.0136087
ENSG00000156381	ANKRD9	0.00340957	0.00582256	-0.00662759	-4.52122e-05	0.00636985	-0.0159291	-0.00882598	0.00885178	-0.00951602	-0.010173	0.00751738	0.00451819	-0.00664033	0.0132113	-0.00372204	0.000463749	-0.00558769
ENSG00000112319	EYA4	0.00670371	-0.000199811	0.00353951	0.000572148	0.00117875	-0.00280132	0.000577519	0.00884742	-0.0175799	-0.00219451	-0.000631424	0.00504456	0.00531369	0.00163803	-0.00515288	-0.000675128	0.0018573
ENSG00000144645	OSBPL10	-0.00585136	-0.016732	0.00618674	-0.0127376	0.0013316	-0.0092427	-0.0160579	0.00884514	-0.00738702	-0.00395227	0.00895683	-0.0056499	0.00439276	0.0136236	0.000220348	-0.0087196	0.00280301
ENSG00000146416	AIG1	0.00507565	0.000658552	-0.000888223	-0.00359003	0.00897125	-9.94746e-05	-0.00830172	0.00883414	-0.0112064	-0.00767171	-0.000290715	0.00108557	-0.00138115	0.00152439	-0.000771018	-0.00130063	-0.000254582
ENSG00000138160	KIF11	-0.020681	-0.00363873	0.00347654	-0.00107293	-0.0141862	0.00915136	0.0106046	0.00883198	0.0216855	-0.00274256	-0.00658293	-0.00534836	-0.0192543	-0.00301469	0.00143826	-0.00426572	-0.00904023
[truncated: 15,241 more rows]
