# Supplementary material for: Comprehensive functional profiling of long non-coding RNAs through a novel pan-cancer integration approach and modular analysis of their protein-coding gene association networks
Source: BMC Genomics. 2019 Jun 3;20:454. doi: 10.1186/s12864-019-5850-7 (PMC6547491; doi:10.1186/s12864-019-5850-7)
Supplement: Supplementary file 7 — Table S4. ToppGene functional enrichment in pro-module protein coding genes. (XLSX 200 kb) [file 12864_2019_5850_MOESM7_ESM.xlsx]

## Sheet: S4
S4: ToppGene functional enrichment in pro-module protein coding genes (criteria for inclusion: FDR<0.001, hit count>5; GO Biological Process category only)
ME0
UP
ID	Name	p-value	q-value FDR B&H	Hit Count in Query List	Hit Count in Genome
GO:0019752	carboxylic acid metabolic process	1.191e-21	1.932e-18	38	1003
GO:0043436	oxoacid metabolic process	4.91e-21	3.982e-18	39	1114
GO:0006082	organic acid metabolic process	8.398e-21	4.541e-18	39	1131
GO:0046395	carboxylic acid catabolic process	3.259e-18	1.057e-15	20	232
GO:0016054	organic acid catabolic process	3.259e-18	1.057e-15	20	232
GO:0055114	oxidation-reduction process	7.201e-18	1.807e-15	34	996
GO:0032787	monocarboxylic acid metabolic process	7.799e-18	1.807e-15	28	617
GO:0044282	small molecule catabolic process	1.141e-17	2.314e-15	23	370
GO:0044712	single-organism catabolic process	4.125e-12	7.434e-10	29	1126
GO:0009063	cellular amino acid catabolic process	6.342e-11	1.029e-08	11	116
GO:0072329	monocarboxylic acid catabolic process	8.385e-11	1.236e-08	11	119
GO:1901565	organonitrogen compound catabolic process	2.934e-10	3.661e-08	16	365
GO:1901606	alpha-amino acid catabolic process	2.875e-10	3.661e-08	10	100
GO:0006631	fatty acid metabolic process	5.083e-10	5.889e-08	16	379
GO:1901575	organic substance catabolic process	3.778e-09	4.085e-07	33	1910
GO:1901605	alpha-amino acid metabolic process	1.847e-08	1.873e-06	12	247
GO:0044248	cellular catabolic process	2.048e-08	1.954e-06	31	1828
GO:0046394	carboxylic acid biosynthetic process	3.158e-08	2.696e-06	13	315
GO:0016053	organic acid biosynthetic process	3.158e-08	2.696e-06	13	315
GO:1901361	organic cyclic compound catabolic process	3.459e-08	2.806e-06	16	510
GO:0044255	cellular lipid metabolic process	1.329e-07	1.026e-05	22	1064
GO:0006520	cellular amino acid metabolic process	5.261e-07	3.879e-05	13	402
GO:0044283	small molecule biosynthetic process	9.469e-07	6.678e-05	15	572
GO:0006629	lipid metabolic process	2.751e-06	0.0001859	23	1377
GO:0006732	coenzyme metabolic process	3.405e-06	0.0002045	11	333
GO:0043648	dicarboxylic acid metabolic process	3.32e-06	0.0002045	7	110
GO:0051186	cofactor metabolic process	4.053e-06	0.0002267	12	409
GO:0072330	monocarboxylic acid biosynthetic process	4.313e-06	0.0002332	9	216
GO:0019439	aromatic compound catabolic process	1.786e-05	0.0009345	12	474
GO:0006805	xenobiotic metabolic process	1.904e-05	0.0009653	6	96
DOWN
ID	Name	p-value	q-value FDR B&H	Hit Count in Query List	Hit Count in Genome
GO:0000278	mitotic cell cycle	3.949e-24	9.411e-21	44	1016
GO:0007049	cell cycle	7.727e-23	1.841e-19	54	1766
GO:1903047	mitotic cell cycle process	1.164e-22	2.773e-19	41	931
GO:0022402	cell cycle process	2.622e-22	6.248e-19	48	1385
GO:0007059	chromosome segregation	4.63e-18	1.103e-14	24	333
GO:0000280	nuclear division	5.192e-18	1.237e-14	30	599
GO:0048285	organelle fission	2.701e-17	6.438e-14	30	636
GO:0051276	chromosome organization	4.631e-17	1.104e-13	39	1189
GO:0007067	mitotic nuclear division	4.91e-17	1.17e-13	26	455
GO:0000819	sister chromatid segregation	6.06e-17	1.444e-13	20	225
GO:0044772	mitotic cell cycle phase transition	1.917e-16	4.568e-13	27	529
GO:0098813	nuclear chromosome segregation	3.789e-16	9.029e-13	21	283
GO:0044770	cell cycle phase transition	6.297e-16	1.501e-12	27	555
GO:0051726	regulation of cell cycle	3.466e-15	8.259e-12	34	1008
GO:0010564	regulation of cell cycle process	3.936e-15	9.378e-12	27	598
GO:0051301	cell division	7.297e-15	1.739e-11	28	668
GO:0051983	regulation of chromosome segregation	2.462e-14	5.866e-11	13	87
GO:0000070	mitotic sister chromatid segregation	4.772e-13	1.137e-09	14	136
GO:0007346	regulation of mitotic cell cycle	5.254e-13	1.252e-09	23	508
GO:0007062	sister chromatid cohesion	3.641e-12	8.675e-09	13	127
GO:1901990	regulation of mitotic cell cycle phase transition	5.723e-12	1.364e-08	18	318
GO:1901987	regulation of cell cycle phase transition	1.579e-11	3.763e-08	18	338
GO:0031577	spindle checkpoint	6.532e-10	1.556e-06	8	45
GO:0071103	DNA conformation change	1.03e-09	2.453e-06	15	285
GO:0033044	regulation of chromosome organization	2.176e-09	5.185e-06	15	301
GO:0045787	positive regulation of cell cycle	2.306e-09	5.494e-06	16	352
GO:0000226	microtubule cytoskeleton organization	2.641e-09	6.293e-06	18	464
GO:0007051	spindle organization	5.551e-09	1.323e-05	11	148
GO:0033043	regulation of organelle organization	5.57e-09	1.327e-05	28	1186
GO:0000086	G2/M transition of mitotic cell cycle	1.043e-08	2.486e-05	12	197
GO:0006259	DNA metabolic process	1.186e-08	2.826e-05	25	992
GO:0051985	negative regulation of chromosome segregation	1.526e-08	3.636e-05	7	43
GO:0007010	cytoskeleton organization	1.6e-08	3.812e-05	27	1164
GO:0044839	cell cycle G2/M phase transition	1.629e-08	3.881e-05	12	205
GO:0007052	mitotic spindle organization	1.718e-08	4.095e-05	9	95
GO:0033045	regulation of sister chromatid segregation	1.965e-08	4.683e-05	8	68
GO:0090068	positive regulation of cell cycle process	2.509e-08	5.979e-05	13	259
GO:0006261	DNA-dependent DNA replication	2.716e-08	6.473e-05	10	134
GO:0051304	chromosome separation	2.78e-08	6.626e-05	8	71
GO:0000075	cell cycle checkpoint	7.033e-08	0.0001676	12	234
GO:0051302	regulation of cell division	9.827e-08	0.0002342	13	291
GO:0006260	DNA replication	1.048e-07	0.0002496	14	346
GO:2001251	negative regulation of chromosome organization	1.065e-07	0.0002538	9	117
GO:0000082	G1/S transition of mitotic cell cycle	1.268e-07	0.0003022	12	247
GO:0090307	mitotic spindle assembly	1.308e-07	0.0003117	7	58
GO:1902850	microtubule cytoskeleton organization involved in mitosis	1.308e-07	0.0003117	7	58
GO:0006323	DNA packaging	1.686e-07	0.0004019	11	206
GO:1901992	positive regulation of mitotic cell cycle phase transition	1.866e-07	0.0004447	7	61
GO:0034502	protein localization to chromosome	1.866e-07	0.0004447	7	61
GO:0044843	cell cycle G1/S phase transition	1.949e-07	0.0004644	12	257
GO:0051225	spindle assembly	2.348e-07	0.0005596	8	93
GO:0045931	positive regulation of mitotic cell cycle	3.003e-07	0.0007157	9	132
GO:0033046	negative regulation of sister chromatid segregation	3.303e-07	0.000787	6	41
GO:1901989	positive regulation of cell cycle phase transition	3.596e-07	0.000857	7	67
GO:0051783	regulation of nuclear division	3.738e-07	0.0008908	10	177
GO:0045814	negative regulation of gene expression, epigenetic	4.121e-07	0.0009821	9	137
ME1
UP
NA
DOWN
ID	Name	p-value	q-value FDR B&H	Hit Count in Query List	Hit Count in Genome
GO:0007167	enzyme linked receptor protein signaling pathway	9.643e-09	3.066e-05	25	1016
GO:0006928	movement of cell or subcellular component	1.142e-07	0.0001383	33	1882
GO:0016192	vesicle-mediated transport	1.304e-07	0.0001383	29	1514
GO:0001568	blood vessel development	2.744e-07	0.00018	18	651
GO:0001944	vasculature development	4.861e-07	0.0002515	18	677
GO:0071495	cellular response to endogenous stimulus	7.86e-07	0.0002769	25	1278
GO:0034329	cell junction assembly	8.531e-07	0.0002769	10	200
GO:0051270	regulation of cellular component movement	8.707e-07	0.0002769	20	860
GO:0040012	regulation of locomotion	9.699e-07	0.0002804	20	866
GO:2000145	regulation of cell motility	1.088e-06	0.0002882	19	793
GO:0072358	cardiovascular system development	1.495e-06	0.0003396	22	1058
GO:0072359	circulatory system development	1.495e-06	0.0003396	22	1058
GO:0030334	regulation of cell migration	1.808e-06	0.0003834	18	742
GO:0048514	blood vessel morphogenesis	3.567e-06	0.0007089	15	551
GO:0071363	cellular response to growth factor stimulus	5.194e-06	0.0009176	16	643
GO:0032989	cellular component morphogenesis	5.913e-06	0.0009897	25	1430
ME2
UP
NA
DOWN
NA
ME3
UP
NA
DOWN
NA
ME4
UP
ID	Name	p-value	q-value FDR B&H	Hit Count in Query List	Hit Count in Genome
GO:0042384	cilium assembly	9.381e-08	0.0002042	11	236
GO:0044782	cilium organization	2.792e-07	0.0002537	11	263
GO:0060271	cilium morphogenesis	3.496e-07	0.0002537	11	269
DOWN
NA
ME5
UP
ID	Name	p-value	q-value FDR B&H	Hit Count in Query List	Hit Count in Genome
GO:0022008	neurogenesis	9.714e-08	0.0002645	45	1628
GO:0030182	neuron differentiation	6.514e-07	0.0007973	39	1398
GO:0048699	generation of neurons	8.784e-07	0.0007973	41	1528
DOWN
NA
ME6
UP
NA
DOWN
ID	Name	p-value	q-value FDR B&H	Hit Count in Query List	Hit Count in Genome
GO:0030198	extracellular matrix organization	1.02e-08	1.199e-05	12	354
GO:0043062	extracellular structure organization	1.052e-08	1.199e-05	12	355
GO:0043068	positive regulation of programmed cell death	2.391e-08	1.817e-05	15	655
GO:0097191	extrinsic apoptotic signaling pathway	3.662e-08	2.086e-05	10	247
GO:0010942	positive regulation of cell death	5.22e-08	2.379e-05	15	695
GO:0043065	positive regulation of apoptotic process	1.564e-07	5.4e-05	14	649
GO:0048514	blood vessel morphogenesis	1.659e-07	5.4e-05	13	551
GO:0072358	cardiovascular system development	4.102e-07	0.0001039	17	1058
GO:0072359	circulatory system development	4.102e-07	0.0001039	17	1058
GO:0097190	apoptotic signaling pathway	7.076e-07	0.0001613	13	626
GO:0001568	blood vessel development	1.097e-06	0.0002273	13	651
GO:0048646	anatomical structure formation involved in morphogenesis	1.51e-06	0.0002749	18	1299
GO:0001525	angiogenesis	1.568e-06	0.0002749	11	464
GO:0001944	vasculature development	1.696e-06	0.0002761	13	677
GO:0006915	apoptotic process	1.948e-06	0.000296	22	1923
GO:0012501	programmed cell death	2.5e-06	0.0003561	22	1952
GO:0042981	regulation of apoptotic process	3.308e-06	0.0004434	19	1519
GO:0043067	regulation of programmed cell death	3.895e-06	0.0004672	19	1536
GO:2001236	regulation of extrinsic apoptotic signaling pathway	4.686e-06	0.0005339	7	173
GO:0030855	epithelial cell differentiation	8.026e-06	0.0008711	12	662
GO:2001235	positive regulation of apoptotic signaling pathway	9.602e-06	0.0009947	7	193
ME7
UP
ID	Name	p-value	q-value FDR B&H	Hit Count in Query List	Hit Count in Genome
GO:0034330	cell junction organization	4.837e-09	1.963e-05	16	258
GO:0034329	cell junction assembly	9.924e-09	2.014e-05	14	200
GO:0051240	positive regulation of multicellular organismal process	2.431e-08	3.289e-05	40	1610
GO:0042127	regulation of cell proliferation	6.194e-08	3.66e-05	40	1666
GO:0051094	positive regulation of developmental process	4.779e-08	3.66e-05	35	1323
GO:0030198	extracellular matrix organization	6.928e-08	3.66e-05	17	354
GO:0043062	extracellular structure organization	7.216e-08	3.66e-05	17	355
GO:2000026	regulation of multicellular organismal development	8.515e-08	3.705e-05	43	1893
GO:0030155	regulation of cell adhesion	9.13e-08	3.705e-05	24	704
GO:0045937	positive regulation of phosphate metabolic process	1.329e-07	4.149e-05	31	1126
GO:0010562	positive regulation of phosphorus metabolic process	1.329e-07	4.149e-05	31	1126
GO:0042327	positive regulation of phosphorylation	1.287e-07	4.149e-05	29	1003
GO:0006928	movement of cell or subcellular component	2.046e-07	4.933e-05	42	1882
GO:0040011	locomotion	1.838e-07	4.933e-05	40	1735
GO:0001934	positive regulation of protein phosphorylation	1.789e-07	4.933e-05	28	959
GO:0007044	cell-substrate junction assembly	2.067e-07	4.933e-05	9	89
GO:0045595	regulation of cell differentiation	3.042e-07	6.173e-05	39	1699
GO:0022612	gland morphogenesis	3.042e-07	6.173e-05	11	153
GO:0022617	extracellular matrix disassembly	2.755e-07	6.173e-05	9	92
GO:0016477	cell migration	3.209e-07	6.202e-05	33	1300
GO:0042325	regulation of phosphorylation	3.898e-07	7.189e-05	36	1510
GO:0008285	negative regulation of cell proliferation	4.697e-07	8.286e-05	23	714
GO:0012501	programmed cell death	5.498e-07	8.924e-05	42	1952
GO:0007155	cell adhesion	5.347e-07	8.924e-05	36	1530
GO:0022610	biological adhesion	6.445e-07	9.402e-05	36	1542
GO:0001932	regulation of protein phosphorylation	6.129e-07	9.402e-05	34	1404
GO:0001890	placenta development	6.488e-07	9.402e-05	11	165
GO:0019220	regulation of phosphate metabolic process	7.046e-07	9.675e-05	39	1756
GO:0045597	positive regulation of cell differentiation	7.153e-07	9.675e-05	27	966
GO:0042060	wound healing	7.512e-07	9.834e-05	20	570
GO:0051174	regulation of phosphorus metabolic process	8.481e-07	0.0001076	39	1769
GO:0051674	localization of cell	9.02e-07	0.0001077	34	1428
GO:0048870	cell motility	9.02e-07	0.0001077	34	1428
GO:0048608	reproductive structure development	1.186e-06	0.0001375	18	483
GO:0048585	negative regulation of response to stimulus	1.271e-06	0.0001424	35	1518
GO:0061458	reproductive system development	1.334e-06	0.0001424	18	487
GO:0050731	positive regulation of peptidyl-tyrosine phosphorylation	1.3e-06	0.0001424	11	177
GO:0009611	response to wounding	2.407e-06	0.0002505	26	967
GO:0031401	positive regulation of protein modification process	2.718e-06	0.0002758	30	1230
GO:0043408	regulation of MAPK cascade	2.839e-06	0.000281	22	735
GO:0050730	regulation of peptidyl-tyrosine phosphorylation	4.16e-06	0.0004019	12	240
GO:0040017	positive regulation of locomotion	4.331e-06	0.0004088	17	477
GO:0071363	cellular response to growth factor stimulus	4.707e-06	0.0004341	20	643
GO:0018108	peptidyl-tyrosine phosphorylation	5.632e-06	0.0005079	15	385
GO:0018212	peptidyl-tyrosine modification	5.994e-06	0.0005175	15	387
GO:1902533	positive regulation of intracellular signal transduction	6.468e-06	0.0005468	25	958
GO:0050673	epithelial cell proliferation	6.781e-06	0.0005616	15	391
GO:0030335	positive regulation of cell migration	7.513e-06	0.0006098	16	445
GO:0060429	epithelium development	7.681e-06	0.0006112	30	1296
GO:0048646	anatomical structure formation involved in morphogenesis	8.037e-06	0.0006272	30	1299
GO:0032270	positive regulation of cellular protein metabolic process	8.685e-06	0.0006516	33	1512
GO:0070848	response to growth factor	8.832e-06	0.0006516	20	671
GO:0002062	chondrocyte differentiation	8.52e-06	0.0006516	8	105
GO:0043069	negative regulation of programmed cell death	9.963e-06	0.000722	24	919
GO:0051270	regulation of cellular component movement	1.06e-05	0.0007527	23	860
GO:2000147	positive regulation of cell motility	1.076e-05	0.0007527	16	458
GO:0043067	regulation of programmed cell death	1.204e-05	0.0008145	33	1536
GO:0040012	regulation of locomotion	1.186e-05	0.0008145	23	866
GO:0051241	negative regulation of multicellular organismal process	1.266e-05	0.0008421	27	1127
GO:0001817	regulation of cytokine production	1.303e-05	0.0008528	19	631
GO:0051272	positive regulation of cellular component movement	1.481e-05	0.0009537	16	470
GO:0006915	apoptotic process	1.591e-05	0.0009778	38	1923
GO:0009967	positive regulation of signal transduction	1.639e-05	0.0009778	32	1488
GO:0001816	cytokine production	1.632e-05	0.0009778	20	700
GO:0031589	cell-substrate adhesion	1.663e-05	0.0009778	13	322
GO:0071560	cellular response to transforming growth factor beta stimulus	1.602e-05	0.0009778	11	230
DOWN
NA
ME8
UP
ID	Name	p-value	q-value FDR B&H	Hit Count in Query List	Hit Count in Genome
GO:1903047	mitotic cell cycle process	1.633e-35	7.475e-32	99	931
GO:0022402	cell cycle process	1.322e-32	3.027e-29	117	1385
GO:0000278	mitotic cell cycle	2.515e-32	3.839e-29	99	1016
GO:0000280	nuclear division	3.503e-32	4.009e-29	76	599
GO:0048285	organelle fission	3.266e-31	2.991e-28	77	636
GO:0007049	cell cycle	7.493e-30	5.717e-27	129	1766
GO:0007067	mitotic nuclear division	1.065e-29	6.963e-27	64	455
GO:0046649	lymphocyte activation	1.541e-29	8.08e-27	79	709
GO:0042110	T cell activation	1.765e-29	8.08e-27	67	506
GO:0070489	T cell aggregation	1.765e-29	8.08e-27	67	506
GO:0071593	lymphocyte aggregation	1.989e-29	8.28e-27	67	507
GO:0070486	leukocyte aggregation	4.56e-29	1.74e-26	67	514
GO:0007159	leukocyte cell-cell adhesion	3.377e-28	1.189e-25	68	548
GO:0045321	leukocyte activation	2.053e-26	6.712e-24	81	828
GO:0001775	cell activation	4.739e-26	1.446e-23	89	1001
GO:0051276	chromosome organization	8.957e-24	2.539e-21	94	1189
GO:0007059	chromosome segregation	9.428e-24	2.539e-21	49	333
GO:0051301	cell division	3.76e-23	9.564e-21	68	668
GO:0098813	nuclear chromosome segregation	2.134e-22	5.142e-20	44	283
GO:0000819	sister chromatid segregation	1.027e-21	2.351e-19	39	225
GO:0050863	regulation of T cell activation	1.598e-21	3.484e-19	46	327
GO:0016337	single organismal cell-cell adhesion	3.439e-21	7.157e-19	72	805
GO:1903037	regulation of leukocyte cell-cell adhesion	9.218e-21	1.835e-18	46	341
GO:0051249	regulation of lymphocyte activation	1.735e-20	3.31e-18	52	445
GO:0034110	regulation of homotypic cell-cell adhesion	2.139e-20	3.918e-18	46	348
GO:0098602	single organism cell adhesion	3.378e-20	5.947e-18	73	859
GO:0022407	regulation of cell-cell adhesion	1.228e-19	2.082e-17	50	430
GO:0030217	T cell differentiation	1.916e-19	3.132e-17	38	245
GO:0002694	regulation of leukocyte activation	2.872e-19	4.533e-17	54	510
GO:0030098	lymphocyte differentiation	3.413e-19	5.209e-17	45	356
GO:0034109	homotypic cell-cell adhesion	1.313e-18	1.939e-16	47	402
GO:0050865	regulation of cell activation	8.518e-18	1.219e-15	54	550
GO:0050870	positive regulation of T cell activation	8.479e-17	1.176e-14	34	231
GO:0034112	positive regulation of homotypic cell-cell adhesion	1.656e-16	2.23e-14	34	236
GO:0098609	cell-cell adhesion	1.819e-16	2.38e-14	72	980
GO:1903039	positive regulation of leukocyte cell-cell adhesion	2.793e-16	3.552e-14	34	240
GO:0044772	mitotic cell cycle phase transition	3.185e-15	3.941e-13	49	529
GO:0022409	positive regulation of cell-cell adhesion	3.275e-15	3.945e-13	35	276
GO:0030155	regulation of cell adhesion	5.806e-15	6.816e-13	57	704
GO:0044770	cell cycle phase transition	2.06e-14	2.358e-12	49	555
GO:0051251	positive regulation of lymphocyte activation	2.286e-14	2.553e-12	36	311
GO:0002682	regulation of immune system process	5.447e-14	5.937e-12	88	1506
GO:0002521	leukocyte differentiation	7.107e-14	7.567e-12	47	532
GO:0002696	positive regulation of leukocyte activation	7.561e-14	7.867e-12	37	341
GO:0050867	positive regulation of cell activation	2.414e-13	2.456e-11	37	354
GO:0002684	positive regulation of immune system process	6.143e-13	6.113e-11	65	976
GO:0045785	positive regulation of cell adhesion	7.666e-13	7.467e-11	40	425
GO:0007062	sister chromatid cohesion	8.839e-13	8.43e-11	22	127
GO:0006259	DNA metabolic process	1.276e-12	1.192e-10	65	992
GO:0006955	immune response	1.607e-12	1.471e-10	87	1572
GO:0000070	mitotic sister chromatid segregation	3.702e-12	3.323e-10	22	136
GO:0071594	thymocyte aggregation	4.664e-12	4.028e-10	18	87
GO:0033077	T cell differentiation in thymus	4.664e-12	4.028e-10	18	87
GO:0002520	immune system development	5.103e-12	4.326e-10	62	949
GO:0006310	DNA recombination	7.634e-12	6.262e-10	30	267
GO:0050851	antigen receptor-mediated signaling pathway	7.66e-12	6.262e-10	28	233
GO:0048534	hematopoietic or lymphoid organ development	1.413e-11	1.135e-09	59	898
GO:0050776	regulation of immune response	1.478e-11	1.167e-09	59	899
GO:0030097	hemopoiesis	1.526e-11	1.184e-09	57	851
GO:0007155	cell adhesion	1.636e-11	1.248e-09	83	1530
GO:0045619	regulation of lymphocyte differentiation	1.923e-11	1.443e-09	23	162
GO:0045580	regulation of T cell differentiation	2.15e-11	1.588e-09	21	134
GO:0022610	biological adhesion	2.435e-11	1.77e-09	83	1542
GO:0046631	alpha-beta T cell activation	2.874e-11	2.056e-09	21	136
GO:0046651	lymphocyte proliferation	3.269e-11	2.303e-09	31	301
GO:0071103	DNA conformation change	3.974e-11	2.756e-09	30	285
GO:0006974	cellular response to DNA damage stimulus	4.133e-11	2.824e-09	54	800
GO:0032943	mononuclear cell proliferation	4.215e-11	2.838e-09	31	304
GO:0002250	adaptive immune response	4.681e-11	3.106e-09	36	402
GO:0051726	regulation of cell cycle	6.335e-11	4.143e-09	62	1008
GO:0002429	immune response-activating cell surface receptor signaling pathway	8.85e-11	5.706e-09	32	332
GO:0007051	spindle organization	1.475e-10	9.38e-09	21	148
GO:0070661	leukocyte proliferation	1.547e-10	9.701e-09	31	320
GO:0042102	positive regulation of T cell proliferation	1.769e-10	1.094e-08	18	107
GO:0042098	T cell proliferation	2.107e-10	1.286e-08	25	215
GO:0002768	immune response-regulating cell surface receptor signaling pathway	2.588e-10	1.559e-08	33	366
GO:0050671	positive regulation of lymphocyte proliferation	4.083e-10	2.428e-08	20	141
GO:0032946	positive regulation of mononuclear cell proliferation	5.274e-10	3.096e-08	20	143
GO:0050852	T cell receptor signaling pathway	5.824e-10	3.375e-08	22	175
GO:0006312	mitotic recombination	7.658e-10	4.382e-08	12	45
GO:0070665	positive regulation of leukocyte proliferation	1.107e-09	6.257e-08	20	149
GO:0050670	regulation of lymphocyte proliferation	1.966e-09	1.098e-07	24	221
GO:0010564	regulation of cell cycle process	2.186e-09	1.206e-07	42	598
GO:0032944	regulation of mononuclear cell proliferation	2.358e-09	1.285e-07	24	223
GO:0002757	immune response-activating signal transduction	2.876e-09	1.549e-07	36	467
GO:0046634	regulation of alpha-beta T cell activation	3.523e-09	1.875e-07	15	86
GO:0006260	DNA replication	4.314e-09	2.27e-07	30	346
GO:0046635	positive regulation of alpha-beta T cell activation	4.619e-09	2.403e-07	13	63
GO:0070663	regulation of leukocyte proliferation	5.67e-09	2.916e-07	24	233
GO:0002764	immune response-regulating signaling pathway	5.78e-09	2.94e-07	37	502
GO:0000075	cell cycle checkpoint	6.173e-09	3.105e-07	24	234
GO:0007346	regulation of mitotic cell cycle	7.935e-09	3.948e-07	37	508
GO:0000226	microtubule cytoskeleton organization	8.408e-09	4.139e-07	35	464
GO:0044839	cell cycle G2/M phase transition	1.161e-08	5.655e-07	22	205
GO:0042129	regulation of T cell proliferation	1.524e-08	7.346e-07	20	173
GO:0046632	alpha-beta T cell differentiation	1.68e-08	8.012e-07	15	96
GO:0002253	activation of immune response	1.889e-08	8.918e-07	37	525
GO:0071897	DNA biosynthetic process	1.972e-08	9.213e-07	22	211
GO:0050778	positive regulation of immune response	2.103e-08	9.726e-07	43	671
GO:0000086	G2/M transition of mitotic cell cycle	2.816e-08	1.289e-06	21	197
GO:0045621	positive regulation of lymphocyte differentiation	2.967e-08	1.345e-06	15	100
GO:0045582	positive regulation of T cell differentiation	3.433e-08	1.541e-06	14	87
GO:0006281	DNA repair	3.827e-08	1.701e-06	36	516
GO:0006323	DNA packaging	6.137e-08	2.702e-06	21	206
GO:0000082	G1/S transition of mitotic cell cycle	7.791e-08	3.397e-06	23	247
GO:0007017	microtubule-based process	9.802e-08	4.233e-06	41	658
GO:0007052	mitotic spindle organization	1.079e-07	4.618e-06	14	95
GO:0000722	telomere maintenance via recombination	1.131e-07	4.752e-06	9	34
GO:0045061	thymic T cell selection	1.131e-07	4.752e-06	8	25
GO:0050854	regulation of antigen receptor-mediated signaling pathway	1.35e-07	5.619e-06	10	45
GO:1902105	regulation of leukocyte differentiation	1.382e-07	5.701e-06	24	275
GO:1901990	regulation of mitotic cell cycle phase transition	1.524e-07	6.229e-06	26	318
GO:0033151	V(D)J recombination	1.538e-07	6.229e-06	7	18
GO:0042113	B cell activation	1.605e-07	6.389e-06	23	257
GO:0044843	cell cycle G1/S phase transition	1.605e-07	6.389e-06	23	257
GO:0031055	chromatin remodeling at centromere	1.687e-07	6.657e-06	10	46
GO:0045058	T cell selection	3.178e-07	1.223e-05	10	49
GO:0000731	DNA synthesis involved in DNA repair	3.508e-07	1.338e-05	12	75
GO:0007010	cytoskeleton organization	4.995e-07	1.874e-05	58	1164
GO:1901987	regulation of cell cycle phase transition	4.981e-07	1.874e-05	26	338
GO:0002366	leukocyte activation involved in immune response	5.69e-07	2.118e-05	21	235
GO:0002263	cell activation involved in immune response	6.543e-07	2.416e-05	21	237
GO:0034508	centromere complex assembly	6.891e-07	2.484e-05	10	53
GO:0034724	DNA replication-independent nucleosome organization	6.891e-07	2.484e-05	10	53
GO:0006336	DNA replication-independent nucleosome assembly	6.891e-07	2.484e-05	10	53
GO:0007093	mitotic cell cycle checkpoint	7.405e-07	2.649e-05	17	162
GO:0034080	CENP-A containing nucleosome assembly	8.04e-07	2.831e-05	9	42
GO:0061641	CENP-A containing chromatin organization	8.04e-07	2.831e-05	9	42
GO:0030183	B cell differentiation	8.987e-07	3.141e-05	15	129
GO:0002252	immune effector process	9.521e-07	3.229e-05	46	851
GO:0031295	T cell costimulation	9.486e-07	3.229e-05	12	82
GO:0033081	regulation of T cell differentiation in thymus	9.422e-07	3.229e-05	8	32
GO:2000398	regulation of thymocyte aggregation	9.422e-07	3.229e-05	8	32
GO:0031294	lymphocyte costimulation	1.084e-06	3.649e-05	12	83
GO:0065004	protein-DNA complex assembly	1.149e-06	3.79e-05	20	225
GO:0045930	negative regulation of mitotic cell cycle	1.149e-06	3.79e-05	20	225
GO:0007088	regulation of mitotic nuclear division	1.151e-06	3.79e-05	16	149
GO:0006261	DNA-dependent DNA replication	1.465e-06	4.762e-05	15	134
GO:0070233	negative regulation of T cell apoptotic process	1.467e-06	4.762e-05	7	24
GO:0071824	protein-DNA complex subunit organization	1.773e-06	5.715e-05	21	252
GO:0045786	negative regulation of cell cycle	2.131e-06	6.775e-05	31	484
GO:1902107	positive regulation of leukocyte differentiation	2.122e-06	6.775e-05	16	156
GO:0006325	chromatin organization	2.308e-06	7.189e-05	42	770
GO:0051783	regulation of nuclear division	2.547e-06	7.879e-05	17	177
GO:0051321	meiotic cell cycle	2.573e-06	7.906e-05	20	237
GO:0051782	negative regulation of cell division	2.635e-06	8.041e-05	11	75
GO:0008608	attachment of spindle microtubules to kinetochore	2.668e-06	8.09e-05	7	26
GO:0016568	chromatin modification	2.707e-06	8.116e-05	37	642
GO:1903706	regulation of hemopoiesis	2.713e-06	8.116e-05	26	370
GO:0010948	negative regulation of cell cycle process	3.12e-06	9.274e-05	20	240
GO:0070229	negative regulation of lymphocyte apoptotic process	3.836e-06	0.0001133	8	38
GO:0033043	regulation of organelle organization	4.181e-06	0.0001211	56	1186
GO:0000079	regulation of cyclin-dependent protein serine/threonine kinase activity	4.162e-06	0.0001211	12	94
GO:0051303	establishment of chromosome localization	4.179e-06	0.0001211	10	64
GO:0007126	meiotic nuclear division	4.653e-06	0.000134	17	185
GO:0050000	chromosome localization	4.83e-06	0.0001382	10	65
GO:0032392	DNA geometric change	5.694e-06	0.0001619	11	81
GO:0032886	regulation of microtubule-based process	7.016e-06	0.0001983	16	171
GO:1903708	positive regulation of hemopoiesis	7.144e-06	0.0002006	17	191
GO:1904029	regulation of cyclin-dependent protein kinase activity	7.191e-06	0.0002007	12	99
GO:1902749	regulation of cell cycle G2/M phase transition	7.333e-06	0.0002023	10	68
GO:0043486	histone exchange	7.336e-06	0.0002023	9	54
GO:1903046	meiotic cell cycle process	9.412e-06	0.000258	17	195
GO:0048538	thymus development	9.996e-06	0.0002708	9	56
GO:0046637	regulation of alpha-beta T cell differentiation	9.996e-06	0.0002708	9	56
GO:0051983	regulation of chromosome segregation	1.148e-05	0.0003075	11	87
GO:0050856	regulation of T cell receptor signaling pathway	1.198e-05	0.0003189	7	32
GO:1901991	negative regulation of mitotic cell cycle phase transition	1.225e-05	0.0003225	15	159
GO:0000723	telomere maintenance	1.226e-05	0.0003225	14	140
GO:0072643	interferon-gamma secretion	1.308e-05	0.0003422	6	22
GO:0046638	positive regulation of alpha-beta T cell differentiation	1.449e-05	0.0003748	8	45
GO:0051310	metaphase plate congression	1.449e-05	0.0003748	8	45
GO:0031497	chromatin assembly	1.534e-05	0.0003945	15	162
GO:0070507	regulation of microtubule cytoskeleton organization	1.563e-05	0.0003997	14	143
GO:0051302	regulation of cell division	1.658e-05	0.0004193	21	291
GO:0031570	DNA integrity checkpoint	1.776e-05	0.0004443	15	164
GO:0006338	chromatin remodeling	1.776e-05	0.0004443	15	164
GO:0010389	regulation of G2/M transition of mitotic cell cycle	2.047e-05	0.0005093	9	61
GO:0006461	protein complex assembly	2.132e-05	0.000522	66	1562
GO:0070271	protein complex biogenesis	2.132e-05	0.000522	66	1562
GO:0051297	centrosome organization	2.132e-05	0.000522	12	110
GO:0006270	DNA replication initiation	2.242e-05	0.000546	7	35
GO:1901988	negative regulation of cell cycle phase transition	2.718e-05	0.0006548	15	170
GO:0007080	mitotic metaphase plate congression	3.287e-05	0.0007878	7	37
GO:0032200	telomere organization	3.349e-05	0.0007985	14	153
GO:0051338	regulation of transferase activity	3.407e-05	0.0008082	47	1006
DOWN
NA
ME9
UP
ID	Name	p-value	q-value FDR B&H	Hit Count in Query List	Hit Count in Genome
GO:0006955	immune response	2.863e-172	1.418e-168	297	1572
GO:0045321	leukocyte activation	6.356e-130	1.574e-126	200	828
GO:0002682	regulation of immune system process	7.886e-128	1.302e-124	252	1506
GO:0001775	cell activation	1.727e-120	2.138e-117	207	1001
GO:0050776	regulation of immune response	1.423e-114	1.409e-111	193	899
GO:0046649	lymphocyte activation	1.128e-112	9.31e-110	174	709
GO:0002684	positive regulation of immune system process	9.043e-111	6.397e-108	196	976
GO:0006952	defense response	5.096e-99	3.155e-96	232	1651
GO:0007159	leukocyte cell-cell adhesion	9.867e-92	5.429e-89	140	548
GO:0071593	lymphocyte aggregation	7.485e-91	3.707e-88	135	507
GO:0070486	leukocyte aggregation	5.429e-90	2.444e-87	135	514
GO:0070489	T cell aggregation	8.423e-90	3.208e-87	134	506
GO:0042110	T cell activation	8.423e-90	3.208e-87	134	506
GO:0050778	positive regulation of immune response	3.367e-83	1.191e-80	144	671
GO:0002694	regulation of leukocyte activation	3.842e-80	1.268e-77	126	510
GO:0050865	regulation of cell activation	5.082e-78	1.573e-75	128	550
GO:0002252	immune effector process	4.309e-77	1.255e-74	153	851
GO:0016337	single organismal cell-cell adhesion	9.501e-77	2.614e-74	149	805
GO:0051249	regulation of lymphocyte activation	3.319e-75	8.65e-73	115	445
GO:0098602	single organism cell adhesion	1.285e-73	3.183e-71	150	859
GO:0002250	adaptive immune response	1.469e-73	3.465e-71	109	402
GO:0045087	innate immune response	6.547e-69	1.474e-66	144	846
GO:0070661	leukocyte proliferation	6.552e-68	1.411e-65	95	320
GO:0046651	lymphocyte proliferation	5.294e-67	1.092e-64	92	301
GO:0032943	mononuclear cell proliferation	1.451e-66	2.874e-64	92	304
GO:0098609	cell-cell adhesion	2.327e-66	4.432e-64	151	980
GO:0022610	biological adhesion	1.655e-65	3.036e-63	186	1542
GO:0007155	cell adhesion	1.708e-64	3.02e-62	184	1530
GO:1903037	regulation of leukocyte cell-cell adhesion	6.832e-64	1.167e-61	94	341
GO:0050863	regulation of T cell activation	2.206e-63	3.642e-61	92	327
GO:0050867	positive regulation of cell activation	2.934e-62	4.687e-60	94	354
GO:0002696	positive regulation of leukocyte activation	1.39e-61	2.151e-59	92	341
GO:0001816	cytokine production	8.202e-61	1.231e-58	124	700
GO:0034110	regulation of homotypic cell-cell adhesion	1.017e-60	1.482e-58	92	348
GO:0002253	activation of immune response	1.756e-60	2.484e-58	109	525
GO:0002764	immune response-regulating signaling pathway	1.553e-59	2.136e-57	106	502
GO:0022407	regulation of cell-cell adhesion	2.996e-59	4.009e-57	99	430
GO:0034109	homotypic cell-cell adhesion	5.627e-59	7.332e-57	96	402
GO:0002757	immune response-activating signal transduction	1.078e-57	1.368e-55	101	467
GO:0070663	regulation of leukocyte proliferation	1.323e-57	1.638e-55	76	233
GO:0051251	positive regulation of lymphocyte activation	2.486e-57	3.003e-55	85	311
GO:0002521	leukocyte differentiation	6.76e-56	7.97e-54	105	532
GO:0050670	regulation of lymphocyte proliferation	9.046e-56	1.042e-53	73	221
GO:0042098	T cell proliferation	1.725e-55	1.942e-53	72	215
GO:0032944	regulation of mononuclear cell proliferation	1.9e-55	2.091e-53	73	223
GO:1903039	positive regulation of leukocyte cell-cell adhesion	2.787e-55	3e-53	75	240
GO:0050870	positive regulation of T cell activation	3.396e-54	3.578e-52	73	231
GO:0001817	regulation of cytokine production	7.936e-54	8.187e-52	111	631
GO:0034112	positive regulation of homotypic cell-cell adhesion	1.928e-53	1.949e-51	73	236
GO:0030098	lymphocyte differentiation	3.658e-53	3.622e-51	86	356
GO:0022409	positive regulation of cell-cell adhesion	1.282e-52	1.245e-50	77	276
GO:0002443	leukocyte mediated immunity	5.03e-51	4.79e-49	84	356
GO:0009607	response to biotic stimulus	1.409e-49	1.317e-47	134	1027
GO:0043207	response to external biotic stimulus	2.657e-49	2.392e-47	131	986
GO:0051707	response to other organism	2.657e-49	2.392e-47	131	986
GO:0002768	immune response-regulating cell surface receptor signaling pathway	5.999e-49	5.305e-47	83	366
GO:0006954	inflammatory response	2.04e-48	1.773e-46	111	711
GO:0030155	regulation of cell adhesion	5.329e-48	4.55e-46	110	704
GO:0002520	immune system development	2.869e-47	2.408e-45	126	949
GO:0002429	immune response-activating cell surface receptor signaling pathway	3.391e-47	2.799e-45	78	332
GO:0042129	regulation of T cell proliferation	4.962e-46	4.028e-44	59	173
GO:0030097	hemopoiesis	2.771e-45	2.213e-43	117	851
GO:0048534	hematopoietic or lymphoid organ development	3.454e-45	2.715e-43	120	898
GO:0001819	positive regulation of cytokine production	3.905e-45	3.021e-43	84	418
GO:0031347	regulation of defense response	1.469e-44	1.119e-42	114	820
GO:0002460	adaptive immune response based on somatic recombination of immune receptors built from immunoglobulin superfamily domains	8.92e-44	6.692e-42	69	275
GO:0002274	myeloid leukocyte activation	3.515e-43	2.598e-41	58	183
GO:0002697	regulation of immune effector process	3.966e-43	2.888e-41	86	466
GO:0045785	positive regulation of cell adhesion	1.247e-42	8.947e-41	82	425
GO:0002366	leukocyte activation involved in immune response	6.811e-42	4.818e-40	63	235
GO:0002263	cell activation involved in immune response	1.199e-41	8.361e-40	63	237
GO:0050671	positive regulation of lymphocyte proliferation	2.297e-41	1.58e-39	51	141
GO:0070665	positive regulation of leukocyte proliferation	3.126e-41	2.12e-39	52	149
GO:0032946	positive regulation of mononuclear cell proliferation	5.273e-41	3.529e-39	51	143
GO:0002683	negative regulation of immune system process	3.255e-40	2.149e-38	79	420
GO:0030217	T cell differentiation	1.334e-39	8.692e-38	62	245
GO:0071345	cellular response to cytokine stimulus	3.094e-39	1.99e-37	100	713
GO:0002449	lymphocyte mediated immunity	6.992e-39	4.439e-37	64	271
GO:0019221	cytokine-mediated signaling pathway	8.298e-39	5.202e-37	88	553
GO:0042102	positive regulation of T cell proliferation	1.05e-38	6.499e-37	44	107
GO:0050900	leukocyte migration	2.974e-38	1.818e-36	74	386
GO:0042113	B cell activation	3.247e-37	1.961e-35	61	257
GO:0031349	positive regulation of defense response	6.176e-37	3.685e-35	76	427
GO:0050851	antigen receptor-mediated signaling pathway	1.203e-36	7.093e-35	58	233
GO:0045088	regulation of innate immune response	2.472e-36	1.44e-34	71	375
GO:0002703	regulation of leukocyte mediated immunity	6.007e-36	3.459e-34	52	184
GO:0034097	response to cytokine	6.921e-36	3.939e-34	103	825
GO:0046631	alpha-beta T cell activation	1.315e-34	7.398e-33	45	136
GO:0002699	positive regulation of immune effector process	1.465e-33	8.15e-32	50	185
GO:0009617	response to bacterium	8.826e-32	4.856e-30	82	590
GO:1902105	regulation of leukocyte differentiation	1.935e-31	1.053e-29	57	275
GO:0002695	negative regulation of leukocyte activation	4.031e-30	2.17e-28	44	159
GO:0098542	defense response to other organism	4.922e-30	2.621e-28	81	609
GO:0045619	regulation of lymphocyte differentiation	9.662e-30	5.09e-28	44	162
GO:0002706	regulation of lymphocyte mediated immunity	3.533e-29	1.842e-27	40	132
GO:0045089	positive regulation of innate immune response	6.002e-29	3.096e-27	57	305
GO:0002237	response to molecule of bacterial origin	1.282e-28	6.543e-27	61	358
GO:0002285	lymphocyte activation involved in immune response	2.831e-28	1.43e-26	43	165
GO:0050663	cytokine secretion	3.16e-28	1.58e-26	46	194
GO:0045621	positive regulation of lymphocyte differentiation	4.068e-28	2.015e-26	35	100
GO:0050864	regulation of B cell activation	7.189e-28	3.525e-26	39	133
GO:0032609	interferon-gamma production	7.861e-28	3.816e-26	38	125
GO:0050866	negative regulation of cell activation	9.514e-28	4.574e-26	44	179
GO:0002819	regulation of adaptive immune response	1.125e-27	5.357e-26	40	143
GO:0002822	regulation of adaptive immune response based on somatic recombination of immune receptors built from immunoglobulin superfamily domains	5.449e-27	2.57e-25	38	131
GO:1903706	regulation of hemopoiesis	5.794e-27	2.707e-25	60	370
GO:0080134	regulation of response to stress	7.008e-27	3.243e-25	130	1579
GO:0046634	regulation of alpha-beta T cell activation	8.669e-27	3.975e-25	32	86
GO:0030595	leukocyte chemotaxis	1.351e-26	6.138e-25	45	200
GO:0051250	negative regulation of lymphocyte activation	2.511e-26	1.13e-24	38	136
GO:1902107	positive regulation of leukocyte differentiation	4.426e-26	1.974e-24	40	156
GO:0050707	regulation of cytokine secretion	1.798e-25	7.95e-24	41	171
GO:0045580	regulation of T cell differentiation	1.845e-25	8.084e-24	37	134
GO:0032496	response to lipopolysaccharide	1.978e-25	8.592e-24	56	342
GO:0060326	cell chemotaxis	1.186e-24	5.105e-23	48	255
GO:0051240	positive regulation of multicellular organismal process	1.644e-24	7.018e-23	127	1610
GO:0045582	positive regulation of T cell differentiation	4.763e-24	2.016e-22	30	87
GO:0032103	positive regulation of response to external stimulus	7.869e-24	3.302e-22	53	328
GO:0032649	regulation of interferon-gamma production	1.075e-23	4.472e-22	33	113
GO:0031295	T cell costimulation	1.189e-23	4.909e-22	29	82
GO:0071346	cellular response to interferon-gamma	1.244e-23	5.093e-22	36	140
GO:0031294	lymphocyte costimulation	1.777e-23	7.215e-22	29	83
GO:0032101	regulation of response to external stimulus	2.151e-23	8.659e-22	95	1014
GO:0034341	response to interferon-gamma	3.232e-23	1.291e-21	38	163
GO:1903555	regulation of tumor necrosis factor superfamily cytokine production	3.942e-23	1.562e-21	34	126
GO:0050852	T cell receptor signaling pathway	4.986e-23	1.96e-21	39	175
GO:0071706	tumor necrosis factor superfamily cytokine production	9.15e-23	3.568e-21	34	129
GO:1903708	positive regulation of hemopoiesis	1.618e-22	6.261e-21	40	191
GO:0032680	regulation of tumor necrosis factor production	2.127e-22	8.165e-21	33	123
GO:0032729	positive regulation of interferon-gamma production	2.406e-22	9.167e-21	27	75
GO:0032640	tumor necrosis factor production	2.818e-22	1.065e-20	33	124
GO:0001906	cell killing	3.525e-22	1.323e-20	34	134
GO:0050868	negative regulation of T cell activation	6.842e-22	2.547e-20	30	101
GO:0002440	production of molecular mediator of immune response	1.14e-21	4.213e-20	38	179
GO:0050853	B cell receptor signaling pathway	1.281e-21	4.664e-20	25	65
GO:0006968	cellular defense response	1.281e-21	4.664e-20	25	65
GO:0001909	leukocyte mediated cytotoxicity	1.293e-21	4.672e-20	30	103
GO:0071216	cellular response to biotic stimulus	5.729e-21	2.056e-19	39	198
GO:0042035	regulation of cytokine biosynthetic process	5.929e-21	2.112e-19	30	108
GO:0071219	cellular response to molecule of bacterial origin	6.937e-21	2.454e-19	37	177
GO:1903038	negative regulation of leukocyte cell-cell adhesion	1.063e-20	3.734e-19	30	110
GO:0042100	B cell proliferation	1.077e-20	3.756e-19	28	93
GO:0046635	positive regulation of alpha-beta T cell activation	1.093e-20	3.784e-19	24	63
GO:0009615	response to virus	1.436e-20	4.939e-19	56	428
GO:0046632	alpha-beta T cell differentiation	2.822e-20	9.637e-19	28	96
GO:0002705	positive regulation of leukocyte mediated immunity	4.294e-20	1.456e-18	29	106
GO:1903557	positive regulation of tumor necrosis factor superfamily cytokine production	5.346e-20	1.801e-18	25	74
GO:0002700	regulation of production of molecular mediator of immune response	5.666e-20	1.896e-18	30	116
GO:0070664	negative regulation of leukocyte proliferation	6.004e-20	1.995e-18	26	82
GO:0034111	negative regulation of homotypic cell-cell adhesion	7.408e-20	2.445e-18	30	117
GO:0050727	regulation of inflammatory response	7.493e-20	2.457e-18	49	341
GO:0042108	positive regulation of cytokine biosynthetic process	9.109e-20	2.968e-18	24	68
GO:0002821	positive regulation of adaptive immune response	1.124e-19	3.639e-18	27	92
GO:0002228	natural killer cell mediated immunity	1.358e-19	4.366e-18	24	69
GO:0042089	cytokine biosynthetic process	1.627e-19	5.199e-18	30	120
GO:0002824	positive regulation of adaptive immune response based on somatic recombination of immune receptors built from immunoglobulin superfamily domains	1.676e-19	5.32e-18	26	85
GO:0050777	negative regulation of immune response	1.837e-19	5.793e-18	32	140
GO:0046633	alpha-beta T cell proliferation	2.067e-19	6.477e-18	19	38
GO:0002218	activation of innate immune response	2.394e-19	7.456e-18	42	256
GO:0042127	regulation of cell proliferation	2.45e-19	7.581e-18	119	1666
GO:0042107	cytokine metabolic process	2.712e-19	8.341e-18	30	122
GO:0032760	positive regulation of tumor necrosis factor production	4.302e-19	1.315e-17	24	72
GO:0002685	regulation of leukocyte migration	4.434e-19	1.347e-17	35	176
GO:0031341	regulation of cell killing	4.678e-19	1.413e-17	25	80
GO:0006935	chemotaxis	5.394e-19	1.618e-17	63	575
GO:0009306	protein secretion	5.423e-19	1.618e-17	61	542
GO:0042330	taxis	6.435e-19	1.908e-17	63	577
GO:0016477	cell migration	7.232e-19	2.132e-17	101	1300
GO:0040011	locomotion	7.732e-19	2.266e-17	121	1735
GO:0030888	regulation of B cell proliferation	7.837e-19	2.283e-17	22	59
GO:0071222	cellular response to lipopolysaccharide	1.19e-18	3.445e-17	34	170
GO:0002708	positive regulation of lymphocyte mediated immunity	1.28e-18	3.685e-17	25	83
GO:0009967	positive regulation of signal transduction	1.808e-18	5.175e-17	109	1488
GO:0050672	negative regulation of lymphocyte proliferation	2.572e-18	7.278e-17	24	77
GO:0032945	negative regulation of mononuclear cell proliferation	2.572e-18	7.278e-17	24	77
GO:0002704	negative regulation of leukocyte mediated immunity	2.75e-18	7.737e-17	21	55
GO:0002758	innate immune response-activating signal transduction	3.295e-18	9.219e-17	40	248
GO:0045058	T cell selection	3.646e-18	1.014e-16	20	49
GO:0032655	regulation of interleukin-12 production	6.584e-18	1.821e-16	21	57
GO:0002286	T cell activation involved in immune response	6.652e-18	1.83e-16	26	97
GO:0022408	negative regulation of cell-cell adhesion	6.975e-18	1.906e-16	32	157
GO:0002275	myeloid cell activation involved in immune response	7.005e-18	1.906e-16	24	80
GO:0050715	positive regulation of cytokine secretion	7.344e-18	1.987e-16	28	116
GO:0042267	natural killer cell mediated cytotoxicity	1.307e-17	3.519e-16	22	66
GO:0072676	lymphocyte migration	1.33e-17	3.56e-16	24	82
GO:0002687	positive regulation of leukocyte migration	1.515e-17	4.013e-16	29	129
GO:0030183	B cell differentiation	1.515e-17	4.013e-16	29	129
GO:0001910	regulation of leukocyte mediated cytotoxicity	1.892e-17	4.985e-16	22	67
GO:0050729	positive regulation of inflammatory response	2.95e-17	7.729e-16	29	132
GO:0060333	interferon-gamma-mediated signaling pathway	3.354e-17	8.708e-16	24	85
GO:0032615	interleukin-12 production	3.359e-17	8.708e-16	21	61
GO:0045576	mast cell activation	3.882e-17	1.001e-15	22	69
GO:0046640	regulation of alpha-beta T cell proliferation	7.796e-17	2e-15	16	31
GO:0002715	regulation of natural killer cell mediated immunity	1.026e-16	2.62e-15	18	43
GO:0001773	myeloid dendritic cell activation	1.053e-16	2.675e-15	17	37
GO:0051674	localization of cell	1.606e-16	4.036e-15	102	1428
GO:0048870	cell motility	1.606e-16	4.036e-15	102	1428
GO:2000106	regulation of leukocyte apoptotic process	1.775e-16	4.44e-15	25	100
GO:0007162	negative regulation of cell adhesion	1.805e-16	4.492e-15	38	250
GO:0071887	leukocyte apoptotic process	1.956e-16	4.844e-15	27	120
GO:0043299	leukocyte degranulation	2.089e-16	5.148e-15	22	74
GO:0050708	regulation of protein secretion	2.142e-16	5.225e-15	51	444
GO:0043367	CD4-positive, alpha-beta T cell differentiation	2.134e-16	5.225e-15	21	66
GO:1902533	positive regulation of intracellular signal transduction	3.06e-16	7.429e-15	79	958
GO:0035710	CD4-positive, alpha-beta T cell activation	3.933e-16	9.501e-15	22	76
GO:0051607	defense response to virus	4.712e-16	1.133e-14	44	343
GO:0032940	secretion by cell	5.425e-16	1.298e-14	85	1090
GO:0002690	positive regulation of leukocyte chemotaxis	5.77e-16	1.374e-14	23	86
GO:0019882	antigen processing and presentation	5.875e-16	1.392e-14	36	232
GO:1903034	regulation of response to wounding	6.229e-16	1.469e-14	52	472
GO:0023056	positive regulation of signaling	6.911e-16	1.622e-14	111	1662
GO:0002260	lymphocyte homeostasis	7.249e-16	1.693e-14	22	78
GO:0002698	negative regulation of immune effector process	7.857e-16	1.827e-14	26	116
GO:0002688	regulation of leukocyte chemotaxis	9.994e-16	2.313e-14	25	107
GO:0097529	myeloid leukocyte migration	1.253e-15	2.887e-14	31	174
GO:0032612	interleukin-1 production	1.31e-15	2.989e-14	22	80
GO:0070098	chemokine-mediated signaling pathway	1.31e-15	2.989e-14	22	80
GO:0042269	regulation of natural killer cell mediated cytotoxicity	1.465e-15	3.329e-14	17	42
GO:0009611	response to wounding	1.639e-15	3.707e-14	78	967
GO:0030101	natural killer cell activation	1.718e-15	3.868e-14	23	90
GO:0010647	positive regulation of cell communication	1.742e-15	3.904e-14	111	1684
GO:0001776	leukocyte homeostasis	1.959e-15	4.369e-14	24	100
GO:1902531	regulation of intracellular signal transduction	2.082e-15	4.624e-14	115	1781
GO:0032611	interleukin-1 beta production	2.328e-15	5.146e-14	20	65
GO:0001818	negative regulation of cytokine production	2.62e-15	5.766e-14	36	243
GO:0002444	myeloid leukocyte mediated immunity	2.898e-15	6.35e-14	23	92
GO:0050871	positive regulation of B cell activation	3.743e-15	8.129e-14	23	93
GO:0002707	negative regulation of lymphocyte mediated immunity	3.734e-15	8.129e-14	17	44
GO:0019724	B cell mediated immunity	4.319e-15	9.34e-14	28	146
GO:0002224	toll-like receptor signaling pathway	4.386e-15	9.442e-14	26	124
GO:0002292	T cell differentiation involved in immune response	6.435e-15	1.38e-13	19	60
GO:0002221	pattern recognition receptor signaling pathway	1.294e-14	2.762e-13	29	164
GO:0008284	positive regulation of cell proliferation	1.383e-14	2.939e-13	74	924
GO:0050921	positive regulation of chemotaxis	1.455e-14	3.079e-13	26	130
GO:0042130	negative regulation of T cell proliferation	2.452e-14	5.167e-13	19	64
GO:0046637	regulation of alpha-beta T cell differentiation	2.485e-14	5.193e-13	18	56
GO:0032663	regulation of interleukin-2 production	2.485e-14	5.193e-13	18	56
GO:0048872	homeostasis of number of cells	3.047e-14	6.339e-13	37	277
GO:0072678	T cell migration	4.914e-14	1.018e-12	16	43
GO:0002377	immunoglobulin production	5.049e-14	1.042e-12	23	104
GO:0046903	secretion	6.412e-14	1.318e-12	87	1228
GO:0032653	regulation of interleukin-10 production	6.602e-14	1.351e-12	17	51
GO:0006909	phagocytosis	6.755e-14	1.377e-12	35	255
GO:2000107	negative regulation of leukocyte apoptotic process	6.966e-14	1.414e-12	18	59
GO:1903036	positive regulation of response to wounding	7.726e-14	1.562e-12	30	188
GO:0012501	programmed cell death	9.121e-14	1.836e-12	118	1952
GO:0046638	positive regulation of alpha-beta T cell differentiation	1.133e-13	2.262e-12	16	45
GO:0050854	regulation of antigen receptor-mediated signaling pathway	1.133e-13	2.262e-12	16	45
GO:0031343	positive regulation of cell killing	1.365e-13	2.704e-12	17	53
GO:0002293	alpha-beta T cell differentiation involved in immune response	1.365e-13	2.704e-12	17	53
GO:0016064	immunoglobulin mediated immune response	1.559e-13	3.075e-12	26	143
GO:0071621	granulocyte chemotaxis	1.808e-13	3.553e-12	23	110
GO:0002287	alpha-beta T cell activation involved in immune response	1.937e-13	3.792e-12	17	54
GO:0002456	T cell mediated immunity	2.07e-13	4.035e-12	21	90
GO:0043368	positive T cell selection	2.191e-13	4.256e-12	14	33
GO:0032675	regulation of interleukin-6 production	2.228e-13	4.311e-12	24	122
GO:0032623	interleukin-2 production	2.489e-13	4.796e-12	18	63
GO:0051223	regulation of protein transport	2.59e-13	4.971e-12	66	815
GO:0097530	granulocyte migration	2.692e-13	5.107e-12	24	123
GO:0043370	regulation of CD4-positive, alpha-beta T cell differentiation	2.682e-13	5.107e-12	15	40
GO:0050702	interleukin-1 beta secretion	2.682e-13	5.107e-12	15	40
GO:0032613	interleukin-10 production	2.727e-13	5.153e-12	17	55
GO:0030593	neutrophil chemotaxis	3.295e-13	6.205e-12	21	92
GO:0050920	regulation of chemotaxis	3.597e-13	6.747e-12	30	199
GO:0050714	positive regulation of protein secretion	3.635e-13	6.768e-12	34	255
GO:2000514	regulation of CD4-positive, alpha-beta T cell activation	3.632e-13	6.768e-12	16	48
GO:0050798	activated T cell proliferation	3.807e-13	7.06e-12	17	56
GO:0006915	apoptotic process	4.266e-13	7.882e-12	115	1923
GO:0046641	positive regulation of alpha-beta T cell proliferation	5.182e-13	9.539e-12	12	23
GO:0043372	positive regulation of CD4-positive, alpha-beta T cell differentiation	6.692e-13	1.227e-11	13	29
GO:0032635	interleukin-6 production	6.724e-13	1.229e-11	24	128
GO:0002507	tolerance induction	1.149e-12	2.084e-11	13	30
GO:0045577	regulation of B cell differentiation	1.149e-12	2.084e-11	13	30
GO:0032652	regulation of interleukin-1 production	1.4e-12	2.53e-11	18	69
GO:0002294	CD4-positive, alpha-beta T cell differentiation involved in immune response	1.493e-12	2.688e-11	16	52
GO:0032753	positive regulation of interleukin-4 production	1.886e-12	3.383e-11	12	25
GO:0050701	interleukin-1 secretion	1.999e-12	3.574e-11	15	45
GO:0048002	antigen processing and presentation of peptide antigen	2.013e-12	3.586e-11	28	185
GO:0048247	lymphocyte chemotaxis	2.079e-12	3.69e-11	16	53
GO:0045076	regulation of interleukin-2 biosynthetic process	2.297e-12	4.063e-11	11	20
GO:0042742	defense response to bacterium	2.348e-12	4.138e-11	34	272
GO:0019884	antigen processing and presentation of exogenous antigen	2.382e-12	4.183e-11	27	173
GO:0002573	myeloid leukocyte differentiation	2.79e-12	4.882e-11	30	215
GO:0001912	positive regulation of leukocyte mediated cytotoxicity	2.885e-12	5.03e-11	15	46
GO:1990266	neutrophil migration	3.443e-12	5.982e-11	21	103
GO:2000516	positive regulation of CD4-positive, alpha-beta T cell activation	5.058e-12	8.758e-11	13	33
GO:0002702	positive regulation of production of molecular mediator of immune response	5.129e-12	8.85e-11	18	74
GO:0007204	positive regulation of cytosolic calcium ion concentration	5.354e-12	9.206e-11	34	280
GO:0070201	regulation of establishment of protein localization	5.586e-12	9.571e-11	67	893
GO:0002478	antigen processing and presentation of exogenous peptide antigen	5.611e-12	9.581e-11	26	166
GO:0002312	B cell activation involved in immune response	5.637e-12	9.593e-11	17	65
GO:0006928	movement of cell or subcellular component	6.737e-12	1.143e-10	110	1882
GO:0070227	lymphocyte apoptotic process	8.27e-12	1.398e-10	19	86
GO:0007249	I-kappaB kinase/NF-kappaB signaling	1.024e-11	1.725e-10	33	271
GO:0032732	positive regulation of interleukin-1 production	1.101e-11	1.848e-10	14	42
GO:0042093	T-helper cell differentiation	1.135e-11	1.898e-10	15	50
GO:1903530	regulation of secretion by cell	1.262e-11	2.104e-10	59	744
GO:0006897	endocytosis	1.317e-11	2.188e-10	55	665
GO:0042094	interleukin-2 biosynthetic process	1.703e-11	2.82e-10	11	23
GO:0070228	regulation of lymphocyte apoptotic process	2.066e-11	3.411e-10	17	70
GO:0032695	negative regulation of interleukin-12 production	2.074e-11	3.411e-10	10	18
GO:0019722	calcium-mediated signaling	2.311e-11	3.789e-10	25	163
GO:0036230	granulocyte activation	2.731e-11	4.449e-10	12	30
GO:0001562	response to protozoan	2.731e-11	4.449e-10	12	30
GO:0043900	regulation of multi-organism process	3.182e-11	5.167e-10	46	507
GO:0034612	response to tumor necrosis factor	3.235e-11	5.236e-10	32	267
GO:0006959	humoral immune response	3.767e-11	6.076e-10	29	223
GO:0042116	macrophage activation	3.878e-11	6.233e-10	16	63
GO:0002637	regulation of immunoglobulin production	3.902e-11	6.233e-10	15	54
GO:0032651	regulation of interleukin-1 beta production	3.902e-11	6.233e-10	15	54
GO:0010818	T cell chemotaxis	4.259e-11	6.782e-10	10	19
GO:0002718	regulation of cytokine production involved in immune response	5.028e-11	7.981e-10	16	64
GO:0040017	positive regulation of locomotion	5.078e-11	8.034e-10	44	477
GO:0045066	regulatory T cell differentiation	5.312e-11	8.352e-10	11	25
GO:0045061	thymic T cell selection	5.312e-11	8.352e-10	11	25
GO:0002831	regulation of response to biotic stimulus	5.601e-11	8.778e-10	31	257
GO:0060341	regulation of cellular localization	5.88e-11	9.185e-10	88	1416
GO:0051049	regulation of transport	5.987e-11	9.322e-10	111	1975
GO:0030890	positive regulation of B cell proliferation	6.068e-11	9.419e-10	13	39
GO:0051480	regulation of cytosolic calcium ion concentration	6.331e-11	9.797e-10	34	306
GO:0031663	lipopolysaccharide-mediated signaling pathway	6.93e-11	1.069e-09	15	56
GO:0071356	cellular response to tumor necrosis factor	7.898e-11	1.215e-09	30	245
GO:0051046	regulation of secretion	8.07e-11	1.237e-09	60	800
GO:0042088	T-helper 1 type immune response	8.499e-11	1.299e-09	14	48
GO:0051050	positive regulation of transport	8.981e-11	1.368e-09	72	1061
GO:0050869	negative regulation of B cell activation	1.031e-10	1.567e-09	12	33
GO:0044093	positive regulation of molecular function	1.04e-10	1.575e-09	107	1893
GO:0032633	interleukin-4 production	1.245e-10	1.88e-09	13	41
GO:0050718	positive regulation of interleukin-1 beta secretion	1.471e-10	2.2e-09	11	27
GO:0036336	dendritic cell migration	1.471e-10	2.2e-09	11	27
GO:0042832	defense response to protozoan	1.471e-10	2.2e-09	11	27
GO:0001911	negative regulation of leukocyte mediated cytotoxicity	1.54e-10	2.276e-09	10	21
GO:0042533	tumor necrosis factor biosynthetic process	1.54e-10	2.276e-09	10	21
GO:0036037	CD8-positive, alpha-beta T cell activation	1.54e-10	2.276e-09	10	21
GO:0042534	regulation of tumor necrosis factor biosynthetic process	1.54e-10	2.276e-09	10	21
GO:0032673	regulation of interleukin-4 production	1.55e-10	2.278e-09	12	34
GO:0032731	positive regulation of interleukin-1 beta production	1.55e-10	2.278e-09	12	34
GO:0002709	regulation of T cell mediated immunity	1.564e-10	2.285e-09	15	59
GO:0002886	regulation of myeloid leukocyte mediated immunity	1.563e-10	2.285e-09	14	50
GO:0030885	regulation of myeloid dendritic cell activation	1.734e-10	2.526e-09	7	8
GO:0030099	myeloid cell differentiation	1.984e-10	2.882e-09	38	388
GO:0051345	positive regulation of hydrolase activity	2.327e-10	3.37e-09	65	929
GO:0050716	positive regulation of interleukin-1 secretion	2.357e-10	3.402e-09	11	28
GO:0030335	positive regulation of cell migration	2.458e-10	3.538e-09	41	445
GO:0045589	regulation of regulatory T cell differentiation	2.747e-10	3.931e-09	10	22
GO:0002407	dendritic cell chemotaxis	2.747e-10	3.931e-09	10	22
GO:0002279	mast cell activation involved in immune response	2.789e-10	3.968e-09	14	52
GO:0043303	mast cell degranulation	2.789e-10	3.968e-09	14	52
GO:0006468	protein phosphorylation	2.919e-10	4.141e-09	108	1952
GO:2000401	regulation of lymphocyte migration	3.376e-10	4.776e-09	13	44
GO:0051222	positive regulation of protein transport	3.623e-10	5.111e-09	44	507
GO:0031348	negative regulation of defense response	4.334e-10	6.098e-09	24	172
GO:0002448	mast cell mediated immunity	4.839e-10	6.789e-09	14	54
GO:0032880	regulation of protein localization	4.883e-10	6.831e-09	70	1057
GO:0045622	regulation of T-helper cell differentiation	5.674e-10	7.915e-09	11	30
GO:2000147	positive regulation of cell motility	5.868e-10	8.162e-09	41	458
GO:0032845	negative regulation of homeostatic process	6.105e-10	8.468e-09	26	204
GO:0045824	negative regulation of innate immune response	6.261e-10	8.636e-09	13	46
GO:0097028	dendritic cell differentiation	6.261e-10	8.636e-09	13	46
GO:0032735	positive regulation of interleukin-12 production	6.854e-10	9.428e-09	12	38
GO:0043067	regulation of programmed cell death	7.252e-10	9.947e-09	90	1536
GO:0002716	negative regulation of natural killer cell mediated immunity	7.548e-10	1.033e-08	9	18
GO:0051247	positive regulation of protein metabolic process	7.721e-10	1.053e-08	93	1611
GO:0031342	negative regulation of cell killing	7.888e-10	1.073e-08	10	24
GO:0043085	positive regulation of catalytic activity	8.086e-10	1.097e-08	92	1588
GO:0002820	negative regulation of adaptive immune response	9.631e-10	1.303e-08	12	39
GO:0006874	cellular calcium ion homeostasis	1.031e-09	1.392e-08	38	411
GO:0002889	regulation of immunoglobulin mediated immune response	1.123e-09	1.507e-08	13	48
GO:0002712	regulation of B cell mediated immunity	1.123e-09	1.507e-08	13	48
GO:0019932	second-messenger-mediated signaling	1.148e-09	1.533e-08	29	257
GO:0043122	regulation of I-kappaB kinase/NF-kappaB signaling	1.146e-09	1.533e-08	28	241
GO:0043087	regulation of GTPase activity	1.232e-09	1.64e-08	52	688
GO:0051272	positive regulation of cellular component movement	1.269e-09	1.675e-08	41	470
GO:0050856	regulation of T cell receptor signaling pathway	1.269e-09	1.675e-08	11	32
GO:2000403	positive regulation of lymphocyte migration	1.269e-09	1.675e-08	11	32
GO:0002577	regulation of antigen processing and presentation	1.279e-09	1.68e-08	10	25
GO:0002717	positive regulation of natural killer cell mediated immunity	1.279e-09	1.68e-08	10	25
GO:0051924	regulation of calcium ion transport	1.385e-09	1.814e-08	28	243
GO:0002367	cytokine production involved in immune response	1.459e-09	1.907e-08	16	79
GO:0000165	MAPK cascade	1.501e-09	1.957e-08	63	928
GO:1903532	positive regulation of secretion by cell	1.551e-09	2.015e-08	38	417
GO:0043547	positive regulation of GTPase activity	1.644e-09	2.131e-08	49	632
GO:0001771	immunological synapse formation	1.699e-09	2.186e-08	8	14
GO:0045060	negative thymic T cell selection	1.699e-09	2.186e-08	8	14
GO:0045086	positive regulation of interleukin-2 biosynthetic process	1.699e-09	2.186e-08	8	14
GO:0032418	lysosome localization	1.726e-09	2.214e-08	14	59
GO:0032715	negative regulation of interleukin-6 production	1.841e-09	2.355e-08	12	41
GO:0050706	regulation of interleukin-1 beta secretion	1.851e-09	2.363e-08	11	33
GO:0042119	neutrophil activation	2.023e-09	2.575e-08	10	26
GO:0006816	calcium ion transport	2.389e-09	3.034e-08	37	405
GO:0023014	signal transduction by protein phosphorylation	2.45e-09	3.103e-08	64	962
GO:0055074	calcium ion homeostasis	2.635e-09	3.329e-08	38	425
GO:0002755	MyD88-dependent toll-like receptor signaling pathway	2.663e-09	3.355e-08	11	34
GO:0043410	positive regulation of MAPK cascade	2.851e-09	3.583e-08	43	522
GO:0045937	positive regulation of phosphate metabolic process	2.956e-09	3.697e-08	71	1126
GO:0010562	positive regulation of phosphorus metabolic process	2.956e-09	3.697e-08	71	1126
GO:0002673	regulation of acute inflammatory response	3.128e-09	3.902e-08	16	83
GO:0007229	integrin-mediated signaling pathway	3.339e-09	4.154e-08	17	95
GO:1904951	positive regulation of establishment of protein localization	3.444e-09	4.274e-08	45	565
GO:0043383	negative T cell selection	3.545e-09	4.388e-08	8	15
GO:0038093	Fc receptor signaling pathway	3.651e-09	4.509e-08	25	206
GO:0032743	positive regulation of interleukin-2 production	3.778e-09	4.653e-08	11	35
GO:0034121	regulation of toll-like receptor signaling pathway	4.263e-09	5.239e-08	13	53
GO:0042981	regulation of apoptotic process	4.4e-09	5.393e-08	87	1519
GO:0050848	regulation of calcium-mediated signaling	4.502e-09	5.504e-08	16	85
GO:0072503	cellular divalent inorganic cation homeostasis	5.008e-09	6.108e-08	38	435
GO:0002823	negative regulation of adaptive immune response based on somatic recombination of immune receptors built from immunoglobulin superfamily domains	5.292e-09	6.439e-08	11	36
GO:0030334	regulation of cell migration	6.029e-09	7.318e-08	53	742
GO:0072507	divalent inorganic cation homeostasis	6.392e-09	7.722e-08	39	458
GO:0033077	T cell differentiation in thymus	6.409e-09	7.722e-08	16	87
GO:0071594	thymocyte aggregation	6.409e-09	7.722e-08	16	87
GO:0002883	regulation of hypersensitivity	6.607e-09	7.941e-08	7	11
GO:1901623	regulation of lymphocyte chemotaxis	6.93e-09	8.249e-08	9	22
GO:0072643	interferon-gamma secretion	6.93e-09	8.249e-08	9	22
GO:0050857	positive regulation of antigen receptor-mediated signaling pathway	6.902e-09	8.249e-08	8	16
GO:0050855	regulation of B cell receptor signaling pathway	6.902e-09	8.249e-08	8	16
GO:0046636	negative regulation of alpha-beta T cell activation	7.028e-09	8.327e-08	10	29
GO:0001779	natural killer cell differentiation	7.028e-09	8.327e-08	10	29
GO:0050704	regulation of interleukin-1 secretion	7.328e-09	8.66e-08	11	37
GO:0033209	tumor necrosis factor-mediated signaling pathway	9.187e-09	1.083e-07	21	155
GO:0033993	response to lipid	1.104e-08	1.299e-07	65	1023
GO:0010941	regulation of cell death	1.154e-08	1.353e-07	91	1650
GO:0040012	regulation of locomotion	1.155e-08	1.353e-07	58	866
GO:0008285	negative regulation of cell proliferation	1.188e-08	1.387e-07	51	714
GO:0051047	positive regulation of secretion	1.259e-08	1.465e-07	38	450
GO:0050830	defense response to Gram-positive bacterium	1.26e-08	1.465e-07	16	91
GO:0045953	negative regulation of natural killer cell mediated cytotoxicity	1.269e-08	1.472e-07	8	17
GO:0043029	T cell homeostasis	1.338e-08	1.548e-07	12	48
GO:0002437	inflammatory response to antigenic stimulus	1.392e-08	1.607e-07	13	58
GO:0035587	purinergic receptor signaling pathway	1.474e-08	1.697e-07	10	31
GO:0032720	negative regulation of tumor necrosis factor production	1.724e-08	1.978e-07	12	49
GO:0045954	positive regulation of natural killer cell mediated cytotoxicity	1.726e-08	1.978e-07	9	24
GO:0048585	negative regulation of response to stimulus	1.932e-08	2.209e-07	85	1518
GO:0002291	T cell activation via T cell receptor contact with antigen bound to MHC molecule on antigen presenting cell	1.977e-08	2.256e-07	6	8
GO:0051283	negative regulation of sequestering of calcium ion	2.11e-08	2.397e-07	18	120
GO:0051209	release of sequestered calcium ion into cytosol	2.11e-08	2.397e-07	18	120
GO:2000145	regulation of cell motility	2.2e-08	2.493e-07	54	793
GO:0045072	regulation of interferon-gamma biosynthetic process	2.224e-08	2.509e-07	8	18
GO:0032693	negative regulation of interleukin-10 production	2.224e-08	2.509e-07	8	18
GO:0051282	regulation of sequestering of calcium ion	2.41e-08	2.713e-07	18	121
GO:0060402	calcium ion transport into cytosol	2.432e-08	2.731e-07	20	149
GO:0018108	peptidyl-tyrosine phosphorylation	2.508e-08	2.809e-07	34	385
GO:0048305	immunoglobulin secretion	2.624e-08	2.933e-07	9	25
GO:0097553	calcium ion transmembrane import into cytosol	2.749e-08	3.06e-07	18	122
GO:1902656	calcium ion import into cytosol	2.749e-08	3.06e-07	18	122
GO:1903556	negative regulation of tumor necrosis factor superfamily cytokine production	2.807e-08	3.117e-07	12	51
GO:0018212	peptidyl-tyrosine modification	2.849e-08	3.156e-07	34	387
GO:0048017	inositol lipid-mediated signaling	2.951e-08	3.262e-07	24	212
GO:0060401	cytosolic calcium ion transport	3.058e-08	3.373e-07	20	151
GO:0045059	positive thymic T cell selection	3.259e-08	3.57e-07	7	13
GO:0002524	hypersensitivity	3.259e-08	3.57e-07	7	13
GO:0042535	positive regulation of tumor necrosis factor biosynthetic process	3.259e-08	3.57e-07	7	13
GO:2000026	regulation of multicellular organismal development	3.438e-08	3.758e-07	99	1893
GO:0014065	phosphatidylinositol 3-kinase signaling	3.491e-08	3.807e-07	21	167
GO:0045123	cellular extravasation	3.55e-08	3.856e-07	12	52
GO:0050710	negative regulation of cytokine secretion	3.55e-08	3.856e-07	12	52
GO:0051208	sequestering of calcium ion	3.562e-08	3.86e-07	18	124
GO:0045579	positive regulation of B cell differentiation	3.74e-08	4.044e-07	8	19
GO:0030168	platelet activation	3.879e-08	4.185e-07	21	168
GO:0034142	toll-like receptor 4 signaling pathway	4.015e-08	4.322e-07	10	34
GO:0051094	positive regulation of developmental process	4.29e-08	4.609e-07	76	1323
GO:0070838	divalent metal ion transport	5.24e-08	5.617e-07	37	455
GO:0051336	regulation of hydrolase activity	5.338e-08	5.709e-07	78	1379
GO:0046006	regulation of activated T cell proliferation	5.424e-08	5.789e-07	11	44
GO:0002675	positive regulation of acute inflammatory response	5.47e-08	5.825e-07	10	35
GO:0002532	production of molecular mediator involved in inflammatory response	5.585e-08	5.934e-07	12	54
GO:0042095	interferon-gamma biosynthetic process	6.069e-08	6.436e-07	8	20
GO:0072511	divalent inorganic cation transport	6.202e-08	6.563e-07	37	458
GO:0001934	positive regulation of protein phosphorylation	7.356e-08	7.748e-07	60	959
GO:0002526	acute inflammatory response	7.351e-08	7.748e-07	20	159
GO:0001782	B cell homeostasis	7.37e-08	7.748e-07	10	36
GO:0043408	regulation of MAPK cascade	7.789e-08	8.172e-07	50	735
GO:0002861	regulation of inflammatory response to antigenic stimulus	8.18e-08	8.564e-07	9	28
GO:0051241	negative regulation of multicellular organismal process	8.388e-08	8.763e-07	67	1127
GO:0001774	microglial cell activation	9.546e-08	9.931e-07	8	21
GO:0002643	regulation of tolerance induction	9.546e-08	9.931e-07	8	21
GO:0048015	phosphatidylinositol-mediated signaling	9.68e-08	1.005e-06	23	209
GO:0008037	cell recognition	1.006e-07	1.042e-06	20	162
GO:0044419	interspecies interaction between organisms	1.013e-07	1.045e-06	53	808
GO:0044403	symbiosis, encompassing mutualism through parasitism	1.013e-07	1.045e-06	53	808
GO:0042590	antigen processing and presentation of exogenous peptide antigen via MHC class I	1.049e-07	1.08e-06	13	68
GO:0019220	regulation of phosphate metabolic process	1.07e-07	1.099e-06	92	1756
GO:0043300	regulation of leukocyte degranulation	1.135e-07	1.161e-06	11	47
GO:0038083	peptidyl-tyrosine autophosphorylation	1.135e-07	1.161e-06	11	47
GO:0002517	T cell tolerance induction	1.159e-07	1.181e-06	7	15
GO:0002864	regulation of acute inflammatory response to antigenic stimulus	1.159e-07	1.181e-06	7	15
GO:0070229	negative regulation of lymphocyte apoptotic process	1.298e-07	1.32e-06	10	38
GO:0002474	antigen processing and presentation of peptide antigen via MHC class I	1.374e-07	1.394e-06	15	94
GO:0032844	regulation of homeostatic process	1.386e-07	1.403e-06	38	493
GO:0014066	regulation of phosphatidylinositol 3-kinase signaling	1.392e-07	1.406e-06	19	150
GO:1902715	positive regulation of interferon-gamma secretion	1.408e-07	1.42e-06	6	10
GO:0042592	homeostatic process	1.423e-07	1.432e-06	92	1767
GO:0045624	positive regulation of T-helper cell differentiation	1.46e-07	1.464e-06	8	22
GO:0035590	purinergic nucleotide receptor signaling pathway	1.46e-07	1.464e-06	8	22
GO:0051174	regulation of phosphorus metabolic process	1.498e-07	1.499e-06	92	1769
GO:0042327	positive regulation of phosphorylation	1.538e-07	1.535e-06	61	1003
GO:0051928	positive regulation of calcium ion transport	1.57e-07	1.565e-06	17	122
GO:0038094	Fc-gamma receptor signaling pathway	1.587e-07	1.578e-06	15	95
GO:0009595	detection of biotic stimulus	1.605e-07	1.593e-06	9	30
GO:0001913	T cell mediated cytotoxicity	1.699e-07	1.682e-06	10	39
GO:0051238	sequestering of metal ion	1.894e-07	1.872e-06	18	138
GO:0072539	T-helper 17 cell differentiation	2.007e-07	1.98e-06	7	16
GO:0002431	Fc receptor mediated stimulatory signaling pathway	2.104e-07	2.072e-06	15	97
GO:0035588	G-protein coupled purinergic receptor signaling pathway	2.18e-07	2.138e-06	8	23
GO:0050858	negative regulation of antigen receptor-mediated signaling pathway	2.18e-07	2.138e-06	8	23
GO:0001932	regulation of protein phosphorylation	2.311e-07	2.261e-06	77	1404
GO:0002548	monocyte chemotaxis	2.339e-07	2.284e-06	12	61
GO:0042325	regulation of phosphorylation	2.693e-07	2.625e-06	81	1510
GO:0002701	negative regulation of production of molecular mediator of immune response	2.982e-07	2.878e-06	9	32
GO:0032733	positive regulation of interleukin-10 production	2.982e-07	2.878e-06	9	32
GO:0002891	positive regulation of immunoglobulin mediated immune response	2.982e-07	2.878e-06	9	32
GO:0045730	respiratory burst	2.982e-07	2.878e-06	9	32
GO:0002714	positive regulation of B cell mediated immunity	2.982e-07	2.878e-06	9	32
GO:0016192	vesicle-mediated transport	3.002e-07	2.892e-06	81	1514
GO:0035747	natural killer cell chemotaxis	3.018e-07	2.897e-06	6	11
GO:2001185	regulation of CD8-positive, alpha-beta T cell activation	3.018e-07	2.897e-06	6	11
GO:0051270	regulation of cellular component movement	3.095e-07	2.965e-06	54	860
GO:0070374	positive regulation of ERK1 and ERK2 cascade	3.24e-07	3.098e-06	21	190
GO:0030889	negative regulation of B cell proliferation	3.323e-07	3.158e-06	7	17
GO:0002710	negative regulation of T cell mediated immunity	3.323e-07	3.158e-06	7	17
GO:0002283	neutrophil activation involved in immune response	3.323e-07	3.158e-06	7	17
GO:0019835	cytolysis	3.991e-07	3.786e-06	9	33
GO:0002825	regulation of T-helper 1 type immune response	4.559e-07	4.317e-06	8	25
GO:0032479	regulation of type I interferon production	4.715e-07	4.456e-06	16	117
GO:0032755	positive regulation of interleukin-6 production	4.793e-07	4.52e-06	13	77
GO:0006875	cellular metal ion homeostasis	4.819e-07	4.537e-06	38	518
GO:0045597	positive regulation of cell differentiation	4.855e-07	4.562e-06	58	966
GO:0070509	calcium ion import	5.182e-07	4.86e-06	20	179
GO:0043369	CD4-positive or CD8-positive, alpha-beta T cell lineage commitment	5.296e-07	4.948e-06	7	18
GO:0046629	gamma-delta T cell activation	5.296e-07	4.948e-06	7	18
GO:0043065	positive regulation of apoptotic process	5.331e-07	4.972e-06	44	649
GO:0032270	positive regulation of cellular protein metabolic process	5.62e-07	5.231e-06	80	1512
GO:0002863	positive regulation of inflammatory response to antigenic stimulus	5.882e-07	5.445e-06	6	12
GO:0045591	positive regulation of regulatory T cell differentiation	5.882e-07	5.445e-06	6	12
GO:0043374	CD8-positive, alpha-beta T cell differentiation	5.882e-07	5.445e-06	6	12
GO:0032606	type I interferon production	5.961e-07	5.507e-06	16	119
GO:0002438	acute inflammatory response to antigenic stimulus	6.412e-07	5.912e-06	8	26
GO:0050688	regulation of defense response to virus	6.457e-07	5.943e-06	21	198
GO:0043068	positive regulation of programmed cell death	6.843e-07	6.287e-06	44	655
GO:0002639	positive regulation of immunoglobulin production	6.922e-07	6.348e-06	9	35
GO:0070372	regulation of ERK1 and ERK2 cascade	7.04e-07	6.444e-06	25	269
GO:0033003	regulation of mast cell activation	7.24e-07	6.615e-06	10	45
GO:0072538	T-helper 17 type immune response	8.167e-07	7.448e-06	7	19
GO:0060337	type I interferon signaling pathway	8.767e-07	7.922e-06	13	81
GO:0002888	positive regulation of myeloid leukocyte mediated immunity	8.871e-07	7.987e-06	8	27
GO:2000406	positive regulation of T cell migration	8.871e-07	7.987e-06	8	27
GO:0050850	positive regulation of calcium-mediated signaling	9.003e-07	8.091e-06	10	46
GO:0015031	protein transport	9.045e-07	8.114e-06	96	1948
GO:0031401	positive regulation of protein modification process	9.621e-07	8.615e-06	68	1230
GO:0071357	cellular response to type I interferon	1.013e-06	9.059e-06	13	82
GO:0002761	regulation of myeloid leukocyte differentiation	1.047e-06	9.345e-06	16	124
GO:0045625	regulation of T-helper 1 cell differentiation	1.065e-06	9.481e-06	6	13
GO:2000021	regulation of ion homeostasis	1.12e-06	9.959e-06	22	222
GO:0032814	regulation of natural killer cell activation	1.156e-06	1.026e-05	9	37
GO:0001914	regulation of T cell mediated cytotoxicity	1.209e-06	1.071e-05	8	28
GO:0007259	JAK-STAT cascade	1.233e-06	1.089e-05	20	189
GO:0097696	STAT cascade	1.233e-06	1.089e-05	20	189
GO:0010942	positive regulation of cell death	1.388e-06	1.217e-05	45	695
GO:0006873	cellular ion homeostasis	1.445e-06	1.264e-05	41	607
GO:0002711	positive regulation of T cell mediated immunity	1.474e-06	1.287e-05	9	38
GO:0070231	T cell apoptotic process	1.564e-06	1.364e-05	11	60
GO:0002495	antigen processing and presentation of peptide antigen via MHC class II	1.625e-06	1.414e-05	14	99
GO:0050764	regulation of phagocytosis	1.771e-06	1.536e-05	13	86
GO:0034340	response to type I interferon	1.771e-06	1.536e-05	13	86
GO:0045063	T-helper 1 cell differentiation	1.788e-06	1.548e-05	7	21
GO:1902713	regulation of interferon-gamma secretion	1.815e-06	1.561e-05	6	14
GO:0045078	positive regulation of interferon-gamma biosynthetic process	1.815e-06	1.561e-05	6	14
GO:0035589	G-protein coupled purinergic nucleotide receptor signaling pathway	1.815e-06	1.561e-05	6	14
GO:0002664	regulation of T cell tolerance induction	1.815e-06	1.561e-05	6	14
GO:0002504	antigen processing and presentation of peptide or polysaccharide antigen via MHC class II	1.838e-06	1.577e-05	14	100
GO:0070371	ERK1 and ERK2 cascade	1.907e-06	1.634e-05	25	284
GO:0030003	cellular cation homeostasis	1.931e-06	1.652e-05	40	592
GO:0044764	multi-organism cellular process	1.983e-06	1.693e-05	48	773
GO:0055065	metal ion homeostasis	2.013e-06	1.716e-05	40	593
GO:0042348	NF-kappaB import into nucleus	2.035e-06	1.729e-05	10	50
GO:0042345	regulation of NF-kappaB import into nucleus	2.035e-06	1.729e-05	10	50
GO:0042990	regulation of transcription factor import into nucleus	2.075e-06	1.759e-05	14	101
GO:2000404	regulation of T cell migration	2.159e-06	1.827e-05	8	30
GO:0032689	negative regulation of interferon-gamma production	2.343e-06	1.98e-05	9	40
GO:0045595	regulation of cell differentiation	2.362e-06	1.993e-05	85	1699
GO:0043011	myeloid dendritic cell differentiation	2.554e-06	2.147e-05	7	22
GO:0002335	mature B cell differentiation	2.554e-06	2.147e-05	7	22
GO:0043123	positive regulation of I-kappaB kinase/NF-kappaB signaling	2.56e-06	2.149e-05	19	181
GO:0016032	viral process	2.744e-06	2.299e-05	47	759
GO:0007599	hemostasis	2.766e-06	2.314e-05	29	368
GO:0043901	negative regulation of multi-organism process	2.948e-06	2.446e-05	18	166
GO:0043373	CD4-positive, alpha-beta T cell lineage commitment	2.948e-06	2.446e-05	6	15
GO:0042991	transcription factor import into nucleus	2.96e-06	2.451e-05	14	104
GO:0032386	regulation of intracellular transport	3.122e-06	2.581e-05	43	671
GO:1902106	negative regulation of leukocyte differentiation	3.398e-06	2.795e-05	13	91
GO:0002433	immune response-regulating cell surface receptor signaling pathway involved in phagocytosis	3.398e-06	2.795e-05	13	91
GO:0038096	Fc-gamma receptor signaling pathway involved in phagocytosis	3.398e-06	2.795e-05	13	91
GO:0002381	immunoglobulin production involved in immunoglobulin mediated immune response	3.561e-06	2.924e-05	10	53
GO:0002719	negative regulation of cytokine production involved in immune response	3.576e-06	2.927e-05	7	23
GO:0032660	regulation of interleukin-17 production	3.576e-06	2.927e-05	7	23
GO:0098771	inorganic ion homeostasis	3.66e-06	2.991e-05	44	698
GO:0010959	regulation of metal ion transport	3.804e-06	3.103e-05	29	374
GO:0045055	regulated exocytosis	3.925e-06	3.197e-05	26	315
GO:0050730	regulation of peptidyl-tyrosine phosphorylation	4.08e-06	3.285e-05	22	240
GO:0051235	maintenance of location	4.159e-06	3.343e-05	26	316
GO:0045637	regulation of myeloid cell differentiation	4.352e-06	3.493e-05	20	205
GO:0090026	positive regulation of monocyte chemotaxis	4.597e-06	3.683e-05	6	16
GO:0055080	cation homeostasis	4.71e-06	3.768e-05	43	682
GO:0051701	interaction with host	4.89e-06	3.906e-05	18	172
GO:0019886	antigen processing and presentation of exogenous peptide antigen via MHC class II	4.915e-06	3.915e-05	13	94
GO:0002360	T cell lineage commitment	4.918e-06	3.915e-05	7	24
GO:0071396	cellular response to lipid	5.193e-06	4.128e-05	38	572
GO:0006911	phagocytosis, engulfment	5.994e-06	4.742e-05	10	56
GO:0007596	blood coagulation	6.162e-06	4.867e-05	28	363
GO:1903707	negative regulation of hemopoiesis	6.342e-06	5.001e-05	16	142
GO:0071622	regulation of granulocyte chemotaxis	6.636e-06	5.216e-05	9	45
GO:0070232	regulation of T cell apoptotic process	6.636e-06	5.216e-05	9	45
GO:0002544	chronic inflammatory response	6.653e-06	5.221e-05	7	25
GO:1901700	response to oxygen-containing compound	6.917e-06	5.39e-05	80	1614
GO:0002467	germinal center formation	6.923e-06	5.39e-05	6	17
GO:0002363	alpha-beta T cell lineage commitment	6.923e-06	5.39e-05	6	17
GO:0002313	mature B cell differentiation involved in immune response	6.923e-06	5.39e-05	6	17
GO:0045408	regulation of interleukin-6 biosynthetic process	6.923e-06	5.39e-05	6	17
GO:0001959	regulation of cytokine-mediated signaling pathway	6.945e-06	5.399e-05	16	143
GO:0002720	positive regulation of cytokine production involved in immune response	7.598e-06	5.897e-05	8	35
GO:0050817	coagulation	7.968e-06	6.175e-05	28	368
GO:0002920	regulation of humoral immune response	8.32e-06	6.438e-05	10	58
GO:0090023	positive regulation of neutrophil chemotaxis	8.867e-06	6.851e-05	7	26
GO:1903649	regulation of cytoplasmic transport	8.896e-06	6.862e-05	35	519
GO:0031399	regulation of protein modification process	9.414e-06	7.25e-05	88	1841
GO:0043304	regulation of mast cell degranulation	9.512e-06	7.291e-05	8	36
GO:0033006	regulation of mast cell activation involved in immune response	9.512e-06	7.291e-05	8	36
GO:0042092	type 2 immune response	9.512e-06	7.291e-05	8	36
GO:0009620	response to fungus	9.75e-06	7.463e-05	10	59
GO:0032088	negative regulation of NF-kappaB transcription factor activity	9.94e-06	7.549e-05	11	72
GO:0002418	immune response to tumor cell	1.012e-05	7.662e-05	6	18
GO:0002827	positive regulation of T-helper 1 type immune response	1.012e-05	7.662e-05	6	18
GO:0046427	positive regulation of JAK-STAT cascade	1.033e-05	7.798e-05	12	86
GO:1904894	positive regulation of STAT cascade	1.033e-05	7.798e-05	12	86
GO:0051090	regulation of sequence-specific DNA binding transcription factor activity	1.09e-05	8.215e-05	29	395
GO:0006887	exocytosis	1.131e-05	8.514e-05	31	438
GO:0045670	regulation of osteoclast differentiation	1.139e-05	8.558e-05	11	73
GO:0034113	heterotypic cell-cell adhesion	1.159e-05	8.679e-05	9	48
GO:0002833	positive regulation of response to biotic stimulus	1.159e-05	8.679e-05	9	48
GO:0032620	interleukin-17 production	1.166e-05	8.696e-05	7	27
GO:0098581	detection of external biotic stimulus	1.166e-05	8.696e-05	7	27
GO:0042346	positive regulation of NF-kappaB import into nucleus	1.166e-05	8.696e-05	7	27
GO:0060759	regulation of response to cytokine stimulus	1.177e-05	8.717e-05	16	149
GO:0050801	ion homeostasis	1.36e-05	0.0001002	45	759
GO:0042226	interleukin-6 biosynthetic process	1.441e-05	0.0001061	6	19
GO:0097300	programmed necrotic cell death	1.457e-05	0.0001071	8	38
GO:0048535	lymph node development	1.514e-05	0.0001111	7	28
GO:0032677	regulation of interleukin-8 production	1.538e-05	0.0001127	10	62
GO:0046718	viral entry into host cell	1.601e-05	0.0001171	14	120
GO:0010522	regulation of calcium ion transport into cytosol	1.866e-05	0.0001353	13	106
GO:0071624	positive regulation of granulocyte chemotaxis	1.945e-05	0.0001406	7	29
GO:0050690	regulation of defense response to virus by virus	1.945e-05	0.0001406	7	29
GO:0032703	negative regulation of interleukin-2 production	2.007e-05	0.0001448	6	20
GO:0002479	antigen processing and presentation of exogenous peptide antigen via MHC class I, TAP-dependent	2.053e-05	0.000148	10	64
GO:0002220	innate immune response activating cell surface receptor signaling pathway	2.066e-05	0.0001487	13	107
GO:0030260	entry into host cell	2.125e-05	0.0001514	14	123
GO:0050709	negative regulation of protein secretion	2.125e-05	0.0001514	14	123
GO:0052126	movement in host environment	2.125e-05	0.0001514	14	123
GO:0052192	movement in environment of other organism involved in symbiotic interaction	2.125e-05	0.0001514	14	123
GO:0051806	entry into cell of other organism involved in symbiotic interaction	2.125e-05	0.0001514	14	123
GO:0051828	entry into other organism involved in symbiotic interaction	2.125e-05	0.0001514	14	123
GO:0044409	entry into host	2.125e-05	0.0001514	14	123
GO:0033628	regulation of cell adhesion mediated by integrin	2.173e-05	0.0001546	8	40
GO:0051092	positive regulation of NF-kappaB transcription factor activity	2.254e-05	0.0001601	15	140
GO:0034122	negative regulation of toll-like receptor signaling pathway	2.471e-05	0.0001753	7	30
GO:0007157	heterophilic cell-cell adhesion via plasma membrane cell adhesion molecules	2.677e-05	0.000189	9	53
GO:0042993	positive regulation of transcription factor import into nucleus	2.677e-05	0.000189	9	53
GO:0010324	membrane invagination	2.709e-05	0.00019	10	66
GO:0098543	detection of other organism	2.738e-05	0.0001915	6	21
GO:0002347	response to tumor cell	2.738e-05	0.0001915	6	21
GO:0070588	calcium ion transmembrane transport	2.781e-05	0.0001943	22	271
GO:0032388	positive regulation of intracellular transport	3.044e-05	0.0002109	28	396
GO:0009988	cell-cell recognition	3.099e-05	0.0002143	10	67
GO:0070266	necroptotic process	3.109e-05	0.0002144	7	31
GO:0090022	regulation of neutrophil chemotaxis	3.109e-05	0.0002144	7	31
GO:0002204	somatic recombination of immunoglobulin genes involved in immune response	3.163e-05	0.0002172	8	42
GO:0002208	somatic diversification of immunoglobulins involved in immune response	3.163e-05	0.0002172	8	42
GO:0045190	isotype switching	3.163e-05	0.0002172	8	42
GO:0032637	interleukin-8 production	3.536e-05	0.0002425	10	68
GO:0001916	positive regulation of T cell mediated cytotoxicity	3.669e-05	0.0002506	6	22
GO:0090025	regulation of monocyte chemotaxis	3.669e-05	0.0002506	6	22
GO:0032647	regulation of interferon-alpha production	3.669e-05	0.0002506	6	22
GO:1902624	positive regulation of neutrophil migration	3.876e-05	0.0002644	7	32
GO:1903651	positive regulation of cytoplasmic transport	4.075e-05	0.0002764	23	298
GO:0043903	regulation of symbiosis, encompassing mutualism through parasitism	4.193e-05	0.0002841	19	220
GO:0014068	positive regulation of phosphatidylinositol 3-kinase signaling	4.571e-05	0.0003092	10	70
GO:0032607	interferon-alpha production	4.837e-05	0.0003268	6	23
GO:1901701	cellular response to oxygen-containing compound	5.27e-05	0.0003541	53	1001
GO:0030316	osteoclast differentiation	5.341e-05	0.0003584	12	101
GO:2000108	positive regulation of leukocyte apoptotic process	5.879e-05	0.0003929	7	34
GO:0051224	negative regulation of protein transport	6.044e-05	0.0004028	19	226
GO:0030100	regulation of endocytosis	6.044e-05	0.0004028	19	226
GO:0032757	positive regulation of interleukin-8 production	6.288e-05	0.0004174	8	46
GO:0070230	positive regulation of lymphocyte apoptotic process	6.286e-05	0.0004174	6	24
GO:0070233	negative regulation of T cell apoptotic process	6.286e-05	0.0004174	6	24
GO:0051051	negative regulation of transport	6.45e-05	0.0004272	33	525
GO:0032722	positive regulation of chemokine production	6.461e-05	0.0004272	9	59
GO:0043124	negative regulation of I-kappaB kinase/NF-kappaB signaling	6.461e-05	0.0004272	9	59
GO:0031334	positive regulation of protein complex assembly	6.806e-05	0.0004489	19	228
GO:0032602	chemokine production	6.809e-05	0.0004489	11	88
GO:0016447	somatic recombination of immunoglobulin gene segments	7.379e-05	0.0004859	8	47
GO:0090279	regulation of calcium ion import	7.619e-05	0.0005004	13	121
GO:0050728	negative regulation of inflammatory response	7.619e-05	0.0005004	13	121
GO:0055082	cellular chemical homeostasis	7.992e-05	0.0005242	43	768
GO:0032816	positive regulation of natural killer cell activation	8.06e-05	0.000528	6	25
GO:0043406	positive regulation of MAP kinase activity	8.587e-05	0.0005588	19	232
GO:0045191	regulation of isotype switching	0.0001021	0.0006568	6	26
GO:1904950	negative regulation of establishment of protein localization	0.0001077	0.0006811	19	236
GO:0045860	positive regulation of protein kinase activity	0.0001185	0.0007475	31	496
GO:0046854	phosphatidylinositol phosphorylation	0.0001248	0.0007862	11	94
GO:0019725	cellular homeostasis	0.0001316	0.0008281	47	885
GO:0042060	wound healing	0.0001382	0.0008687	34	570
GO:1902622	regulation of neutrophil migration	0.0001475	0.0009256	7	39
GO:0033627	cell adhesion mediated by integrin	0.0001547	0.0009562	8	52
GO:0045671	negative regulation of osteoclast differentiation	0.0001587	0.0009789	6	28
GO:0002828	regulation of type 2 immune response	0.0001587	0.0009789	6	28
GO:0007260	tyrosine phosphorylation of STAT protein	0.0001608	0.0009906	10	81
DOWN
NA
ME10
UP
ID	Name	p-value	q-value FDR B&H	Hit Count in Query List	Hit Count in Genome
GO:0099537	trans-synaptic signaling	1.213e-76	1.65e-73	133	678
GO:0007268	synaptic transmission	1.213e-76	1.65e-73	133	678
GO:0098916	anterograde trans-synaptic signaling	1.213e-76	1.65e-73	133	678
GO:0099536	synaptic signaling	7.032e-76	7.178e-73	133	687
GO:0007267	cell-cell signaling	4.219e-60	3.445e-57	153	1233
GO:0050804	modulation of synaptic transmission	1.632e-37	1.111e-34	68	357
GO:0006836	neurotransmitter transport	1.481e-34	8.64e-32	52	212
GO:0099643	signal release from synapse	2.711e-31	1.23e-28	44	163
GO:0007269	neurotransmitter secretion	2.711e-31	1.23e-28	44	163
GO:0099531	presynaptic process involved in synaptic transmission	3.252e-31	1.328e-28	45	173
GO:0001505	regulation of neurotransmitter levels	4.919e-30	1.826e-27	48	214
GO:0048666	neuron development	1.574e-29	5.354e-27	105	1114
GO:0030182	neuron differentiation	3.715e-27	1.083e-24	115	1398
GO:0031175	neuron projection development	3.515e-27	1.083e-24	93	953
GO:0050803	regulation of synapse structure or activity	5.764e-27	1.569e-24	50	272
GO:0051049	regulation of transport	2.731e-26	6.968e-24	139	1975
GO:0048699	generation of neurons	5.01e-26	1.203e-23	119	1528
GO:0022008	neurogenesis	3.211e-25	7.283e-23	122	1628
GO:0048812	neuron projection morphogenesis	4.254e-25	9.142e-23	72	630
GO:0048167	regulation of synaptic plasticity	5.069e-24	1.035e-21	38	169
GO:0023061	signal release	1.213e-23	2.358e-21	62	498
GO:0006811	ion transport	3.966e-23	7.361e-21	118	1627
GO:0032940	secretion by cell	9.241e-22	1.641e-19	91	1090
GO:0099504	synaptic vesicle cycle	1.265e-21	2.152e-19	31	121
GO:0043269	regulation of ion transport	1.656e-21	2.705e-19	69	669
GO:0046903	secretion	1.779e-21	2.794e-19	97	1228
GO:0050806	positive regulation of synaptic transmission	1.951e-21	2.95e-19	34	153
GO:0016079	synaptic vesicle exocytosis	5.605e-21	8.173e-19	27	90
GO:0007611	learning or memory	1.018e-20	1.433e-18	43	271
GO:0050890	cognition	1.902e-20	2.589e-18	45	303
GO:0048489	synaptic vesicle transport	2.643e-20	3.27e-18	31	133
GO:0097480	establishment of synaptic vesicle localization	2.643e-20	3.27e-18	31	133
GO:0017156	calcium ion regulated exocytosis	2.643e-20	3.27e-18	31	133
GO:0034220	ion transmembrane transport	3.31e-20	3.975e-18	87	1064
GO:0007610	behavior	3.92e-20	4.573e-18	67	671
GO:0044708	single-organism behavior	6.335e-20	7.184e-18	57	500
GO:0098660	inorganic ion transmembrane transport	7.227e-20	7.975e-18	71	754
GO:0048667	cell morphogenesis involved in neuron differentiation	8.625e-20	9.268e-18	62	590
GO:0097479	synaptic vesicle localization	1.664e-19	1.743e-17	31	141
GO:0017157	regulation of exocytosis	5.141e-19	5.248e-17	36	205
GO:0007612	learning	1.293e-18	1.288e-16	32	162
GO:0030030	cell projection organization	1.535e-17	1.492e-15	98	1423
GO:0055085	transmembrane transport	1.743e-17	1.655e-15	95	1356
GO:0030001	metal ion transport	1.879e-17	1.744e-15	72	855
GO:0034765	regulation of ion transmembrane transport	6.436e-17	5.839e-15	50	455
GO:0017158	regulation of calcium ion-dependent exocytosis	7.131e-17	6.329e-15	24	95
GO:0014047	glutamate secretion	8.567e-17	7.442e-15	19	53
GO:0048858	cell projection morphogenesis	1.063e-16	9.045e-15	73	904
GO:0034762	regulation of transmembrane transport	3.176e-16	2.646e-14	50	473
GO:0098655	cation transmembrane transport	3.401e-16	2.778e-14	64	738
GO:0032990	cell part morphogenesis	3.627e-16	2.904e-14	73	925
GO:1903530	regulation of secretion by cell	5.034e-16	3.953e-14	64	744
GO:0098662	inorganic cation transmembrane transport	5.877e-16	4.527e-14	60	667
GO:0007270	neuron-neuron synaptic transmission	1.818e-15	1.374e-13	28	154
GO:0061564	axon development	2.134e-15	1.584e-13	51	514
GO:0051046	regulation of secretion	4.603e-15	3.356e-13	65	800
GO:0060627	regulation of vesicle-mediated transport	5.64e-15	4.04e-13	50	508
GO:0006887	exocytosis	6.677e-15	4.701e-13	46	438
GO:0042391	regulation of membrane potential	1.047e-14	7.247e-13	43	391
GO:1903305	regulation of regulated secretory pathway	2.226e-14	1.515e-12	26	144
GO:0010975	regulation of neuron projection development	2.855e-14	1.911e-12	48	492
GO:0007409	axonogenesis	3.181e-14	2.095e-12	47	475
GO:0048168	regulation of neuronal synaptic plasticity	3.869e-14	2.508e-12	18	62
GO:0000904	cell morphogenesis involved in differentiation	4.605e-14	2.938e-12	65	840
GO:0006812	cation transport	5.458e-14	3.377e-12	77	1110
GO:0007613	memory	5.435e-14	3.377e-12	24	125
GO:0035249	synaptic transmission, glutamatergic	7.451e-14	4.541e-12	20	83
GO:0045055	regulated exocytosis	1.063e-13	6.382e-12	37	315
GO:0006865	amino acid transport	1.162e-13	6.876e-12	27	167
GO:0035637	multicellular organismal signaling	1.703e-13	9.935e-12	29	197
GO:0050877	neurological system process	2.367e-13	1.361e-11	88	1405
GO:0060078	regulation of postsynaptic membrane potential	3.276e-13	1.858e-11	21	100
GO:0060341	regulation of cellular localization	3.668e-13	2.052e-11	88	1416
GO:0006835	dicarboxylic acid transport	4.948e-13	2.73e-11	21	102
GO:0051650	establishment of vesicle localization	6.096e-13	3.319e-11	32	252
GO:0048791	calcium ion-regulated exocytosis of neurotransmitter	6.58e-13	3.535e-11	14	38
GO:0050808	synapse organization	1.167e-12	6.188e-11	32	258
GO:0060291	long-term synaptic potentiation	1.323e-12	6.927e-11	17	65
GO:0007215	glutamate receptor signaling pathway	1.435e-12	7.419e-11	18	75
GO:0051648	vesicle localization	2.979e-12	1.521e-10	32	267
GO:0006813	potassium ion transport	3.706e-12	1.868e-10	29	222
GO:0051960	regulation of nervous system development	3.854e-12	1.919e-10	63	881
GO:0046717	acid secretion	4.59e-12	2.258e-10	22	126
GO:0045664	regulation of neuron differentiation	7.563e-12	3.676e-10	52	655
GO:0000902	cell morphogenesis	1.376e-11	6.611e-10	81	1337
GO:0031344	regulation of cell projection organization	2.778e-11	1.319e-09	51	657
GO:0001508	action potential	2.988e-11	1.402e-09	22	138
GO:0008306	associative learning	5.712e-11	2.65e-09	18	92
GO:0050767	regulation of neurogenesis	7.089e-11	3.252e-09	56	784
GO:0099565	chemical synaptic transmission, postsynaptic	1.163e-10	5.277e-09	19	108
GO:0006820	anion transport	1.191e-10	5.287e-09	49	641
GO:1902803	regulation of synaptic vesicle transport	1.178e-10	5.287e-09	12	36
GO:0046928	regulation of neurotransmitter secretion	1.543e-10	6.773e-09	15	64
GO:0032989	cellular component morphogenesis	1.564e-10	6.794e-09	82	1430
GO:0071805	potassium ion transmembrane transport	2.008e-10	8.541e-09	24	181
GO:0071804	cellular potassium ion transport	2.008e-10	8.541e-09	24	181
GO:1903522	regulation of blood circulation	2.533e-10	1.066e-08	33	334
GO:0051588	regulation of neurotransmitter transport	3.195e-10	1.331e-08	16	78
GO:1905114	cell surface receptor signaling pathway involved in cell-cell signaling	3.576e-10	1.475e-08	19	115
GO:0007626	locomotory behavior	3.653e-10	1.491e-08	27	234
GO:0010976	positive regulation of neuron projection development	3.993e-10	1.614e-08	30	286
GO:0061337	cardiac conduction	5.269e-10	2.109e-08	20	131
GO:0016358	dendrite development	5.883e-10	2.332e-08	27	239
GO:2000300	regulation of synaptic vesicle exocytosis	8.398e-10	3.266e-08	10	26
GO:2000463	positive regulation of excitatory postsynaptic potential	8.398e-10	3.266e-08	10	26
GO:0048169	regulation of long-term neuronal synaptic plasticity	1.025e-09	3.949e-08	11	34
GO:0098815	modulation of excitatory postsynaptic potential	2.048e-09	7.815e-08	11	36
GO:0051962	positive regulation of nervous system development	3.164e-09	1.196e-07	41	531
GO:0060079	excitatory postsynaptic potential	3.195e-09	1.197e-07	14	67
GO:0008016	regulation of heart contraction	3.607e-09	1.339e-07	26	242
GO:0071705	nitrogen compound transport	4.82e-09	1.773e-07	56	879
GO:0045666	positive regulation of neuron differentiation	5.195e-09	1.894e-07	33	376
GO:0019233	sensory perception of pain	5.768e-09	2.084e-07	19	135
GO:0051656	establishment of organelle localization	5.921e-09	2.102e-07	36	438
GO:0051966	regulation of synaptic transmission, glutamatergic	5.884e-09	2.102e-07	13	59
GO:0016082	synaptic vesicle priming	6.23e-09	2.193e-07	8	17
GO:0006906	vesicle fusion	7.518e-09	2.623e-07	20	152
GO:0015672	monovalent inorganic cation transport	9.246e-09	3.199e-07	44	617
GO:0090174	organelle membrane fusion	9.444e-09	3.24e-07	20	154
GO:0031346	positive regulation of cell projection organization	1.043e-08	3.549e-07	32	367
GO:0070838	divalent metal ion transport	1.597e-08	5.388e-07	36	455
GO:0044057	regulation of system process	1.769e-08	5.919e-07	42	586
GO:0072511	divalent inorganic cation transport	1.891e-08	6.279e-07	36	458
GO:1903861	positive regulation of dendrite extension	3e-08	9.8e-07	8	20
GO:1903859	regulation of dendrite extension	3e-08	9.8e-07	8	20
GO:0006816	calcium ion transport	3.19e-08	1.034e-06	33	405
GO:0050773	regulation of dendrite development	3.345e-08	1.064e-06	19	150
GO:0050905	neuromuscular process	3.314e-08	1.064e-06	17	120
GO:0010807	regulation of synaptic vesicle priming	3.362e-08	1.064e-06	6	9
GO:0019226	transmission of nerve impulse	3.544e-08	1.113e-06	14	80
GO:0070588	calcium ion transmembrane transport	3.795e-08	1.183e-06	26	271
GO:0060284	regulation of cell development	4.177e-08	1.273e-06	58	985
GO:0032412	regulation of ion transmembrane transporter activity	4.149e-08	1.273e-06	22	201
GO:0021766	hippocampus development	4.178e-08	1.273e-06	14	81
GO:0051050	positive regulation of transport	4.275e-08	1.293e-06	61	1061
GO:0016482	cytosolic transport	4.372e-08	1.313e-06	47	720
GO:0032409	regulation of transporter activity	5.252e-08	1.565e-06	23	221
GO:0046942	carboxylic acid transport	5.308e-08	1.571e-06	29	333
GO:0060047	heart contraction	5.496e-08	1.614e-06	26	276
GO:0010959	regulation of metal ion transport	5.703e-08	1.663e-06	31	374
GO:0021761	limbic system development	5.751e-08	1.665e-06	16	110
GO:0050954	sensory perception of mechanical stimulus	5.924e-08	1.703e-06	21	188
GO:0022898	regulation of transmembrane transporter activity	6.459e-08	1.844e-06	22	206
GO:0015849	organic acid transport	6.878e-08	1.937e-06	29	337
GO:0003015	heart process	6.832e-08	1.937e-06	26	279
GO:0007420	brain development	6.98e-08	1.952e-06	48	755
GO:0007417	central nervous system development	7.534e-08	2.093e-06	58	1002
GO:0048813	dendrite morphogenesis	7.596e-08	2.096e-06	18	142
GO:0016188	synaptic vesicle maturation	8.208e-08	2.249e-06	6	10
GO:0050769	positive regulation of neurogenesis	8.743e-08	2.38e-06	35	465
GO:0036465	synaptic vesicle recycling	1.017e-07	2.732e-06	9	31
GO:1900271	regulation of long-term synaptic potentiation	1.085e-07	2.878e-06	8	23
GO:0021895	cerebral cortex neuron differentiation	1.085e-07	2.878e-06	8	23
GO:0097484	dendrite extension	1.589e-07	4.186e-06	8	24
GO:0007187	G-protein coupled receptor signaling pathway, coupled to cyclic nucleotide second messenger	1.919e-07	5.023e-06	20	184
GO:0019932	second-messenger-mediated signaling	2.104e-07	5.471e-06	24	257
GO:0015711	organic anion transport	2.282e-07	5.897e-06	34	462
GO:0045921	positive regulation of exocytosis	2.51e-07	6.406e-06	14	93
GO:0086010	membrane depolarization during action potential	2.51e-07	6.406e-06	10	44
GO:0051640	organelle localization	2.776e-07	7.039e-06	36	510
GO:0061025	membrane fusion	3.063e-07	7.718e-06	22	225
GO:1903307	positive regulation of regulated secretory pathway	3.081e-07	7.718e-06	11	56
GO:0050807	regulation of synapse organization	3.918e-07	9.755e-06	16	126
GO:0021543	pallium development	3.946e-07	9.765e-06	19	175
GO:0060322	head development	4.176e-07	1.027e-05	48	802
GO:0042596	fear response	4.862e-07	1.189e-05	10	47
GO:0044801	single-organism membrane fusion	5.351e-07	1.3e-05	20	196
GO:0010720	positive regulation of cell development	5.885e-07	1.422e-05	38	572
GO:0051932	synaptic transmission, GABAergic	5.992e-07	1.439e-05	10	48
GO:0045956	positive regulation of calcium ion-dependent exocytosis	6.092e-07	1.455e-05	8	28
GO:0016050	vesicle organization	6.158e-07	1.462e-05	28	353
GO:0060996	dendritic spine development	7.352e-07	1.735e-05	13	87
GO:1904062	regulation of cation transmembrane transport	8.026e-07	1.883e-05	22	238
GO:0008015	blood circulation	8.332e-07	1.944e-05	37	557
GO:0048284	organelle fusion	8.654e-07	2.008e-05	20	202
GO:0003013	circulatory system process	9.475e-07	2.186e-05	37	560
GO:0021537	telencephalon development	9.771e-07	2.241e-05	23	260
GO:0051899	membrane depolarization	1.02e-06	2.326e-05	14	104
GO:0007216	G-protein coupled glutamate receptor signaling pathway	1.068e-06	2.423e-05	6	14
GO:0030900	forebrain development	1.146e-06	2.584e-05	30	407
GO:0030534	adult behavior	1.152e-06	2.584e-05	18	170
GO:0072583	clathrin-mediated endocytosis	1.313e-06	2.929e-05	10	52
GO:0007188	adenylate cyclase-modulating G-protein coupled receptor signaling pathway	1.669e-06	3.704e-05	17	157
GO:0007200	phospholipase C-activating G-protein coupled receptor signaling pathway	1.815e-06	4.006e-05	13	94
GO:0016192	vesicle-mediated transport	1.874e-06	4.114e-05	73	1514
GO:1903532	positive regulation of secretion by cell	1.888e-06	4.122e-05	30	417
GO:0007632	visual behavior	2.022e-06	4.391e-05	11	67
GO:0002209	behavioral defense response	2.598e-06	5.614e-05	9	44
GO:1900273	positive regulation of long-term synaptic potentiation	2.717e-06	5.808e-05	6	16
GO:0048172	regulation of short-term neuronal synaptic plasticity	2.717e-06	5.808e-05	6	16
GO:0060997	dendritic spine morphogenesis	3.169e-06	6.74e-05	9	45
GO:0051130	positive regulation of cellular component organization	3.509e-06	7.423e-05	63	1263
GO:0015837	amine transport	3.686e-06	7.718e-05	13	100
GO:0048588	developmental cell growth	3.759e-06	7.83e-05	20	222
GO:1990138	neuron projection extension	3.912e-06	8.108e-05	17	167
GO:0006821	chloride transport	4.611e-06	9.509e-05	13	102
GO:0007214	gamma-aminobutyric acid signaling pathway	4.884e-06	0.0001002	7	26
GO:0045761	regulation of adenylate cyclase activity	5.526e-06	0.0001128	11	74
GO:0048814	regulation of dendrite morphogenesis	5.921e-06	0.0001203	12	89
GO:0051602	response to electrical stimulus	6.662e-06	0.0001347	9	49
GO:0008542	visual learning	6.968e-06	0.0001401	10	62
GO:0051047	positive regulation of secretion	8.621e-06	0.0001709	30	450
GO:0055082	cellular chemical homeostasis	9.252e-06	0.0001816	43	768
GO:0050974	detection of mechanical stimulus involved in sensory perception	9.232e-06	0.0001816	8	39
GO:0051952	regulation of amine transport	9.403e-06	0.0001828	12	93
GO:0033555	multicellular organismal response to stress	9.403e-06	0.0001828	12	93
GO:0046058	cAMP metabolic process	1.02e-05	0.0001974	16	161
GO:0060998	regulation of dendritic spine development	1.077e-05	0.0002065	10	65
GO:0014075	response to amine	1.108e-05	0.0002105	9	52
GO:0071242	cellular response to ammonium ion	1.108e-05	0.0002105	9	52
GO:0072507	divalent inorganic cation homeostasis	1.213e-05	0.000229	30	458
GO:0072503	cellular divalent inorganic cation homeostasis	1.217e-05	0.000229	29	435
GO:0030072	peptide hormone secretion	1.279e-05	0.0002396	22	282
GO:0009914	hormone transport	1.385e-05	0.0002581	26	370
GO:0007416	synapse assembly	1.517e-05	0.0002806	15	148
GO:0060359	response to ammonium ion	1.526e-05	0.0002806	9	54
GO:0097061	dendritic spine organization	1.526e-05	0.0002806	9	54
GO:0048488	synaptic vesicle endocytosis	1.637e-05	0.0002997	6	21
GO:0098656	anion transmembrane transport	1.678e-05	0.0003059	21	266
GO:0009187	cyclic nucleotide metabolic process	1.732e-05	0.0003144	18	206
GO:1900006	positive regulation of dendrite development	1.916e-05	0.0003431	11	84
GO:0002790	peptide secretion	1.977e-05	0.0003494	22	290
GO:0001662	behavioral fear response	1.975e-05	0.0003494	8	43
GO:0060999	positive regulation of dendritic spine development	1.975e-05	0.0003494	8	43
GO:0030003	cellular cation homeostasis	2.099e-05	0.0003694	35	592
GO:0046879	hormone secretion	2.142e-05	0.0003754	25	357
GO:1900449	regulation of glutamate receptor signaling pathway	2.165e-05	0.0003761	7	32
GO:1901698	response to nitrogen compound	2.197e-05	0.0003801	50	981
GO:0030431	sleep	2.356e-05	0.0004059	8	44
GO:0050982	detection of mechanical stimulus	2.398e-05	0.0004115	9	57
GO:0051963	regulation of synapse assembly	2.989e-05	0.0005086	11	88
GO:0031279	regulation of cyclase activity	2.989e-05	0.0005086	11	88
GO:0019935	cyclic-nucleotide-mediated signaling	3.07e-05	0.0005201	10	73
GO:0006874	cellular calcium ion homeostasis	3.133e-05	0.0005286	27	411
GO:1902582	single-organism intracellular transport	3.211e-05	0.0005395	80	1849
GO:0001975	response to amphetamine	3.299e-05	0.0005497	7	34
GO:0099601	regulation of neurotransmitter receptor activity	3.299e-05	0.0005497	7	34
GO:0050801	ion homeostasis	3.426e-05	0.0005686	41	759
GO:0007193	adenylate cyclase-inhibiting G-protein coupled receptor signaling pathway	3.463e-05	0.0005725	10	74
GO:0048878	chemical homeostasis	3.521e-05	0.000575	55	1136
GO:0043547	positive regulation of GTPase activity	3.512e-05	0.000575	36	632
GO:0006873	cellular ion homeostasis	3.519e-05	0.000575	35	607
GO:0051339	regulation of lyase activity	3.698e-05	0.0005968	11	90
GO:0022604	regulation of cell morphogenesis	3.764e-05	0.000598	35	609
GO:0043266	regulation of potassium ion transport	4.104e-05	0.0006469	11	91
GO:1902476	chloride transmembrane transport	4.104e-05	0.0006469	11	91
GO:0043087	regulation of GTPase activity	4.153e-05	0.0006522	38	688
GO:0023056	positive regulation of signaling	4.619e-05	0.0007226	73	1662
GO:0048639	positive regulation of developmental growth	4.676e-05	0.0007287	16	182
GO:0007605	sensory perception of sound	4.743e-05	0.0007336	15	163
GO:0019722	calcium-mediated signaling	4.743e-05	0.0007336	15	163
GO:1902580	single-organism cellular localization	4.786e-05	0.000735	62	1346
GO:0051924	regulation of calcium ion transport	4.788e-05	0.000735	19	243
GO:0035235	ionotropic glutamate receptor signaling pathway	4.863e-05	0.0007436	6	25
GO:0006875	cellular metal ion homeostasis	4.955e-05	0.0007549	31	518
GO:0006171	cAMP biosynthetic process	5.014e-05	0.0007611	13	127
GO:0055074	calcium ion homeostasis	5.571e-05	0.0008393	27	425
GO:0043085	positive regulation of catalytic activity	6.033e-05	0.0009056	70	1588
GO:0019725	cellular homeostasis	6.074e-05	0.0009084	45	885
GO:0098661	inorganic anion transmembrane transport	6.209e-05	0.0009253	12	112
GO:0009416	response to light stimulus	6.739e-05	0.000997	23	337
DOWN
NA
ME11
UP
ID	Name	p-value	q-value FDR B&H	Hit Count in Query List	Hit Count in Genome
GO:0006955	immune response	2.74e-40	1.104e-36	102	1572
GO:0050776	regulation of immune response	7.184e-37	1.447e-33	76	899
GO:0002682	regulation of immune system process	2.319e-35	3.113e-32	94	1506
GO:0001775	cell activation	2.692e-30	2.334e-27	72	1001
GO:0045321	leukocyte activation	2.898e-30	2.334e-27	66	828
GO:0002684	positive regulation of immune system process	2.47e-29	1.657e-26	70	976
GO:0006952	defense response	2.193e-26	1.262e-23	86	1651
GO:0050778	positive regulation of immune response	5.34e-24	2.688e-21	53	671
GO:0002274	myeloid leukocyte activation	7.543e-23	3.375e-20	30	183
GO:0002252	immune effector process	2.855e-22	1.15e-19	57	851
GO:0006954	inflammatory response	5.11e-22	1.871e-19	52	711
GO:0045087	innate immune response	1.245e-21	4.179e-19	56	846
GO:0001816	cytokine production	1.603e-21	4.965e-19	51	700
GO:0001817	regulation of cytokine production	4.751e-21	1.367e-18	48	631
GO:0001819	positive regulation of cytokine production	2.779e-20	7.461e-18	39	418
GO:0002253	activation of immune response	4.105e-20	1.033e-17	43	525
GO:0002443	leukocyte mediated immunity	6.205e-20	1.47e-17	36	356
GO:0050865	regulation of cell activation	2.408e-19	5.386e-17	43	550
GO:0002764	immune response-regulating signaling pathway	3.705e-19	7.852e-17	41	502
GO:0046649	lymphocyte activation	5.969e-19	1.202e-16	48	709
GO:0002694	regulation of leukocyte activation	6.579e-19	1.262e-16	41	510
GO:0031347	regulation of defense response	1.544e-18	2.827e-16	51	820
GO:0002250	adaptive immune response	3.399e-18	5.951e-16	36	402
GO:0002275	myeloid cell activation involved in immune response	4.565e-18	7.659e-16	19	80
GO:0002366	leukocyte activation involved in immune response	1.394e-17	2.246e-15	28	235
GO:0046651	lymphocyte proliferation	1.633e-17	2.529e-15	31	301
GO:0002263	cell activation involved in immune response	1.748e-17	2.607e-15	28	237
GO:0032943	mononuclear cell proliferation	2.172e-17	3.123e-15	31	304
GO:0002703	regulation of leukocyte mediated immunity	3.451e-17	4.793e-15	25	184
GO:0007159	leukocyte cell-cell adhesion	5.37e-17	6.976e-15	40	548
GO:0050900	leukocyte migration	5.204e-17	6.976e-15	34	386
GO:0002757	immune response-activating signal transduction	6.343e-17	7.982e-15	37	467
GO:0070661	leukocyte proliferation	9.398e-17	1.147e-14	31	320
GO:0042098	T cell proliferation	1.46e-16	1.729e-14	26	215
GO:1903557	positive regulation of tumor necrosis factor superfamily cytokine production	4.967e-16	5.715e-14	17	74
GO:0002444	myeloid leukocyte mediated immunity	1.41e-15	1.577e-13	18	92
GO:0050867	positive regulation of cell activation	1.606e-15	1.748e-13	31	354
GO:0016337	single organismal cell-cell adhesion	2.301e-15	2.438e-13	46	805
GO:0050670	regulation of lymphocyte proliferation	2.795e-15	2.886e-13	25	221
GO:0032944	regulation of mononuclear cell proliferation	3.455e-15	3.479e-13	25	223
GO:0007155	cell adhesion	3.63e-15	3.565e-13	65	1530
GO:0002521	leukocyte differentiation	4.118e-15	3.907e-13	37	532
GO:0002696	positive regulation of leukocyte activation	4.172e-15	3.907e-13	30	341
GO:0042110	T cell activation	4.985e-15	4.461e-13	36	506
GO:0070489	T cell aggregation	4.985e-15	4.461e-13	36	506
GO:0022610	biological adhesion	5.274e-15	4.539e-13	65	1542
GO:0071593	lymphocyte aggregation	5.297e-15	4.539e-13	36	507
GO:0032760	positive regulation of tumor necrosis factor production	6.485e-15	5.441e-13	16	72
GO:0070486	leukocyte aggregation	8.075e-15	6.636e-13	36	514
GO:0070663	regulation of leukocyte proliferation	9.659e-15	7.754e-13	25	233
GO:0002886	regulation of myeloid leukocyte mediated immunity	9.82e-15	7.754e-13	14	50
GO:0002520	immune system development	1.283e-14	9.938e-13	49	949
GO:0030097	hemopoiesis	1.786e-14	1.357e-12	46	851
GO:0098602	single organism cell adhesion	2.512e-14	1.874e-12	46	859
GO:1903555	regulation of tumor necrosis factor superfamily cytokine production	3.415e-14	2.501e-12	19	126
GO:0051240	positive regulation of multicellular organismal process	4.056e-14	2.916e-12	65	1610
GO:0002699	positive regulation of immune effector process	4.88e-14	3.448e-12	22	185
GO:0071706	tumor necrosis factor superfamily cytokine production	5.316e-14	3.691e-12	19	129
GO:0006909	phagocytosis	7.784e-14	5.313e-12	25	255
GO:0002697	regulation of immune effector process	8.551e-14	5.739e-12	33	466
GO:0048534	hematopoietic or lymphoid organ development	1.25e-13	8.253e-12	46	898
GO:0051249	regulation of lymphocyte activation	1.376e-13	8.934e-12	32	445
GO:1903039	positive regulation of leukocyte cell-cell adhesion	1.618e-13	1.034e-11	24	240
GO:0002768	immune response-regulating cell surface receptor signaling pathway	1.813e-13	1.123e-11	29	366
GO:0042089	cytokine biosynthetic process	1.803e-13	1.123e-11	18	120
GO:0043299	leukocyte degranulation	1.977e-13	1.206e-11	15	74
GO:0042107	cytokine metabolic process	2.42e-13	1.454e-11	18	122
GO:0031349	positive regulation of defense response	2.641e-13	1.564e-11	31	427
GO:0032680	regulation of tumor necrosis factor production	2.798e-13	1.633e-11	18	123
GO:0034109	homotypic cell-cell adhesion	3.229e-13	1.818e-11	30	402
GO:0032640	tumor necrosis factor production	3.23e-13	1.818e-11	18	124
GO:0042102	positive regulation of T cell proliferation	3.251e-13	1.818e-11	17	107
GO:0045088	regulation of innate immune response	3.354e-13	1.85e-11	29	375
GO:0002819	regulation of adaptive immune response	3.612e-13	1.965e-11	19	143
GO:0042035	regulation of cytokine biosynthetic process	3.808e-13	2.044e-11	17	108
GO:0002460	adaptive immune response based on somatic recombination of immune receptors built from immunoglobulin superfamily domains	4.333e-13	2.296e-11	25	275
GO:0050870	positive regulation of T cell activation	5.798e-13	3.033e-11	23	231
GO:0098609	cell-cell adhesion	7.057e-13	3.644e-11	47	980
GO:0034112	positive regulation of homotypic cell-cell adhesion	9.109e-13	4.643e-11	23	236
GO:0051251	positive regulation of lymphocyte activation	1.011e-12	5.089e-11	26	311
GO:0042129	regulation of T cell proliferation	1.222e-12	6.075e-11	20	173
GO:1903037	regulation of leukocyte cell-cell adhesion	1.317e-12	6.469e-11	27	341
GO:0034110	regulation of homotypic cell-cell adhesion	2.127e-12	1.032e-10	27	348
GO:0050671	positive regulation of lymphocyte proliferation	3.07e-12	1.472e-10	18	141
GO:0050863	regulation of T cell activation	3.189e-12	1.511e-10	26	327
GO:0022409	positive regulation of cell-cell adhesion	3.388e-12	1.587e-10	24	276
GO:0032946	positive regulation of mononuclear cell proliferation	3.917e-12	1.813e-10	18	143
GO:0002429	immune response-activating cell surface receptor signaling pathway	4.503e-12	2.06e-10	26	332
GO:0070665	positive regulation of leukocyte proliferation	7.947e-12	3.596e-10	18	149
GO:0002822	regulation of adaptive immune response based on somatic recombination of immune receptors built from immunoglobulin superfamily domains	9.556e-12	4.276e-10	17	131
GO:0022407	regulation of cell-cell adhesion	1.002e-11	4.435e-10	29	430
GO:0071216	cellular response to biotic stimulus	1.518e-11	6.643e-10	20	198
GO:0002449	lymphocyte mediated immunity	1.603e-11	6.941e-10	23	271
GO:0030155	regulation of cell adhesion	1.969e-11	8.433e-10	37	704
GO:0045576	mast cell activation	2.212e-11	9.375e-10	13	69
GO:0002218	activation of innate immune response	3.528e-11	1.48e-09	22	256
GO:0002283	neutrophil activation involved in immune response	4.425e-11	1.837e-09	8	17
GO:0050727	regulation of inflammatory response	4.935e-11	2.028e-09	25	341
GO:0009617	response to bacterium	5.287e-11	2.151e-09	33	590
GO:0006897	endocytosis	6.995e-11	2.817e-09	35	665
GO:0042119	neutrophil activation	7.349e-11	2.93e-09	9	26
GO:0002888	positive regulation of myeloid leukocyte mediated immunity	1.088e-10	4.296e-09	9	27
GO:0002706	regulation of lymphocyte mediated immunity	1.125e-10	4.397e-09	16	132
GO:0030098	lymphocyte differentiation	1.236e-10	4.786e-09	25	356
GO:0032103	positive regulation of response to external stimulus	1.274e-10	4.885e-09	24	328
GO:0045089	positive regulation of innate immune response	1.734e-10	6.586e-09	23	305
GO:0002279	mast cell activation involved in immune response	2.107e-10	7.856e-09	11	52
GO:0043303	mast cell degranulation	2.107e-10	7.856e-09	11	52
GO:0042108	positive regulation of cytokine biosynthetic process	2.954e-10	1.091e-08	12	68
GO:0009611	response to wounding	3.083e-10	1.128e-08	42	967
GO:0036230	granulocyte activation	3.195e-10	1.159e-08	9	30
GO:0002448	mast cell mediated immunity	3.253e-10	1.17e-08	11	54
GO:0016477	cell migration	3.512e-10	1.231e-08	50	1300
GO:0032675	regulation of interleukin-6 production	3.545e-10	1.231e-08	15	122
GO:0042533	tumor necrosis factor biosynthetic process	3.519e-10	1.231e-08	8	21
GO:0042534	regulation of tumor necrosis factor biosynthetic process	3.519e-10	1.231e-08	8	21
GO:0050764	regulation of phagocytosis	3.983e-10	1.359e-08	13	86
GO:0046634	regulation of alpha-beta T cell activation	3.983e-10	1.359e-08	13	86
GO:0043207	response to external biotic stimulus	5.566e-10	1.868e-08	42	986
GO:0051707	response to other organism	5.566e-10	1.868e-08	42	986
GO:0050663	cytokine secretion	6.557e-10	2.182e-08	18	194
GO:0050707	regulation of cytokine secretion	6.799e-10	2.244e-08	17	171
GO:0032635	interleukin-6 production	7.032e-10	2.302e-08	15	128
GO:0002237	response to molecule of bacterial origin	7.552e-10	2.453e-08	24	358
GO:0002758	innate immune response-activating signal transduction	8.708e-10	2.805e-08	20	248
GO:1902105	regulation of leukocyte differentiation	8.83e-10	2.822e-08	21	275
GO:0032418	lysosome localization	8.909e-10	2.825e-08	11	59
GO:0045785	positive regulation of cell adhesion	1.023e-09	3.217e-08	26	425
GO:0071219	cellular response to molecule of bacterial origin	1.162e-09	3.627e-08	17	177
GO:0043300	regulation of leukocyte degranulation	1.34e-09	4.15e-08	10	47
GO:1903706	regulation of hemopoiesis	1.46e-09	4.49e-08	24	370
GO:0080134	regulation of response to stress	1.502e-09	4.581e-08	55	1579
GO:0042116	macrophage activation	1.86e-09	5.591e-08	11	63
GO:0046635	positive regulation of alpha-beta T cell activation	1.86e-09	5.591e-08	11	63
GO:0009607	response to biotic stimulus	1.885e-09	5.622e-08	42	1027
GO:1903034	regulation of response to wounding	2.072e-09	6.134e-08	27	472
GO:0040011	locomotion	2.254e-09	6.624e-08	58	1735
GO:0048870	cell motility	2.912e-09	8.437e-08	51	1428
GO:0051674	localization of cell	2.912e-09	8.437e-08	51	1428
GO:0032101	regulation of response to external stimulus	4.188e-09	1.205e-07	41	1014
GO:0002883	regulation of hypersensitivity	4.264e-09	1.218e-07	6	11
GO:0071222	cellular response to lipopolysaccharide	4.857e-09	1.377e-07	16	170
GO:0002705	positive regulation of leukocyte mediated immunity	5.6e-09	1.577e-07	13	106
GO:0098542	defense response to other organism	8.202e-09	2.294e-07	30	609
GO:0042113	B cell activation	9.752e-09	2.708e-07	19	257
GO:0032940	secretion by cell	1.072e-08	2.944e-07	42	1090
GO:0002821	positive regulation of adaptive immune response	1.075e-08	2.944e-07	12	92
GO:0019882	antigen processing and presentation	1.139e-08	3.1e-07	18	232
GO:0038093	Fc receptor signaling pathway	1.172e-08	3.169e-07	17	206
GO:0046631	alpha-beta T cell activation	1.435e-08	3.852e-07	14	136
GO:0007229	integrin-mediated signaling pathway	1.557e-08	4.097e-07	12	95
GO:0038094	Fc-gamma receptor signaling pathway	1.557e-08	4.097e-07	12	95
GO:0002524	hypersensitivity	1.545e-08	4.097e-07	6	13
GO:0033003	regulation of mast cell activation	1.631e-08	4.264e-07	9	45
GO:0050715	positive regulation of cytokine secretion	1.698e-08	4.412e-07	13	116
GO:0030099	myeloid cell differentiation	1.774e-08	4.581e-07	23	388
GO:0016192	vesicle-mediated transport	2.026e-08	5.196e-07	51	1514
GO:0002573	myeloid leukocyte differentiation	2.218e-08	5.653e-07	17	215
GO:1903708	positive regulation of hemopoiesis	2.578e-08	6.529e-07	16	191
GO:0043312	neutrophil degranulation	2.67e-08	6.72e-07	6	14
GO:0050853	B cell receptor signaling pathway	3.666e-08	9.058e-07	10	65
GO:0002224	toll-like receptor signaling pathway	3.812e-08	9.361e-07	13	124
GO:0001909	leukocyte mediated cytotoxicity	3.922e-08	9.573e-07	12	103
GO:0032496	response to lipopolysaccharide	4.157e-08	1.008e-06	21	342
GO:0043304	regulation of mast cell degranulation	4.319e-08	1.035e-06	8	36
GO:0033006	regulation of mast cell activation involved in immune response	4.319e-08	1.035e-06	8	36
GO:0002864	regulation of acute inflammatory response to antigenic stimulus	4.395e-08	1.047e-06	6	15
GO:0030100	regulation of endocytosis	4.628e-08	1.063e-06	17	226
GO:0002824	positive regulation of adaptive immune response based on somatic recombination of immune receptors built from immunoglobulin superfamily domains	4.838e-08	1.082e-06	11	85
GO:0060326	cell chemotaxis	4.908e-08	1.092e-06	18	255
GO:0044093	positive regulation of molecular function	5.228e-08	1.157e-06	58	1893
GO:0050866	negative regulation of cell activation	7.057e-08	1.553e-06	15	179
GO:0050729	positive regulation of inflammatory response	8.059e-08	1.764e-06	13	132
GO:1902107	positive regulation of leukocyte differentiation	8.251e-08	1.786e-06	14	156
GO:0002532	production of molecular mediator involved in inflammatory response	8.713e-08	1.876e-06	9	54
GO:0051046	regulation of secretion	1.008e-07	2.159e-06	33	800
GO:0006928	movement of cell or subcellular component	1.042e-07	2.221e-06	57	1882
GO:0002695	negative regulation of leukocyte activation	1.048e-07	2.221e-06	14	159
GO:0046903	secretion	1.085e-07	2.288e-06	43	1228
GO:0032649	regulation of interferon-gamma production	1.112e-07	2.332e-06	12	113
GO:0050798	activated T cell proliferation	1.21e-07	2.511e-06	9	56
GO:0006911	phagocytosis, engulfment	1.21e-07	2.511e-06	9	56
GO:0042742	defense response to bacterium	1.303e-07	2.692e-06	18	272
GO:0034341	response to interferon-gamma	1.429e-07	2.935e-06	14	163
GO:0009306	protein secretion	1.451e-07	2.966e-06	26	542
GO:0032729	positive regulation of interferon-gamma production	1.491e-07	3.033e-06	10	75
GO:0002221	pattern recognition receptor signaling pathway	1.542e-07	3.12e-06	14	164
GO:0002431	Fc receptor mediated stimulatory signaling pathway	1.929e-07	3.829e-06	11	97
GO:0032755	positive regulation of interleukin-6 production	1.923e-07	3.829e-06	10	77
GO:0032722	positive regulation of chemokine production	1.93e-07	3.829e-06	9	59
GO:0050766	positive regulation of phagocytosis	1.93e-07	3.829e-06	9	59
GO:1903530	regulation of secretion by cell	2.04e-07	4.026e-06	31	744
GO:0050708	regulation of protein secretion	2.052e-07	4.03e-06	23	444
GO:0045577	regulation of B cell differentiation	2.16e-07	4.222e-06	7	30
GO:0045621	positive regulation of lymphocyte differentiation	2.641e-07	5.113e-06	11	100
GO:0046638	positive regulation of alpha-beta T cell differentiation	2.742e-07	5.284e-06	8	45
GO:0030595	leukocyte chemotaxis	3.016e-07	5.783e-06	15	200
GO:0002683	negative regulation of immune system process	3.155e-07	6.022e-06	22	420
GO:0097529	myeloid leukocyte migration	3.202e-07	6.083e-06	14	174
GO:0032609	interferon-gamma production	3.389e-07	6.406e-06	12	125
GO:0051345	positive regulation of hydrolase activity	3.532e-07	6.646e-06	35	929
GO:0042127	regulation of cell proliferation	4.12e-07	7.718e-06	51	1666
GO:0001774	microglial cell activation	4.422e-07	8.245e-06	6	21
GO:0030183	B cell differentiation	4.776e-07	8.862e-06	12	129
GO:0010324	membrane invagination	5.196e-07	9.554e-06	9	66
GO:0002446	neutrophil mediated immunity	5.426e-07	9.932e-06	7	34
GO:0060627	regulation of vesicle-mediated transport	5.889e-07	1.073e-05	24	508
GO:0050864	regulation of B cell activation	6.646e-07	1.206e-05	12	133
GO:0048002	antigen processing and presentation of peptide antigen	6.755e-07	1.22e-05	14	185
GO:0001906	cell killing	7.205e-07	1.284e-05	12	134
GO:0030217	T cell differentiation	7.862e-07	1.395e-05	16	245
GO:1903036	positive regulation of response to wounding	8.201e-07	1.442e-05	14	188
GO:0045619	regulation of lymphocyte differentiation	8.752e-07	1.532e-05	13	162
GO:0002433	immune response-regulating cell surface receptor signaling pathway involved in phagocytosis	9.396e-07	1.631e-05	10	91
GO:0038096	Fc-gamma receptor signaling pathway involved in phagocytosis	9.396e-07	1.631e-05	10	91
GO:0030851	granulocyte differentiation	9.998e-07	1.728e-05	7	37
GO:0045055	regulated exocytosis	1.124e-06	1.934e-05	18	315
GO:0071346	cellular response to interferon-gamma	1.152e-06	1.966e-05	12	140
GO:0051092	positive regulation of NF-kappaB transcription factor activity	1.152e-06	1.966e-05	12	140
GO:0051049	regulation of transport	1.178e-06	2.001e-05	56	1975
GO:0032479	regulation of type I interferon production	1.297e-06	2.194e-05	11	117
GO:0043085	positive regulation of catalytic activity	1.384e-06	2.331e-05	48	1588
GO:0032606	type I interferon production	1.535e-06	2.576e-05	11	119
GO:0046637	regulation of alpha-beta T cell differentiation	1.57e-06	2.624e-05	8	56
GO:0002286	T cell activation involved in immune response	1.701e-06	2.831e-05	10	97
GO:0031348	negative regulation of defense response	1.723e-06	2.855e-05	13	172
GO:0002438	acute inflammatory response to antigenic stimulus	1.763e-06	2.91e-05	6	26
GO:0050672	negative regulation of lymphocyte proliferation	1.966e-06	3.218e-05	9	77
GO:0032945	negative regulation of mononuclear cell proliferation	1.966e-06	3.218e-05	9	77
GO:0030225	macrophage differentiation	2.076e-06	3.384e-05	7	41
GO:0050851	antigen receptor-mediated signaling pathway	2.087e-06	3.389e-05	15	233
GO:0002685	regulation of leukocyte migration	2.228e-06	3.604e-05	13	176
GO:0045637	regulation of myeloid cell differentiation	2.299e-06	3.703e-05	14	205
GO:0008284	positive regulation of cell proliferation	2.525e-06	4.051e-05	33	924
GO:0051050	positive regulation of transport	2.754e-06	4.384e-05	36	1061
GO:0002861	regulation of inflammatory response to antigenic stimulus	2.815e-06	4.463e-05	6	28
GO:0032642	regulation of chemokine production	3.348e-06	5.247e-05	9	82
GO:0070664	negative regulation of leukocyte proliferation	3.348e-06	5.247e-05	9	82
GO:0001818	negative regulation of cytokine production	3.504e-06	5.45e-05	15	243
GO:0043372	positive regulation of CD4-positive, alpha-beta T cell differentiation	3.505e-06	5.45e-05	6	29
GO:0051047	positive regulation of secretion	3.706e-06	5.677e-05	21	450
GO:0002673	regulation of acute inflammatory response	3.708e-06	5.677e-05	9	83
GO:0002708	positive regulation of lymphocyte mediated immunity	3.708e-06	5.677e-05	9	83
GO:0032623	interleukin-2 production	3.916e-06	5.973e-05	8	63
GO:0032757	positive regulation of interleukin-8 production	4.64e-06	7.052e-05	7	46
GO:0045807	positive regulation of endocytosis	4.924e-06	7.455e-05	11	134
GO:1901700	response to oxygen-containing compound	5.01e-06	7.556e-05	47	1614
GO:0045582	positive regulation of T cell differentiation	5.496e-06	8.258e-05	9	87
GO:0051250	negative regulation of lymphocyte activation	5.683e-06	8.508e-05	11	136
GO:0008154	actin polymerization or depolymerization	5.821e-06	8.682e-05	13	192
GO:0032602	chemokine production	6.044e-06	8.981e-05	9	88
GO:0032648	regulation of interferon-beta production	6.224e-06	9.215e-05	7	48
GO:0050714	positive regulation of protein secretion	6.299e-06	9.292e-05	15	255
GO:0043900	regulation of multi-organism process	6.937e-06	0.0001012	22	507
GO:0042590	antigen processing and presentation of exogenous peptide antigen via MHC class I	7.013e-06	0.000102	8	68
GO:0045058	T cell selection	7.171e-06	0.0001039	7	49
GO:0002456	T cell mediated immunity	7.281e-06	0.0001051	9	90
GO:0050777	negative regulation of immune response	7.513e-06	0.000108	11	140
GO:0071345	cellular response to cytokine stimulus	7.736e-06	0.0001107	27	713
GO:0006691	leukotriene metabolic process	7.778e-06	0.0001107	6	33
GO:2000516	positive regulation of CD4-positive, alpha-beta T cell activation	7.778e-06	0.0001107	6	33
GO:0032608	interferon-beta production	8.234e-06	0.0001168	7	50
GO:0006887	exocytosis	8.746e-06	0.0001231	20	438
GO:0030593	neutrophil chemotaxis	8.729e-06	0.0001231	9	92
GO:0016064	immunoglobulin mediated immune response	9.203e-06	0.0001291	11	143
GO:0002755	MyD88-dependent toll-like receptor signaling pathway	9.328e-06	0.0001304	6	34
GO:0032653	regulation of interleukin-10 production	9.425e-06	0.0001313	7	51
GO:1903305	regulation of regulated secretory pathway	9.835e-06	0.0001366	11	144
GO:0060341	regulation of cellular localization	1.111e-05	0.0001534	42	1416
GO:0002675	positive regulation of acute inflammatory response	1.112e-05	0.0001534	6	35
GO:0019724	B cell mediated immunity	1.121e-05	0.0001541	11	146
GO:0051223	regulation of protein transport	1.148e-05	0.0001573	29	815
GO:0097530	granulocyte migration	1.45e-05	0.0001929	10	123
GO:1903532	positive regulation of secretion by cell	1.518e-05	0.0002011	19	417
GO:0002761	regulation of myeloid leukocyte differentiation	1.557e-05	0.0002049	10	124
GO:0001773	myeloid dendritic cell activation	1.554e-05	0.0002049	6	37
GO:0002704	negative regulation of leukocyte mediated immunity	1.571e-05	0.0002054	7	55
GO:0032613	interleukin-10 production	1.571e-05	0.0002054	7	55
GO:0006935	chemotaxis	1.591e-05	0.0002074	23	575
GO:0042330	taxis	1.681e-05	0.0002184	23	577
GO:0031663	lipopolysaccharide-mediated signaling pathway	1.773e-05	0.0002296	7	56
GO:0046633	alpha-beta T cell proliferation	1.822e-05	0.0002335	6	38
GO:0051091	positive regulation of sequence-specific DNA binding transcription factor activity	1.948e-05	0.0002475	14	247
GO:1990266	neutrophil migration	2.19e-05	0.0002764	9	103
GO:0002687	positive regulation of leukocyte migration	2.199e-05	0.0002767	10	129
GO:0002437	inflammatory response to antigenic stimulus	2.241e-05	0.0002812	7	58
GO:0032612	interleukin-1 production	2.361e-05	0.0002952	8	80
GO:0070201	regulation of establishment of protein localization	2.406e-05	0.0003	30	893
GO:0030036	actin cytoskeleton organization	2.451e-05	0.0003047	23	591
GO:0043370	regulation of CD4-positive, alpha-beta T cell differentiation	2.472e-05	0.0003063	6	40
GO:0002526	acute inflammatory response	2.5e-05	0.0003074	11	159
GO:0009620	response to fungus	2.511e-05	0.0003074	7	59
GO:0002709	regulation of T cell mediated immunity	2.511e-05	0.0003074	7	59
GO:0030888	regulation of B cell proliferation	2.511e-05	0.0003074	7	59
GO:0051090	regulation of sequence-specific DNA binding transcription factor activity	2.546e-05	0.0003107	18	395
GO:0045580	regulation of T cell differentiation	3.057e-05	0.0003708	10	134
GO:0051336	regulation of hydrolase activity	3.072e-05	0.0003715	40	1379
GO:0030029	actin filament-based process	3.144e-05	0.0003739	25	685
GO:0019722	calcium-mediated signaling	3.148e-05	0.0003739	11	163
GO:0032732	positive regulation of interleukin-1 production	3.296e-05	0.0003903	6	42
GO:0030041	actin filament polymerization	3.331e-05	0.0003933	11	164
GO:1901701	cellular response to oxygen-containing compound	3.354e-05	0.000395	32	1001
GO:0032677	regulation of interleukin-8 production	3.486e-05	0.0004093	7	62
GO:0002285	lymphocyte activation involved in immune response	3.523e-05	0.0004124	11	165
GO:1902533	positive regulation of intracellular signal transduction	3.571e-05	0.0004169	31	958
GO:0060333	interferon-gamma-mediated signaling pathway	3.678e-05	0.000428	8	85
GO:0071621	granulocyte chemotaxis	3.704e-05	0.0004298	9	110
GO:0002478	antigen processing and presentation of exogenous peptide antigen	3.724e-05	0.0004309	11	166
GO:0032480	negative regulation of type I interferon production	3.783e-05	0.0004365	6	43
GO:0034097	response to cytokine	3.814e-05	0.0004388	28	825
GO:0030168	platelet activation	4.157e-05	0.0004742	11	168
GO:0046006	regulation of activated T cell proliferation	4.326e-05	0.0004922	6	44
GO:0032956	regulation of actin cytoskeleton organization	4.592e-05	0.0005209	15	302
GO:0033993	response to lipid	5.088e-05	0.0005739	32	1023
GO:0045639	positive regulation of myeloid cell differentiation	5.13e-05	0.000577	8	89
GO:0019884	antigen processing and presentation of exogenous antigen	5.432e-05	0.0006093	11	173
GO:0032637	interleukin-8 production	6.374e-05	0.0007013	7	68
GO:2000026	regulation of multicellular organismal development	6.86e-05	0.0007527	49	1893
GO:0032652	regulation of interleukin-1 production	7.005e-05	0.0007666	7	69
GO:0050871	positive regulation of B cell activation	7.031e-05	0.0007673	8	93
GO:0002712	regulation of B cell mediated immunity	7.159e-05	0.0007687	6	48
GO:2000514	regulation of CD4-positive, alpha-beta T cell activation	7.159e-05	0.0007687	6	48
GO:0002889	regulation of immunoglobulin mediated immune response	7.159e-05	0.0007687	6	48
GO:0002474	antigen processing and presentation of peptide antigen via MHC class I	7.588e-05	0.0008105	8	94
GO:0030838	positive regulation of actin filament polymerization	7.588e-05	0.0008105	8	94
GO:1901570	fatty acid derivative biosynthetic process	8.057e-05	0.0008561	6	49
GO:0046456	icosanoid biosynthetic process	8.057e-05	0.0008561	6	49
GO:0040012	regulation of locomotion	8.823e-05	0.0009277	28	866
GO:0046632	alpha-beta T cell differentiation	8.813e-05	0.0009277	8	96
GO:0007162	negative regulation of cell adhesion	9.304e-05	0.0009757	13	250
DOWN
ID	Name	p-value	q-value FDR B&H	Hit Count in Query List	Hit Count in Genome
GO:0099536	synaptic signaling	3.106e-21	7.134e-18	38	687
GO:0099537	trans-synaptic signaling	1.796e-20	1.031e-17	37	678
GO:0098916	anterograde trans-synaptic signaling	1.796e-20	1.031e-17	37	678
GO:0007268	synaptic transmission	1.796e-20	1.031e-17	37	678
GO:0007267	cell-cell signaling	1.693e-16	7.778e-14	43	1233
GO:0050803	regulation of synapse structure or activity	1.041e-11	3.986e-09	18	272
GO:0048666	neuron development	1.945e-11	6.383e-09	34	1114
GO:0031175	neuron projection development	3.647e-11	1.047e-08	31	953
GO:0050808	synapse organization	4.329e-11	1.105e-08	17	258
GO:0048699	generation of neurons	1.039e-10	2.386e-08	39	1528
GO:0050804	modulation of synaptic transmission	1.165e-10	2.433e-08	19	357
GO:0017157	regulation of exocytosis	1.476e-10	2.826e-08	15	205
GO:0022008	neurogenesis	1.761e-10	3.112e-08	40	1628
GO:0051650	establishment of vesicle localization	2.885e-10	4.733e-08	16	252
GO:0048812	neuron projection morphogenesis	3.549e-10	5.434e-08	24	630
GO:0030182	neuron differentiation	5.149e-10	7.392e-08	36	1398
GO:0060078	regulation of postsynaptic membrane potential	6.059e-10	8.187e-08	11	100
GO:0051648	vesicle localization	6.736e-10	8.596e-08	16	267
GO:0044708	single-organism behavior	8.846e-10	9.57e-08	21	500
GO:0007269	neurotransmitter secretion	9.082e-10	9.57e-08	13	163
GO:0099643	signal release from synapse	9.082e-10	9.57e-08	13	163
GO:0048489	synaptic vesicle transport	9.999e-10	9.57e-08	12	133
GO:0097480	establishment of synaptic vesicle localization	9.999e-10	9.57e-08	12	133
GO:0017156	calcium ion regulated exocytosis	9.999e-10	9.57e-08	12	133
GO:0051049	regulation of transport	1.333e-09	1.225e-07	43	1975
GO:0099531	presynaptic process involved in synaptic transmission	1.89e-09	1.67e-07	13	173
GO:0097479	synaptic vesicle localization	1.963e-09	1.67e-07	12	141
GO:0006811	ion transport	2.381e-09	1.886e-07	38	1627
GO:0006836	neurotransmitter transport	2.377e-09	1.886e-07	14	212
GO:0016079	synaptic vesicle exocytosis	3.397e-09	2.601e-07	10	90
GO:0099504	synaptic vesicle cycle	4.714e-09	3.493e-07	11	121
GO:0017158	regulation of calcium ion-dependent exocytosis	5.793e-09	4.159e-07	10	95
GO:0060627	regulation of vesicle-mediated transport	6.918e-09	4.815e-07	20	508
GO:0034220	ion transmembrane transport	9.904e-09	6.691e-07	29	1064
GO:0055085	transmembrane transport	1.284e-08	8.367e-07	33	1356
GO:0051960	regulation of nervous system development	1.311e-08	8.367e-07	26	881
GO:0048167	regulation of synaptic plasticity	1.538e-08	9.298e-07	12	169
GO:1902803	regulation of synaptic vesicle transport	1.505e-08	9.298e-07	7	36
GO:0099565	chemical synaptic transmission, postsynaptic	2.027e-08	1.194e-06	10	108
GO:0051656	establishment of organelle localization	2.166e-08	1.244e-06	18	438
GO:0042391	regulation of membrane potential	2.416e-08	1.347e-06	17	391
GO:0001505	regulation of neurotransmitter levels	2.463e-08	1.347e-06	13	214
GO:0007610	behavior	3.137e-08	1.676e-06	22	671
GO:1905114	cell surface receptor signaling pathway involved in cell-cell signaling	3.715e-08	1.94e-06	10	115
GO:0051640	organelle localization	4.089e-08	2.087e-06	19	510
GO:1903530	regulation of secretion by cell	4.338e-08	2.166e-06	23	744
GO:0050806	positive regulation of synaptic transmission	5.501e-08	2.681e-06	11	153
GO:2000300	regulation of synaptic vesicle exocytosis	5.602e-08	2.681e-06	6	26
GO:0051962	positive regulation of nervous system development	7.708e-08	3.613e-06	19	531
GO:0048858	cell projection morphogenesis	9.117e-08	4.188e-06	25	904
GO:0010975	regulation of neuron projection development	1.252e-07	5.531e-06	18	492
GO:0006887	exocytosis	1.245e-07	5.531e-06	17	438
GO:0030030	cell projection organization	1.396e-07	6.005e-06	32	1423
GO:0032990	cell part morphogenesis	1.412e-07	6.005e-06	25	925
GO:0023061	signal release	1.499e-07	6.262e-06	18	498
GO:0051046	regulation of secretion	1.602e-07	6.51e-06	23	800
GO:0030534	adult behavior	1.615e-07	6.51e-06	11	170
GO:1903305	regulation of regulated secretory pathway	3.123e-07	1.237e-05	10	144
GO:0048667	cell morphogenesis involved in neuron differentiation	3.907e-07	1.521e-05	19	590
GO:0007416	synapse assembly	4.029e-07	1.542e-05	10	148
GO:0060341	regulation of cellular localization	4.104e-07	1.545e-05	31	1416
GO:0016482	cytosolic transport	4.643e-07	1.72e-05	21	720
GO:0051963	regulation of synapse assembly	6.368e-07	2.286e-05	8	88
GO:0034765	regulation of ion transmembrane transport	1.105e-06	3.906e-05	16	455
GO:0061564	axon development	1.163e-06	4.047e-05	17	514
GO:0051965	positive regulation of synapse assembly	1.55e-06	5.315e-05	7	69
GO:0050767	regulation of neurogenesis	1.821e-06	6.094e-05	21	784
GO:0034762	regulation of transmembrane transport	1.831e-06	6.094e-05	16	473
GO:0045664	regulation of neuron differentiation	1.86e-06	6.105e-05	19	655
GO:0007409	axonogenesis	1.933e-06	6.255e-05	16	475
GO:0045055	regulated exocytosis	2.082e-06	6.55e-05	13	315
GO:0007417	central nervous system development	2.219e-06	6.889e-05	24	1002
GO:0098655	cation transmembrane transport	2.753e-06	8.431e-05	20	738
GO:0032940	secretion by cell	2.879e-06	8.7e-05	25	1090
GO:0098660	inorganic ion transmembrane transport	3.802e-06	0.000112	20	754
GO:0007420	brain development	3.878e-06	0.0001127	20	755
GO:1902580	single-organism cellular localization	4.438e-06	0.0001274	28	1346
GO:0032412	regulation of ion transmembrane transporter activity	6.453e-06	0.000183	10	201
GO:0030001	metal ion transport	7.01e-06	0.0001964	21	855
GO:0031344	regulation of cell projection organization	7.786e-06	0.0002155	18	657
GO:0022898	regulation of transmembrane transporter activity	8.013e-06	0.0002191	10	206
GO:0060322	head development	9.482e-06	0.0002533	20	802
GO:0050807	regulation of synapse organization	9.567e-06	0.0002533	8	126
GO:0043269	regulation of ion transport	9.956e-06	0.0002599	18	669
GO:0000902	cell morphogenesis	1.161e-05	0.0002898	27	1337
GO:0006812	cation transport	1.257e-05	0.0003105	24	1110
GO:0015672	monovalent inorganic cation transport	1.317e-05	0.0003218	17	617
GO:0046928	regulation of neurotransmitter secretion	1.411e-05	0.0003411	6	64
GO:0032409	regulation of transporter activity	1.48e-05	0.000354	10	221
GO:0046903	secretion	2.247e-05	0.0005213	25	1228
GO:0048813	dendrite morphogenesis	2.288e-05	0.0005255	8	142
GO:0048857	neural nucleus development	2.369e-05	0.0005335	6	70
GO:0007626	locomotory behavior	2.421e-05	0.0005399	10	234
GO:1903649	regulation of cytoplasmic transport	2.524e-05	0.0005523	15	519
GO:0010976	positive regulation of neuron projection development	2.507e-05	0.0005523	11	286
GO:1904062	regulation of cation transmembrane transport	2.799e-05	0.0006065	10	238
GO:0098662	inorganic cation transmembrane transport	3.545e-05	0.0007609	17	667
GO:0032989	cellular component morphogenesis	3.812e-05	0.0008049	27	1430
GO:0032386	regulation of intracellular transport	3.82e-05	0.0008049	17	671
GO:0007270	neuron-neuron synaptic transmission	4.095e-05	0.0008474	8	154
GO:0022604	regulation of cell morphogenesis	4.253e-05	0.0008645	16	609
GO:0050890	cognition	4.248e-05	0.0008645	11	303
GO:0051588	regulation of neurotransmitter transport	4.397e-05	0.000886	6	78
ME12
UP
ID	Name	p-value	q-value FDR B&H	Hit Count in Query List	Hit Count in Genome
GO:0072358	cardiovascular system development	5.453e-27	1.189e-23	83	1058
GO:0072359	circulatory system development	5.453e-27	1.189e-23	83	1058
GO:0001944	vasculature development	4.373e-22	6.355e-19	60	677
GO:0001568	blood vessel development	9.629e-21	1.05e-17	57	651
GO:0006936	muscle contraction	9.812e-20	8.556e-17	41	348
GO:0003012	muscle system process	1.657e-19	1.12e-16	45	430
GO:0030198	extracellular matrix organization	1.851e-19	1.12e-16	41	354
GO:0043062	extracellular structure organization	2.055e-19	1.12e-16	41	355
GO:0048514	blood vessel morphogenesis	1.806e-17	8.751e-15	48	551
GO:0003013	circulatory system process	1.729e-16	7.537e-14	47	560
GO:0061061	muscle structure development	2.044e-16	8.101e-14	51	657
GO:0007155	cell adhesion	3.163e-16	1.149e-13	82	1530
GO:0022610	biological adhesion	4.962e-16	1.664e-13	82	1542
GO:0008015	blood circulation	6.873e-16	2.14e-13	46	557
GO:0001525	angiogenesis	1.492e-14	4.338e-12	40	464
GO:0030029	actin filament-based process	2.034e-14	5.542e-12	49	685
GO:0006928	movement of cell or subcellular component	2.429e-14	6.231e-12	89	1882
GO:0016477	cell migration	1.858e-13	4.501e-11	69	1300
GO:2000026	regulation of multicellular organismal development	7.087e-13	1.626e-10	86	1893
GO:0051674	localization of cell	1.814e-12	3.766e-10	71	1428
GO:0048870	cell motility	1.814e-12	3.766e-10	71	1428
GO:0031589	cell-substrate adhesion	4.844e-12	9.6e-10	30	322
GO:0040011	locomotion	7.047e-12	1.336e-09	79	1735
GO:0007507	heart development	9.592e-12	1.743e-09	41	593
GO:0060537	muscle tissue development	3.013e-11	5.255e-09	33	415
GO:0071363	cellular response to growth factor stimulus	3.226e-11	5.41e-09	42	643
GO:0070848	response to growth factor	3.408e-11	5.503e-09	43	671
GO:0051270	regulation of cellular component movement	8.355e-11	1.301e-08	49	860
GO:0044057	regulation of system process	9.91e-11	1.49e-08	39	586
GO:0048646	anatomical structure formation involved in morphogenesis	1.141e-10	1.659e-08	63	1299
GO:0090287	regulation of cellular response to growth factor stimulus	6.168e-10	8.675e-08	24	256
GO:0030334	regulation of cell migration	7.961e-10	1.085e-07	43	742
GO:0034329	cell junction assembly	9.545e-10	1.261e-07	21	200
GO:0003018	vascular process in circulatory system	1.146e-09	1.469e-07	21	202
GO:0042692	muscle cell differentiation	2.016e-09	2.511e-07	30	412
GO:0071560	cellular response to transforming growth factor beta stimulus	2.227e-09	2.698e-07	22	230
GO:0071559	response to transforming growth factor beta	2.84e-09	3.346e-07	22	233
GO:0001570	vasculogenesis	3.371e-09	3.868e-07	14	89
GO:0048738	cardiac muscle tissue development	3.563e-09	3.983e-07	21	215
GO:0045595	regulation of cell differentiation	4.309e-09	4.697e-07	71	1699
GO:0090257	regulation of muscle system process	4.964e-09	5.279e-07	21	219
GO:2000145	regulation of cell motility	5.871e-09	5.688e-07	43	793
GO:0030036	actin cytoskeleton organization	5.776e-09	5.688e-07	36	591
GO:0060485	mesenchyme development	5.83e-09	5.688e-07	23	264
GO:0008016	regulation of heart contraction	5.747e-09	5.688e-07	22	242
GO:0006937	regulation of muscle contraction	6.884e-09	6.525e-07	18	163
GO:0000904	cell morphogenesis involved in differentiation	1.083e-08	1.004e-06	44	840
GO:0006939	smooth muscle contraction	1.159e-08	1.053e-06	15	114
GO:0014706	striated muscle tissue development	1.418e-08	1.262e-06	28	397
GO:0034330	cell junction organization	1.857e-08	1.619e-06	22	258
GO:0007517	muscle organ development	2.178e-08	1.862e-06	28	405
GO:0040012	regulation of locomotion	2.652e-08	2.181e-06	44	866
GO:0051145	smooth muscle cell differentiation	2.642e-08	2.181e-06	11	59
GO:1903522	regulation of blood circulation	2.704e-08	2.183e-06	25	334
GO:0032989	cellular component morphogenesis	3.12e-08	2.473e-06	61	1430
GO:0009611	response to wounding	3.311e-08	2.578e-06	47	967
GO:0007010	cytoskeleton organization	3.529e-08	2.7e-06	53	1164
GO:0032970	regulation of actin filament-based process	4.302e-08	3.234e-06	25	342
GO:0060284	regulation of cell development	5.772e-08	4.265e-06	47	985
GO:0045216	cell-cell junction organization	6.01e-08	4.367e-06	20	230
GO:0060047	heart contraction	6.223e-08	4.429e-06	22	276
GO:0003158	endothelium development	6.299e-08	4.429e-06	15	129
GO:0003015	heart process	7.535e-08	5.215e-06	22	279
GO:0090092	regulation of transmembrane receptor protein serine/threonine kinase signaling pathway	1.657e-07	1.129e-05	19	222
GO:0009887	organ morphogenesis	1.701e-07	1.141e-05	50	1121
GO:0022603	regulation of anatomical structure morphogenesis	2.055e-07	1.358e-05	50	1128
GO:0017015	regulation of transforming growth factor beta receptor signaling pathway	2.289e-07	1.467e-05	13	105
GO:1903844	regulation of cellular response to transforming growth factor beta stimulus	2.289e-07	1.467e-05	13	105
GO:0007179	transforming growth factor beta receptor signaling pathway	2.509e-07	1.586e-05	17	184
GO:0007160	cell-matrix adhesion	2.578e-07	1.606e-05	18	206
GO:0007167	enzyme linked receptor protein signaling pathway	3.668e-07	2.221e-05	46	1016
GO:0019932	second-messenger-mediated signaling	3.666e-07	2.221e-05	20	257
GO:0000902	cell morphogenesis	5.273e-07	3.149e-05	55	1337
GO:0007043	cell-cell junction assembly	5.368e-07	3.163e-05	12	95
GO:0050880	regulation of blood vessel size	6.526e-07	3.794e-05	16	175
GO:0035637	multicellular organismal signaling	6.624e-07	3.8e-05	17	197
GO:0035150	regulation of tube size	7.046e-07	3.99e-05	16	176
GO:0051493	regulation of cytoskeleton organization	7.307e-07	4.084e-05	27	452
GO:0048762	mesenchymal cell differentiation	8.19e-07	4.52e-05	17	200
GO:1903779	regulation of cardiac conduction	1.003e-06	5.466e-05	10	67
GO:0055001	muscle cell development	1.026e-06	5.521e-05	16	181
GO:0048729	tissue morphogenesis	1.096e-06	5.825e-05	37	762
GO:0085029	extracellular matrix assembly	1.16e-06	6.095e-05	7	28
GO:0055117	regulation of cardiac muscle contraction	1.519e-06	7.886e-05	10	70
GO:0045765	regulation of angiogenesis	2.255e-06	0.0001143	18	239
GO:0060840	artery development	2.229e-06	0.0001143	11	90
GO:1901342	regulation of vasculature development	2.32e-06	0.0001163	19	264
GO:0007178	transmembrane receptor protein serine/threonine kinase signaling pathway	2.523e-06	0.000125	22	343
GO:0022008	neurogenesis	2.653e-06	0.00013	61	1628
GO:0051241	negative regulation of multicellular organismal process	2.696e-06	0.0001306	47	1127
GO:0061337	cardiac conduction	2.949e-06	0.0001413	13	131
GO:0051240	positive regulation of multicellular organismal process	3.855e-06	0.0001827	60	1610
GO:0048863	stem cell differentiation	4.712e-06	0.0002185	20	303
GO:0060429	epithelium development	5.12e-06	0.000235	51	1296
GO:0035295	tube development	5.226e-06	0.0002374	33	686
GO:0031175	neuron projection development	5.866e-06	0.0002584	41	953
GO:0032835	glomerulus development	5.828e-06	0.0002584	9	64
GO:0001885	endothelial cell development	5.828e-06	0.0002584	9	64
GO:0031032	actomyosin structure organization	6.323e-06	0.0002757	14	162
GO:0048699	generation of neurons	6.788e-06	0.000293	57	1528
GO:0048745	smooth muscle tissue development	6.945e-06	0.000294	6	24
GO:0003094	glomerular filtration	6.945e-06	0.000294	6	24
GO:0032963	collagen metabolic process	7.77e-06	0.0003196	12	122
GO:0060048	cardiac muscle contraction	7.77e-06	0.0003196	12	122
GO:0070252	actin-mediated cell contraction	7.667e-06	0.0003196	11	102
GO:0060419	heart growth	8.203e-06	0.0003312	10	84
GO:0070167	regulation of biomineral tissue development	8.203e-06	0.0003312	10	84
GO:0055002	striated muscle cell development	8.383e-06	0.0003353	14	166
GO:0051094	positive regulation of developmental process	9.07e-06	0.0003523	51	1323
GO:0006942	regulation of striated muscle contraction	9.13e-06	0.0003523	10	85
GO:0072012	glomerulus vasculature development	8.982e-06	0.0003523	6	25
GO:0097205	renal filtration	8.982e-06	0.0003523	6	25
GO:0086003	cardiac muscle cell contraction	9.773e-06	0.0003705	8	52
GO:0086001	cardiac muscle cell action potential	9.773e-06	0.0003705	8	52
GO:0030048	actin filament-based movement	9.981e-06	0.0003751	12	125
GO:1903845	negative regulation of cellular response to transforming growth factor beta stimulus	1.096e-05	0.000405	9	69
GO:0030512	negative regulation of transforming growth factor beta receptor signaling pathway	1.096e-05	0.000405	9	69
GO:0044259	multicellular organismal macromolecule metabolic process	1.174e-05	0.0004232	12	127
GO:0051093	negative regulation of developmental process	1.213e-05	0.0004322	39	914
GO:1904018	positive regulation of vasculature development	1.219e-05	0.0004322	13	149
GO:0045446	endothelial cell differentiation	1.454e-05	0.000503	11	109
GO:0061437	renal system vasculature development	1.45e-05	0.000503	6	27
GO:0061440	kidney vasculature development	1.45e-05	0.000503	6	27
GO:1903034	regulation of response to wounding	1.537e-05	0.0005276	25	472
GO:0032956	regulation of actin cytoskeleton organization	1.604e-05	0.0005462	19	302
GO:0003007	heart morphogenesis	1.839e-05	0.0006214	17	252
GO:0045766	positive regulation of angiogenesis	1.877e-05	0.0006297	12	133
GO:0042060	wound healing	1.895e-05	0.0006306	28	570
GO:0051480	regulation of cytosolic calcium ion concentration	1.926e-05	0.0006362	19	306
GO:0030182	neuron differentiation	1.96e-05	0.0006378	52	1398
GO:0055013	cardiac muscle cell development	1.954e-05	0.0006378	9	74
GO:0007204	positive regulation of cytosolic calcium ion concentration	2.007e-05	0.0006483	18	280
GO:0048666	neuron development	2.215e-05	0.0006904	44	1114
GO:0006935	chemotaxis	2.217e-05	0.0006904	28	575
GO:0072001	renal system development	2.205e-05	0.0006904	19	309
GO:0090288	negative regulation of cellular response to growth factor stimulus	2.182e-05	0.0006904	12	135
GO:0055017	cardiac muscle tissue growth	2.181e-05	0.0006904	9	75
GO:0090066	regulation of anatomical structure size	2.233e-05	0.0006906	27	544
GO:0042330	taxis	2.359e-05	0.0007244	28	577
GO:0006941	striated muscle contraction	2.79e-05	0.0008448	13	161
GO:2000146	negative regulation of cell motility	2.887e-05	0.0008622	16	235
GO:0048844	artery morphogenesis	2.882e-05	0.0008622	8	60
GO:0055006	cardiac cell development	3.001e-05	0.00089	9	78
GO:0014031	mesenchymal cell development	3.034e-05	0.0008939	14	186
[truncated: 1,045 more rows]
