# Supplementary material for: Comprehensive functional profiling of long non-coding RNAs through a novel pan-cancer integration approach and modular analysis of their protein-coding gene association networks
Source: BMC Genomics. 2019 Jun 3;20:454. doi: 10.1186/s12864-019-5850-7 (PMC6547491; doi:10.1186/s12864-019-5850-7)
Supplement: Supplementary file 8 — Table S5. Module disease specificity. (XLSX 57 kb) [file 12864_2019_5850_MOESM8_ESM.xlsx]

## Sheet: S5
S5: Module disease specificity.
Disease	No. of module-associated lncRNAs detected per cancer type
	ME0	ME1	ME2	ME3	ME4	ME5	ME6	ME7	ME8	ME9	ME10	ME11	ME12	ME13	ME14	ME15	ME16
ACC	52	283	92	57	19	6	3	10	1	12	11	6	15	0	3	5	2
BLCA	47	304	127	66	19	2	7	25	1	22	1	0	19	1	0	7	7
BRCA	50	264	107	54	44	0	1	7	0	21	7	0	17	0	2	7	12
CESC	42	278	97	57	12	1	1	23	2	23	3	0	9	0	1	7	3
CHOL	62	301	116	76	18	2	1	16	3	25	4	1	14	0	1	6	5
COAD	49	226	88	60	14	1	1	14	0	13	3	0	13	0	0	6	4
DLBC	45	234	67	47	8	4	1	8	8	29	4	2	10	2	2	10	2
ESCA	53	217	128	58	14	1	5	27	0	15	1	0	15	0	0	6	6
GBM	69	284	107	68	17	32	1	7	0	14	18	24	16	0	13	8	5
HNSC	50	201	96	34	11	1	2	28	1	23	3	0	12	1	0	8	7
KICH	41	235	103	55	23	2	2	6	1	10	4	3	11	0	0	7	2
KIRC	65	258	116	73	16	2	0	12	1	26	4	1	16	0	0	8	6
KIRP	58	308	119	81	18	3	0	5	1	15	5	1	10	0	0	8	2
LGG	57	264	105	68	16	46	0	2	0	8	30	29	13	0	16	6	1
LIHC	63	275	83	44	15	2	4	4	1	9	0	3	12	0	0	7	3
LUAD	57	284	123	57	21	0	0	21	1	28	5	0	13	1	2	8	7
LUSC	61	277	137	62	14	3	7	26	0	26	3	1	14	0	0	8	7
MESO	35	250	76	53	16	1	2	17	2	26	6	1	17	1	2	7	8
OV	52	301	126	79	18	4	2	12	1	16	4	1	15	1	1	6	6
PAAD	45	250	88	59	15	2	0	20	1	24	7	1	20	0	3	8	11
PCPG	39	282	108	63	21	11	1	2	0	10	12	4	17	0	9	6	4
PRAD	40	275	107	62	20	3	0	3	0	4	5	1	19	1	0	5	1
READ	48	229	87	58	12	1	2	12	0	13	2	0	13	0	0	6	5
SARC	62	279	99	57	15	6	2	18	0	24	10	8	23	0	2	10	12
SKCM	61	221	102	46	13	9	3	13	2	15	5	3	9	2	0	8	4
STAD	50	208	109	55	12	1	3	14	0	23	1	0	19	0	0	6	6
TGCT	51	292	134	61	7	5	33	7	3	27	4	0	17	21	6	7	3
THCA	27	252	97	58	20	3	0	3	0	19	4	0	11	0	2	7	4
THYM	44	365	144	69	17	6	1	8	32	27	10	3	11	3	2	6	4
UCEC	49	367	115	77	19	3	2	5	0	22	6	0	13	0	1	7	2
UCS	67	367	142	80	16	11	7	10	3	16	11	4	16	1	5	6	8
UVM	36	188	83	44	10	7	3	1	1	8	6	1	6	0	4	6	0
Total	288	723	317	128	56	46	33	33	32	31	30	29	26	21	16	12	12
