# Supplementary material for: Comprehensive functional profiling of long non-coding RNAs through a novel pan-cancer integration approach and modular analysis of their protein-coding gene association networks
Source: BMC Genomics. 2019 Jun 3;20:454. doi: 10.1186/s12864-019-5850-7 (PMC6547491; doi:10.1186/s12864-019-5850-7)
Supplement: Supplementary file 9 — Table S6. Evidence for FOS/JUN transcription factor binding sites in lncRNA promoters of module 7. (a) Weeder motif scores. (b) Frequency matrix associated with top scoring motif (ATGAGTCATA). (c) Presence of top-scoring motif in ME7 lncRNAs. (d) Top 6 JASPAR database matches with top matrix hit (human-derived motifs only). (XLSX 56 kb) [file 12864_2019_5850_MOESM9_ESM.xlsx]

## Sheet: S6
S6: Evidence for FOS/JUN transcription factor binding sites in lncRNA promoters of module 7.
(a) Weeder motif scores.				(b) Frequency matrix associated with top scoring motif (ATGAGTCATA).												(c) Presence of top-scoring motif in ME7 lncRNAs.							(d) Top 6 JASPAR database matches with top matrix hit (human-derived motifs only).
Forward	Reverse	Score			1	2	3	4	5	6	7	8	9	10		Ensembl ID	Gene symbol	Motif	Score	Position in sequence	Orientation		Database ID	Name	Family description	Score	% score
ATGAGTCATA	TATGACTCAT	2.452		A	0.6854	0.06431	0.06479	0.8163	0.1665	0.09553	0.1079	0.8033	0.1127	0.591		ENSG00000223485	RP11-417E7.1	ATGACTCACA	0.864128	660	+		MA0476.1	FOS	Basic zipper factors (bZIP) Fos-related factors	19.2152	96.076
TGAATCAT	ATGATTCA	2.369		C	0.1276	0.02154	0.07087	0.05542	0.1211	0.1019	0.7454	0.05836	0.1546	0.1356				ATGAGTCAGT	0.856935	716	+		MA0491.1	JUND	Basic zipper factors (bZIP) Jun-related factors	19.1623	95.8115
ATGACTCA	TGAGTCAT	2.312		G	0.09271	0.05516	0.7806	0.0523	0.5591	0.08113	0.05228	0.0343	0.1465	0.1583				GTGAGTCATG	0.839773	659	-		MA0489.1	JUN(var.2)	Basic zipper factors (bZIP) Jun-related factors	19.1319	95.6595
ATGAGTCT	AGACTCAT	1.935		T	0.09429	0.859	0.08373	0.076	0.1534	0.7214	0.09436	0.104	0.5862	0.1151		ENSG00000223784	RP11-554I8.2	GTGAGTTATA	0.805653	496	+		MA0490.1	JUNB	Basic zipper factors (bZIP) Jun-related factors	18.9	94.6
CATATCAG	CTGATATG	1.922														ENSG00000228437	RP11-400N13.2	ATGAGTCAAA	0.92602	108	-		MA0841.1	NFE2	Basic zipper factors (bZIP) Jun-related factors	18.8799	94.3995
ATGTAATG	CATTACAT	1.921																ATGATTAATA	0.836992	429	-		MA0478.1	FOSL2	Basic zipper factors (bZIP) Fos-related factors	18.853	94.265
ATAATTCA	TGAATTAT	1.919														ENSG00000228742	RP5-884M6.1	ATGAATCATC	0.867483	833	-		MA0477.1	FOSL1	Basic zipper factors (bZIP) Fos-related factors	18.8202	94.101
ATTAGTAA	TTACTAAT	1.86																ATGATTCATG	0.868992	834	+
ATATGG	CCATAT	1.757														ENSG00000229647	AC007879.7	ATGAATCATG	0.871037	703	+
AGTCAT	ATGACT	1.756																ATGATTCATG	0.868992	702	-
ATGAGT	ACTCAT	1.741														ENSG00000231298	LINC00704	ATGAATCATT	0.864287	859	+
CAAGAT	ATCTTG	1.714																ATGATTCATG	0.868992	858	-
TCATGC	GCATGA	1.695														ENSG00000235385	GS1-600G8.5	ATCAGTCAGA	0.820398	672	+
ATGTTG	CAACAT	1.648																ATGTGTCATA	0.884326	911	+
GTGAAT	ATTCAC	1.622																CTGAGCCATA	0.816041	616	+
AACCAT	ATGGTT	1.606														ENSG00000235884	LINC00941	ATGAGTCACT	0.858203	684	+
AGTAAT	ATTACT	1.603																ATGATTCTTA	0.827345	822	-
CAATAT	ATATTG	1.592														ENSG00000236453	AC003092.1	TTGAATCGTA	0.726125	819	+
ATTAGT	ACTAAT	1.584														ENSG00000238266	LINC00707	ATGATGCATA	0.836559	549	-
GGATAT	ATATCC	1.582														ENSG00000240476	LINC00973	ATGACTCATT	0.857196	947	-
TAATGA	TCATTA	1.573																ATGAGTCATA	1	948	+
ATGTAG	CTACAT	1.545														ENSG00000250041	CTD-2003C8.2	ATGAGTCACA	0.932568	612	-
GAATTA	TAATTC	1.545																ATGCGTCATA	0.88111	370	+
																		ATGTTTCATA	0.820933	446	-
																ENSG00000250697	CTD-2066L21.3	ATGAATAATA	0.839037	503	-
																		ATTAGTCACA	0.823675	440	+
																		TTGAGTCTTA	0.798372	696	-
																ENSG00000253746	RP11-527N22.2	ATCAGTCAGA	0.820398	561	-
																ENSG00000255874	LINC00346	GTGAGTCATG	0.839773	900	-
																ENSG00000262454	RP11-65J21.3	ATGACCCATA	0.834761	171	+
																		ATGGGTCATC	0.809454	170	-
																ENSG00000268621	AC006262.5	ATGAGTCTCA	0.823306	870	+
																ENSG00000275874	LINC00162	ATGAGTAAGA	0.831685	529	-
