# Supplementary material for: Comprehensive functional profiling of long non-coding RNAs through a novel pan-cancer integration approach and modular analysis of their protein-coding gene association networks
Source: BMC Genomics. 2019 Jun 3;20:454. doi: 10.1186/s12864-019-5850-7 (PMC6547491; doi:10.1186/s12864-019-5850-7)
Supplement: Supplementary file 10 — Table S7. Enrichment of AP1 transcription factor binding sites in protein coding genes achieving PC-MA in module 7. (XLSX 31 kb) [file 12864_2019_5850_MOESM10_ESM.xlsx]

## Sheet: S7
S7: Enrichment of AP1 transcription factor binding sites in protein coding genes achieving PC-MA in module 7.
Name	p-value	FDR	Hit Count in Query List	Hit Count in Genome	Hit in Query List
TGANTCA_V$AP1_C	9.8e-07	0.000444	29	919	IL11,NRG1,RPS6KA4,AGPAT4,LAMA3,LAMB3,LAMC2,PRKCDBP,MDFI,PHLDA2,ARNTL2,LGALS1,NCS1,FOSL1,S100A2,TNFRSF12A,RIN1,GJB3,DFNA5,IGFBP6,PKP3,PLAU,POPDC3,MMP1,PLEC,OSMR,EMP3,SFN,TPBG
V$BACH1_01	1.31e-05	0.00298	12	220	IL11,RPS6KA4,LAMA3,LAMB3,LAMC2,PHLDA2,TNFRSF12A,RIN1,PKP3,MMP1,PLEC,EMP3
V$BACH2_01	2.34e-05	0.00353	12	233	IL11,LAMA3,LAMC2,PHLDA2,NCS1,S100A2,TNFRSF12A,RIN1,MMP1,PLEC,SFN,CDK6
V$AP1_Q2_01	0.000114	0.012	11	233	IL11,AGPAT4,LAMA3,LAMB3,LAMC2,FOSL1,TNFRSF12A,RIN1,GJB3,PKP3,MMP1
V$AP1_C	0.000132	0.012	11	237	IL11,RPS6KA4,LAMA3,LAMC2,MDFI,PHLDA2,FOSL1,MET,RIN1,PLEC,SFN
WGGAATGY_V$TEF1_Q6	0.000254	0.0192	12	299	NRG1,INHBA,ZBED2,DUSP7,LAMB3,LAMC2,IER5,PRKCDBP,CAV1,ITGA3,IGFBP6,CDK6
V$AP1_01	0.000319	0.0207	10	220	IL11,LAMA3,MDFI,PHLDA2,FOSL1,S100A2,TNFRSF12A,RIN1,PLEC,EMP3
