# Supplementary material for: Comprehensive functional profiling of long non-coding RNAs through a novel pan-cancer integration approach and modular analysis of their protein-coding gene association networks
Source: BMC Genomics. 2019 Jun 3;20:454. doi: 10.1186/s12864-019-5850-7 (PMC6547491; doi:10.1186/s12864-019-5850-7)
Supplement: Supplementary file 11 — Table S8. Number and percentage lncRNAs in each module with ChipSeq evidence of SMAD3 occupancy. (XLSX 43 kb) [file 12864_2019_5850_MOESM11_ESM.xlsx]

## Sheet: S8
S8: SMAD3 occupancy of module-associated lncRNAs.
(b) Number and percentage lncRNAs in each module with ChipSeq evidence of SMAD3 occupancy.
Module	No. of lncRNAs in module	No. overlapping with lncRNAs expressed in HSC myofibroblasts	SMAD3 occupancy (TGFb induced)	SMAD3 occupancy (TGFb repressed)	% overlapping with lncRNAs expressed in HSC myofibroblasts	% overlapping with lncRNAs expressed in HSC myofibroblasts and occupied by SMAD3	% SMAD3 occupancy (TGFb induced)	% SMAD3 occupancy (TGFb repressed)
ME0	288	19	1	0	0.0659722	0.0526316	0.0526316	0
ME1	723	130	2	6	0.179806	0.0615385	0.0153846	0.0461538
ME2	317	59	2	3	0.18612	0.0847458	0.0338983	0.0508475
ME3	128	27	0	2	0.210938	0.0740741	0	0.0740741
ME4	56	10	0	0	0.178571	0	0	0
ME5	46	4	1	0	0.0869565	0.25	0.25	0
ME6	33	3	0	0	0.0909091	0	0	0
ME7	33	13	5	2	0.393939	0.538462	0.384615	0.153846
ME8	32	1	0	0	0.03125	0	0	0
ME9	31	6	1	1	0.193548	0.333333	0.166667	0.166667
ME10	30	5	0	0	0.166667	0	0	0
ME11	29	2	0	0	0.0689655	0	0	0
ME12	26	5	0	0	0.192308	0	0	0
ME13	21	2	0	0	0.0952381	0	0	0
ME14	16	4	1	0	0.25	0.25	0.25	0
ME15	12	2	2	0	0.166667	1	1	0
ME16	12	2	0	1	0.166667	0.5	0	0.5
