# Supplementary material for: Comprehensive functional profiling of long non-coding RNAs through a novel pan-cancer integration approach and modular analysis of their protein-coding gene association networks
Source: BMC Genomics. 2019 Jun 3;20:454. doi: 10.1186/s12864-019-5850-7 (PMC6547491; doi:10.1186/s12864-019-5850-7)
Supplement: Supplementary file 12 — Table S9. LncRNA detection in pre-clinical tumour models. (a) Assessment of expression levels of each lncRNA in cell line and PDX tumour models. (b) Number and proportion of lncRNAs detected in cell lines/PDX models in each module. (XLSX 166 kb) [file 12864_2019_5850_MOESM12_ESM.xlsx]

## Sheet: S9
S9: LncRNA detection in pre-clinical tumour models.
(a) Assessment of expression levels of each lncRNA in cell line and PDX tumour models.												(b) Number and proportion of lncRNAs detected in cell lines/PDX models in each module.
ENSEMBL_ID	Gene symbol	Module	Cell line represented	PDX represented	No. of tumour types in which lncRNA undetected in cell lines but detected in patients (x)	No. of tumour types in which lncRNA is expressed in patients (y)	x/y	Detected in cell line*	Detected in PDX**	Tumour cell expression		Module	No. of lncRNAs undetected in cell line / PDX models	No. of lncRNAs represented in cell line / PDX model datasets	% lncRNAs undetected in cell line / PDX models	Correlation of disease membership with tumour purity
ENSG00000231106	LINC01436	0	YES	YES	10	12	0.833333	NO	NO	NO		ME5	17	37	0.459459	0.22
ENSG00000267014	LINC01532	0	YES	YES	3	3	1	NO	NO	NO		ME2	42	285	0.147368	0.158
ENSG00000254211	LINC01485	0	YES	YES	3	3	1	NO	NO	NO		ME3	10	104	0.0961538	0.154
ENSG00000231971	RP11-557H15.3	0	YES	YES	3	3	1	NO	NO	NO		ME10	13	27	0.481481	0.146
ENSG00000267528	AC011524.1	0	YES	YES	2	2	1	NO	NO	NO		ME11	16	21	0.761905	0.138
ENSG00000253821	RP11-246K15.1	0	YES	YES	2	2	1	NO	NO	NO		ME14	8	12	0.666667	0.132
ENSG00000237767	LINC01370	0	YES	YES	2	2	1	NO	NO	NO		ME4	8	48	0.166667	0.117
ENSG00000235997	AC109642.1	0	YES	YES	2	2	1	NO	NO	NO		ME1	92	586	0.156997	0.0861
ENSG00000233610	LINC00462	0	YES	YES	2	2	1	NO	NO	NO		ME6	1	27	0.037037	0.0203
ENSG00000232451	AC016768.1	0	YES	YES	2	2	1	NO	NO	NO		ME0	57	247	0.230769	-0.0828
ENSG00000229457	AC006227.1	0	YES	YES	2	2	1	NO	NO	NO		ME13	1	18	0.0555556	-0.138
ENSG00000272243	RP11-554D15.3	0	YES	YES	1	1	1	NO	NO	NO		ME12	15	25	0.6	-0.231
ENSG00000271947	RP11-439M11.1	0	YES	YES	1	1	1	NO	NO	NO		ME7	1	27	0.037037	-0.253
ENSG00000270000	RP3-449M8.9	0	YES	YES	1	1	1	NO	NO	NO		ME8	0	26	0	-0.302
ENSG00000265542	RP11-60A24.3	0	YES	YES	1	1	1	NO	NO	NO		ME16	7	11	0.636364	-0.439
ENSG00000263931	RP11-180P8.1	0	YES	YES	1	1	1	NO	NO	NO		ME15	3	11	0.272727	-0.681
ENSG00000261706	LINC00165	0	YES	YES	1	1	1	NO	NO	NO		ME9	9	28	0.321429	-0.763
ENSG00000261650	RP11-474D1.4	0	YES	YES	1	1	1	NO	NO	NO
ENSG00000261012	RP11-116D2.1	0	YES	YES	1	1	1	NO	NO	NO
ENSG00000258460	RP11-168L7.1	0	YES	YES	1	1	1	NO	NO	NO
ENSG00000257845	RP11-626P14.1	0	YES	YES	1	1	1	NO	NO	NO
ENSG00000257585	LINC00609	0	YES	YES	1	1	1	NO	NO	NO			* x/y >= 0.50, x>1 unless y=1
ENSG00000257398	RP11-554D14.6	0	YES	YES	1	1	1	NO	NO	NO			** Median read count across 57 PDX models = 0 (models with FAP and CSPG4 > 2 removed)
ENSG00000256643	RP11-349K16.1	0	YES	YES	1	1	1	NO	NO	NO
ENSG00000256084	RP11-134N1.2	0	YES	YES	1	1	1	NO	NO	NO
ENSG00000255494	LINC00681	0	YES	YES	1	1	1	NO	NO	NO
ENSG00000254235	RP11-115J16.1	0	YES	YES	1	1	1	NO	NO	NO
ENSG00000253819	LINC01151	0	YES	YES	1	1	1	NO	NO	NO
ENSG00000251372	LINC00499	0	YES	YES	1	1	1	NO	NO	NO
ENSG00000249173	LINC01093	0	YES	YES	1	1	1	NO	NO	NO
ENSG00000248869	RP11-138I17.1	0	YES	YES	1	1	1	NO	NO	NO
ENSG00000248709	CTC-505O3.2	0	YES	YES	1	1	1	NO	NO	NO
ENSG00000248518	RP11-231C18.2	0	YES	YES	1	1	1	NO	NO	NO
ENSG00000248373	RP11-556I14.1	0	YES	YES	1	1	1	NO	NO	NO
ENSG00000243144	RP11-115N4.1	0	YES	YES	1	1	1	NO	NO	NO
ENSG00000242512	LINC01206	0	YES	YES	1	1	1	NO	NO	NO
ENSG00000240241	RP11-314M24.1	0	YES	YES	1	1	1	NO	NO	NO
ENSG00000239381	RP11-4B14.3	0	YES	YES	1	1	1	NO	NO	NO
ENSG00000237471	AC073115.6	0	YES	YES	1	1	1	NO	NO	NO
ENSG00000235725	AC007389.3	0	YES	YES	1	1	1	NO	NO	NO
ENSG00000235263	RP13-392I16.1	0	YES	YES	1	1	1	NO	NO	NO
ENSG00000235139	AC003984.1	0	YES	YES	1	1	1	NO	NO	NO
ENSG00000233456	LINC01077	0	YES	YES	1	1	1	NO	NO	NO
ENSG00000231427	LINC01445	0	YES	YES	1	1	1	NO	NO	NO
ENSG00000231426	RP5-899B16.1	0	YES	YES	1	1	1	NO	NO	NO
ENSG00000230156	LINC00443	0	YES	YES	1	1	1	NO	NO	NO
ENSG00000230107	CTA-126B4.7	0	YES	YES	1	1	1	NO	NO	NO
ENSG00000228484	RP11-106M7.1	0	YES	YES	1	1	1	NO	NO	NO
ENSG00000227517	LINC01483	0	YES	YES	1	1	1	NO	NO	NO
ENSG00000227418	PCGEM1	0	YES	YES	1	1	1	NO	NO	NO
ENSG00000227115	RP11-267C16.1	0	YES	YES	1	1	1	NO	NO	NO
ENSG00000226994	AC012593.1	0	YES	YES	1	1	1	NO	NO	NO
ENSG00000225790	RP11-2L8.1	0	YES	YES	1	1	1	NO	NO	NO
ENSG00000224924	LINC00320	0	YES	YES	1	1	1	NO	NO	NO
ENSG00000224099	AC064834.1	0	YES	YES	1	1	1	NO	NO	NO
ENSG00000223561	AC003090.1	0	YES	YES	1	1	1	NO	NO	NO
ENSG00000185847	LINC01405	0	YES	YES	1	1	1	NO	NO	NO
ENSG00000271584	RP11-89C3.4	1	YES	YES	5	7	0.714286	NO	NO	NO
ENSG00000254427	RP11-430H10.1	1	YES	YES	5	6	0.833333	NO	NO	NO
ENSG00000230387	RP4-737E23.2	1	YES	YES	5	5	1	NO	NO	NO
ENSG00000272564	RP11-548P2.2	1	YES	YES	4	4	1	NO	NO	NO
ENSG00000256969	RP11-320N7.2	1	YES	YES	4	4	1	NO	NO	NO
ENSG00000237949	LINC00844	1	YES	YES	4	5	0.8	NO	NO	NO
ENSG00000267057	RP11-456O19.2	1	YES	YES	3	6	0.5	NO	NO	NO
ENSG00000264016	CTC-297N7.9	1	YES	YES	3	3	1	NO	NO	NO
ENSG00000250934	RP11-71E19.1	1	YES	YES	3	3	1	NO	NO	NO
ENSG00000248740	RP11-328K4.1	1	YES	YES	3	5	0.6	NO	NO	NO
ENSG00000236780	AC078941.1	1	YES	YES	3	3	1	NO	NO	NO
ENSG00000234506	LINC01506	1	YES	YES	3	4	0.75	NO	NO	NO
ENSG00000225873	LINC00694	1	YES	YES	3	3	1	NO	NO	NO
ENSG00000223812	RP11-197K6.1	1	YES	YES	3	5	0.6	NO	NO	NO
ENSG00000205622	AF064858.6	1	YES	YES	3	3	1	NO	NO	NO
ENSG00000273348	RP11-535A5.1	1	YES	YES	2	2	1	NO	NO	NO
ENSG00000272823	RP11-295M18.6	1	YES	YES	2	2	1	NO	NO	NO
ENSG00000271367	RP3-483K16.4	1	YES	YES	2	3	0.666667	NO	NO	NO
ENSG00000271239	RP11-238F2.1	1	YES	YES	2	2	1	NO	NO	NO
ENSG00000269993	AF003625.3	1	YES	YES	2	2	1	NO	NO	NO
ENSG00000269916	RP11-193M21.1	1	YES	YES	2	2	1	NO	NO	NO
ENSG00000263508	RP11-963H4.3	1	YES	YES	2	2	1	NO	NO	NO
ENSG00000260057	LINC01571	1	YES	YES	2	2	1	NO	NO	NO
ENSG00000258910	RP11-19E11.1	1	YES	YES	2	2	1	NO	NO	NO
ENSG00000258700	LINC00871	1	YES	YES	2	3	0.666667	NO	NO	NO
ENSG00000258675	RP11-299L17.3	1	YES	YES	2	2	1	NO	NO	NO
ENSG00000258616	RP11-369C8.1	1	YES	YES	2	2	1	NO	NO	NO
ENSG00000258314	CTD-2314B22.1	1	YES	YES	2	3	0.666667	NO	NO	NO
ENSG00000253807	LINC01170	1	YES	YES	2	2	1	NO	NO	NO
ENSG00000253308	RP1-170O19.17	1	YES	YES	2	2	1	NO	NO	NO
ENSG00000253154	CTA-392E5.1	1	YES	YES	2	3	0.666667	NO	NO	NO
ENSG00000251363	RP11-129M6.1	1	YES	YES	2	2	1	NO	NO	NO
ENSG00000248994	RP11-259O2.1	1	YES	YES	2	2	1	NO	NO	NO
ENSG00000243694	RP11-6B4.1	1	YES	YES	2	2	1	NO	NO	NO
ENSG00000241224	FLJ22763	1	YES	YES	2	3	0.666667	NO	NO	NO
ENSG00000237352	RP11-145M4.3	1	YES	YES	2	2	1	NO	NO	NO
ENSG00000229694	RP11-305L7.6	1	YES	YES	2	2	1	NO	NO	NO
ENSG00000226308	RP4-813D12.3	1	YES	YES	2	2	1	NO	NO	NO
ENSG00000221571	RNU6ATAC35P	1	YES	YES	2	3	0.666667	NO	NO	NO
ENSG00000132204	LINC00470	1	YES	YES	2	4	0.5	NO	NO	NO
ENSG00000272797	RP11-368I23.3	1	YES	YES	1	1	1	NO	NO	NO
ENSG00000272784	RP11-335L23.5	1	YES	YES	1	1	1	NO	NO	NO
ENSG00000272626	RP11-468N14.13	1	YES	YES	1	1	1	NO	NO	NO
ENSG00000272456	CTD-2342N23.3	1	YES	YES	1	1	1	NO	NO	NO
ENSG00000270972	RP11-326C3.15	1	YES	YES	1	1	1	NO	NO	NO
ENSG00000267890	CTD-2126E3.4	1	YES	YES	1	1	1	NO	NO	NO
ENSG00000267391	RP11-1151B14.3	1	YES	YES	1	1	1	NO	NO	NO
ENSG00000266602	RP11-476K15.1	1	YES	YES	1	1	1	NO	NO	NO
ENSG00000263958	RP11-676J15.1	1	YES	YES	1	1	1	NO	NO	NO
ENSG00000263146	RP11-849I19.1	1	YES	YES	1	1	1	NO	NO	NO
ENSG00000262890	RP11-424M24.5	1	YES	YES	1	1	1	NO	NO	NO
ENSG00000261241	RP11-883G14.1	1	YES	YES	1	1	1	NO	NO	NO
ENSG00000260943	RP11-476D10.1	1	YES	YES	1	1	1	NO	NO	NO
ENSG00000260201	RP11-143N13.2	1	YES	YES	1	1	1	NO	NO	NO
ENSG00000259108	CTD-3098H1.2	1	YES	YES	1	1	1	NO	NO	NO
ENSG00000259023	LINC00524	1	YES	YES	1	1	1	NO	NO	NO
ENSG00000257057	C11ORF97	1	YES	YES	1	1	1	NO	NO	NO
ENSG00000254802	AC022182.3	1	YES	YES	1	1	1	NO	NO	NO
ENSG00000254610	RP5-903G2.2	1	YES	YES	1	1	1	NO	NO	NO
ENSG00000253339	RP11-434I12.3	1	YES	YES	1	1	1	NO	NO	NO
ENSG00000253315	CTB-11I22.2	1	YES	YES	1	1	1	NO	NO	NO
ENSG00000251573	CTD-2089N3.2	1	YES	YES	1	1	1	NO	NO	NO
ENSG00000251533	LINC00605	1	YES	YES	1	1	1	NO	NO	NO
ENSG00000251459	RP11-319E12.2	1	YES	YES	1	1	1	NO	NO	NO
ENSG00000250166	RP11-268P4.5	1	YES	YES	1	1	1	NO	NO	NO
ENSG00000249631	RP11-281P23.2	1	YES	YES	1	1	1	NO	NO	NO
ENSG00000249487	LINC01586	1	YES	YES	1	1	1	NO	NO	NO
ENSG00000249346	LINC01016	1	YES	YES	1	1	1	NO	NO	NO
ENSG00000248859	LINC01574	1	YES	YES	1	1	1	NO	NO	NO
ENSG00000237658	RP5-968D22.3	1	YES	YES	1	1	1	NO	NO	NO
ENSG00000236094	LINC00545	1	YES	YES	1	1	1	NO	NO	NO
ENSG00000235200	RP4-763G1.2	1	YES	YES	1	1	1	NO	NO	NO
ENSG00000234177	LINC01114	1	YES	YES	1	1	1	NO	NO	NO
ENSG00000234056	LINC00463	1	YES	YES	1	1	1	NO	NO	NO
ENSG00000233730	RP4-666F24.3	1	YES	YES	1	1	1	NO	NO	NO
ENSG00000233393	AP000688.29	1	YES	YES	1	1	1	NO	NO	NO
ENSG00000232806	AP001610.9	1	YES	YES	1	1	1	NO	NO	NO
ENSG00000232721	RP11-403I13.5	1	YES	YES	1	1	1	NO	NO	NO
ENSG00000232650	RP5-834N19.1	1	YES	YES	1	1	1	NO	NO	NO
ENSG00000231720	RP11-568A7.3	1	YES	YES	1	1	1	NO	NO	NO
ENSG00000231231	LINC01423	1	YES	YES	1	1	1	NO	NO	NO
ENSG00000230978	LINC00160	1	YES	YES	1	1	1	NO	NO	NO
ENSG00000229740	U91324.1	1	YES	YES	1	1	1	NO	NO	NO
ENSG00000228569	AC073133.2	1	YES	YES	1	1	1	NO	NO	NO
ENSG00000227544	AC018647.3	1	YES	YES	1	1	1	NO	NO	NO
ENSG00000227157	AC068535.2	1	YES	YES	1	1	1	NO	NO	NO
ENSG00000226900	RP11-432J24.5	1	YES	YES	1	1	1	NO	NO	NO
ENSG00000225826	LINC00626	1	YES	YES	1	1	1	NO	NO	NO
ENSG00000225298	LINC00113	1	YES	YES	1	1	1	NO	NO	NO
ENSG00000224899	RP11-3B12.5	1	YES	YES	1	1	1	NO	NO	NO
ENSG00000223806	LINC00114	1	YES	YES	1	1	1	NO	NO	NO
ENSG00000223783	AC124944.5	1	YES	YES	1	1	1	NO	NO	NO
ENSG00000246100	LINC00900	2	YES	YES	7	10	0.7	NO	NO	NO
ENSG00000267640	CTD-2554C21.2	2	YES	YES	6	8	0.75	NO	NO	NO
ENSG00000226674	TEX41	2	YES	YES	6	12	0.5	NO	NO	NO
ENSG00000249776	RP11-133F8.2	2	YES	YES	3	3	1	NO	NO	NO
ENSG00000271850	RP11-16D22.2	2	YES	YES	2	2	1	NO	NO	NO
ENSG00000258551	RP11-661P17.1	2	YES	YES	2	2	1	NO	NO	NO
ENSG00000255191	RP11-626H12.1	2	YES	YES	2	3	0.666667	NO	NO	NO
ENSG00000254810	RP11-672A2.4	2	YES	YES	2	2	1	NO	NO	NO
ENSG00000236975	RP5-1065P14.2	2	YES	YES	2	2	1	NO	NO	NO
ENSG00000223914	AC079630.2	2	YES	YES	2	2	1	NO	NO	NO
ENSG00000214039	RP11-474D1.3	2	YES	YES	2	3	0.666667	NO	NO	NO
ENSG00000270937	RP5-856G1.1	2	YES	YES	1	1	1	NO	NO	NO
ENSG00000269043	CTC-513N18.6	2	YES	YES	1	1	1	NO	NO	NO
ENSG00000267675	RP11-1151B14.2	2	YES	YES	1	1	1	NO	NO	NO
ENSG00000267466	RP11-13K12.5	2	YES	YES	1	1	1	NO	NO	NO
ENSG00000267440	CTC-501O10.1	2	YES	YES	1	1	1	NO	NO	NO
ENSG00000266389	CTB-41I6.1	2	YES	YES	1	1	1	NO	NO	NO
ENSG00000259203	RP11-209K10.2	2	YES	YES	1	1	1	NO	NO	NO
ENSG00000258913	RP11-260M19.2	2	YES	YES	1	1	1	NO	NO	NO
ENSG00000258548	LINC00645	2	YES	YES	1	1	1	NO	NO	NO
ENSG00000258216	RP11-654D12.2	2	YES	YES	1	1	1	NO	NO	NO
ENSG00000257060	RP11-266O8.1	2	YES	YES	1	1	1	NO	NO	NO
ENSG00000256995	RP11-114G22.1	2	YES	YES	1	1	1	NO	NO	NO
ENSG00000253428	CTB-43E15.2	2	YES	YES	1	1	1	NO	NO	NO
ENSG00000253177	RP11-100L22.1	2	YES	YES	1	1	1	NO	NO	NO
ENSG00000253105	KB-1448A5.1	2	YES	YES	1	1	1	NO	NO	NO
ENSG00000250436	RP11-622A1.2	2	YES	YES	1	1	1	NO	NO	NO
ENSG00000248779	RP11-53O19.2	2	YES	YES	1	1	1	NO	NO	NO
ENSG00000248528	CTC-458G6.2	2	YES	YES	1	1	1	NO	NO	NO
ENSG00000248202	RP11-455B3.1	2	YES	YES	1	1	1	NO	NO	NO
ENSG00000246379	RP11-461O7.1	2	YES	YES	1	1	1	NO	NO	NO
ENSG00000238097	RP11-513G11.3	2	YES	YES	1	1	1	NO	NO	NO
ENSG00000235070	AC068138.1	2	YES	YES	1	1	1	NO	NO	NO
ENSG00000234493	GS1-421I3.2	2	YES	YES	1	1	1	NO	NO	NO
ENSG00000233760	AC004947.2	2	YES	YES	1	1	1	NO	NO	NO
ENSG00000231873	RP11-761N21.1	2	YES	YES	1	1	1	NO	NO	NO
ENSG00000230945	LINC01507	2	YES	YES	1	1	1	NO	NO	NO
ENSG00000230731	RP11-478K15.6	2	YES	YES	1	1	1	NO	NO	NO
ENSG00000230647	AC022816.2	2	YES	YES	1	1	1	NO	NO	NO
ENSG00000229308	AC010084.1	2	YES	YES	1	1	1	NO	NO	NO
ENSG00000227947	RP11-543D5.1	2	YES	YES	1	1	1	NO	NO	NO
ENSG00000226684	RP3-418C23.2	2	YES	YES	1	1	1	NO	NO	NO
ENSG00000259905	PWRN1	3	YES	YES	2	2	1	NO	NO	NO
ENSG00000259275	RP11-522B15.3	3	YES	YES	2	2	1	NO	NO	NO
ENSG00000267506	RP11-13K12.1	3	YES	YES	1	1	1	NO	NO	NO
ENSG00000261478	RP11-429B14.4	3	YES	YES	1	1	1	NO	NO	NO
ENSG00000248319	RP11-205M3.3	3	YES	YES	1	1	1	NO	NO	NO
ENSG00000231252	RP11-436K8.1	3	YES	YES	1	1	1	NO	NO	NO
ENSG00000228271	RP11-513G11.2	3	YES	YES	1	1	1	NO	NO	NO
ENSG00000226355	RP11-65J3.2	3	YES	YES	1	1	1	NO	NO	NO
ENSG00000226337	RP11-274B18.4	3	YES	YES	1	1	1	NO	NO	NO
ENSG00000213373	LINC00671	3	YES	YES	1	1	1	NO	NO	NO
ENSG00000233005	AC067959.1	4	YES	YES	2	2	1	NO	NO	NO
ENSG00000232638	RP11-379F12.4	4	YES	YES	2	2	1	NO	NO	NO
ENSG00000259725	CTD-3032H12.1	4	YES	YES	1	1	1	NO	NO	NO
ENSG00000259104	PTCSC3	4	YES	YES	1	1	1	NO	NO	NO
ENSG00000253768	CTB-33O18.1	4	YES	YES	1	1	1	NO	NO	NO
ENSG00000249203	RP11-473L15.3	4	YES	YES	1	1	1	NO	NO	NO
ENSG00000229642	AC027119.1	4	YES	YES	1	1	1	NO	NO	NO
ENSG00000223808	RP11-428L9.2	4	YES	YES	1	1	1	NO	NO	NO
ENSG00000259420	RP11-307C19.2	5	YES	YES	2	2	1	NO	NO	NO
ENSG00000226508	AC104655.3	5	YES	YES	2	3	0.666667	NO	NO	NO
ENSG00000225127	LINC00237	5	YES	YES	2	2	1	NO	NO	NO
ENSG00000261227	AC140912.1	5	YES	YES	1	1	1	NO	NO	NO
ENSG00000260492	CISTR	5	YES	YES	1	1	1	NO	NO	NO
ENSG00000259218	LINC00928	5	YES	YES	1	1	1	NO	NO	NO
ENSG00000255618	RP11-357K6.1	5	YES	YES	1	1	1	NO	NO	NO
ENSG00000254139	CTD-2339F6.1	5	YES	YES	1	1	1	NO	NO	NO
ENSG00000250284	CTB-1I21.1	5	YES	YES	1	1	1	NO	NO	NO
ENSG00000248184	RP11-231C18.1	5	YES	YES	1	1	1	NO	NO	NO
ENSG00000242021	RP11-268G12.3	5	YES	YES	1	1	1	NO	NO	NO
ENSG00000236501	AC079305.11	5	YES	YES	1	1	1	NO	NO	NO
ENSG00000234104	RP5-1177M21.1	5	YES	YES	1	1	1	NO	NO	NO
ENSG00000227579	RP1-35C21.2	5	YES	YES	1	1	1	NO	NO	NO
ENSG00000226939	AC062021.1	5	YES	YES	1	1	1	NO	NO	NO
ENSG00000224849	RP1-104O17.1	5	YES	YES	1	1	1	NO	NO	NO
ENSG00000205293	RP11-1112C15.1	5	YES	YES	1	1	1	NO	NO	NO
ENSG00000233928	RP11-305F18.1	6	YES	YES	1	1	1	NO	NO	NO
ENSG00000253746	RP11-527N22.2	7	YES	YES	2	4	0.5	NO	NO	NO
ENSG00000267364	RP11-47L3.1	9	YES	YES	13	13	1	NO	NO	NO
ENSG00000253364	RP11-731F5.2	9	YES	YES	13	13	1	NO	NO	NO
ENSG00000224137	AC079767.4	9	YES	YES	6	6	1	NO	NO	NO
ENSG00000259834	RP11-284N8.3	9	YES	YES	5	5	1	NO	NO	NO
ENSG00000234184	RP5-887A10.1	9	YES	YES	5	6	0.833333	NO	NO	NO
ENSG00000265743	RP11-848P1.3	9	YES	YES	4	6	0.666667	NO	NO	NO
ENSG00000256039	RP11-291B21.2	9	YES	YES	4	4	1	NO	NO	NO
ENSG00000259225	RP11-1008C21.1	9	YES	YES	3	3	1	NO	NO	NO
ENSG00000245164	LINC00861	9	YES	YES	3	3	1	NO	NO	NO
ENSG00000272511	RP11-180N14.1	10	YES	YES	2	2	1	NO	NO	NO
ENSG00000250366	TUNAR	10	YES	YES	2	2	1	NO	NO	NO
ENSG00000231437	RP11-88H9.2	10	YES	YES	2	2	1	NO	NO	NO
ENSG00000224592	RP5-884C9.2	10	YES	YES	2	2	1	NO	NO	NO
ENSG00000176840	MIR7-3HG	10	YES	YES	2	2	1	NO	NO	NO
ENSG00000273238	RP11-1263C18.1	10	YES	YES	1	1	1	NO	NO	NO
ENSG00000271860	RP11-436D23.1	10	YES	YES	1	1	1	NO	NO	NO
ENSG00000256422	RP11-886D15.1	10	YES	YES	1	1	1	NO	NO	NO
ENSG00000249436	CTD-2023N9.3	10	YES	YES	1	1	1	NO	NO	NO
ENSG00000248455	RP11-321E2.3	10	YES	YES	1	1	1	NO	NO	NO
ENSG00000228971	RP11-286B14.1	10	YES	YES	1	1	1	NO	NO	NO
ENSG00000228824	MIR4500HG	10	YES	YES	1	1	1	NO	NO	NO
ENSG00000189238	LINC00943	10	YES	YES	1	1	1	NO	NO	NO
ENSG00000254416	RP11-347E10.1	11	YES	YES	2	3	0.666667	NO	NO	NO
ENSG00000231768	LINC01354	11	YES	YES	2	2	1	NO	NO	NO
ENSG00000273409	RP11-480C22.1	11	YES	YES	1	1	1	NO	NO	NO
ENSG00000272597	RP11-446H18.6	11	YES	YES	1	1	1	NO	NO	NO
ENSG00000271904	CTC-498M16.4	11	YES	YES	1	1	1	NO	NO	NO
ENSG00000267339	LINC00906	11	YES	YES	1	1	1	NO	NO	NO
ENSG00000264345	RP11-958F21.1	11	YES	YES	1	1	1	NO	NO	NO
ENSG00000259846	RP11-467L24.1	11	YES	YES	1	1	1	NO	NO	NO
ENSG00000255980	AP000439.1	11	YES	YES	1	1	1	NO	NO	NO
ENSG00000253988	RP11-489O18.1	11	YES	YES	1	1	1	NO	NO	NO
ENSG00000239922	RP11-71N10.1	11	YES	YES	1	1	1	NO	NO	NO
ENSG00000236963	LINC01141	11	YES	YES	1	1	1	NO	NO	NO
ENSG00000228058	RP11-552D4.1	11	YES	YES	1	1	1	NO	NO	NO
ENSG00000227082	CH17-437K3.1	11	YES	YES	1	1	1	NO	NO	NO
ENSG00000226751	AF127936.5	11	YES	YES	1	1	1	NO	NO	NO
ENSG00000224164	RP3-369A17.4	11	YES	YES	1	1	1	NO	NO	NO
ENSG00000214548	MEG3	12	YES	YES	14	19	0.736842	NO	NO	NO
ENSG00000269936	RP11-394O4.5	12	YES	YES	13	16	0.8125	NO	NO	NO
ENSG00000270547	LINC01235	12	YES	YES	11	11	1	NO	NO	NO
ENSG00000267107	PCAT19	12	YES	YES	10	10	1	NO	NO	NO
ENSG00000268388	FENDRR	12	YES	YES	9	9	1	NO	NO	NO
ENSG00000245812	RP11-175K6.1	12	YES	YES	7	9	0.777778	NO	NO	NO
ENSG00000249669	MIR143HG	12	YES	YES	5	6	0.833333	NO	NO	NO
ENSG00000248441	LINC01197	12	YES	YES	5	5	1	NO	NO	NO
ENSG00000269186	LINC01082	12	YES	YES	4	4	1	NO	NO	NO
ENSG00000226197	RP11-536O18.1	12	YES	YES	4	4	1	NO	NO	NO
ENSG00000267505	CTC-296K1.3	12	YES	YES	2	2	1	NO	NO	NO
ENSG00000260802	LINC00890	12	YES	YES	2	2	1	NO	NO	NO
ENSG00000259134	LINC00924	12	YES	YES	1	1	1	NO	NO	NO
ENSG00000254366	RP11-38H17.1	12	YES	YES	1	1	1	NO	NO	NO
ENSG00000250360	CTD-2089N3.1	12	YES	YES	1	1	1	NO	NO	NO
ENSG00000256288	RP11-277P12.10	13	YES	YES	1	1	1	NO	NO	NO
ENSG00000186369	LINC00643	14	YES	YES	2	2	1	NO	NO	NO
ENSG00000268654	MIMT1	14	YES	YES	1	1	1	NO	NO	NO
ENSG00000254377	MIR124-2HG	14	YES	YES	1	1	1	NO	NO	NO
ENSG00000253230	LINC00599	14	YES	YES	1	1	1	NO	NO	NO
ENSG00000250241	RP11-9G1.3	14	YES	YES	1	1	1	NO	NO	NO
ENSG00000241231	RP11-275H4.1	14	YES	YES	1	1	1	NO	NO	NO
ENSG00000229520	LINC00404	14	YES	YES	1	1	1	NO	NO	NO
ENSG00000224243	LINC00403	14	YES	YES	1	1	1	NO	NO	NO
ENSG00000232310	RP11-557H15.4	15	YES	YES	2	3	0.666667	NO	NO	NO
ENSG00000236120	RP11-733O18.1	15	YES	YES	1	1	1	NO	NO	NO
ENSG00000230390	LINC01048	15	YES	YES	1	1	1	NO	NO	NO
ENSG00000230838	AC093850.2	16	YES	YES	10	11	0.909091	NO	NO	NO
ENSG00000261327	RP11-863P13.3	16	YES	YES	7	8	0.875	NO	NO	NO
ENSG00000232679	RP11-400N13.3	16	YES	YES	6	8	0.75	NO	NO	NO
ENSG00000261742	LINC00922	16	YES	YES	2	2	1	NO	NO	NO
ENSG00000261039	RP11-417E7.2	16	YES	YES	2	2	1	NO	NO	NO
ENSG00000267013	CTD-2171N6.1	16	YES	YES	1	1	1	NO	NO	NO
ENSG00000259807	RP11-426C22.4	16	YES	YES	1	1	1	NO	NO	NO
ENSG00000178977	LINC00324	0	YES	YES	10	18	0.555556	NO	YES	YES
ENSG00000225783	MIAT	0	YES	YES	9	12	0.75	NO	YES	YES
ENSG00000100181	TPTEP1	0	YES	YES	8	15	0.533333	NO	YES	YES
ENSG00000261685	RP11-401P9.4	0	YES	YES	7	10	0.7	NO	YES	YES
ENSG00000251637	RP11-119D9.1	0	YES	YES	4	4	1	NO	YES	YES
ENSG00000236318	AC019117.1	0	YES	YES	3	4	0.75	NO	YES	YES
ENSG00000231367	AC016995.3	0	YES	YES	3	4	0.75	NO	YES	YES
ENSG00000229719	AP001187.9	0	YES	YES	3	4	0.75	NO	YES	YES
ENSG00000263429	LINC00675	0	YES	YES	3	5	0.6	NO	YES	YES
ENSG00000258754	LINC01579	0	YES	YES	3	5	0.6	NO	YES	YES
ENSG00000227456	LINC00310	0	YES	YES	3	5	0.6	NO	YES	YES
ENSG00000248771	LINC01207	0	YES	YES	3	6	0.5	NO	YES	YES
ENSG00000249464	LINC01091	0	YES	YES	3	8	0.375	YES	YES	YES
ENSG00000261068	RP11-7K24.3	0	YES	YES	3	15	0.2	YES	YES	YES
ENSG00000214870	AC004540.5	0	YES	YES	3	16	0.1875	YES	YES	YES
ENSG00000250742	RP11-834C11.4	0	YES	YES	3	19	0.157895	YES	YES	YES
ENSG00000258955	LINC00519	0	YES	YES	3	7	0.428571	YES	NO	YES
ENSG00000238042	RP11-815M8.1	0	YES	YES	2	3	0.666667	NO	YES	YES
ENSG00000235142	RP1-60O19.1	0	YES	YES	2	4	0.5	NO	YES	YES
ENSG00000235387	LINC00961	0	YES	YES	2	5	0.4	YES	YES	YES
ENSG00000223573	TINCR	0	YES	YES	2	11	0.181818	YES	YES	YES
ENSG00000231826	AC016735.2	0	YES	YES	2	5	0.4	YES	NO	YES
ENSG00000272425	RP11-363E6.4	0	YES	YES	1	1	1	NO	YES	YES
ENSG00000271538	RP11-326I11.4	0	YES	YES	1	1	1	NO	YES	YES
ENSG00000254233	RP11-242J7.1	0	YES	YES	1	1	1	NO	YES	YES
ENSG00000250508	RP11-757G1.6	0	YES	YES	1	1	1	NO	YES	YES
ENSG00000249364	RP11-434D9.1	0	YES	YES	1	1	1	NO	YES	YES
ENSG00000246375	RP11-10L7.1	0	YES	YES	1	1	1	NO	YES	YES
ENSG00000268601	AC115522.3	0	YES	YES	1	2	0.5	YES	YES	YES
ENSG00000258689	LINC01269	0	YES	YES	1	2	0.5	YES	YES	YES
ENSG00000251164	HULC	0	YES	YES	1	2	0.5	YES	YES	YES
ENSG00000260810	CTD-2547L24.4	0	YES	YES	1	3	0.333333	YES	YES	YES
ENSG00000272087	RP11-379F4.7	0	YES	YES	1	15	0.0666667	YES	YES	YES
ENSG00000261175	CTD-2015G9.2	0	YES	YES	1	2	0.5	YES	NO	YES
ENSG00000259347	RP11-798K3.2	0	YES	YES	1	2	0.5	YES	NO	YES
ENSG00000258867	LINC01146	0	YES	YES	1	3	0.333333	YES	NO	YES
ENSG00000250266	RP11-789C1.1	0	YES	YES	1	2	0.5	YES	NO	YES
ENSG00000244128	LINC01322	0	YES	YES	1	3	0.333333	YES	NO	YES
ENSG00000241163	LINC00877	0	YES	YES	1	2	0.5	YES	NO	YES
ENSG00000232316	RP1-124C6.1	0	YES	YES	1	2	0.5	YES	NO	YES
ENSG00000231574	RP11-91K9.1	0	YES	YES	1	3	0.333333	YES	NO	YES
ENSG00000227869	RP11-807H17.1	0	YES	YES	1	2	0.5	YES	NO	YES
ENSG00000226733	RP11-397G17.1	0	YES	YES	1	2	0.5	YES	NO	YES
ENSG00000224568	AC096669.3	0	YES	YES	1	2	0.5	YES	NO	YES
ENSG00000270069	MIR222HG	0	YES	YES	0	0	0	YES	YES	YES
ENSG00000269921	RP11-646I6.5	0	YES	YES	0	0	0	YES	YES	YES
ENSG00000268655	CTB-60B18.10	0	YES	YES	0	0	0	YES	YES	YES
ENSG00000267530	AC006273.5	0	YES	YES	0	0	0	YES	YES	YES
ENSG00000267519	CTD-3252C9.4	0	YES	YES	0	0	0	YES	YES	YES
ENSG00000267232	CTB-31O20.9	0	YES	YES	0	0	0	YES	YES	YES
ENSG00000261671	RP11-573G6.6	0	YES	YES	0	0	0	YES	YES	YES
ENSG00000261512	RP11-46D6.1	0	YES	YES	0	0	0	YES	YES	YES
ENSG00000261504	RP11-317P15.4	0	YES	YES	0	0	0	YES	YES	YES
ENSG00000260910	LINC00565	0	YES	YES	0	0	0	YES	YES	YES
ENSG00000260896	RP11-314O13.1	0	YES	YES	0	0	0	YES	YES	YES
ENSG00000260369	CTD-2526A2.2	0	YES	YES	0	0	0	YES	YES	YES
ENSG00000260086	RP11-42I10.1	0	YES	YES	0	0	0	YES	YES	YES
ENSG00000259705	RP11-227D13.1	0	YES	YES	0	0	0	YES	YES	YES
ENSG00000259070	LINC00639	0	YES	YES	0	0	0	YES	YES	YES
ENSG00000258929	RP11-58E21.3	0	YES	YES	0	0	0	YES	YES	YES
ENSG00000258404	RP11-1029J19.5	0	YES	YES	0	0	0	YES	YES	YES
ENSG00000258077	RP11-114H23.1	0	YES	YES	0	0	0	YES	YES	YES
ENSG00000254872	RP13-870H17.3	0	YES	YES	0	0	0	YES	YES	YES
ENSG00000254842	RP11-890B15.2	0	YES	YES	0	0	0	YES	YES	YES
ENSG00000251191	LINC00589	0	YES	YES	0	0	0	YES	YES	YES
ENSG00000251138	RP11-81H3.2	0	YES	YES	0	0	0	YES	YES	YES
ENSG00000249740	OSMR-AS1	0	YES	YES	0	0	0	YES	YES	YES
ENSG00000249628	LINC00942	0	YES	YES	0	0	0	YES	YES	YES
ENSG00000246095	LINC01096	0	YES	YES	0	0	0	YES	YES	YES
ENSG00000245522	RP11-540A21.2	0	YES	YES	0	0	0	YES	YES	YES
ENSG00000244252	RP11-495P10.7	0	YES	YES	0	0	0	YES	YES	YES
ENSG00000240859	AC093627.10	0	YES	YES	0	0	0	YES	YES	YES
ENSG00000237523	LINC00857	0	YES	YES	0	0	0	YES	YES	YES
ENSG00000236423	LINC01134	0	YES	YES	0	0	0	YES	YES	YES
ENSG00000236393	RP11-320G24.1	0	YES	YES	0	0	0	YES	YES	YES
ENSG00000234147	RP3-460G2.2	0	YES	YES	0	0	0	YES	YES	YES
ENSG00000232527	RP11-14N7.2	0	YES	YES	0	0	0	YES	YES	YES
ENSG00000231196	RP11-495P10.8	0	YES	YES	0	0	0	YES	YES	YES
ENSG00000227036	LINC00511	0	YES	YES	0	0	0	YES	YES	YES
ENSG00000226328	NUP50-AS1	0	YES	YES	0	0	0	YES	YES	YES
ENSG00000224511	LINC00365	0	YES	YES	0	0	0	YES	YES	YES
ENSG00000224034	RP11-445P17.8	0	YES	YES	0	0	0	YES	YES	YES
ENSG00000205611	RP4-610C12.4	0	YES	YES	0	0	0	YES	YES	YES
ENSG00000189229	AC069277.2	0	YES	YES	0	0	0	YES	YES	YES
ENSG00000185186	LINC00313	0	YES	YES	0	0	0	YES	YES	YES
ENSG00000269155	RP3-431P23.5	0	NO	YES	0	0	0	YES	YES	YES
ENSG00000264278	RP11-162A12.2	0	NO	YES	0	0	0	YES	YES	YES
ENSG00000263812	LINC00908	0	NO	YES	0	0	0	YES	YES	YES
ENSG00000255367	RP13-726E6.2	0	NO	YES	0	0	0	YES	YES	YES
ENSG00000253633	KB-1980E6.3	0	NO	YES	0	0	0	YES	YES	YES
ENSG00000246223	LINC01550	0	NO	YES	0	0	0	YES	YES	YES
ENSG00000236882	LINC01554	0	NO	YES	0	0	0	YES	YES	YES
ENSG00000225399	RP11-3B7.1	0	NO	YES	0	0	0	YES	YES	YES
ENSG00000206532	RP11-553A10.1	0	NO	YES	0	0	0	YES	YES	YES
ENSG00000181908	AP003774.4	0	NO	YES	0	0	0	YES	YES	YES
ENSG00000180861	LINC01559	0	NO	YES	0	0	0	YES	YES	YES
ENSG00000277287	RP4-794I6.4	0	NO	NO	0	0	0	YES	YES	YES
ENSG00000277463	CTD-3035K23.6	0	NO	NO	0	0	0	YES	YES	YES
ENSG00000273551	RP11-616M22.11	0	NO	NO	0	0	0	YES	YES	YES
ENSG00000276408	RP11-490B18.5	0	NO	NO	0	0	0	YES	YES	YES
ENSG00000280809	LINC00836	0	NO	NO	0	0	0	YES	YES	YES
ENSG00000275016	RP11-61O11.1	0	NO	NO	0	0	0	YES	YES	YES
ENSG00000278910	BANCR	0	NO	NO	0	0	0	YES	YES	YES
ENSG00000277639	RP11-295M3.4	0	NO	NO	0	0	0	YES	YES	YES
ENSG00000276855	CTD-3157E16.2	0	NO	NO	0	0	0	YES	YES	YES
ENSG00000281162	LINC01127	0	NO	NO	0	0	0	YES	YES	YES
ENSG00000274029	RP11-340F14.6	0	NO	NO	0	0	0	YES	YES	YES
ENSG00000276122	RP11-143E21.3	0	NO	NO	0	0	0	YES	YES	YES
ENSG00000278464	RP11-96A15.1	0	NO	NO	0	0	0	YES	YES	YES
ENSG00000278309	RP11-102K13.5	0	NO	NO	0	0	0	YES	YES	YES
ENSG00000281655	RP11-817J15.3	0	NO	NO	0	0	0	YES	YES	YES
ENSG00000274979	RP11-1143G9.5	0	NO	NO	0	0	0	YES	YES	YES
ENSG00000274395	RP11-554D14.8	0	NO	NO	0	0	0	YES	YES	YES
ENSG00000275329	RP11-83N9.6	0	NO	NO	0	0	0	YES	YES	YES
ENSG00000280081	MGC39584	0	NO	NO	0	0	0	YES	YES	YES
ENSG00000280587	LINC01348	0	NO	NO	0	0	0	YES	YES	YES
ENSG00000281327	LINC01338	0	NO	NO	0	0	0	YES	YES	YES
ENSG00000279082	RP1-167O22.1	0	NO	NO	0	0	0	YES	YES	YES
ENSG00000280279	RP11-1228E12.1	0	NO	NO	0	0	0	YES	YES	YES
ENSG00000271417	SNHG24	0	YES	YES	0	0	0	YES	NO	YES
ENSG00000271334	CTD-2078B5.2	0	YES	YES	0	0	0	YES	NO	YES
ENSG00000267696	CTB-151G24.1	0	YES	YES	0	0	0	YES	NO	YES
ENSG00000267452	RP11-1018N14.5	0	YES	YES	0	0	0	YES	NO	YES
ENSG00000266578	RP11-838N2.5	0	YES	YES	0	0	0	YES	NO	YES
ENSG00000266554	LINC01443	0	YES	YES	0	0	0	YES	NO	YES
ENSG00000265766	CXADRP3	0	YES	YES	0	0	0	YES	NO	YES
ENSG00000265554	RP11-419J16.1	0	YES	YES	0	0	0	YES	NO	YES
ENSG00000262117	BCAR4	0	YES	YES	0	0	0	YES	NO	YES
ENSG00000261638	RP11-700H13.1	0	YES	YES	0	0	0	YES	NO	YES
ENSG00000261364	RP11-59E19.4	0	YES	YES	0	0	0	YES	NO	YES
ENSG00000261340	RP11-215H22.1	0	YES	YES	0	0	0	YES	NO	YES
ENSG00000260838	RP11-531A24.3	0	YES	YES	0	0	0	YES	NO	YES
ENSG00000260673	RP4-529N6.2	0	YES	YES	0	0	0	YES	NO	YES
ENSG00000260517	RP11-426C22.5	0	YES	YES	0	0	0	YES	NO	YES
ENSG00000260186	RP11-481J2.2	0	YES	YES	0	0	0	YES	NO	YES
ENSG00000259847	RP11-95H3.1	0	YES	YES	0	0	0	YES	NO	YES
ENSG00000259604	RP11-66B24.1	0	YES	YES	0	0	0	YES	NO	YES
ENSG00000259457	RP11-279F6.2	0	YES	YES	0	0	0	YES	NO	YES
ENSG00000259237	RP11-209E8.1	0	YES	YES	0	0	0	YES	NO	YES
ENSG00000259017	RP11-561B11.6	0	YES	YES	0	0	0	YES	NO	YES
ENSG00000258586	RP5-1021I20.2	0	YES	YES	0	0	0	YES	NO	YES
ENSG00000258240	RP1-46F2.3	0	YES	YES	0	0	0	YES	NO	YES
ENSG00000257940	RP11-248E9.6	0	YES	YES	0	0	0	YES	NO	YES
ENSG00000257893	RP11-587P21.2	0	YES	YES	0	0	0	YES	NO	YES
ENSG00000257883	RP11-497G19.1	0	YES	YES	0	0	0	YES	NO	YES
ENSG00000257345	RP11-511B23.1	0	YES	YES	0	0	0	YES	NO	YES
ENSG00000257139	RP11-320P7.2	0	YES	YES	0	0	0	YES	NO	YES
ENSG00000256128	LINC00944	0	YES	YES	0	0	0	YES	NO	YES
ENSG00000256001	RP11-575F12.2	0	YES	YES	0	0	0	YES	NO	YES
ENSG00000255216	RP11-831A10.1	0	YES	YES	0	0	0	YES	NO	YES
ENSG00000254438	RP11-231N3.1	0	YES	YES	0	0	0	YES	NO	YES
ENSG00000254337	RP11-865I6.2	0	YES	YES	0	0	0	YES	NO	YES
ENSG00000254202	RP11-120I21.2	0	YES	YES	0	0	0	YES	NO	YES
ENSG00000253877	RP11-946L20.2	0	YES	YES	0	0	0	YES	NO	YES
ENSG00000253665	RP11-359E19.2	0	YES	YES	0	0	0	YES	NO	YES
ENSG00000253642	RP11-317N12.1	0	YES	YES	0	0	0	YES	NO	YES
ENSG00000253507	CTD-2501M5.1	0	YES	YES	0	0	0	YES	NO	YES
ENSG00000253490	AC145110.1	0	YES	YES	0	0	0	YES	NO	YES
ENSG00000253434	RP11-1101K5.1	0	YES	YES	0	0	0	YES	NO	YES
ENSG00000253138	LINC00967	0	YES	YES	0	0	0	YES	NO	YES
ENSG00000251292	ERVH-1	0	YES	YES	0	0	0	YES	NO	YES
ENSG00000251230	RP11-701P16.5	0	YES	YES	0	0	0	YES	NO	YES
ENSG00000251216	RP11-161D15.3	0	YES	YES	0	0	0	YES	NO	YES
ENSG00000250920	RP11-297P16.4	0	YES	YES	0	0	0	YES	NO	YES
ENSG00000250334	LINC00989	0	YES	YES	0	0	0	YES	NO	YES
ENSG00000250103	RP11-380D23.2	0	YES	YES	0	0	0	YES	NO	YES
ENSG00000250072	CTC-529P8.1	0	YES	YES	0	0	0	YES	NO	YES
ENSG00000249231	CASC16	0	YES	YES	0	0	0	YES	NO	YES
ENSG00000248964	RP11-94H18.1	0	YES	YES	0	0	0	YES	NO	YES
ENSG00000248837	RP11-412P11.1	0	YES	YES	0	0	0	YES	NO	YES
ENSG00000248698	LINC01085	0	YES	YES	0	0	0	YES	NO	YES
ENSG00000248646	RP11-567N4.2	0	YES	YES	0	0	0	YES	NO	YES
ENSG00000246430	LINC00968	0	YES	YES	0	0	0	YES	NO	YES
ENSG00000240045	RP11-451G4.2	0	YES	YES	0	0	0	YES	NO	YES
ENSG00000239589	LINC00879	0	YES	YES	0	0	0	YES	NO	YES
ENSG00000238099	RP11-12A2.3	0	YES	YES	0	0	0	YES	NO	YES
ENSG00000237520	RP11-443B7.2	0	YES	YES	0	0	0	YES	NO	YES
ENSG00000237423	LINC01522	0	YES	YES	0	0	0	YES	NO	YES
ENSG00000236849	LINC01474	0	YES	YES	0	0	0	YES	NO	YES
ENSG00000236819	LINC01563	0	YES	YES	0	0	0	YES	NO	YES
ENSG00000236700	LINC01010	0	YES	YES	0	0	0	YES	NO	YES
ENSG00000236673	RP11-69I8.2	0	YES	YES	0	0	0	YES	NO	YES
ENSG00000236494	RP11-89N17.4	0	YES	YES	0	0	0	YES	NO	YES
ENSG00000236452	AC123023.1	0	YES	YES	0	0	0	YES	NO	YES
ENSG00000236385	RP11-114M1.2	0	YES	YES	0	0	0	YES	NO	YES
ENSG00000236013	RP3-332B22.1	0	YES	YES	0	0	0	YES	NO	YES
ENSG00000235736	RP1-10C16.1	0	YES	YES	0	0	0	YES	NO	YES
ENSG00000235118	AC010731.4	0	YES	YES	0	0	0	YES	NO	YES
ENSG00000234323	RP11-308N19.1	0	YES	YES	0	0	0	YES	NO	YES
ENSG00000233535	RP1-122K4.2	0	YES	YES	0	0	0	YES	NO	YES
ENSG00000233379	RP11-318G21.4	0	YES	YES	0	0	0	YES	NO	YES
ENSG00000233154	RP4-655J12.4	0	YES	YES	0	0	0	YES	NO	YES
ENSG00000231131	LINC01468	0	YES	YES	0	0	0	YES	NO	YES
ENSG00000230623	RP11-469A15.2	0	YES	YES	0	0	0	YES	NO	YES
ENSG00000230417	LINC00856	0	YES	YES	0	0	0	YES	NO	YES
ENSG00000230368	FAM41C	0	YES	YES	0	0	0	YES	NO	YES
ENSG00000230024	RP11-95P13.1	0	YES	YES	0	0	0	YES	NO	YES
ENSG00000229588	RP11-479J7.2	0	YES	YES	0	0	0	YES	NO	YES
ENSG00000229557	LINC00379	0	YES	YES	0	0	0	YES	NO	YES
ENSG00000229484	RP5-888M10.2	0	YES	YES	0	0	0	YES	NO	YES
ENSG00000229108	MEOX2-AS1	0	YES	YES	0	0	0	YES	NO	YES
ENSG00000228877	RP11-473E2.4	0	YES	YES	0	0	0	YES	NO	YES
ENSG00000228793	RP1-223B1.1	0	YES	YES	0	0	0	YES	NO	YES
ENSG00000228536	RP11-392O17.1	0	YES	YES	0	0	0	YES	NO	YES
ENSG00000228495	LINC01013	0	YES	YES	0	0	0	YES	NO	YES
ENSG00000228295	LINC00392	0	YES	YES	0	0	0	YES	NO	YES
ENSG00000228162	AC097713.3	0	YES	YES	0	0	0	YES	NO	YES
ENSG00000228033	AC010967.2	0	YES	YES	0	0	0	YES	NO	YES
ENSG00000227925	RP11-191N8.2	0	YES	YES	0	0	0	YES	NO	YES
ENSG00000227706	RP11-301G19.1	0	YES	YES	0	0	0	YES	NO	YES
ENSG00000227467	LINC01537	0	YES	YES	0	0	0	YES	NO	YES
ENSG00000227455	RP11-300M24.1	0	YES	YES	0	0	0	YES	NO	YES
ENSG00000227297	RP4-718J7.4	0	YES	YES	0	0	0	YES	NO	YES
ENSG00000227136	LINC00595	0	YES	YES	0	0	0	YES	NO	YES
ENSG00000226985	LINC01203	0	YES	YES	0	0	0	YES	NO	YES
ENSG00000226956	AP000432.2	0	YES	YES	0	0	0	YES	NO	YES
ENSG00000225768	RP11-127O4.3	0	YES	YES	0	0	0	YES	NO	YES
ENSG00000225532	XX-C2158C6.3	0	YES	YES	0	0	0	YES	NO	YES
ENSG00000225064	AC007879.6	0	YES	YES	0	0	0	YES	NO	YES
ENSG00000224184	AC096559.1	0	YES	YES	0	0	0	YES	NO	YES
ENSG00000223985	AC093326.1	0	YES	YES	0	0	0	YES	NO	YES
ENSG00000214381	LINC00488	0	YES	YES	0	0	0	YES	NO	YES
ENSG00000205444	RP4-529N6.1	0	YES	YES	0	0	0	YES	NO	YES
ENSG00000203386	LINC01317	0	YES	YES	0	0	0	YES	NO	YES
ENSG00000251409	AC008592.4	0	NO	YES	0	0	0	YES	NO	YES
ENSG00000248874	C5ORF17	0	NO	YES	0	0	0	YES	NO	YES
ENSG00000240040	AC096579.13	0	NO	YES	0	0	0	YES	NO	YES
ENSG00000226397	C12ORF77	0	NO	YES	0	0	0	YES	NO	YES
ENSG00000217455	AC091801.1	0	NO	YES	0	0	0	YES	NO	YES
ENSG00000176659	C20ORF197	0	NO	YES	0	0	0	YES	NO	YES
ENSG00000261122	FLJ26245	0	YES	NO	0	0	0	YES	NO	YES
ENSG00000272667	RP11-395A13.2	1	YES	YES	19	19	1	NO	YES	YES
ENSG00000268568	AC007228.9	1	YES	YES	15	15	1	NO	YES	YES
ENSG00000262165	RP11-81A22.5	1	YES	YES	15	15	1	NO	YES	YES
ENSG00000272112	CTB-113P19.5	1	YES	YES	12	19	0.631579	NO	YES	YES
ENSG00000225490	RP4-610C12.3	1	YES	YES	11	12	0.916667	NO	YES	YES
ENSG00000270210	RP11-373D23.3	1	YES	YES	10	12	0.833333	NO	YES	YES
ENSG00000273156	RP11-127B20.2	1	YES	YES	10	15	0.666667	NO	YES	YES
ENSG00000271109	CTC-523E23.11	1	YES	YES	10	15	0.666667	NO	YES	YES
ENSG00000272279	RP11-157J24.2	1	YES	YES	8	11	0.727273	NO	YES	YES
ENSG00000272970	RP11-329B9.4	1	YES	YES	7	8	0.875	NO	YES	YES
ENSG00000269892	RP4-761J14.10	1	YES	YES	7	9	0.777778	NO	YES	YES
ENSG00000260317	RP11-48B3.4	1	YES	YES	7	12	0.583333	NO	YES	YES
ENSG00000254343	RP11-760H22.2	1	YES	YES	7	17	0.411765	YES	YES	YES
ENSG00000271824	AC009014.3	1	YES	YES	6	7	0.857143	NO	YES	YES
ENSG00000271420	RP5-1057J7.7	1	YES	YES	6	7	0.857143	NO	YES	YES
ENSG00000224652	LINC00885	1	YES	YES	6	8	0.75	NO	YES	YES
ENSG00000268307	CTD-2619J13.13	1	YES	YES	6	10	0.6	NO	YES	YES
ENSG00000263893	CTD-3010D24.3	1	YES	YES	6	10	0.6	NO	YES	YES
ENSG00000272308	RP11-231G3.1	1	YES	YES	6	14	0.428571	YES	YES	YES
ENSG00000268751	SCGB1B2P	1	YES	YES	6	16	0.375	YES	YES	YES
ENSG00000225285	RP4-758J18.10	1	YES	YES	6	18	0.333333	YES	YES	YES
ENSG00000249082	C5ORF66-AS1	1	YES	YES	5	6	0.833333	NO	YES	YES
ENSG00000272343	RP11-140I16.3	1	YES	YES	5	11	0.454545	YES	YES	YES
ENSG00000224848	RP11-535M15.1	1	YES	YES	5	13	0.384615	YES	YES	YES
ENSG00000273403	RP11-329B9.3	1	YES	YES	4	4	1	NO	YES	YES
ENSG00000272144	CTD-2035E11.5	1	YES	YES	4	4	1	NO	YES	YES
ENSG00000253417	RP11-109J4.1	1	YES	YES	4	4	1	NO	YES	YES
ENSG00000259974	LINC00261	1	YES	YES	4	6	0.666667	NO	YES	YES
ENSG00000272444	RP11-1017G21.6	1	YES	YES	4	7	0.571429	NO	YES	YES
ENSG00000224961	RP1-278O22.1	1	YES	YES	4	7	0.571429	NO	YES	YES
ENSG00000269949	RP11-738E22.3	1	YES	YES	4	8	0.5	NO	YES	YES
ENSG00000273265	RP11-353K11.1	1	YES	YES	4	15	0.266667	YES	YES	YES
ENSG00000272848	RP1-137D17.2	1	YES	YES	3	3	1	NO	YES	YES
ENSG00000271815	CTD-2235C13.3	1	YES	YES	3	3	1	NO	YES	YES
ENSG00000265787	CYP4F35P	1	YES	YES	3	3	1	NO	YES	YES
ENSG00000228857	AC104653.1	1	YES	YES	3	3	1	NO	YES	YES
ENSG00000225194	LINC00092	1	YES	YES	3	3	1	NO	YES	YES
ENSG00000273473	LL09NC01-139C3.1	1	YES	YES	3	4	0.75	NO	YES	YES
ENSG00000272024	RP11-546K22.3	1	YES	YES	3	4	0.75	NO	YES	YES
ENSG00000269646	CTD-2331H12.7	1	YES	YES	3	4	0.75	NO	YES	YES
ENSG00000245468	RP11-367J11.3	1	YES	YES	3	4	0.75	NO	YES	YES
ENSG00000236824	BCYRN1	1	YES	YES	3	4	0.75	NO	YES	YES
ENSG00000227066	RP3-340N1.2	1	YES	YES	3	4	0.75	NO	YES	YES
ENSG00000258479	LINC00640	1	YES	YES	3	5	0.6	NO	YES	YES
ENSG00000249816	LINC00964	1	YES	YES	3	5	0.6	NO	YES	YES
ENSG00000237361	TUSC8	1	YES	YES	3	5	0.6	NO	YES	YES
ENSG00000263745	RP11-161I6.2	1	YES	YES	3	6	0.5	NO	YES	YES
ENSG00000259925	CTA-363E6.2	1	YES	YES	3	6	0.5	NO	YES	YES
ENSG00000272138	RP11-27N21.3	1	YES	YES	3	7	0.428571	YES	YES	YES
ENSG00000269947	RP11-849F2.9	1	YES	YES	3	7	0.428571	YES	YES	YES
ENSG00000259485	CTD-2147F2.1	1	YES	YES	3	8	0.375	YES	YES	YES
ENSG00000230939	RP11-314C16.1	1	YES	YES	3	10	0.3	YES	YES	YES
ENSG00000248663	LINC00992	1	YES	YES	3	11	0.272727	YES	YES	YES
ENSG00000271882	KB-1410C5.5	1	YES	YES	3	14	0.214286	YES	YES	YES
ENSG00000234665	RP11-262H14.3	1	YES	YES	3	14	0.214286	YES	YES	YES
ENSG00000270933	CTD-2227E11.1	1	YES	YES	3	15	0.2	YES	YES	YES
ENSG00000273100	RP11-302L19.3	1	YES	YES	2	2	1	NO	YES	YES
ENSG00000273030	RP11-285F16.1	1	YES	YES	2	2	1	NO	YES	YES
ENSG00000272416	CTD-2081C10.7	1	YES	YES	2	2	1	NO	YES	YES
ENSG00000271930	RP11-44N12.5	1	YES	YES	2	2	1	NO	YES	YES
ENSG00000271849	CTC-332L22.1	1	YES	YES	2	2	1	NO	YES	YES
ENSG00000270720	RP11-84C13.2	1	YES	YES	2	2	1	NO	YES	YES
ENSG00000269814	CTC-273B12.10	1	YES	YES	2	2	1	NO	YES	YES
ENSG00000268836	LA16C-OS12.2	1	YES	YES	2	2	1	NO	YES	YES
ENSG00000260118	RP6-201G10.2	1	YES	YES	2	2	1	NO	YES	YES
ENSG00000260101	RP11-568N6.1	1	YES	YES	2	2	1	NO	YES	YES
ENSG00000258844	RP11-259K15.2	1	YES	YES	2	2	1	NO	YES	YES
ENSG00000253844	RP11-546K22.1	1	YES	YES	2	2	1	NO	YES	YES
ENSG00000237721	AF064858.11	1	YES	YES	2	2	1	NO	YES	YES
ENSG00000232224	LINC00202-1	1	YES	YES	2	2	1	NO	YES	YES
ENSG00000226281	RP1-80N2.2	1	YES	YES	2	2	1	NO	YES	YES
ENSG00000225742	RP11-513G11.4	1	YES	YES	2	2	1	NO	YES	YES
ENSG00000175773	RP11-121M22.1	1	YES	YES	2	2	1	NO	YES	YES
ENSG00000262772	RP11-353N14.2	1	YES	YES	2	3	0.666667	NO	YES	YES
ENSG00000260911	RP11-196G11.2	1	YES	YES	2	3	0.666667	NO	YES	YES
ENSG00000249352	RP11-141O11.2	1	YES	YES	2	3	0.666667	NO	YES	YES
ENSG00000226091	LINC00937	1	YES	YES	2	3	0.666667	NO	YES	YES
ENSG00000214145	LINC00887	1	YES	YES	2	3	0.666667	NO	YES	YES
ENSG00000272384	RP11-44N11.2	1	YES	YES	2	4	0.5	NO	YES	YES
ENSG00000261888	AC144831.1	1	YES	YES	2	4	0.5	NO	YES	YES
ENSG00000258647	LINC00930	1	YES	YES	2	4	0.5	NO	YES	YES
ENSG00000262188	RP11-353N14.4	1	YES	YES	2	5	0.4	YES	YES	YES
ENSG00000236008	AC011747.4	1	YES	YES	2	5	0.4	YES	YES	YES
ENSG00000265933	LINC00668	1	YES	YES	2	10	0.2	YES	YES	YES
ENSG00000232453	RP4-794H19.1	1	YES	YES	2	12	0.166667	YES	YES	YES
ENSG00000260265	RP11-44F21.5	1	YES	YES	2	13	0.153846	YES	YES	YES
ENSG00000226363	HAGLROS	1	YES	YES	2	13	0.153846	YES	YES	YES
ENSG00000225434	LINC01504	1	YES	YES	2	13	0.153846	YES	YES	YES
ENSG00000224259	LINC01133	1	YES	YES	2	14	0.142857	YES	YES	YES
ENSG00000234546	RP3-510D11.2	1	YES	YES	2	15	0.133333	YES	YES	YES
ENSG00000224167	RP3-522D1.1	1	YES	YES	2	15	0.133333	YES	YES	YES
ENSG00000231327	AC016700.5	1	YES	YES	2	18	0.111111	YES	YES	YES
ENSG00000260963	RP11-297L17.2	1	YES	YES	2	5	0.4	YES	NO	YES
ENSG00000254142	RP11-53M11.3	1	YES	YES	2	5	0.4	YES	NO	YES
ENSG00000225548	AC098973.2	1	YES	YES	2	7	0.285714	YES	NO	YES
ENSG00000273487	RP4-621B10.8	1	YES	YES	1	1	1	NO	YES	YES
ENSG00000273424	CTA-223H9.9	1	YES	YES	1	1	1	NO	YES	YES
ENSG00000273416	RP4-597N16.4	1	YES	YES	1	1	1	NO	YES	YES
ENSG00000273335	RP11-61L19.2	1	YES	YES	1	1	1	NO	YES	YES
ENSG00000273091	AP000255.6	1	YES	YES	1	1	1	NO	YES	YES
ENSG00000272922	RP11-329B9.5	1	YES	YES	1	1	1	NO	YES	YES
ENSG00000272905	RP11-265E18.1	1	YES	YES	1	1	1	NO	YES	YES
ENSG00000272885	RP11-2H3.6	1	YES	YES	1	1	1	NO	YES	YES
ENSG00000272733	KB-208E9.1	1	YES	YES	1	1	1	NO	YES	YES
ENSG00000272555	RP11-459I19.1	1	YES	YES	1	1	1	NO	YES	YES
ENSG00000272541	XXBAC-BPGBPG55C20.1	1	YES	YES	1	1	1	NO	YES	YES
ENSG00000272382	CTD-2035E11.4	1	YES	YES	1	1	1	NO	YES	YES
ENSG00000272209	RP3-500L14.2	1	YES	YES	1	1	1	NO	YES	YES
ENSG00000272192	CTD-2532N20.1	1	YES	YES	1	1	1	NO	YES	YES
ENSG00000271967	RP11-134K13.4	1	YES	YES	1	1	1	NO	YES	YES
ENSG00000271843	RP11-245J9.5	1	YES	YES	1	1	1	NO	YES	YES
ENSG00000271384	RP11-435O5.7	1	YES	YES	1	1	1	NO	YES	YES
ENSG00000270996	RP11-342K6.4	1	YES	YES	1	1	1	NO	YES	YES
ENSG00000270482	RP11-131L12.2	1	YES	YES	1	1	1	NO	YES	YES
ENSG00000270190	RP11-803D5.4	1	YES	YES	1	1	1	NO	YES	YES
ENSG00000270164	LINC01480	1	YES	YES	1	1	1	NO	YES	YES
ENSG00000269489	RP11-98D18.17	1	YES	YES	1	1	1	NO	YES	YES
ENSG00000262179	RP1-302G2.5	1	YES	YES	1	1	1	NO	YES	YES
ENSG00000261390	RP11-345M22.2	1	YES	YES	1	1	1	NO	YES	YES
ENSG00000261357	RP11-626G11.1	1	YES	YES	1	1	1	NO	YES	YES
ENSG00000257474	RP11-359M6.1	1	YES	YES	1	1	1	NO	YES	YES
ENSG00000254271	RP11-131N11.4	1	YES	YES	1	1	1	NO	YES	YES
ENSG00000248884	CTC-537E7.3	1	YES	YES	1	1	1	NO	YES	YES
ENSG00000246526	RP11-539L10.2	1	YES	YES	1	1	1	NO	YES	YES
ENSG00000246465	RP11-57A19.2	1	YES	YES	1	1	1	NO	YES	YES
ENSG00000237595	RP11-112L6.3	1	YES	YES	1	1	1	NO	YES	YES
ENSG00000235621	LINC00494	1	YES	YES	1	1	1	NO	YES	YES
ENSG00000233791	LINC01136	1	YES	YES	1	1	1	NO	YES	YES
ENSG00000232139	LINC00867	1	YES	YES	1	1	1	NO	YES	YES
ENSG00000231816	RP4-782L23.1	1	YES	YES	1	1	1	NO	YES	YES
ENSG00000231473	LINC00441	1	YES	YES	1	1	1	NO	YES	YES
ENSG00000231324	AP000696.2	1	YES	YES	1	1	1	NO	YES	YES
ENSG00000230537	RP11-305L7.1	1	YES	YES	1	1	1	NO	YES	YES
ENSG00000228561	RP11-114M1.1	1	YES	YES	1	1	1	NO	YES	YES
ENSG00000228559	RP3-340B19.3	1	YES	YES	1	1	1	NO	YES	YES
ENSG00000226856	AC093901.1	1	YES	YES	1	1	1	NO	YES	YES
ENSG00000214546	AC087491.2	1	YES	YES	1	1	1	NO	YES	YES
ENSG00000189419	SPATA41	1	YES	YES	1	1	1	NO	YES	YES
ENSG00000273325	RP1-90G24.11	1	YES	YES	1	2	0.5	YES	YES	YES
ENSG00000273113	RP11-367H1.1	1	YES	YES	1	2	0.5	YES	YES	YES
ENSG00000272824	RP6-74O6.6	1	YES	YES	1	2	0.5	YES	YES	YES
ENSG00000271943	RP11-222K16.1	1	YES	YES	1	2	0.5	YES	YES	YES
ENSG00000270168	LA16C-380H5.4	1	YES	YES	1	2	0.5	YES	YES	YES
ENSG00000270076	AF131215.8	1	YES	YES	1	2	0.5	YES	YES	YES
ENSG00000265246	RP11-663N22.1	1	YES	YES	1	2	0.5	YES	YES	YES
ENSG00000263280	LA16C-325D7.2	1	YES	YES	1	2	0.5	YES	YES	YES
ENSG00000245975	RP11-30K9.6	1	YES	YES	1	2	0.5	YES	YES	YES
ENSG00000235888	AF064858.8	1	YES	YES	1	2	0.5	YES	YES	YES
ENSG00000234917	RP5-994D16.3	1	YES	YES	1	2	0.5	YES	YES	YES
ENSG00000272459	RP11-1277A3.3	1	YES	YES	1	3	0.333333	YES	YES	YES
ENSG00000262873	CTD-2561B21.11	1	YES	YES	1	3	0.333333	YES	YES	YES
ENSG00000254290	RP11-150O12.3	1	YES	YES	1	3	0.333333	YES	YES	YES
ENSG00000250564	RP11-215P8.4	1	YES	YES	1	3	0.333333	YES	YES	YES
ENSG00000271992	RP11-42O15.3	1	YES	YES	1	4	0.25	YES	YES	YES
ENSG00000271200	RP11-430G17.3	1	YES	YES	1	4	0.25	YES	YES	YES
ENSG00000269961	CTD-2033C11.1	1	YES	YES	1	4	0.25	YES	YES	YES
ENSG00000267147	CTC-548K16.1	1	YES	YES	1	4	0.25	YES	YES	YES
ENSG00000260704	LINC00543	1	YES	YES	1	5	0.2	YES	YES	YES
ENSG00000260193	RP11-83N9.5	1	YES	YES	1	5	0.2	YES	YES	YES
ENSG00000231107	LINC01508	1	YES	YES	1	5	0.2	YES	YES	YES
ENSG00000185168	LINC00482	1	YES	YES	1	5	0.2	YES	YES	YES
ENSG00000272864	RP11-17E13.2	1	YES	YES	1	8	0.125	YES	YES	YES
ENSG00000266010	GATA6-AS1	1	YES	YES	1	8	0.125	YES	YES	YES
ENSG00000262714	RP11-44F14.8	1	YES	YES	1	8	0.125	YES	YES	YES
ENSG00000248538	RP11-10A14.5	1	YES	YES	1	8	0.125	YES	YES	YES
ENSG00000223764	RP11-54O7.3	1	YES	YES	1	9	0.111111	YES	YES	YES
ENSG00000272068	RP11-284F21.9	1	YES	YES	1	10	0.1	YES	YES	YES
ENSG00000227388	RP11-112J3.16	1	YES	YES	1	10	0.1	YES	YES	YES
ENSG00000272777	RP11-571L19.8	1	YES	YES	1	11	0.0909091	YES	YES	YES
ENSG00000272763	RP11-357H14.17	1	YES	YES	1	11	0.0909091	YES	YES	YES
ENSG00000272953	RP11-1275H24.2	1	YES	YES	1	12	0.0833333	YES	YES	YES
ENSG00000242759	LINC00882	1	YES	YES	1	12	0.0833333	YES	YES	YES
ENSG00000238005	RP11-443B7.1	1	YES	YES	1	12	0.0833333	YES	YES	YES
ENSG00000273297	RP11-38M8.1	1	YES	YES	1	13	0.0769231	YES	YES	YES
ENSG00000225518	RP11-396C23.2	1	YES	YES	1	14	0.0714286	YES	YES	YES
ENSG00000260805	RP11-61J19.5	1	YES	YES	1	15	0.0666667	YES	YES	YES
ENSG00000270091	RP11-78O7.2	1	YES	YES	1	16	0.0625	YES	YES	YES
ENSG00000272369	RP11-446N19.1	1	YES	YES	1	17	0.0588235	YES	YES	YES
ENSG00000224843	LINC00240	1	YES	YES	1	17	0.0588235	YES	YES	YES
ENSG00000273084	RP11-1275H24.3	1	YES	YES	1	18	0.0555556	YES	YES	YES
ENSG00000257556	RP11-44N21.1	1	YES	YES	1	18	0.0555556	YES	YES	YES
ENSG00000272556	RP11-638I8.1	1	YES	YES	1	19	0.0526316	YES	YES	YES
ENSG00000272010	CTD-3025N20.3	1	YES	YES	1	19	0.0526316	YES	YES	YES
ENSG00000250786	SNHG18	1	YES	YES	1	19	0.0526316	YES	YES	YES
ENSG00000229891	LINC01315	1	YES	YES	1	19	0.0526316	YES	YES	YES
ENSG00000267421	AC005498.3	1	YES	YES	1	5	0.2	YES	NO	YES
ENSG00000262801	U91319.1	1	YES	YES	1	2	0.5	YES	NO	YES
ENSG00000261092	RP11-21B23.2	1	YES	YES	1	2	0.5	YES	NO	YES
ENSG00000259692	RP11-499F3.2	1	YES	YES	1	3	0.333333	YES	NO	YES
ENSG00000259641	PCAT29	1	YES	YES	1	2	0.5	YES	NO	YES
ENSG00000259359	RP11-327J17.2	1	YES	YES	1	2	0.5	YES	NO	YES
ENSG00000258414	RP11-356O9.1	1	YES	YES	1	2	0.5	YES	NO	YES
ENSG00000257869	CTD-2591A6.2	1	YES	YES	1	2	0.5	YES	NO	YES
ENSG00000253508	RP1-170O19.14	1	YES	YES	1	4	0.25	YES	NO	YES
ENSG00000249746	RP11-254I22.3	1	YES	YES	1	2	0.5	YES	NO	YES
ENSG00000249743	RP11-60A8.1	1	YES	YES	1	2	0.5	YES	NO	YES
ENSG00000249599	BMPR1B-AS1	1	YES	YES	1	4	0.25	YES	NO	YES
ENSG00000234362	AC104654.2	1	YES	YES	1	2	0.5	YES	NO	YES
ENSG00000231210	LINC01510	1	YES	YES	1	2	0.5	YES	NO	YES
ENSG00000225255	LA16C-83F12.6	1	YES	YES	1	2	0.5	YES	NO	YES
ENSG00000223956	RP4-710M16.2	1	YES	YES	1	2	0.5	YES	NO	YES
ENSG00000223786	RP11-554D15.1	1	YES	YES	1	2	0.5	YES	NO	YES
ENSG00000176728	TTTY14	1	YES	YES	1	14	0.0714286	YES	NO	YES
ENSG00000273456	RP11-686O6.2	1	YES	YES	0	0	0	YES	YES	YES
ENSG00000273356	RP11-804H8.6	1	YES	YES	0	0	0	YES	YES	YES
ENSG00000273355	RP11-672L10.6	1	YES	YES	0	0	0	YES	YES	YES
ENSG00000273344	PAXIP1-AS1	1	YES	YES	0	0	0	YES	YES	YES
ENSG00000273321	RP11-621L6.3	1	YES	YES	0	0	0	YES	YES	YES
ENSG00000273209	RP11-107N15.1	1	YES	YES	0	0	0	YES	YES	YES
ENSG00000273162	RP11-108L7.15	1	YES	YES	0	0	0	YES	YES	YES
ENSG00000273145	CITF22-92A6.1	1	YES	YES	0	0	0	YES	YES	YES
ENSG00000273139	XXBAC-B444P24.14	1	YES	YES	0	0	0	YES	YES	YES
ENSG00000273117	AC144652.1	1	YES	YES	0	0	0	YES	YES	YES
ENSG00000273061	CDC37L1-AS1	1	YES	YES	0	0	0	YES	YES	YES
ENSG00000273014	RP11-225B17.2	1	YES	YES	0	0	0	YES	YES	YES
ENSG00000273009	RP11-352G9.1	1	YES	YES	0	0	0	YES	YES	YES
ENSG00000273008	RP11-351D16.3	1	YES	YES	0	0	0	YES	YES	YES
ENSG00000273001	RP11-118K6.3	1	YES	YES	0	0	0	YES	YES	YES
ENSG00000272853	RP11-398C13.6	1	YES	YES	0	0	0	YES	YES	YES
ENSG00000272791	RP11-464F9.22	1	YES	YES	0	0	0	YES	YES	YES
ENSG00000272744	RP11-367N14.3	1	YES	YES	0	0	0	YES	YES	YES
ENSG00000272716	RP11-563N4.1	1	YES	YES	0	0	0	YES	YES	YES
ENSG00000272690	RP11-803B1.8	1	YES	YES	0	0	0	YES	YES	YES
ENSG00000272688	RP13-270P17.3	1	YES	YES	0	0	0	YES	YES	YES
ENSG00000272663	RP11-191L17.1	1	YES	YES	0	0	0	YES	YES	YES
ENSG00000272644	RP11-33O4.1	1	YES	YES	0	0	0	YES	YES	YES
ENSG00000272622	RP11-395N3.2	1	YES	YES	0	0	0	YES	YES	YES
ENSG00000272583	RP11-344P13.6	1	YES	YES	0	0	0	YES	YES	YES
ENSG00000272576	RP11-365H22.2	1	YES	YES	0	0	0	YES	YES	YES
ENSG00000272551	RP11-324L17.1	1	YES	YES	0	0	0	YES	YES	YES
ENSG00000272525	RP11-79P5.9	1	YES	YES	0	0	0	YES	YES	YES
ENSG00000272523	LINC01023	1	YES	YES	0	0	0	YES	YES	YES
ENSG00000272468	RP1-86C11.7	1	YES	YES	0	0	0	YES	YES	YES
ENSG00000272455	RP4-758J18.13	1	YES	YES	0	0	0	YES	YES	YES
ENSG00000272375	RP11-51J9.6	1	YES	YES	0	0	0	YES	YES	YES
ENSG00000272370	RP11-307L14.1	1	YES	YES	0	0	0	YES	YES	YES
ENSG00000272361	GS1-166A23.2	1	YES	YES	0	0	0	YES	YES	YES
ENSG00000272360	RP11-359I18.5	1	YES	YES	0	0	0	YES	YES	YES
ENSG00000272338	RP11-722E23.2	1	YES	YES	0	0	0	YES	YES	YES
ENSG00000272121	RP4-555D20.4	1	YES	YES	0	0	0	YES	YES	YES
ENSG00000272102	RP3-355L5.5	1	YES	YES	0	0	0	YES	YES	YES
ENSG00000272092	RP11-350N15.5	1	YES	YES	0	0	0	YES	YES	YES
ENSG00000272086	CTD-2186M15.3	1	YES	YES	0	0	0	YES	YES	YES
ENSG00000272079	LA16C-380H5.5	1	YES	YES	0	0	0	YES	YES	YES
ENSG00000272049	RP11-480D4.6	1	YES	YES	0	0	0	YES	YES	YES
ENSG00000272040	CTC-366B18.4	1	YES	YES	0	0	0	YES	YES	YES
ENSG00000271926	CTD-2376I4.1	1	YES	YES	0	0	0	YES	YES	YES
ENSG00000271888	RP11-560J1.2	1	YES	YES	0	0	0	YES	YES	YES
ENSG00000271855	RP11-214N9.1	1	YES	YES	0	0	0	YES	YES	YES
ENSG00000271789	RP5-1112D6.7	1	YES	YES	0	0	0	YES	YES	YES
ENSG00000271788	CTD-2201E18.5	1	YES	YES	0	0	0	YES	YES	YES
ENSG00000271780	RP11-1017G21.5	1	YES	YES	0	0	0	YES	YES	YES
ENSG00000271737	CTB-113I20.2	1	YES	YES	0	0	0	YES	YES	YES
ENSG00000271646	RP11-326I11.3	1	YES	YES	0	0	0	YES	YES	YES
ENSG00000271387	RP11-382D12.2	1	YES	YES	0	0	0	YES	YES	YES
ENSG00000271324	RP11-10C24.2	1	YES	YES	0	0	0	YES	YES	YES
ENSG00000271265	RP11-230C9.4	1	YES	YES	0	0	0	YES	YES	YES
ENSG00000270673	YTHDF3-AS1	1	YES	YES	0	0	0	YES	YES	YES
ENSG00000270659	RP11-105N14.1	1	YES	YES	0	0	0	YES	YES	YES
ENSG00000270604	HCG17	1	YES	YES	0	0	0	YES	YES	YES
ENSG00000270419	CAHM	1	YES	YES	0	0	0	YES	YES	YES
ENSG00000270195	RP11-572O17.1	1	YES	YES	0	0	0	YES	YES	YES
ENSG00000270170	NCBP2-AS2	1	YES	YES	0	0	0	YES	YES	YES
ENSG00000270141	TERC	1	YES	YES	0	0	0	YES	YES	YES
ENSG00000270066	SCARNA2	1	YES	YES	0	0	0	YES	YES	YES
ENSG00000269973	RP11-95D17.1	1	YES	YES	0	0	0	YES	YES	YES
ENSG00000269893	SNHG8	1	YES	YES	0	0	0	YES	YES	YES
ENSG00000269416	LINC01224	1	YES	YES	0	0	0	YES	YES	YES
ENSG00000268945	CTD-2192J16.26	1	YES	YES	0	0	0	YES	YES	YES
ENSG00000268713	CTC-444N24.8	1	YES	YES	0	0	0	YES	YES	YES
ENSG00000268707	RP11-247A12.7	1	YES	YES	0	0	0	YES	YES	YES
ENSG00000268649	RP4-806M20.4	1	YES	YES	0	0	0	YES	YES	YES
ENSG00000267651	RP11-95O2.1	1	YES	YES	0	0	0	YES	YES	YES
ENSG00000267649	CTD-2587H24.10	1	YES	YES	0	0	0	YES	YES	YES
ENSG00000267605	CTD-3220F14.1	1	YES	YES	0	0	0	YES	YES	YES
ENSG00000267547	RP11-686D22.4	1	YES	YES	0	0	0	YES	YES	YES
ENSG00000267475	CTD-2538C1.2	1	YES	YES	0	0	0	YES	YES	YES
ENSG00000267397	RP11-873E20.1	1	YES	YES	0	0	0	YES	YES	YES
ENSG00000267321	RP11-1094M14.11	1	YES	YES	0	0	0	YES	YES	YES
ENSG00000267100	ILF3-AS1	1	YES	YES	0	0	0	YES	YES	YES
ENSG00000267073	AC005256.1	1	YES	YES	0	0	0	YES	YES	YES
ENSG00000267053	CTD-3162L10.1	1	YES	YES	0	0	0	YES	YES	YES
ENSG00000267011	CTB-50L17.16	1	YES	YES	0	0	0	YES	YES	YES
ENSG00000266970	RP11-806H10.4	1	YES	YES	0	0	0	YES	YES	YES
ENSG00000266830	CTD-2008P7.8	1	YES	YES	0	0	0	YES	YES	YES
ENSG00000265752	RP11-403A21.1	1	YES	YES	0	0	0	YES	YES	YES
ENSG00000265478	CTD-2145A24.5	1	YES	YES	0	0	0	YES	YES	YES
ENSG00000263859	RP11-498C9.16	1	YES	YES	0	0	0	YES	YES	YES
ENSG00000263731	RP11-498C9.15	1	YES	YES	0	0	0	YES	YES	YES
ENSG00000263470	RP11-160O5.1	1	YES	YES	0	0	0	YES	YES	YES
ENSG00000263050	RP11-667K14.3	1	YES	YES	0	0	0	YES	YES	YES
ENSG00000263004	RP11-166P13.3	1	YES	YES	0	0	0	YES	YES	YES
ENSG00000262468	LINC01569	1	YES	YES	0	0	0	YES	YES	YES
ENSG00000261889	RP11-473M20.16	1	YES	YES	0	0	0	YES	YES	YES
ENSG00000261542	RP11-16E18.3	1	YES	YES	0	0	0	YES	YES	YES
ENSG00000261474	RP11-452L6.1	1	YES	YES	0	0	0	YES	YES	YES
ENSG00000261455	LINC01003	1	YES	YES	0	0	0	YES	YES	YES
ENSG00000261220	RP11-629O1.2	1	YES	YES	0	0	0	YES	YES	YES
ENSG00000261204	AC004449.6	1	YES	YES	0	0	0	YES	YES	YES
ENSG00000261159	RP11-723O4.9	1	YES	YES	0	0	0	YES	YES	YES
ENSG00000261135	RP4-798A10.7	1	YES	YES	0	0	0	YES	YES	YES
ENSG00000260448	LCMT1-AS1	1	YES	YES	0	0	0	YES	YES	YES
ENSG00000260257	RP5-1085F17.3	1	YES	YES	0	0	0	YES	YES	YES
ENSG00000260209	RP11-680F20.10	1	YES	YES	0	0	0	YES	YES	YES
ENSG00000260077	RP11-254F7.2	1	YES	YES	0	0	0	YES	YES	YES
ENSG00000259772	RP11-16E12.2	1	YES	YES	0	0	0	YES	YES	YES
ENSG00000259687	LINC01220	1	YES	YES	0	0	0	YES	YES	YES
ENSG00000259153	RP6-65G23.3	1	YES	YES	0	0	0	YES	YES	YES
ENSG00000258919	RP11-1029J19.4	1	YES	YES	0	0	0	YES	YES	YES
ENSG00000257698	RP11-620J15.3	1	YES	YES	0	0	0	YES	YES	YES
ENSG00000257660	RP11-579D7.4	1	YES	YES	0	0	0	YES	YES	YES
ENSG00000257135	RP11-320M2.1	1	YES	YES	0	0	0	YES	YES	YES
ENSG00000256576	RP13-977J11.2	1	YES	YES	0	0	0	YES	YES	YES
ENSG00000256433	RP1-102E24.8	1	YES	YES	0	0	0	YES	YES	YES
ENSG00000256232	RP11-771K4.1	1	YES	YES	0	0	0	YES	YES	YES
ENSG00000255458	RP11-539G18.3	1	YES	YES	0	0	0	YES	YES	YES
ENSG00000255198	SNHG9	1	YES	YES	0	0	0	YES	YES	YES
ENSG00000255135	RP11-111M22.3	1	YES	YES	0	0	0	YES	YES	YES
ENSG00000254480	RP11-23F23.2	1	YES	YES	0	0	0	YES	YES	YES
ENSG00000254226	CTB-12O2.1	1	YES	YES	0	0	0	YES	YES	YES
ENSG00000254153	CTA-398F10.2	1	YES	YES	0	0	0	YES	YES	YES
ENSG00000253686	LINC01484	1	YES	YES	0	0	0	YES	YES	YES
ENSG00000253438	PCAT1	1	YES	YES	0	0	0	YES	YES	YES
ENSG00000251580	RP11-539L10.3	1	YES	YES	0	0	0	YES	YES	YES
ENSG00000251532	CTD-2245E15.3	1	YES	YES	0	0	0	YES	YES	YES
ENSG00000251259	AC004069.2	1	YES	YES	0	0	0	YES	YES	YES
ENSG00000251169	AC005355.2	1	YES	YES	0	0	0	YES	YES	YES
ENSG00000250509	CTC-573N18.1	1	YES	YES	0	0	0	YES	YES	YES
ENSG00000249388	RP11-834C11.6	1	YES	YES	0	0	0	YES	YES	YES
ENSG00000248596	RP11-844P9.2	1	YES	YES	0	0	0	YES	YES	YES
ENSG00000248508	SRP14-AS1	1	YES	YES	0	0	0	YES	YES	YES
ENSG00000247516	MIR4458HG	1	YES	YES	0	0	0	YES	YES	YES
ENSG00000247157	LINC01252	1	YES	YES	0	0	0	YES	YES	YES
ENSG00000247134	RP11-11N9.4	1	YES	YES	0	0	0	YES	YES	YES
ENSG00000247095	MIR210HG	1	YES	YES	0	0	0	YES	YES	YES
ENSG00000246067	RAB30-AS1	1	YES	YES	0	0	0	YES	YES	YES
ENSG00000245937	LINC01184	1	YES	YES	0	0	0	YES	YES	YES
ENSG00000245694	CRNDE	1	YES	YES	0	0	0	YES	YES	YES
ENSG00000245556	SCAMP1-AS1	1	YES	YES	0	0	0	YES	YES	YES
ENSG00000244625	MIATNB	1	YES	YES	0	0	0	YES	YES	YES
ENSG00000243491	RP11-521D12.5	1	YES	YES	0	0	0	YES	YES	YES
ENSG00000242516	LINC00960	1	YES	YES	0	0	0	YES	YES	YES
ENSG00000241544	RP11-6F2.5	1	YES	YES	0	0	0	YES	YES	YES
ENSG00000241280	RP11-221J22.2	1	YES	YES	0	0	0	YES	YES	YES
ENSG00000237940	AC093642.3	1	YES	YES	0	0	0	YES	YES	YES
ENSG00000237857	RP11-435O5.2	1	YES	YES	0	0	0	YES	YES	YES
ENSG00000237753	AC079922.3	1	YES	YES	0	0	0	YES	YES	YES
ENSG00000237476	XXBAC-B135H6.15	1	YES	YES	0	0	0	YES	YES	YES
ENSG00000237310	GS1-124K5.4	1	YES	YES	0	0	0	YES	YES	YES
ENSG00000236947	RP11-98G7.1	1	YES	YES	0	0	0	YES	YES	YES
ENSG00000236924	RP11-390F4.6	1	YES	YES	0	0	0	YES	YES	YES
ENSG00000236751	LINC01186	1	YES	YES	0	0	0	YES	YES	YES
ENSG00000236377	AC084809.3	1	YES	YES	0	0	0	YES	YES	YES
ENSG00000235475	LINC01372	1	YES	YES	0	0	0	YES	YES	YES
ENSG00000235091	WI2-85898F10.1	1	YES	YES	0	0	0	YES	YES	YES
ENSG00000233593	RP4-665J23.1	1	YES	YES	0	0	0	YES	YES	YES
ENSG00000233559	AC016831.7	1	YES	YES	0	0	0	YES	YES	YES
ENSG00000233081	RP11-440G5.2	1	YES	YES	0	0	0	YES	YES	YES
ENSG00000232956	SNHG15	1	YES	YES	0	0	0	YES	YES	YES
ENSG00000232386	RP11-66B24.2	1	YES	YES	0	0	0	YES	YES	YES
ENSG00000231742	LINC01273	1	YES	YES	0	0	0	YES	YES	YES
ENSG00000231528	FAM225A	1	YES	YES	0	0	0	YES	YES	YES
ENSG00000231507	LINC01353	1	YES	YES	0	0	0	YES	YES	YES
ENSG00000228889	UBAC2-AS1	1	YES	YES	0	0	0	YES	YES	YES
ENSG00000228412	RP4-625H18.2	1	YES	YES	0	0	0	YES	YES	YES
ENSG00000228106	RP11-452F19.3	1	YES	YES	0	0	0	YES	YES	YES
ENSG00000227740	RP11-318C24.2	1	YES	YES	0	0	0	YES	YES	YES
ENSG00000227486	RP13-188A5.1	1	YES	YES	0	0	0	YES	YES	YES
ENSG00000227017	AC007036.6	1	YES	YES	0	0	0	YES	YES	YES
ENSG00000226853	AC010894.3	1	YES	YES	0	0	0	YES	YES	YES
ENSG00000226686	LINC01535	1	YES	YES	0	0	0	YES	YES	YES
ENSG00000226644	RP11-128M1.1	1	YES	YES	0	0	0	YES	YES	YES
ENSG00000226007	RP11-211N8.2	1	YES	YES	0	0	0	YES	YES	YES
ENSG00000225975	LINC01534	1	YES	YES	0	0	0	YES	YES	YES
ENSG00000225535	LINC01393	1	YES	YES	0	0	0	YES	YES	YES
ENSG00000225470	JPX	1	YES	YES	0	0	0	YES	YES	YES
ENSG00000225163	LINC00618	1	YES	YES	0	0	0	YES	YES	YES
ENSG00000224687	RASAL2-AS1	1	YES	YES	0	0	0	YES	YES	YES
ENSG00000223891	OSER1-AS1	1	YES	YES	0	0	0	YES	YES	YES
ENSG00000223855	FLJ44511	1	YES	YES	0	0	0	YES	YES	YES
ENSG00000223749	MIR503HG	1	YES	YES	0	0	0	YES	YES	YES
ENSG00000223387	RP11-408H1.3	1	YES	YES	0	0	0	YES	YES	YES
ENSG00000219159	AC011298.2	1	YES	YES	0	0	0	YES	YES	YES
ENSG00000218510	LINC00339	1	YES	YES	0	0	0	YES	YES	YES
ENSG00000215866	LINC01356	1	YES	YES	0	0	0	YES	YES	YES
ENSG00000206140	TMEM191C	1	YES	YES	0	0	0	YES	YES	YES
ENSG00000203999	LINC01270	1	YES	YES	0	0	0	YES	YES	YES
ENSG00000203688	RP11-351J23.1	1	YES	YES	0	0	0	YES	YES	YES
ENSG00000203645	LINC00501	1	YES	YES	0	0	0	YES	YES	YES
ENSG00000203279	RP11-498P14.5	1	YES	YES	0	0	0	YES	YES	YES
ENSG00000198468	FLVCR1-AS1	1	YES	YES	0	0	0	YES	YES	YES
ENSG00000182165	TP53TG1	1	YES	YES	0	0	0	YES	YES	YES
ENSG00000180712	RP11-290F5.2	1	YES	YES	0	0	0	YES	YES	YES
ENSG00000180279	MGC45922	1	YES	YES	0	0	0	YES	YES	YES
ENSG00000170846	AC093323.3	1	YES	YES	0	0	0	YES	YES	YES
ENSG00000170161	RP11-262H14.4	1	YES	YES	0	0	0	YES	YES	YES
ENSG00000272205	RP11-277B15.3	1	NO	YES	0	0	0	YES	YES	YES
ENSG00000269549	RP3-461P17.10	1	NO	YES	0	0	0	YES	YES	YES
ENSG00000267260	CTD-2162K18.4	1	NO	YES	0	0	0	YES	YES	YES
ENSG00000266258	RP11-41O4.1	1	NO	YES	0	0	0	YES	YES	YES
ENSG00000261000	RP11-534L20.5	1	NO	YES	0	0	0	YES	YES	YES
ENSG00000258512	LINC00239	1	NO	YES	0	0	0	YES	YES	YES
ENSG00000258474	RP11-187E13.1	1	NO	YES	0	0	0	YES	YES	YES
ENSG00000258053	CTD-2021H9.3	1	NO	YES	0	0	0	YES	YES	YES
ENSG00000256073	URB1-AS1	1	NO	YES	0	0	0	YES	YES	YES
ENSG00000255284	AP006621.5	1	NO	YES	0	0	0	YES	YES	YES
ENSG00000253426	RP11-10A14.4	1	NO	YES	0	0	0	YES	YES	YES
ENSG00000250432	RP11-834C11.5	1	NO	YES	0	0	0	YES	YES	YES
ENSG00000250303	RP11-356J5.12	1	NO	YES	0	0	0	YES	YES	YES
ENSG00000249859	PVT1	1	NO	YES	0	0	0	YES	YES	YES
ENSG00000245017	RP11-181C3.1	1	NO	YES	0	0	0	YES	YES	YES
ENSG00000243479	MNX1-AS1	1	NO	YES	0	0	0	YES	YES	YES
ENSG00000239332	LINC01119	1	NO	YES	0	0	0	YES	YES	YES
ENSG00000236502	SIX3-AS1	1	NO	YES	0	0	0	YES	YES	YES
ENSG00000233539	AC011294.3	1	NO	YES	0	0	0	YES	YES	YES
ENSG00000232645	LINC01431	1	NO	YES	0	0	0	YES	YES	YES
ENSG00000228037	RP3-395M20.9	1	NO	YES	0	0	0	YES	YES	YES
ENSG00000227192	RP1-45I4.3	1	NO	YES	0	0	0	YES	YES	YES
ENSG00000225511	LINC00475	1	NO	YES	0	0	0	YES	YES	YES
ENSG00000221949	LINC01465	1	NO	YES	0	0	0	YES	YES	YES
ENSG00000217702	RP11-287D1.4	1	NO	YES	0	0	0	YES	YES	YES
ENSG00000216921	AC131097.4	1	NO	YES	0	0	0	YES	YES	YES
ENSG00000214900	LINC01588	1	NO	YES	0	0	0	YES	YES	YES
ENSG00000214194	LINC00998	1	NO	YES	0	0	0	YES	YES	YES
ENSG00000205664	RP11-706O15.1	1	NO	YES	0	0	0	YES	YES	YES
ENSG00000203711	C6ORF99	1	NO	YES	0	0	0	YES	YES	YES
ENSG00000203684	IBA57-AS1	1	NO	YES	0	0	0	YES	YES	YES
ENSG00000187013	C17ORF82	1	NO	YES	0	0	0	YES	YES	YES
ENSG00000183250	LINC01547	1	NO	YES	0	0	0	YES	YES	YES
ENSG00000180066	C10ORF91	1	NO	YES	0	0	0	YES	YES	YES
ENSG00000179066	CTD-2527I21.15	1	NO	YES	0	0	0	YES	YES	YES
ENSG00000173727	CMB9-22P13.1	1	NO	YES	0	0	0	YES	YES	YES
ENSG00000153363	LINC00467	1	NO	YES	0	0	0	YES	YES	YES
ENSG00000120055	C10ORF95	1	NO	YES	0	0	0	YES	YES	YES
ENSG00000274561	RP11-147L13.12	1	NO	NO	0	0	0	YES	YES	YES
ENSG00000273980	RP13-49I15.6	1	NO	NO	0	0	0	YES	YES	YES
ENSG00000268628	RP1-122P22.4	1	NO	NO	0	0	0	YES	YES	YES
ENSG00000278743	RP11-707G18.1	1	NO	NO	0	0	0	YES	YES	YES
ENSG00000275966	RP11-1055B8.9	1	NO	NO	0	0	0	YES	YES	YES
ENSG00000277587	CTD-3116E22.8	1	NO	NO	0	0	0	YES	YES	YES
ENSG00000274312	RP11-167B3.2	1	NO	NO	0	0	0	YES	YES	YES
ENSG00000275709	RP11-96O20.5	1	NO	NO	0	0	0	YES	YES	YES
ENSG00000278765	RP5-890E16.5	1	NO	NO	0	0	0	YES	YES	YES
ENSG00000275964	RP11-61K9.3	1	NO	NO	0	0	0	YES	YES	YES
ENSG00000276957	RP11-29B2.6	1	NO	NO	0	0	0	YES	YES	YES
ENSG00000197180	CH17-340M24.3	1	NO	NO	0	0	0	YES	YES	YES
ENSG00000278668	RP11-227G15.11	1	NO	NO	0	0	0	YES	YES	YES
ENSG00000273824	RP11-81H14.1	1	NO	NO	0	0	0	YES	YES	YES
ENSG00000277352	KB-68A7.2	1	NO	NO	0	0	0	YES	YES	YES
ENSG00000276791	CTD-2270P14.5	1	NO	NO	0	0	0	YES	YES	YES
ENSG00000274245	RP11-357P18.2	1	NO	NO	0	0	0	YES	YES	YES
ENSG00000274372	RP11-94I2.4	1	NO	NO	0	0	0	YES	YES	YES
ENSG00000278869	CITF22-49E9.3	1	NO	NO	0	0	0	YES	YES	YES
ENSG00000274818	RP1-292L20.3	1	NO	NO	0	0	0	YES	YES	YES
ENSG00000277232	GTSE1-AS1	1	NO	NO	0	0	0	YES	YES	YES
ENSG00000276529	AP001505.10	1	NO	NO	0	0	0	YES	YES	YES
ENSG00000278238	RP11-245D16.4	1	NO	NO	0	0	0	YES	YES	YES
ENSG00000276995	RP11-321A17.6	1	NO	NO	0	0	0	YES	YES	YES
ENSG00000277559	RP11-434E6.4	1	NO	NO	0	0	0	YES	YES	YES
ENSG00000274265	CH17-189H20.1	1	NO	NO	0	0	0	YES	YES	YES
ENSG00000278058	RP11-70D24.2	1	NO	NO	0	0	0	YES	YES	YES
ENSG00000277147	LINC00869	1	NO	NO	0	0	0	YES	YES	YES
ENSG00000275223	RP1-63M2.7	1	NO	NO	0	0	0	YES	YES	YES
ENSG00000279579	BP-2189O9.3	1	NO	NO	0	0	0	YES	YES	YES
ENSG00000276728	AC142472.6	1	NO	NO	0	0	0	YES	YES	YES
ENSG00000274248	AJ011932.1	1	NO	NO	0	0	0	YES	YES	YES
ENSG00000276136	RP11-50I19.2	1	NO	NO	0	0	0	YES	YES	YES
ENSG00000278514	AC068831.16	1	NO	NO	0	0	0	YES	YES	YES
ENSG00000277738	RP11-693J15.6	1	NO	NO	0	0	0	YES	YES	YES
ENSG00000277692	RP11-358N2.2	1	NO	NO	0	0	0	YES	YES	YES
ENSG00000274422	LL22NC03-2H8.5	1	NO	NO	0	0	0	YES	YES	YES
ENSG00000274002	RP11-66N24.6	1	NO	NO	0	0	0	YES	YES	YES
ENSG00000280303	ERICD	1	NO	NO	0	0	0	YES	YES	YES
ENSG00000279949	RP11-10A14.9	1	NO	NO	0	0	0	YES	YES	YES
ENSG00000277831	RP11-269C23.5	1	NO	NO	0	0	0	YES	YES	YES
ENSG00000274560	RP11-285E23.2	1	NO	NO	0	0	0	YES	YES	YES
ENSG00000275632	RP5-967N21.11	1	NO	NO	0	0	0	YES	YES	YES
ENSG00000277531	LLNLF-187D8.1	1	NO	NO	0	0	0	YES	YES	YES
ENSG00000277369	RP11-486I11.2	1	NO	NO	0	0	0	YES	YES	YES
ENSG00000277013	CTC-526N19.1	1	NO	NO	0	0	0	YES	YES	YES
ENSG00000274695	RP11-21K12.3	1	NO	NO	0	0	0	YES	YES	YES
ENSG00000274605	RP11-12G12.7	1	NO	NO	0	0	0	YES	YES	YES
ENSG00000273821	RP5-963E22.6	1	NO	NO	0	0	0	YES	YES	YES
ENSG00000277491	RP11-676J12.9	1	NO	NO	0	0	0	YES	YES	YES
ENSG00000279141	LINC01451	1	NO	NO	0	0	0	YES	YES	YES
ENSG00000278376	RP11-158I9.8	1	NO	NO	0	0	0	YES	YES	YES
ENSG00000273650	CTD-3193K9.11	1	NO	NO	0	0	0	YES	YES	YES
ENSG00000274825	RP4-616B8.5	1	NO	NO	0	0	0	YES	YES	YES
ENSG00000278200	RP13-766D20.4	1	NO	NO	0	0	0	YES	YES	YES
ENSG00000276814	RP1-228P16.8	1	NO	NO	0	0	0	YES	YES	YES
ENSG00000273669	RP11-405M12.4	1	NO	NO	0	0	0	YES	YES	YES
ENSG00000275759	RP11-131L12.3	1	NO	NO	0	0	0	YES	YES	YES
ENSG00000277459	RP11-732A21.3	1	NO	NO	0	0	0	YES	YES	YES
ENSG00000274104	CTD-2553L13.10	1	NO	NO	0	0	0	YES	YES	YES
ENSG00000278626	RP11-467L19.16	1	NO	NO	0	0	0	YES	YES	YES
ENSG00000276188	RP11-173P15.10	1	NO	NO	0	0	0	YES	YES	YES
ENSG00000277511	CTD-2095E4.5	1	NO	NO	0	0	0	YES	YES	YES
ENSG00000278389	RP11-626G11.6	1	NO	NO	0	0	0	YES	YES	YES
ENSG00000273796	LL21NC02-21A1.1	1	NO	NO	0	0	0	YES	YES	YES
ENSG00000278703	RP11-706P11.2	1	NO	NO	0	0	0	YES	YES	YES
ENSG00000278035	RP11-234K24.6	1	NO	NO	0	0	0	YES	YES	YES
ENSG00000274414	RP5-965G21.4	1	NO	NO	0	0	0	YES	YES	YES
ENSG00000273877	RP11-635O16.2	1	NO	NO	0	0	0	YES	YES	YES
ENSG00000276144	ABC12-49244600F4.4	1	NO	NO	0	0	0	YES	YES	YES
ENSG00000274191	RP11-324E6.10	1	NO	NO	0	0	0	YES	YES	YES
ENSG00000277654	RP11-255M2.3	1	NO	NO	0	0	0	YES	YES	YES
ENSG00000274363	RP11-104O19.4	1	NO	NO	0	0	0	YES	YES	YES
ENSG00000275212	RP3-446N13.5	1	NO	NO	0	0	0	YES	YES	YES
ENSG00000278484	RP11-95I16.6	1	NO	NO	0	0	0	YES	YES	YES
ENSG00000281383	CH507-513H4.5	1	NO	NO	0	0	0	YES	YES	YES
ENSG00000278107	RP11-162A12.4	1	NO	NO	0	0	0	YES	YES	YES
ENSG00000274373	RP13-714J12.1	1	NO	NO	0	0	0	YES	YES	YES
ENSG00000274922	RP11-88E10.5	1	NO	NO	0	0	0	YES	YES	YES
ENSG00000275512	RP11-322E11.2	1	NO	NO	0	0	0	YES	YES	YES
ENSG00000277999	RP11-426C22.8	1	NO	NO	0	0	0	YES	YES	YES
ENSG00000274225	KB-68A7.1	1	NO	NO	0	0	0	YES	YES	YES
ENSG00000278546	RP1-41C23.4	1	NO	NO	0	0	0	YES	YES	YES
ENSG00000275409	RP11-131L12.4	1	NO	NO	0	0	0	YES	YES	YES
ENSG00000277218	RP11-500G10.5	1	NO	NO	0	0	0	YES	YES	YES
ENSG00000278611	CTC-543D15.8	1	NO	NO	0	0	0	YES	YES	YES
ENSG00000273143	RP11-525A16.4	1	YES	YES	0	0	0	YES	NO	YES
ENSG00000273102	AP000569.9	1	YES	YES	0	0	0	YES	NO	YES
ENSG00000272912	RP11-724N1.1	1	YES	YES	0	0	0	YES	NO	YES
ENSG00000272255	CTD-3224K15.3	1	YES	YES	0	0	0	YES	NO	YES
ENSG00000272218	RP11-11N5.3	1	YES	YES	0	0	0	YES	NO	YES
ENSG00000271952	RP11-245G13.2	1	YES	YES	0	0	0	YES	NO	YES
ENSG00000271579	RP11-116D17.3	1	YES	YES	0	0	0	YES	NO	YES
ENSG00000271216	LINC01050	1	YES	YES	0	0	0	YES	NO	YES
ENSG00000270124	RP11-118F19.1	1	YES	YES	0	0	0	YES	NO	YES
ENSG00000269998	RP11-272L13.3	1	YES	YES	0	0	0	YES	NO	YES
ENSG00000269908	RP11-1406H17.1	1	YES	YES	0	0	0	YES	NO	YES
ENSG00000268804	RP11-542M13.3	1	YES	YES	0	0	0	YES	NO	YES
ENSG00000268673	LLNLR-249E10.1	1	YES	YES	0	0	0	YES	NO	YES
ENSG00000268536	AC005523.3	1	YES	YES	0	0	0	YES	NO	YES
ENSG00000267665	RP11-13K12.2	1	YES	YES	0	0	0	YES	NO	YES
ENSG00000267308	AC004510.3	1	YES	YES	0	0	0	YES	NO	YES
ENSG00000267279	RP11-879F14.2	1	YES	YES	0	0	0	YES	NO	YES
ENSG00000267130	CTD-2540B15.9	1	YES	YES	0	0	0	YES	NO	YES
ENSG00000264734	RP11-260A9.6	1	YES	YES	0	0	0	YES	NO	YES
ENSG00000264301	LINC01444	1	YES	YES	0	0	0	YES	NO	YES
ENSG00000263618	RP11-527H14.4	1	YES	YES	0	0	0	YES	NO	YES
ENSG00000263154	RP11-1055B8.2	1	YES	YES	0	0	0	YES	NO	YES
ENSG00000261672	RP11-475B2.1	1	YES	YES	0	0	0	YES	NO	YES
ENSG00000261600	RP11-575H3.1	1	YES	YES	0	0	0	YES	NO	YES
ENSG00000261319	RP11-279O17.1	1	YES	YES	0	0	0	YES	NO	YES
ENSG00000261298	RP11-309M7.1	1	YES	YES	0	0	0	YES	NO	YES
ENSG00000261222	CTD-2006K23.1	1	YES	YES	0	0	0	YES	NO	YES
ENSG00000261036	RP11-574H6.1	1	YES	YES	0	0	0	YES	NO	YES
ENSG00000260981	RP11-315A16.1	1	YES	YES	0	0	0	YES	NO	YES
ENSG00000260887	CASC22	1	YES	YES	0	0	0	YES	NO	YES
ENSG00000260676	LINC01541	1	YES	YES	0	0	0	YES	NO	YES
ENSG00000260420	LA16C-444G7.2	1	YES	YES	0	0	0	YES	NO	YES
ENSG00000259869	AL022344.7	1	YES	YES	0	0	0	YES	NO	YES
ENSG00000259672	RP11-69G7.1	1	YES	YES	0	0	0	YES	NO	YES
ENSG00000259372	CTD-2240J17.1	1	YES	YES	0	0	0	YES	NO	YES
ENSG00000258773	RP11-255M2.2	1	YES	YES	0	0	0	YES	NO	YES
ENSG00000258476	RP11-76E17.3	1	YES	YES	0	0	0	YES	NO	YES
ENSG00000258144	RP11-554L12.1	1	YES	YES	0	0	0	YES	NO	YES
ENSG00000257194	RP11-567C2.1	1	YES	YES	0	0	0	YES	NO	YES
ENSG00000256923	RP11-449P1.1	1	YES	YES	0	0	0	YES	NO	YES
ENSG00000255325	RP11-96B2.1	1	YES	YES	0	0	0	YES	NO	YES
ENSG00000255021	RP11-536I6.2	1	YES	YES	0	0	0	YES	NO	YES
ENSG00000254813	RP11-252C15.1	1	YES	YES	0	0	0	YES	NO	YES
ENSG00000254695	RP11-396O20.1	1	YES	YES	0	0	0	YES	NO	YES
ENSG00000254530	RP11-460B17.3	1	YES	YES	0	0	0	YES	NO	YES
ENSG00000254204	RP11-400K9.3	1	YES	YES	0	0	0	YES	NO	YES
ENSG00000254143	RP11-470M17.2	1	YES	YES	0	0	0	YES	NO	YES
ENSG00000254101	RP11-30J20.1	1	YES	YES	0	0	0	YES	NO	YES
ENSG00000253898	LINC01419	1	YES	YES	0	0	0	YES	NO	YES
ENSG00000253802	CTA-392C11.1	1	YES	YES	0	0	0	YES	NO	YES
ENSG00000253652	RP11-798K23.4	1	YES	YES	0	0	0	YES	NO	YES
ENSG00000253369	RP11-1081M5.1	1	YES	YES	0	0	0	YES	NO	YES
ENSG00000253214	RP11-1149M10.2	1	YES	YES	0	0	0	YES	NO	YES
ENSG00000251676	RP11-614F17.2	1	YES	YES	0	0	0	YES	NO	YES
ENSG00000251185	RP11-542G1.1	1	YES	YES	0	0	0	YES	NO	YES
ENSG00000251085	RP11-893F2.6	1	YES	YES	0	0	0	YES	NO	YES
ENSG00000250829	RP11-11N5.1	1	YES	YES	0	0	0	YES	NO	YES
ENSG00000250377	CTC-467M3.3	1	YES	YES	0	0	0	YES	NO	YES
ENSG00000249803	RP11-114H21.2	1	YES	YES	0	0	0	YES	NO	YES
ENSG00000249396	RP11-1C1.4	1	YES	YES	0	0	0	YES	NO	YES
ENSG00000249166	RP11-1C1.6	1	YES	YES	0	0	0	YES	NO	YES
ENSG00000249069	LINC01033	1	YES	YES	0	0	0	YES	NO	YES
ENSG00000248474	CTD-2292M14.1	1	YES	YES	0	0	0	YES	NO	YES
ENSG00000248431	AC005150.1	1	YES	YES	0	0	0	YES	NO	YES
ENSG00000244541	LINC01213	1	YES	YES	0	0	0	YES	NO	YES
ENSG00000241449	RP11-545G3.1	1	YES	YES	0	0	0	YES	NO	YES
ENSG00000240423	LINC00636	1	YES	YES	0	0	0	YES	NO	YES
ENSG00000237987	RP11-503C24.2	1	YES	YES	0	0	0	YES	NO	YES
ENSG00000237614	AC073257.2	1	YES	YES	0	0	0	YES	NO	YES
ENSG00000237560	LINC01497	1	YES	YES	0	0	0	YES	NO	YES
ENSG00000237372	UNQ6494	1	YES	YES	0	0	0	YES	NO	YES
ENSG00000235885	AC023115.2	1	YES	YES	0	0	0	YES	NO	YES
ENSG00000235072	AC012074.2	1	YES	YES	0	0	0	YES	NO	YES
ENSG00000234862	RP5-1097P24.1	1	YES	YES	0	0	0	YES	NO	YES
ENSG00000234471	AC147651.1	1	YES	YES	0	0	0	YES	NO	YES
ENSG00000234460	XXYAC-YM21GA2.4	1	YES	YES	0	0	0	YES	NO	YES
ENSG00000233975	RP11-288L9.1	1	YES	YES	0	0	0	YES	NO	YES
ENSG00000233942	AC004012.1	1	YES	YES	0	0	0	YES	NO	YES
ENSG00000233208	LINC00642	1	YES	YES	0	0	0	YES	NO	YES
ENSG00000232023	AC009410.1	1	YES	YES	0	0	0	YES	NO	YES
ENSG00000231901	RP11-281A20.1	1	YES	YES	0	0	0	YES	NO	YES
ENSG00000231776	RP1-90L14.1	1	YES	YES	0	0	0	YES	NO	YES
ENSG00000230805	AL132709.1	1	YES	YES	0	0	0	YES	NO	YES
ENSG00000230533	RP11-95M15.1	1	YES	YES	0	0	0	YES	NO	YES
ENSG00000230131	RP11-282I1.1	1	YES	YES	0	0	0	YES	NO	YES
ENSG00000229961	RP11-71G12.1	1	YES	YES	0	0	0	YES	NO	YES
ENSG00000229628	AC073115.7	1	YES	YES	0	0	0	YES	NO	YES
ENSG00000228798	AP000473.5	1	YES	YES	0	0	0	YES	NO	YES
ENSG00000228692	RP5-826L7.1	1	YES	YES	0	0	0	YES	NO	YES
ENSG00000228100	AC016912.3	1	YES	YES	0	0	0	YES	NO	YES
ENSG00000226835	RP11-148B18.3	1	YES	YES	0	0	0	YES	NO	YES
ENSG00000226434	RP11-1L9.1	1	YES	YES	0	0	0	YES	NO	YES
ENSG00000225882	LINC01456	1	YES	YES	0	0	0	YES	NO	YES
ENSG00000225546	RP11-328J2.1	1	YES	YES	0	0	0	YES	NO	YES
ENSG00000225383	SFTA1P	1	YES	YES	0	0	0	YES	NO	YES
ENSG00000223403	MEG9	1	YES	YES	0	0	0	YES	NO	YES
ENSG00000204092	LINC00951	1	YES	YES	0	0	0	YES	NO	YES
ENSG00000185904	LINC00839	1	YES	YES	0	0	0	YES	NO	YES
ENSG00000267453	AC004791.2	1	NO	YES	0	0	0	YES	NO	YES
ENSG00000264404	LINC00864	1	NO	YES	0	0	0	YES	NO	YES
ENSG00000263588	RP11-595B24.2	1	NO	YES	0	0	0	YES	NO	YES
ENSG00000261514	RP11-527L4.2	1	NO	YES	0	0	0	YES	NO	YES
ENSG00000259658	RP11-89K11.1	1	NO	YES	0	0	0	YES	NO	YES
ENSG00000259471	LINC01169	1	NO	YES	0	0	0	YES	NO	YES
ENSG00000257989	RP1-288H2.2	1	NO	YES	0	0	0	YES	NO	YES
ENSG00000257987	LINC00935	1	NO	YES	0	0	0	YES	NO	YES
ENSG00000235478	AC006946.15	1	NO	YES	0	0	0	YES	NO	YES
ENSG00000232560	LINC01549	1	NO	YES	0	0	0	YES	NO	YES
ENSG00000218672	AC008060.7	1	NO	YES	0	0	0	YES	NO	YES
ENSG00000218357	LL22NC03-75H12.2	1	NO	YES	0	0	0	YES	NO	YES
ENSG00000205106	DKFZP779M0652	1	NO	YES	0	0	0	YES	NO	YES
ENSG00000272168	CASC15	2	YES	YES	9	14	0.642857	NO	YES	YES
ENSG00000229481	CTD-2554C21.3	2	YES	YES	7	8	0.875	NO	YES	YES
ENSG00000233864	TTTY15	2	YES	YES	5	12	0.416667	YES	NO	YES
ENSG00000227640	SOX21-AS1	2	YES	YES	4	7	0.571429	NO	YES	YES
ENSG00000232229	LINC00865	2	YES	YES	4	9	0.444444	YES	YES	YES
ENSG00000250056	LINC01018	2	YES	YES	3	5	0.6	NO	YES	YES
ENSG00000255571	LINC00925	2	YES	YES	3	9	0.333333	YES	YES	YES
ENSG00000268555	RP11-678G14.3	2	YES	YES	2	2	1	NO	YES	YES
ENSG00000267259	CTD-2008P7.9	2	YES	YES	2	2	1	NO	YES	YES
ENSG00000225431	AP001626.1	2	YES	YES	2	2	1	NO	YES	YES
ENSG00000229155	RP11-528A4.2	2	YES	YES	2	4	0.5	NO	YES	YES
ENSG00000226816	AC005082.12	2	YES	YES	2	4	0.5	NO	YES	YES
ENSG00000256417	RP11-1038A11.3	2	YES	YES	2	7	0.285714	YES	YES	YES
ENSG00000226453	RP11-379B8.1	2	YES	YES	2	9	0.222222	YES	YES	YES
ENSG00000215241	RP11-266K4.9	2	YES	YES	2	14	0.142857	YES	YES	YES
ENSG00000228223	HCG11	2	YES	YES	2	18	0.111111	YES	YES	YES
ENSG00000260658	RP11-368L12.1	2	YES	YES	2	5	0.4	YES	NO	YES
ENSG00000255864	RP11-444D3.1	2	YES	YES	2	5	0.4	YES	NO	YES
ENSG00000255774	AP000439.3	2	YES	YES	2	5	0.4	YES	NO	YES
ENSG00000271755	RP1-153G14.4	2	YES	YES	1	1	1	NO	YES	YES
ENSG00000267767	CTC-523E23.4	2	YES	YES	1	1	1	NO	YES	YES
ENSG00000261754	CTC-523E23.1	2	YES	YES	1	1	1	NO	YES	YES
ENSG00000260604	RP1-140K8.5	2	YES	YES	1	1	1	NO	YES	YES
ENSG00000254990	RP11-108O10.2	2	YES	YES	1	1	1	NO	YES	YES
ENSG00000234722	LINC01287	2	YES	YES	1	1	1	NO	YES	YES
ENSG00000227630	LINC01132	2	YES	YES	1	1	1	NO	YES	YES
ENSG00000254670	CTC-497E21.3	2	YES	YES	1	2	0.5	YES	YES	YES
ENSG00000249279	CTC-436P18.3	2	YES	YES	1	2	0.5	YES	YES	YES
ENSG00000232855	AF131217.1	2	YES	YES	1	2	0.5	YES	YES	YES
ENSG00000261098	RP11-819C21.1	2	YES	YES	1	3	0.333333	YES	YES	YES
ENSG00000259863	SH3RF3-AS1	2	YES	YES	1	3	0.333333	YES	YES	YES
ENSG00000233008	RP11-475O6.1	2	YES	YES	1	3	0.333333	YES	YES	YES
ENSG00000223685	LINC00571	2	YES	YES	1	3	0.333333	YES	YES	YES
ENSG00000248079	DPH6-AS1	2	YES	YES	1	4	0.25	YES	YES	YES
ENSG00000228709	AP001065.15	2	YES	YES	1	4	0.25	YES	YES	YES
ENSG00000205181	LINC00654	2	YES	YES	1	4	0.25	YES	YES	YES
ENSG00000230943	RP11-367G18.1	2	YES	YES	1	6	0.166667	YES	YES	YES
ENSG00000272695	GAS6-AS2	2	YES	YES	1	8	0.125	YES	YES	YES
ENSG00000251396	LINC01301	2	YES	YES	1	8	0.125	YES	YES	YES
ENSG00000249430	CTD-2231H16.1	2	YES	YES	1	9	0.111111	YES	YES	YES
ENSG00000241316	SUCLG2-AS1	2	YES	YES	1	12	0.0833333	YES	YES	YES
ENSG00000237807	RP11-400K9.4	2	YES	YES	1	12	0.0833333	YES	YES	YES
ENSG00000227403	AC009299.3	2	YES	YES	1	14	0.0714286	YES	YES	YES
ENSG00000237438	CECR7	2	YES	YES	1	15	0.0666667	YES	YES	YES
ENSG00000273033	RP11-67L2.2	2	YES	YES	1	18	0.0555556	YES	YES	YES
ENSG00000272913	RP11-440D17.3	2	YES	YES	1	19	0.0526316	YES	YES	YES
ENSG00000244567	AC096772.6	2	YES	YES	1	19	0.0526316	YES	YES	YES
ENSG00000233895	RP1-122P22.2	2	YES	YES	1	19	0.0526316	YES	YES	YES
ENSG00000269994	RP11-276H19.2	2	YES	YES	1	6	0.166667	YES	NO	YES
ENSG00000267327	CTD-2008L17.1	2	YES	YES	1	6	0.166667	YES	NO	YES
ENSG00000263082	CTD-2034I21.2	2	YES	YES	1	2	0.5	YES	NO	YES
ENSG00000250682	LINC00491	2	YES	YES	1	6	0.166667	YES	NO	YES
ENSG00000248810	RP11-362F19.1	2	YES	YES	1	4	0.25	YES	NO	YES
ENSG00000242407	CTD-2377D24.4	2	YES	YES	1	2	0.5	YES	NO	YES
ENSG00000232504	ST3GAL5-AS1	2	YES	YES	1	3	0.333333	YES	NO	YES
ENSG00000231535	LINC00278	2	YES	YES	1	3	0.333333	YES	NO	YES
ENSG00000227121	RP11-319F12.2	2	YES	YES	1	3	0.333333	YES	NO	YES
ENSG00000226598	AC017060.1	2	YES	YES	1	2	0.5	YES	NO	YES
ENSG00000225087	RP4-660H19.1	2	YES	YES	1	4	0.25	YES	NO	YES
ENSG00000273203	AC006946.16	2	YES	YES	0	0	0	YES	YES	YES
ENSG00000273015	RP11-352M15.2	2	YES	YES	0	0	0	YES	YES	YES
ENSG00000272933	RP11-47A8.5	2	YES	YES	0	0	0	YES	YES	YES
ENSG00000272462	U91328.19	2	YES	YES	0	0	0	YES	YES	YES
ENSG00000272447	RP11-182L21.6	2	YES	YES	0	0	0	YES	YES	YES
ENSG00000272430	RP11-38L15.8	2	YES	YES	0	0	0	YES	YES	YES
ENSG00000272341	RP1-151F17.2	2	YES	YES	0	0	0	YES	YES	YES
ENSG00000272328	RP4-594A5.1	2	YES	YES	0	0	0	YES	YES	YES
ENSG00000272142	RP11-428J1.5	2	YES	YES	0	0	0	YES	YES	YES
ENSG00000272140	RP11-574K11.29	2	YES	YES	0	0	0	YES	YES	YES
ENSG00000272070	AC005618.6	2	YES	YES	0	0	0	YES	YES	YES
ENSG00000271643	RP11-10C24.3	2	YES	YES	0	0	0	YES	YES	YES
ENSG00000271020	RP11-10C24.1	2	YES	YES	0	0	0	YES	YES	YES
ENSG00000269051	CTD-2245F17.3	2	YES	YES	0	0	0	YES	YES	YES
ENSG00000268912	CTD-2619J13.17	2	YES	YES	0	0	0	YES	YES	YES
ENSG00000268471	DKFZP434I0714	2	YES	YES	0	0	0	YES	YES	YES
ENSG00000267737	AC061992.2	2	YES	YES	0	0	0	YES	YES	YES
ENSG00000267575	CTC-459F4.3	2	YES	YES	0	0	0	YES	YES	YES
ENSG00000267374	RP11-244M2.1	2	YES	YES	0	0	0	YES	YES	YES
ENSG00000267002	RP11-242D8.1	2	YES	YES	0	0	0	YES	YES	YES
ENSG00000266904	CTC-559E9.1	2	YES	YES	0	0	0	YES	YES	YES
ENSG00000265282	RP11-269G24.4	2	YES	YES	0	0	0	YES	YES	YES
ENSG00000264964	RP11-888D10.3	2	YES	YES	0	0	0	YES	YES	YES
ENSG00000264575	LINC00526	2	YES	YES	0	0	0	YES	YES	YES
ENSG00000263753	LINC00667	2	YES	YES	0	0	0	YES	YES	YES
ENSG00000262152	LA16C-380H5.1	2	YES	YES	0	0	0	YES	YES	YES
ENSG00000261824	LINC00662	2	YES	YES	0	0	0	YES	YES	YES
ENSG00000261804	RP11-44F14.2	2	YES	YES	0	0	0	YES	YES	YES
ENSG00000261069	RP11-701H24.4	2	YES	YES	0	0	0	YES	YES	YES
ENSG00000261008	LINC01572	2	YES	YES	0	0	0	YES	YES	YES
ENSG00000260884	AC009120.5	2	YES	YES	0	0	0	YES	YES	YES
ENSG00000260804	PKI55	2	YES	YES	0	0	0	YES	YES	YES
ENSG00000260423	RP13-735L24.1	2	YES	YES	0	0	0	YES	YES	YES
ENSG00000260404	RP11-384K6.6	2	YES	YES	0	0	0	YES	YES	YES
ENSG00000260091	RP11-33B1.4	2	YES	YES	0	0	0	YES	YES	YES
ENSG00000260032	LINC00657	2	YES	YES	0	0	0	YES	YES	YES
ENSG00000259959	RP11-121C2.2	2	YES	YES	0	0	0	YES	YES	YES
ENSG00000259820	AC083843.1	2	YES	YES	0	0	0	YES	YES	YES
ENSG00000259005	RP3-449M8.6	2	YES	YES	0	0	0	YES	YES	YES
ENSG00000258819	RP11-7F17.3	2	YES	YES	0	0	0	YES	YES	YES
ENSG00000257151	PWAR6	2	YES	YES	0	0	0	YES	YES	YES
ENSG00000255455	RP11-890B15.3	2	YES	YES	0	0	0	YES	YES	YES
ENSG00000253266	RP11-128L5.1	2	YES	YES	0	0	0	YES	YES	YES
ENSG00000251381	LINC00958	2	YES	YES	0	0	0	YES	YES	YES
ENSG00000251359	WWC2-AS2	2	YES	YES	0	0	0	YES	YES	YES
ENSG00000251026	RP11-138J23.1	2	YES	YES	0	0	0	YES	YES	YES
ENSG00000250903	GMDS-AS1	2	YES	YES	0	0	0	YES	YES	YES
ENSG00000250519	RP11-680H20.2	2	YES	YES	0	0	0	YES	YES	YES
ENSG00000250337	LINC01021	2	YES	YES	0	0	0	YES	YES	YES
ENSG00000249685	RP11-360F5.3	2	YES	YES	0	0	0	YES	YES	YES
ENSG00000249574	AC226118.1	2	YES	YES	0	0	0	YES	YES	YES
ENSG00000249550	LINC01234	2	YES	YES	0	0	0	YES	YES	YES
ENSG00000249413	RP11-25H12.1	2	YES	YES	0	0	0	YES	YES	YES
ENSG00000249395	CASC9	2	YES	YES	0	0	0	YES	YES	YES
ENSG00000249159	RP11-480D4.2	2	YES	YES	0	0	0	YES	YES	YES
ENSG00000248866	USP46-AS1	2	YES	YES	0	0	0	YES	YES	YES
ENSG00000247844	CCAT1	2	YES	YES	0	0	0	YES	YES	YES
ENSG00000247400	DNAJC3-AS1	2	YES	YES	0	0	0	YES	YES	YES
ENSG00000246898	LINC00920	2	YES	YES	0	0	0	YES	YES	YES
ENSG00000246523	RP11-736K20.6	2	YES	YES	0	0	0	YES	YES	YES
ENSG00000243701	LINC00883	2	YES	YES	0	0	0	YES	YES	YES
ENSG00000242622	RP11-18H7.1	2	YES	YES	0	0	0	YES	YES	YES
ENSG00000239407	LL0XNC01-237H1.2	2	YES	YES	0	0	0	YES	YES	YES
ENSG00000238113	LINC01410	2	YES	YES	0	0	0	YES	YES	YES
ENSG00000237491	RP11-206L10.9	2	YES	YES	0	0	0	YES	YES	YES
ENSG00000236204	LINC01376	2	YES	YES	0	0	0	YES	YES	YES
ENSG00000235770	LINC00607	2	YES	YES	0	0	0	YES	YES	YES
ENSG00000235565	RP11-86H7.7	2	YES	YES	0	0	0	YES	YES	YES
ENSG00000234996	RP11-480I12.7	2	YES	YES	0	0	0	YES	YES	YES
ENSG00000234630	LL22NC03-2H8.4	2	YES	YES	0	0	0	YES	YES	YES
ENSG00000234449	RP11-706O15.3	2	YES	YES	0	0	0	YES	YES	YES
ENSG00000234390	USP27X-AS1	2	YES	YES	0	0	0	YES	YES	YES
ENSG00000234155	RP11-30P6.6	2	YES	YES	0	0	0	YES	YES	YES
ENSG00000234129	RP11-120D5.1	2	YES	YES	0	0	0	YES	YES	YES
ENSG00000233922	AL133493.2	2	YES	YES	0	0	0	YES	YES	YES
ENSG00000233396	RP11-458D21.1	2	YES	YES	0	0	0	YES	YES	YES
ENSG00000233237	LINC00472	2	YES	YES	0	0	0	YES	YES	YES
ENSG00000232977	LINC00327	2	YES	YES	0	0	0	YES	YES	YES
ENSG00000232593	KANTR	2	YES	YES	0	0	0	YES	YES	YES
ENSG00000232104	RFX3-AS1	2	YES	YES	0	0	0	YES	YES	YES
ENSG00000230844	ZNF674-AS1	2	YES	YES	0	0	0	YES	YES	YES
ENSG00000230836	LINC01293	2	YES	YES	0	0	0	YES	YES	YES
ENSG00000230724	LINC01001	2	YES	YES	0	0	0	YES	YES	YES
ENSG00000230699	RP11-54O7.1	2	YES	YES	0	0	0	YES	YES	YES
ENSG00000230658	KLHL7-AS1	2	YES	YES	0	0	0	YES	YES	YES
ENSG00000230590	FTX	2	YES	YES	0	0	0	YES	YES	YES
ENSG00000230555	RP11-517P14.2	2	YES	YES	0	0	0	YES	YES	YES
ENSG00000228906	RP13-216E22.4	2	YES	YES	0	0	0	YES	YES	YES
ENSG00000228878	SEPT7-AS1	2	YES	YES	0	0	0	YES	YES	YES
ENSG00000228327	RP11-206L10.2	2	YES	YES	0	0	0	YES	YES	YES
ENSG00000228065	LINC01515	2	YES	YES	0	0	0	YES	YES	YES
ENSG00000227359	AC017074.2	2	YES	YES	0	0	0	YES	YES	YES
ENSG00000226383	AC093375.1	2	YES	YES	0	0	0	YES	YES	YES
ENSG00000226266	AC009961.3	2	YES	YES	0	0	0	YES	YES	YES
ENSG00000225791	TRAM2-AS1	2	YES	YES	0	0	0	YES	YES	YES
ENSG00000224950	RP5-1086K13.1	2	YES	YES	0	0	0	YES	YES	YES
ENSG00000224271	RP11-191L9.4	2	YES	YES	0	0	0	YES	YES	YES
ENSG00000223546	LINC00630	2	YES	YES	0	0	0	YES	YES	YES
ENSG00000223473	GS1-124K5.3	2	YES	YES	0	0	0	YES	YES	YES
ENSG00000223396	RP11-134G8.5	2	YES	YES	0	0	0	YES	YES	YES
ENSG00000215808	LINC01139	2	YES	YES	0	0	0	YES	YES	YES
ENSG00000213793	ZNF888	2	YES	YES	0	0	0	YES	YES	YES
ENSG00000205663	RP11-706O15.5	2	YES	YES	0	0	0	YES	YES	YES
ENSG00000204792	LINC01291	2	YES	YES	0	0	0	YES	YES	YES
ENSG00000203635	AC144450.2	2	YES	YES	0	0	0	YES	YES	YES
ENSG00000203499	FAM83H-AS1	2	YES	YES	0	0	0	YES	YES	YES
ENSG00000188185	LINC00265	2	YES	YES	0	0	0	YES	YES	YES
ENSG00000177788	RP5-1061H20.4	2	YES	YES	0	0	0	YES	YES	YES
ENSG00000262601	CTC-786C10.1	2	NO	YES	0	0	0	YES	YES	YES
ENSG00000259363	CTD-2054N24.2	2	NO	YES	0	0	0	YES	YES	YES
ENSG00000259345	RP11-624L4.1	2	NO	YES	0	0	0	YES	YES	YES
ENSG00000254349	FLJ39080	2	NO	YES	0	0	0	YES	YES	YES
ENSG00000253379	RP11-1102P16.1	2	NO	YES	0	0	0	YES	YES	YES
ENSG00000250899	RP11-253E3.3	2	NO	YES	0	0	0	YES	YES	YES
ENSG00000248727	CTC-236F12.4	2	NO	YES	0	0	0	YES	YES	YES
ENSG00000227733	RP4-565E6.1	2	NO	YES	0	0	0	YES	YES	YES
ENSG00000213888	LINC01521	2	NO	YES	0	0	0	YES	YES	YES
ENSG00000213062	RP1-206D15.6	2	NO	YES	0	0	0	YES	YES	YES
ENSG00000204876	AC021218.2	2	NO	YES	0	0	0	YES	YES	YES
ENSG00000196741	LINC01560	2	NO	YES	0	0	0	YES	YES	YES
ENSG00000276997	RP11-378J18.9	2	NO	NO	0	0	0	YES	YES	YES
ENSG00000277423	RP11-173P15.9	2	NO	NO	0	0	0	YES	YES	YES
ENSG00000280623	PCAT14	2	NO	NO	0	0	0	YES	YES	YES
ENSG00000280350	RP5-1065O2.4	2	NO	NO	0	0	0	YES	YES	YES
ENSG00000278266	RP11-575F12.3	2	NO	NO	0	0	0	YES	YES	YES
ENSG00000280145	CH507-154B10.1	2	NO	NO	0	0	0	YES	YES	YES
ENSG00000281706	LINC01012	2	NO	NO	0	0	0	YES	YES	YES
ENSG00000273585	RP11-14C10.5	2	NO	NO	0	0	0	YES	YES	YES
ENSG00000281131	SCHLAP1	2	NO	NO	0	0	0	YES	YES	YES
ENSG00000278730	RP11-147L13.11	2	NO	NO	0	0	0	YES	YES	YES
ENSG00000281649	EBLN3	2	NO	NO	0	0	0	YES	YES	YES
ENSG00000278932	BP-21264C1.2	2	NO	NO	0	0	0	YES	YES	YES
ENSG00000273812	WI2-87327B8.2	2	NO	NO	0	0	0	YES	YES	YES
ENSG00000281091	RP13-349O20.2	2	NO	NO	0	0	0	YES	YES	YES
ENSG00000277022	RP3-453C12.15	2	NO	NO	0	0	0	YES	YES	YES
ENSG00000281392	LINC00506	2	NO	NO	0	0	0	YES	YES	YES
ENSG00000274492	RP11-976B16.1	2	NO	NO	0	0	0	YES	YES	YES
ENSG00000271945	RP11-354K4.2	2	YES	YES	0	0	0	YES	NO	YES
ENSG00000270090	RP11-529E10.7	2	YES	YES	0	0	0	YES	NO	YES
ENSG00000269483	AC006272.1	2	YES	YES	0	0	0	YES	NO	YES
ENSG00000267683	AC008991.1	2	YES	YES	0	0	0	YES	NO	YES
ENSG00000267313	KC6	2	YES	YES	0	0	0	YES	NO	YES
ENSG00000267284	RP11-397A16.1	2	YES	YES	0	0	0	YES	NO	YES
ENSG00000267243	AC005307.3	2	YES	YES	0	0	0	YES	NO	YES
ENSG00000267151	RP11-100E5.2	2	YES	YES	0	0	0	YES	NO	YES
ENSG00000262619	LINC00621	2	YES	YES	0	0	0	YES	NO	YES
ENSG00000260947	RP11-384P7.7	2	YES	YES	0	0	0	YES	NO	YES
ENSG00000259929	CTA-481E9.4	2	YES	YES	0	0	0	YES	NO	YES
ENSG00000259828	RP11-63E9.1	2	YES	YES	0	0	0	YES	NO	YES
ENSG00000259129	LINC00648	2	YES	YES	0	0	0	YES	NO	YES
ENSG00000258815	RP11-408B11.2	2	YES	YES	0	0	0	YES	NO	YES
ENSG00000258743	RP11-406A9.2	2	YES	YES	0	0	0	YES	NO	YES
ENSG00000258636	CTD-2298J14.2	2	YES	YES	0	0	0	YES	NO	YES
ENSG00000258602	RP11-7F17.7	2	YES	YES	0	0	0	YES	NO	YES
ENSG00000257647	RP11-701H24.3	2	YES	YES	0	0	0	YES	NO	YES
ENSG00000256321	RP11-153K16.1	2	YES	YES	0	0	0	YES	NO	YES
ENSG00000256124	LINC01152	2	YES	YES	0	0	0	YES	NO	YES
ENSG00000255947	RP11-855O10.3	2	YES	YES	0	0	0	YES	NO	YES
ENSG00000255364	RP11-94A24.1	2	YES	YES	0	0	0	YES	NO	YES
ENSG00000255080	RP11-1082L8.3	2	YES	YES	0	0	0	YES	NO	YES
ENSG00000254319	RP11-134O21.1	2	YES	YES	0	0	0	YES	NO	YES
ENSG00000251629	RP11-774D14.1	2	YES	YES	0	0	0	YES	NO	YES
ENSG00000251350	RP11-328N19.1	2	YES	YES	0	0	0	YES	NO	YES
ENSG00000251273	RP11-549K20.1	2	YES	YES	0	0	0	YES	NO	YES
ENSG00000251129	RP11-734I18.1	2	YES	YES	0	0	0	YES	NO	YES
ENSG00000250889	LINC01336	2	YES	YES	0	0	0	YES	NO	YES
ENSG00000250453	CTD-2134P3.1	2	YES	YES	0	0	0	YES	NO	YES
ENSG00000250421	RP11-83M16.6	2	YES	YES	0	0	0	YES	NO	YES
ENSG00000250049	RP11-348J24.2	2	YES	YES	0	0	0	YES	NO	YES
ENSG00000249896	RP11-586D19.1	2	YES	YES	0	0	0	YES	NO	YES
ENSG00000249601	LINC01187	2	YES	YES	0	0	0	YES	NO	YES
ENSG00000249378	LINC01060	2	YES	YES	0	0	0	YES	NO	YES
ENSG00000249335	CTC-340D7.1	2	YES	YES	0	0	0	YES	NO	YES
ENSG00000248238	RP11-3J1.1	2	YES	YES	0	0	0	YES	NO	YES
ENSG00000248174	RP11-148L24.1	2	YES	YES	0	0	0	YES	NO	YES
ENSG00000248131	LINC01194	2	YES	YES	0	0	0	YES	NO	YES
ENSG00000248103	CTC-338M12.9	2	YES	YES	0	0	0	YES	NO	YES
ENSG00000245870	LINC00682	2	YES	YES	0	0	0	YES	NO	YES
ENSG00000243081	RP11-231E6.1	2	YES	YES	0	0	0	YES	NO	YES
ENSG00000241469	LINC00635	2	YES	YES	0	0	0	YES	NO	YES
ENSG00000240405	LINC01212	2	YES	YES	0	0	0	YES	NO	YES
ENSG00000239268	RP11-384F7.2	2	YES	YES	0	0	0	YES	NO	YES
ENSG00000237954	RP11-14O19.2	2	YES	YES	0	0	0	YES	NO	YES
ENSG00000237339	LINC01502	2	YES	YES	0	0	0	YES	NO	YES
ENSG00000236166	RP3-523C21.2	2	YES	YES	0	0	0	YES	NO	YES
ENSG00000236098	RP11-148B18.4	2	YES	YES	0	0	0	YES	NO	YES
ENSG00000235269	AL162759.1	2	YES	YES	0	0	0	YES	NO	YES
ENSG00000235180	LINC00601	2	YES	YES	0	0	0	YES	NO	YES
ENSG00000234956	RP11-356I2.1	2	YES	YES	0	0	0	YES	NO	YES
ENSG00000234944	RP11-124O11.1	2	YES	YES	0	0	0	YES	NO	YES
ENSG00000233515	LINC01518	2	YES	YES	0	0	0	YES	NO	YES
ENSG00000232680	AC002511.3	2	YES	YES	0	0	0	YES	NO	YES
ENSG00000232411	AC009495.3	2	YES	YES	0	0	0	YES	NO	YES
ENSG00000232053	AC009784.3	2	YES	YES	0	0	0	YES	NO	YES
ENSG00000231772	RP1-154K9.2	2	YES	YES	0	0	0	YES	NO	YES
ENSG00000231532	LINC01249	2	YES	YES	0	0	0	YES	NO	YES
ENSG00000230499	AC108463.1	2	YES	YES	0	0	0	YES	NO	YES
ENSG00000230269	RP1-40E16.9	2	YES	YES	0	0	0	YES	NO	YES
ENSG00000230010	RP4-568F9.6	2	YES	YES	0	0	0	YES	NO	YES
ENSG00000229459	AC023669.1	2	YES	YES	0	0	0	YES	NO	YES
ENSG00000229425	AJ006998.2	2	YES	YES	0	0	0	YES	NO	YES
ENSG00000228340	MIR646HG	2	YES	YES	0	0	0	YES	NO	YES
ENSG00000227674	LINC00355	2	YES	YES	0	0	0	YES	NO	YES
ENSG00000227060	LINC00629	2	YES	YES	0	0	0	YES	NO	YES
ENSG00000226792	LINC00371	2	YES	YES	0	0	0	YES	NO	YES
ENSG00000226476	RP11-776H12.1	2	YES	YES	0	0	0	YES	NO	YES
ENSG00000225206	MIR137HG	2	YES	YES	0	0	0	YES	NO	YES
ENSG00000224853	LINC00393	2	YES	YES	0	0	0	YES	NO	YES
ENSG00000220908	RP11-127B16.1	2	YES	YES	0	0	0	YES	NO	YES
ENSG00000206129	CTD-2008L17.2	2	YES	YES	0	0	0	YES	NO	YES
ENSG00000205786	LINC01531	2	YES	YES	0	0	0	YES	NO	YES
ENSG00000183674	LINC00518	2	YES	YES	0	0	0	YES	NO	YES
ENSG00000176320	RP11-404O13.5	2	YES	YES	0	0	0	YES	NO	YES
ENSG00000255394	C8ORF49	2	NO	YES	0	0	0	YES	NO	YES
ENSG00000255090	MIR100HG	2	NO	YES	0	0	0	YES	NO	YES
ENSG00000251209	LINC00923	2	NO	YES	0	0	0	YES	NO	YES
ENSG00000267194	RP1-193H18.2	3	YES	YES	5	17	0.294118	YES	YES	YES
ENSG00000269038	AP001462.6	3	YES	YES	4	5	0.8	NO	YES	YES
ENSG00000229807	XIST	3	YES	YES	4	16	0.25	YES	YES	YES
ENSG00000236039	AC019117.2	3	YES	YES	3	3	1	NO	YES	YES
ENSG00000253522	CTC-231O11.1	3	YES	YES	3	4	0.75	NO	YES	YES
ENSG00000250986	AC141928.1	3	YES	YES	2	2	1	NO	YES	YES
ENSG00000259439	RP11-89K21.1	3	YES	YES	2	9	0.222222	YES	YES	YES
ENSG00000244649	CTD-2377D24.6	3	YES	YES	2	9	0.222222	YES	YES	YES
ENSG00000270127	RP11-526I2.5	3	YES	YES	2	11	0.181818	YES	YES	YES
ENSG00000228262	LINC01320	3	YES	YES	2	6	0.333333	YES	NO	YES
ENSG00000273218	LLNLR-246C6.1	3	YES	YES	1	1	1	NO	YES	YES
ENSG00000271553	RP11-274B21.10	3	YES	YES	1	1	1	NO	YES	YES
ENSG00000271427	RP11-188D8.1	3	YES	YES	1	1	1	NO	YES	YES
ENSG00000271259	RP11-1109F11.5	3	YES	YES	1	1	1	NO	YES	YES
ENSG00000260430	RP11-626G11.4	3	YES	YES	1	1	1	NO	YES	YES
ENSG00000258592	RP11-108M12.3	3	YES	YES	1	1	1	NO	YES	YES
ENSG00000235192	AC009495.2	3	YES	YES	1	1	1	NO	YES	YES
ENSG00000231453	LINC01305	3	YES	YES	1	1	1	NO	YES	YES
ENSG00000273032	DGCR9	3	YES	YES	1	2	0.5	YES	YES	YES
ENSG00000272097	RP11-421M1.8	3	YES	YES	1	2	0.5	YES	YES	YES
ENSG00000271009	RP11-346C20.3	3	YES	YES	1	2	0.5	YES	YES	YES
ENSG00000237877	LINC01473	3	YES	YES	1	2	0.5	YES	YES	YES
ENSG00000272732	RP5-1159O4.2	3	YES	YES	1	3	0.333333	YES	YES	YES
ENSG00000272250	RP11-346C20.4	3	YES	YES	1	3	0.333333	YES	YES	YES
ENSG00000267940	RP11-290F24.6	3	YES	YES	1	3	0.333333	YES	YES	YES
ENSG00000230454	U73166.2	3	YES	YES	1	5	0.2	YES	YES	YES
ENSG00000273305	RP11-440D17.4	3	YES	YES	1	12	0.0833333	YES	YES	YES
ENSG00000234690	AC073283.4	3	YES	YES	1	12	0.0833333	YES	YES	YES
ENSG00000234432	RP11-1275H24.1	3	YES	YES	1	12	0.0833333	YES	YES	YES
ENSG00000272141	RP11-465B22.8	3	YES	YES	1	14	0.0714286	YES	YES	YES
ENSG00000262877	RP11-1055B8.4	3	YES	YES	1	14	0.0714286	YES	YES	YES
ENSG00000261087	KB-1460A1.5	3	YES	YES	1	18	0.0555556	YES	YES	YES
ENSG00000229618	AC011288.2	3	YES	YES	1	3	0.333333	YES	NO	YES
ENSG00000273270	RP11-212P7.2	3	YES	YES	0	0	0	YES	YES	YES
ENSG00000273243	CTA-217C2.2	3	YES	YES	0	0	0	YES	YES	YES
ENSG00000273230	RP11-1246C19.1	3	YES	YES	0	0	0	YES	YES	YES
ENSG00000273148	RP5-1068E13.7	3	YES	YES	0	0	0	YES	YES	YES
ENSG00000273142	RP11-458F8.4	3	YES	YES	0	0	0	YES	YES	YES
ENSG00000272871	RP11-408A13.4	3	YES	YES	0	0	0	YES	YES	YES
ENSG00000272692	RP11-399K21.14	3	YES	YES	0	0	0	YES	YES	YES
ENSG00000272654	RP11-422P24.11	3	YES	YES	0	0	0	YES	YES	YES
ENSG00000272645	RP11-504P24.8	3	YES	YES	0	0	0	YES	YES	YES
ENSG00000272512	RP11-54O7.17	3	YES	YES	0	0	0	YES	YES	YES
ENSG00000272505	RP11-981G7.6	3	YES	YES	0	0	0	YES	YES	YES
ENSG00000271734	RP1-111B22.3	3	YES	YES	0	0	0	YES	YES	YES
ENSG00000271576	RP11-486G15.2	3	YES	YES	0	0	0	YES	YES	YES
ENSG00000271551	RP11-230C9.2	3	YES	YES	0	0	0	YES	YES	YES
ENSG00000271344	RP11-274B21.9	3	YES	YES	0	0	0	YES	YES	YES
ENSG00000271327	RP11-1109F11.3	3	YES	YES	0	0	0	YES	YES	YES
ENSG00000271151	RP11-394I13.2	3	YES	YES	0	0	0	YES	YES	YES
ENSG00000270964	RP11-502I4.3	3	YES	YES	0	0	0	YES	YES	YES
ENSG00000270189	RP11-258C19.7	3	YES	YES	0	0	0	YES	YES	YES
ENSG00000269987	RP3-430N8.11	3	YES	YES	0	0	0	YES	YES	YES
ENSG00000269720	CTD-2521M24.5	3	YES	YES	0	0	0	YES	YES	YES
ENSG00000268205	CTC-444N24.11	3	YES	YES	0	0	0	YES	YES	YES
ENSG00000267152	CTD-2528L19.6	3	YES	YES	0	0	0	YES	YES	YES
ENSG00000263164	RP11-333E1.2	3	YES	YES	0	0	0	YES	YES	YES
ENSG00000261526	CTB-31O20.2	3	YES	YES	0	0	0	YES	YES	YES
ENSG00000261326	LINC01355	3	YES	YES	0	0	0	YES	YES	YES
ENSG00000261211	RP1-80N2.3	3	YES	YES	0	0	0	YES	YES	YES
ENSG00000260645	RP11-250B2.5	3	YES	YES	0	0	0	YES	YES	YES
ENSG00000260261	RP11-480A16.1	3	YES	YES	0	0	0	YES	YES	YES
ENSG00000259865	RP11-488L18.10	3	YES	YES	0	0	0	YES	YES	YES
ENSG00000258701	LINC00638	3	YES	YES	0	0	0	YES	YES	YES
ENSG00000253641	RP11-981G7.2	3	YES	YES	0	0	0	YES	YES	YES
ENSG00000251432	RP11-420A23.1	3	YES	YES	0	0	0	YES	YES	YES
ENSG00000251136	RP11-37B2.1	3	YES	YES	0	0	0	YES	YES	YES
ENSG00000248787	RP11-666A20.4	3	YES	YES	0	0	0	YES	YES	YES
ENSG00000245532	NEAT1	3	YES	YES	0	0	0	YES	YES	YES
ENSG00000245149	RNF139-AS1	3	YES	YES	0	0	0	YES	YES	YES
ENSG00000243819	RN7SL832P	3	YES	YES	0	0	0	YES	YES	YES
ENSG00000236682	AC068282.3	3	YES	YES	0	0	0	YES	YES	YES
ENSG00000236255	AC009404.2	3	YES	YES	0	0	0	YES	YES	YES
ENSG00000233967	RP11-250B2.3	3	YES	YES	0	0	0	YES	YES	YES
ENSG00000232931	LINC00342	3	YES	YES	0	0	0	YES	YES	YES
ENSG00000232677	LINC00665	3	YES	YES	0	0	0	YES	YES	YES
ENSG00000230606	AC159540.1	3	YES	YES	0	0	0	YES	YES	YES
ENSG00000229404	LINC00858	3	YES	YES	0	0	0	YES	YES	YES
ENSG00000229180	GS1-124K5.11	3	YES	YES	0	0	0	YES	YES	YES
ENSG00000228784	LINC00954	3	YES	YES	0	0	0	YES	YES	YES
ENSG00000227502	LINC01268	3	YES	YES	0	0	0	YES	YES	YES
ENSG00000225880	LINC00115	3	YES	YES	0	0	0	YES	YES	YES
ENSG00000223768	LINC00205	3	YES	YES	0	0	0	YES	YES	YES
ENSG00000215908	CROCCP2	3	YES	YES	0	0	0	YES	YES	YES
ENSG00000214293	APTR	3	YES	YES	0	0	0	YES	YES	YES
ENSG00000204588	LINC01123	3	YES	YES	0	0	0	YES	YES	YES
ENSG00000175772	LINC01106	3	YES	YES	0	0	0	YES	YES	YES
ENSG00000257354	RP11-631N16.2	3	NO	YES	0	0	0	YES	YES	YES
ENSG00000256806	C17ORF100	3	NO	YES	0	0	0	YES	YES	YES
ENSG00000235823	OLMALINC	3	NO	YES	0	0	0	YES	YES	YES
ENSG00000215190	LINC00680	3	NO	YES	0	0	0	YES	YES	YES
ENSG00000198221	MLLT4-AS1	3	NO	YES	0	0	0	YES	YES	YES
ENSG00000163009	C2ORF48	3	NO	YES	0	0	0	YES	YES	YES
ENSG00000146521	LINC01558	3	NO	YES	0	0	0	YES	YES	YES
ENSG00000213468	FIRRE	3	YES	NO	0	0	0	YES	YES	YES
ENSG00000275180	RP11-631N16.4	3	NO	NO	0	0	0	YES	YES	YES
ENSG00000281332	LINC00997	3	NO	NO	0	0	0	YES	YES	YES
ENSG00000276073	RP5-1125A11.7	3	NO	NO	0	0	0	YES	YES	YES
ENSG00000273576	RP11-390P24.1	3	NO	NO	0	0	0	YES	YES	YES
ENSG00000273771	RP11-236L14.2	3	NO	NO	0	0	0	YES	YES	YES
ENSG00000273723	RP11-93H24.3	3	NO	NO	0	0	0	YES	YES	YES
ENSG00000278071	RP11-736N17.10	3	NO	NO	0	0	0	YES	YES	YES
ENSG00000277767	RP11-365P13.5	3	NO	NO	0	0	0	YES	YES	YES
ENSG00000277476	RP11-147L13.13	3	NO	NO	0	0	0	YES	YES	YES
ENSG00000277135	RP11-327J17.9	3	NO	NO	0	0	0	YES	YES	YES
ENSG00000274925	CTD-2547G23.4	3	NO	NO	0	0	0	YES	YES	YES
ENSG00000277938	RP5-965G21.3	3	NO	NO	0	0	0	YES	YES	YES
ENSG00000274712	RP11-147L13.15	3	NO	NO	0	0	0	YES	YES	YES
ENSG00000275784	RP5-1125A11.6	3	NO	NO	0	0	0	YES	YES	YES
ENSG00000275542	RP11-455O6.9	3	NO	NO	0	0	0	YES	YES	YES
ENSG00000270093	AP000473.8	3	YES	YES	0	0	0	YES	NO	YES
ENSG00000260197	RP11-424G14.1	3	YES	YES	0	0	0	YES	NO	YES
ENSG00000258399	MEG8	3	YES	YES	0	0	0	YES	NO	YES
ENSG00000248515	RP11-608O21.1	3	YES	YES	0	0	0	YES	NO	YES
ENSG00000238837	RP11-646E18.2	3	YES	YES	0	0	0	YES	NO	YES
ENSG00000233214	AC002511.2	3	YES	YES	0	0	0	YES	NO	YES
ENSG00000227764	RP11-354K1.1	3	YES	YES	0	0	0	YES	NO	YES
ENSG00000259495	RP11-210M15.2	3	NO	YES	0	0	0	YES	NO	YES
ENSG00000226051	ZNF503-AS1	4	YES	YES	10	11	0.909091	NO	YES	YES
ENSG00000231028	LINC00271	4	YES	YES	4	6	0.666667	NO	YES	YES
ENSG00000245750	RP11-279F6.1	4	YES	YES	4	7	0.571429	NO	YES	YES
ENSG00000265369	PCAT18	4	YES	YES	3	3	1	NO	YES	YES
ENSG00000248360	LINC00504	4	YES	YES	3	3	1	NO	YES	YES
ENSG00000267414	RP11-456K23.1	4	YES	YES	3	4	0.75	NO	YES	YES
ENSG00000259417	LINC01314	4	YES	YES	3	4	0.75	NO	YES	YES
ENSG00000250237	CTC-498J12.1	4	YES	YES	3	4	0.75	NO	YES	YES
ENSG00000235314	LINC00957	4	YES	YES	3	13	0.230769	YES	YES	YES
ENSG00000234807	LINC01135	4	YES	YES	2	2	1	NO	YES	YES
ENSG00000272129	RP11-250B2.6	4	YES	YES	1	2	0.5	YES	YES	YES
ENSG00000259459	RP11-321G12.1	4	YES	YES	1	2	0.5	YES	YES	YES
ENSG00000230490	RP11-141M1.3	4	YES	YES	1	2	0.5	YES	YES	YES
ENSG00000212766	EWSAT1	4	YES	YES	1	2	0.5	YES	YES	YES
ENSG00000273472	RP11-102N12.3	4	YES	YES	1	3	0.333333	YES	YES	YES
ENSG00000245060	LINC00847	4	YES	YES	1	19	0.0526316	YES	YES	YES
ENSG00000266176	RP11-855A2.5	4	YES	YES	1	2	0.5	YES	NO	YES
ENSG00000197308	GATA3-AS1	4	YES	YES	1	2	0.5	YES	NO	YES
ENSG00000272463	RP11-532F6.3	4	YES	YES	0	0	0	YES	YES	YES
ENSG00000272335	RP11-53O19.3	4	YES	YES	0	0	0	YES	YES	YES
ENSG00000270177	CTD-2410N18.3	4	YES	YES	0	0	0	YES	YES	YES
ENSG00000269929	RP11-2B6.2	4	YES	YES	0	0	0	YES	YES	YES
ENSG00000240875	LINC00886	4	YES	YES	0	0	0	YES	YES	YES
ENSG00000239467	AC007405.6	4	YES	YES	0	0	0	YES	YES	YES
ENSG00000234350	AC007405.4	4	YES	YES	0	0	0	YES	YES	YES
ENSG00000228043	AC097721.2	4	YES	YES	0	0	0	YES	YES	YES
ENSG00000226137	BAIAP2-AS1	4	YES	YES	0	0	0	YES	YES	YES
ENSG00000224577	LINC01117	4	YES	YES	0	0	0	YES	YES	YES
ENSG00000224081	LINC01057	4	YES	YES	0	0	0	YES	YES	YES
ENSG00000223715	LINC01208	4	YES	YES	0	0	0	YES	YES	YES
ENSG00000188825	LINC00910	4	YES	YES	0	0	0	YES	YES	YES
ENSG00000180422	LINC00304	4	YES	YES	0	0	0	YES	YES	YES
ENSG00000235159	RP6-109B7.4	4	NO	YES	0	0	0	YES	YES	YES
ENSG00000231439	WASIR2	4	NO	YES	0	0	0	YES	YES	YES
ENSG00000222033	LINC01124	4	NO	YES	0	0	0	YES	YES	YES
ENSG00000203709	C1ORF132	4	NO	YES	0	0	0	YES	YES	YES
ENSG00000273615	RP11-1136G4.2	4	NO	NO	0	0	0	YES	YES	YES
ENSG00000278921	EPB41L4A-AS2	4	NO	NO	0	0	0	YES	YES	YES
ENSG00000274173	RP4-568C11.4	4	NO	NO	0	0	0	YES	YES	YES
ENSG00000281205	LINC00950	4	NO	NO	0	0	0	YES	YES	YES
ENSG00000272727	RP11-142A22.4	4	YES	YES	0	0	0	YES	NO	YES
ENSG00000259527	LINC00052	4	YES	YES	0	0	0	YES	NO	YES
ENSG00000257986	RP11-314P15.2	4	YES	YES	0	0	0	YES	NO	YES
ENSG00000254164	CTB-33O18.2	4	YES	YES	0	0	0	YES	NO	YES
ENSG00000243350	RP11-379F12.3	4	YES	YES	0	0	0	YES	NO	YES
ENSG00000235584	AC008268.1	4	YES	YES	0	0	0	YES	NO	YES
ENSG00000235049	LINC00940	4	YES	YES	0	0	0	YES	NO	YES
ENSG00000224559	LINC01087	4	YES	YES	0	0	0	YES	NO	YES
ENSG00000272316	XXBAC-BPGBPG55C20.2	5	YES	YES	1	1	1	NO	YES	YES
ENSG00000260664	AC004158.3	5	YES	YES	1	1	1	NO	YES	YES
ENSG00000259920	RP11-2E11.5	5	YES	YES	1	1	1	NO	YES	YES
ENSG00000179935	LINC00652	5	YES	YES	1	1	1	NO	YES	YES
ENSG00000262223	RP11-1055B8.3	5	YES	YES	1	2	0.5	YES	YES	YES
ENSG00000250198	RP11-143A12.3	5	YES	YES	1	2	0.5	YES	NO	YES
ENSG00000237457	LINC01351	5	YES	YES	1	2	0.5	YES	NO	YES
ENSG00000235597	LINC01102	5	YES	YES	1	2	0.5	YES	NO	YES
ENSG00000273329	RP11-448A19.1	5	YES	YES	0	0	0	YES	YES	YES
ENSG00000271966	RP11-7F18.2	5	YES	YES	0	0	0	YES	YES	YES
ENSG00000261786	RP4-555D20.2	5	YES	YES	0	0	0	YES	YES	YES
ENSG00000248587	GDNF-AS1	5	YES	YES	0	0	0	YES	YES	YES
ENSG00000245526	LINC00461	5	YES	YES	0	0	0	YES	YES	YES
ENSG00000232611	RP11-1114A5.4	5	YES	YES	0	0	0	YES	YES	YES
ENSG00000204241	RP11-713P17.3	5	YES	YES	0	0	0	YES	YES	YES
ENSG00000278041	RP5-984P4.6	5	NO	NO	0	0	0	YES	YES	YES
ENSG00000277851	RP11-756G20.1	5	NO	NO	0	0	0	YES	YES	YES
ENSG00000275367	RP11-266K4.14	5	NO	NO	0	0	0	YES	YES	YES
ENSG00000280870	MIR325HG	5	NO	NO	0	0	0	YES	YES	YES
ENSG00000278254	RP4-668E10.4	5	NO	NO	0	0	0	YES	YES	YES
ENSG00000278192	RP5-1056H1.2	5	NO	NO	0	0	0	YES	YES	YES
ENSG00000278175	GLIDR	5	NO	NO	0	0	0	YES	YES	YES
ENSG00000267334	CTD-2534I21.8	5	YES	YES	0	0	0	YES	NO	YES
ENSG00000267325	LINC01415	5	YES	YES	0	0	0	YES	NO	YES
ENSG00000260634	RP11-521O16.1	5	YES	YES	0	0	0	YES	NO	YES
ENSG00000245832	RP11-179A16.1	5	YES	YES	0	0	0	YES	NO	YES
ENSG00000226859	RP11-48F14.2	5	YES	YES	0	0	0	YES	NO	YES
ENSG00000257703	RP11-328J6.1	5	NO	YES	0	0	0	YES	NO	YES
ENSG00000228459	LINC01546	5	NO	YES	0	0	0	YES	NO	YES
ENSG00000226562	CYP4F26P	6	YES	YES	1	1	1	NO	YES	YES
ENSG00000238035	AC138035.2	6	YES	YES	0	0	0	YES	YES	YES
ENSG00000236384	LINC00479	6	YES	YES	0	0	0	YES	YES	YES
ENSG00000234902	AC007879.2	6	YES	YES	0	0	0	YES	YES	YES
ENSG00000215014	RP5-832C2.5	6	NO	YES	0	0	0	YES	YES	YES
ENSG00000278630	RP11-78L16.1	6	NO	NO	0	0	0	YES	YES	YES
ENSG00000274652	RP11-457D13.4	6	NO	NO	0	0	0	YES	YES	YES
ENSG00000281566	RP11-485F13.1	6	NO	NO	0	0	0	YES	YES	YES
ENSG00000276476	LINC00540	6	NO	NO	0	0	0	YES	YES	YES
ENSG00000279072	RP13-580B18.4	6	NO	NO	0	0	0	YES	YES	YES
ENSG00000265975	CTB-41I6.2	6	YES	YES	0	0	0	YES	NO	YES
ENSG00000260289	CTD-2535I10.1	6	YES	YES	0	0	0	YES	NO	YES
ENSG00000260072	CTD-2313J23.1	6	YES	YES	0	0	0	YES	NO	YES
ENSG00000258038	CTD-2384A14.1	6	YES	YES	0	0	0	YES	NO	YES
ENSG00000253967	RP11-333A23.4	6	YES	YES	0	0	0	YES	NO	YES
ENSG00000253363	RP11-962G15.1	6	YES	YES	0	0	0	YES	NO	YES
ENSG00000250102	RP11-314N14.1	6	YES	YES	0	0	0	YES	NO	YES
ENSG00000250046	RP11-148B6.2	6	YES	YES	0	0	0	YES	NO	YES
ENSG00000249790	RP11-20D14.6	6	YES	YES	0	0	0	YES	NO	YES
ENSG00000248973	RP11-445O3.2	6	YES	YES	0	0	0	YES	NO	YES
ENSG00000248685	RP11-548L20.1	6	YES	YES	0	0	0	YES	NO	YES
ENSG00000248311	CTD-2161F6.2	6	YES	YES	0	0	0	YES	NO	YES
ENSG00000238033	AC002480.2	6	YES	YES	0	0	0	YES	NO	YES
ENSG00000237087	AC068134.6	6	YES	YES	0	0	0	YES	NO	YES
ENSG00000235994	RP3-470B24.5	6	YES	YES	0	0	0	YES	NO	YES
ENSG00000235824	LINC00837	6	YES	YES	0	0	0	YES	NO	YES
ENSG00000232265	XXYAC-YX155B6.5	6	YES	YES	0	0	0	YES	NO	YES
ENSG00000232063	RP11-307E17.8	6	YES	YES	0	0	0	YES	NO	YES
ENSG00000232018	AL132709.8	6	YES	YES	0	0	0	YES	NO	YES
ENSG00000231817	LINC01198	6	YES	YES	0	0	0	YES	NO	YES
ENSG00000230159	RP11-232D9.3	6	YES	YES	0	0	0	YES	NO	YES
ENSG00000224141	AL109763.2	6	YES	YES	0	0	0	YES	NO	YES
ENSG00000223485	RP11-417E7.1	7	YES	YES	4	11	0.363636	YES	NO	YES
ENSG00000229647	AC007879.7	7	YES	YES	2	7	0.285714	YES	YES	YES
ENSG00000228742	RP5-884M6.1	7	YES	YES	2	8	0.25	YES	YES	YES
ENSG00000253161	RP11-150O12.1	7	YES	YES	2	13	0.153846	YES	YES	YES
ENSG00000235385	GS1-600G8.5	7	YES	YES	1	4	0.25	YES	YES	YES
ENSG00000223784	RP11-554I8.2	7	YES	YES	1	9	0.111111	YES	YES	YES
ENSG00000228951	RP11-336A10.4	7	YES	YES	1	2	0.5	YES	NO	YES
ENSG00000268621	AC006262.5	7	YES	YES	0	0	0	YES	YES	YES
ENSG00000267123	CTD-2357A8.3	7	YES	YES	0	0	0	YES	YES	YES
ENSG00000262454	RP11-65J21.3	7	YES	YES	0	0	0	YES	YES	YES
ENSG00000259230	CTD-2555C10.3	7	YES	YES	0	0	0	YES	YES	YES
ENSG00000253669	KB-1732A1.1	7	YES	YES	0	0	0	YES	YES	YES
ENSG00000250041	CTD-2003C8.2	7	YES	YES	0	0	0	YES	YES	YES
ENSG00000248323	LUCAT1	7	YES	YES	0	0	0	YES	YES	YES
ENSG00000243629	LINC00880	7	YES	YES	0	0	0	YES	YES	YES
ENSG00000242147	RP13-463N16.6	7	YES	YES	0	0	0	YES	YES	YES
ENSG00000240476	LINC00973	7	YES	YES	0	0	0	YES	YES	YES
ENSG00000238266	LINC00707	7	YES	YES	0	0	0	YES	YES	YES
ENSG00000235884	LINC00941	7	YES	YES	0	0	0	YES	YES	YES
ENSG00000233532	LINC00460	7	YES	YES	0	0	0	YES	YES	YES
ENSG00000231298	LINC00704	7	YES	YES	0	0	0	YES	YES	YES
ENSG00000258791	LINC00520	7	NO	YES	0	0	0	YES	YES	YES
ENSG00000255874	LINC00346	7	NO	YES	0	0	0	YES	YES	YES
ENSG00000275874	LINC00162	7	NO	NO	0	0	0	YES	YES	YES
ENSG00000275216	RP11-54H7.4	7	NO	NO	0	0	0	YES	YES	YES
ENSG00000276850	CH17-360D5.2	7	NO	NO	0	0	0	YES	YES	YES
ENSG00000273760	CH17-360D5.3	7	NO	NO	0	0	0	YES	YES	YES
ENSG00000271762	RP11-213H15.4	7	YES	YES	0	0	0	YES	NO	YES
ENSG00000256268	RP11-221N13.3	7	YES	YES	0	0	0	YES	NO	YES
ENSG00000250697	CTD-2066L21.3	7	YES	YES	0	0	0	YES	NO	YES
ENSG00000236453	AC003092.1	7	YES	YES	0	0	0	YES	NO	YES
ENSG00000228437	RP11-400N13.2	7	YES	YES	0	0	0	YES	NO	YES
ENSG00000271856	LINC01215	8	YES	YES	1	1	1	NO	YES	YES
ENSG00000272800	RP11-438L19.1	8	YES	YES	0	0	0	YES	YES	YES
ENSG00000272799	RP11-474N24.6	8	YES	YES	0	0	0	YES	YES	YES
ENSG00000269220	LINC00528	8	YES	YES	0	0	0	YES	YES	YES
ENSG00000267898	CTD-2639E6.9	8	YES	YES	0	0	0	YES	YES	YES
ENSG00000267289	CTD-2623N2.11	8	YES	YES	0	0	0	YES	YES	YES
ENSG00000231976	LINC00202-2	8	YES	YES	0	0	0	YES	YES	YES
ENSG00000224429	LINC00539	8	YES	YES	0	0	0	YES	YES	YES
ENSG00000223907	LINC01226	8	YES	YES	0	0	0	YES	YES	YES
ENSG00000214894	LINC00243	8	NO	YES	0	0	0	YES	YES	YES
ENSG00000280953	LINC01163	8	NO	NO	0	0	0	YES	YES	YES
ENSG00000278740	RP11-147L13.14	8	NO	NO	0	0	0	YES	YES	YES
ENSG00000278607	RP11-405M12.3	8	NO	NO	0	0	0	YES	YES	YES
ENSG00000278090	RP11-6O2.2	8	NO	NO	0	0	0	YES	YES	YES
ENSG00000275636	RP11-521C20.5	8	NO	NO	0	0	0	YES	YES	YES
ENSG00000273415	RP11-702B10.2	8	YES	YES	0	0	0	YES	NO	YES
ENSG00000271955	RP11-444A22.1	8	YES	YES	0	0	0	YES	NO	YES
ENSG00000267654	RP11-973H7.4	8	YES	YES	0	0	0	YES	NO	YES
ENSG00000260725	AC005307.1	8	YES	YES	0	0	0	YES	NO	YES
ENSG00000260302	RP11-973H7.1	8	YES	YES	0	0	0	YES	NO	YES
ENSG00000259042	AE000661.50	8	YES	YES	0	0	0	YES	NO	YES
ENSG00000259004	RP11-8L8.2	8	YES	YES	0	0	0	YES	NO	YES
ENSG00000250400	LINC00977	8	YES	YES	0	0	0	YES	NO	YES
ENSG00000246084	CTD-2506J14.1	8	YES	YES	0	0	0	YES	NO	YES
ENSG00000245954	RP11-18H21.1	8	YES	YES	0	0	0	YES	NO	YES
ENSG00000235172	LINC01366	8	YES	YES	0	0	0	YES	NO	YES
ENSG00000234663	AC104820.2	8	YES	YES	0	0	0	YES	NO	YES
ENSG00000231671	LINC01307	8	YES	YES	0	0	0	YES	NO	YES
ENSG00000230526	RP11-472G21.2	8	YES	YES	0	0	0	YES	NO	YES
ENSG00000229771	RP4-644L1.2	8	YES	YES	0	0	0	YES	NO	YES
ENSG00000223631	LINC01120	8	YES	YES	0	0	0	YES	NO	YES
ENSG00000204277	RP11-219G17.4	8	YES	YES	0	0	0	YES	NO	YES
ENSG00000224397	LINC01272	9	YES	YES	15	18	0.833333	NO	YES	YES
ENSG00000251301	RP11-81H14.2	9	YES	YES	12	12	1	NO	YES	YES
ENSG00000224307	RP11-344B5.2	9	YES	YES	11	13	0.846154	NO	YES	YES
ENSG00000238121	LINC00426	9	YES	YES	9	10	0.9	NO	YES	YES
ENSG00000230438	SERPINB9P1	9	YES	YES	6	18	0.333333	YES	YES	YES
ENSG00000249096	RP11-290F5.1	9	YES	YES	5	5	1	NO	YES	YES
ENSG00000251442	LINC01094	9	YES	YES	5	16	0.3125	YES	YES	YES
ENSG00000237989	AP001046.5	9	YES	YES	4	6	0.666667	NO	YES	YES
ENSG00000272081	CTD-2376I4.2	9	YES	YES	3	5	0.6	NO	YES	YES
ENSG00000234883	MIR155HG	9	YES	YES	3	11	0.272727	YES	YES	YES
ENSG00000230812	LINC01358	9	YES	YES	3	9	0.333333	YES	NO	YES
ENSG00000272282	RP11-222K16.2	9	YES	YES	2	2	1	NO	YES	YES
ENSG00000237513	RP11-325F22.2	9	YES	YES	2	4	0.5	NO	YES	YES
ENSG00000266088	RP5-1028K7.2	9	YES	YES	2	8	0.25	YES	YES	YES
ENSG00000247982	LINC00926	9	YES	YES	2	14	0.142857	YES	YES	YES
ENSG00000258733	CTD-2341M24.1	9	YES	YES	1	8	0.125	YES	NO	YES
ENSG00000280721	AC133644.2	9	NO	NO	0	0	0	YES	YES	YES
ENSG00000257219	RP11-54A9.1	9	YES	YES	0	0	0	YES	NO	YES
ENSG00000242258	LINC00996	9	YES	YES	0	0	0	YES	NO	YES
ENSG00000241657	TRBV11-2	9	YES	YES	0	0	0	YES	NO	YES
ENSG00000226777	KIAA0125	9	NO	YES	0	0	0	YES	NO	YES
ENSG00000188511	C22ORF34	9	NO	YES	0	0	0	YES	NO	YES
ENSG00000196972	LINC00087	10	YES	YES	5	8	0.625	NO	YES	YES
ENSG00000267034	RP11-384O8.1	10	YES	YES	3	7	0.428571	YES	YES	YES
ENSG00000231133	HAR1B	10	YES	YES	2	2	1	NO	YES	YES
ENSG00000225978	HAR1A	10	YES	YES	2	3	0.666667	NO	YES	YES
ENSG00000260464	RP4-561L24.3	10	YES	YES	1	1	1	NO	YES	YES
ENSG00000249306	LINC01411	10	YES	YES	1	5	0.2	YES	NO	YES
ENSG00000260837	RP11-434B12.1	10	YES	YES	0	0	0	YES	YES	YES
ENSG00000178947	LINC00086	10	YES	YES	0	0	0	YES	YES	YES
ENSG00000275963	RP11-180M15.6	10	NO	NO	0	0	0	YES	YES	YES
ENSG00000270866	RP11-706J10.2	10	YES	YES	0	0	0	YES	NO	YES
ENSG00000256193	LINC00507	10	YES	YES	0	0	0	YES	NO	YES
ENSG00000254092	RP11-369E15.3	10	YES	YES	0	0	0	YES	NO	YES
ENSG00000233123	LINC01007	10	YES	YES	0	0	0	YES	NO	YES
ENSG00000225746	SNHG23	10	YES	YES	0	0	0	YES	NO	YES
ENSG00000225554	RP11-527D7.1	10	YES	YES	0	0	0	YES	NO	YES
ENSG00000233508	RP1-269M15.3	10	NO	YES	0	0	0	YES	NO	YES
ENSG00000186960	LINC01551	10	NO	YES	0	0	0	YES	NO	YES
ENSG00000229388	RP11-442N24__B.1	11	YES	NO	2	2	1	NO	YES	YES
ENSG00000223382	RP1-65J11.1	11	YES	YES	1	1	1	NO	YES	YES
ENSG00000236790	LINC00299	11	YES	YES	0	0	0	YES	YES	YES
ENSG00000272755	RP11-326G21.1	11	NO	YES	0	0	0	YES	YES	YES
ENSG00000275830	RP11-403A3.3	11	NO	NO	0	0	0	YES	YES	YES
ENSG00000274331	RP11-403A3.1	11	NO	NO	0	0	0	YES	YES	YES
ENSG00000276251	CTB-32O4.3	11	NO	NO	0	0	0	YES	YES	YES
ENSG00000276269	RP11-403A3.2	11	NO	NO	0	0	0	YES	YES	YES
ENSG00000250358	RP11-159K7.2	11	YES	YES	0	0	0	YES	NO	YES
ENSG00000244342	LINC00698	11	YES	YES	0	0	0	YES	NO	YES
ENSG00000231551	RP11-495P10.1	11	YES	YES	0	0	0	YES	NO	YES
ENSG00000254239	GS1-39E22.2	11	NO	YES	0	0	0	YES	NO	YES
ENSG00000177234	LINC01561	11	NO	YES	0	0	0	YES	NO	YES
ENSG00000258498	DIO3OS	12	YES	YES	11	16	0.6875	NO	YES	YES
ENSG00000228221	LINC00578	12	YES	YES	10	11	0.909091	NO	YES	YES
ENSG00000237248	LINC00987	12	YES	YES	8	9	0.888889	NO	YES	YES
ENSG00000215386	MIR99AHG	12	YES	YES	4	19	0.210526	YES	YES	YES
ENSG00000236914	RP11-1008C21.2	12	YES	YES	2	14	0.142857	YES	YES	YES
ENSG00000251615	RP11-774O3.3	12	YES	YES	2	17	0.117647	YES	YES	YES
ENSG00000226194	RP1-137D17.1	12	YES	YES	1	1	1	NO	YES	YES
ENSG00000259976	RP11-553L6.5	12	YES	YES	1	19	0.0526316	YES	YES	YES
ENSG00000267405	CTC-296K1.4	12	YES	YES	1	2	0.5	YES	NO	YES
ENSG00000233117	LINC00702	12	YES	YES	1	9	0.111111	YES	NO	YES
ENSG00000227051	C14ORF132	12	NO	YES	0	0	0	YES	YES	YES
ENSG00000234261	RP11-146I2.1	13	YES	YES	0	0	0	YES	YES	YES
ENSG00000233056	ERVH48-1	13	YES	YES	0	0	0	YES	YES	YES
ENSG00000225077	LINC00337	13	NO	YES	0	0	0	YES	YES	YES
ENSG00000280707	RP11-568A7.4	13	NO	NO	0	0	0	YES	YES	YES
ENSG00000281920	RP11-418H16.1	13	NO	NO	0	0	0	YES	YES	YES
ENSG00000270038	RP11-1070N10.7	13	YES	YES	0	0	0	YES	NO	YES
ENSG00000269877	CTD-3022G6.1	13	YES	YES	0	0	0	YES	NO	YES
ENSG00000269842	CTC-339O9.1	13	YES	YES	0	0	0	YES	NO	YES
ENSG00000260834	RP11-256I9.2	13	YES	YES	0	0	0	YES	NO	YES
ENSG00000258609	LINC-ROR	13	YES	YES	0	0	0	YES	NO	YES
ENSG00000254339	RP11-267L5.1	13	YES	YES	0	0	0	YES	NO	YES
ENSG00000254277	RP11-1144P22.1	13	YES	YES	0	0	0	YES	NO	YES
ENSG00000251027	CTC-254B4.1	13	YES	YES	0	0	0	YES	NO	YES
ENSG00000248605	CTD-2306M5.1	13	YES	YES	0	0	0	YES	NO	YES
ENSG00000237525	AC012668.2	13	YES	YES	0	0	0	YES	NO	YES
ENSG00000236989	AC142119.1	13	YES	YES	0	0	0	YES	NO	YES
ENSG00000234787	LINC00458	13	YES	YES	0	0	0	YES	NO	YES
ENSG00000229015	RP11-265D19.6	13	YES	YES	0	0	0	YES	NO	YES
ENSG00000226673	LINC01108	13	YES	YES	0	0	0	YES	NO	YES
ENSG00000219445	RP11-3B12.3	13	YES	YES	0	0	0	YES	NO	YES
ENSG00000255366	RP11-1134I14.8	14	YES	YES	2	2	1	NO	YES	YES
ENSG00000233723	LINC01122	14	YES	YES	2	3	0.666667	NO	YES	YES
ENSG00000273301	RP11-314B1.2	14	YES	YES	0	0	0	YES	YES	YES
ENSG00000263874	LINC00672	14	YES	YES	0	0	0	YES	YES	YES
ENSG00000268798	CTB-25B13.5	14	NO	YES	0	0	0	YES	YES	YES
ENSG00000203930	LINC00632	14	NO	YES	0	0	0	YES	YES	YES
ENSG00000274718	RP11-346C4.3	14	NO	NO	0	0	0	YES	YES	YES
ENSG00000277200	RP11-74E22.8	14	NO	NO	0	0	0	YES	YES	YES
ENSG00000272666	CTA-384D8.35	15	YES	YES	12	17	0.705882	NO	YES	YES
ENSG00000266835	LINC01540	15	YES	YES	11	18	0.611111	NO	YES	YES
ENSG00000244459	RP11-1398P2.1	15	YES	YES	0	0	0	YES	YES	YES
ENSG00000233901	LINC01503	15	YES	YES	0	0	0	YES	YES	YES
ENSG00000222041	LINC00152	15	YES	YES	0	0	0	YES	YES	YES
ENSG00000172965	MIR4435-1HG	15	YES	YES	0	0	0	YES	YES	YES
ENSG00000276851	RP5-875H18.9	15	NO	NO	0	0	0	YES	YES	YES
ENSG00000273341	RP5-899E9.1	15	YES	YES	0	0	0	YES	NO	YES
ENSG00000237422	RP11-305L7.3	15	YES	YES	0	0	0	YES	NO	YES
ENSG00000254605	RP11-626H12.2	16	YES	YES	3	3	1	NO	YES	YES
ENSG00000163364	LINC01116	16	YES	YES	1	16	0.0625	YES	YES	YES
ENSG00000233521	RP5-1172A22.1	16	YES	YES	1	4	0.25	YES	NO	YES
ENSG00000273038	RP11-479G22.8	16	YES	YES	0	0	0	YES	YES	YES
ENSG00000268941	RP5-907D15.4	16	NO	YES	0	0	0	YES	YES	YES
