# Supplementary material for: Comprehensive functional profiling of long non-coding RNAs through a novel pan-cancer integration approach and modular analysis of their protein-coding gene association networks
Source: BMC Genomics. 2019 Jun 3;20:454. doi: 10.1186/s12864-019-5850-7 (PMC6547491; doi:10.1186/s12864-019-5850-7)
Supplement: Supplementary file 13 — Table S10. Module-specific gene lists of extracellular-associated modules. (a) ME16-specific. (b) ME12- specific. (XLSX 70 kb) [file 12864_2019_5850_MOESM13_ESM.xlsx]

## Sheet: S10
S10: Module-specific gene lists of extracellular-associated modules.
(a) ME12-specific					(b) ME16-specific
ENSEMBL ID	GENE	ME12	ME16		ENSEMBL ID	GENE	ME12	ME16
ENSG00000072952	MRVI1	0.044	0.0196		ENSG00000151388	ADAMTS12	0.0088	0.0609
ENSG00000130176	CNN1	0.0388	0.0169		ENSG00000078098	FAP	0.0131	0.0554
ENSG00000198523	PLN	0.0368	0.0156		ENSG00000204262	COL5A2	0.0143	0.0538
ENSG00000163431	LMOD1	0.0476	0.0153		ENSG00000148848	ADAM12	0.0083	0.0536
ENSG00000126785	RHOJ	0.0312	0.015		ENSG00000130635	COL5A1	0.0155	0.052
ENSG00000069431	ABCC9	0.0318	0.0146		ENSG00000203805	PPAPDC1A	0.0042	0.0504
ENSG00000154721	JAM2	0.0307	0.0145		ENSG00000157227	MMP14	0.0098	0.0496
ENSG00000151067	CACNA1C	0.0286	0.0141		ENSG00000172061	LRRC15	0.006	0.0496
ENSG00000183963	SMTN	0.0273	0.0134		ENSG00000164932	CTHRC1	0.0064	0.0488
ENSG00000166482	MFAP4	0.0287	0.0133		ENSG00000124813	RUNX2	0.008	0.0474
ENSG00000169744	LDB2	0.027	0.013		ENSG00000140931	CMTM3	0.0113	0.0472
ENSG00000140285	FGF7	0.0288	0.0127		ENSG00000163359	COL6A3	0.0203	0.0472
ENSG00000188783	PRELP	0.0329	0.0126		ENSG00000133110	POSTN	0.0088	0.0468
ENSG00000066056	TIE1	0.0262	0.0126		ENSG00000149380	P4HA3	0.0137	0.0465
ENSG00000072163	LIMS2	0.0347	0.0124		ENSG00000225614	ZNF469	0.0095	0.0458
ENSG00000076706	MCAM	0.0286	0.0123		ENSG00000134013	LOXL2	0.008	0.0452
ENSG00000149633	KIAA1755	0.0253	0.0122		ENSG00000060718	COL11A1	0.0029	0.0448
ENSG00000140092	FBLN5	0.0269	0.0122		ENSG00000162745	OLFML2B	0.0142	0.0442
ENSG00000110237	ARHGEF17	0.0246	0.0122		ENSG00000123500	COL10A1	0.0062	0.0442
ENSG00000187479	C11ORF96	0.025	0.0118		ENSG00000168487	BMP1	0.0096	0.044
ENSG00000279686	ECSCR	0.0275	0.0117		ENSG00000111799	COL12A1	0.011	0.044
ENSG00000253250	C8ORF88	0.0238	0.0117		ENSG00000101463	SYNDIG1	0.0142	0.0439
ENSG00000049540	ELN	0.0258	0.0117		ENSG00000142156	COL6A1	0.0198	0.0439
ENSG00000088320	REM1	0.0234	0.0116		ENSG00000138316	ADAMTS14	0.01	0.0435
ENSG00000065534	MYLK	0.0353	0.0115		ENSG00000166033	HTRA1	0.0184	0.0434
ENSG00000108797	CNTNAP1	0.0238	0.0114		ENSG00000086991	NOX4	0.0113	0.0429
ENSG00000134201	GSTM5	0.0261	0.0113		ENSG00000106333	PCOLCE	0.0162	0.0428
ENSG00000103175	WFDC1	0.0314	0.0111		ENSG00000186340	THBS2	0.0118	0.0428
ENSG00000196159	FAT4	0.0231	0.0111		ENSG00000137809	ITGA11	0.0167	0.0428
ENSG00000131018	SYNE1	0.0302	0.0111		ENSG00000132000	PODNL1	0.0096	0.0427
ENSG00000163751	CPA3	0.0227	0.0111		ENSG00000145244	CORIN	0.0142	0.0426
ENSG00000151468	CCDC3	0.0249	0.011		ENSG00000117385	P3H1	0.0078	0.0423
ENSG00000161835	GRASP	0.0247	0.011		ENSG00000167123	CERCAM	0.0104	0.0419
ENSG00000146966	DENND2A	0.0219	0.0108		ENSG00000116132	PRRX1	0.0207	0.0417
ENSG00000131471	AOC3	0.0357	0.0107		ENSG00000087116	ADAMTS2	0.0114	0.0417
ENSG00000147113	CXORF36	0.0295	0.0107		ENSG00000180044	C3ORF80	0.0132	0.0415
ENSG00000121361	KCNJ8	0.0272	0.0107		ENSG00000169604	ANTXR1	0.0202	0.0408
ENSG00000022267	FHL1	0.0325	0.0106		ENSG00000080573	COL5A3	0.0092	0.0408
ENSG00000120279	MYCT1	0.0293	0.0106		ENSG00000166147	FBN1	0.019	0.0407
ENSG00000124212	PTGIS	0.0226	0.0106		ENSG00000011028	MRC2	0.0144	0.0406
ENSG00000154133	ROBO4	0.0249	0.0105		ENSG00000122641	INHBA	0.0128	0.0403
ENSG00000131711	MAP1B	0.0224	0.0105		ENSG00000172986	GXYLT2	0.0142	0.0398
ENSG00000147027	TMEM47	0.0279	0.0104		ENSG00000133466	C1QTNF6	0.0063	0.0398
ENSG00000077943	ITGA8	0.0302	0.0104		ENSG00000117122	MFAP2	0.0101	0.0393
ENSG00000187955	COL14A1	0.0291	0.0103		ENSG00000104415	WISP1	0.0153	0.0392
ENSG00000103710	RASL12	0.0386	0.0103		ENSG00000038427	VCAN	0.0128	0.0392
ENSG00000106034	CPED1	0.0323	0.0102		ENSG00000102359	SRPX2	0.0071	0.0391
ENSG00000115252	PDE1A	0.0221	0.0102		ENSG00000164294	GPX8	0.0128	0.0388
ENSG00000159433	STARD9	0.0251	0.0102		ENSG00000122861	PLAU	0.0006	0.0388
ENSG00000179639	FCER1A	0.0233	0.0101		ENSG00000183876	ARSI	0.0055	0.0388
ENSG00000149564	ESAM	0.0226	0.0101		ENSG00000106624	AEBP1	0.0175	0.0385
ENSG00000092964	DPYSL2	0.0202	0.01		ENSG00000136859	ANGPTL2	0.0174	0.0382
ENSG00000114698	PLSCR4	0.0238	0.01		ENSG00000198108	CHSY3	0.0171	0.0381
ENSG00000145936	KCNMB1	0.0427	0.01		ENSG00000154096	THY1	0.0144	0.038
ENSG00000166780	C16ORF45	0.0221	0.01		ENSG00000087245	MMP2	0.0162	0.0378
ENSG00000154188	ANGPT1	0.0242	0.0099		ENSG00000113083	LOX	0.0067	0.0376
ENSG00000168734	PKIG	0.0226	0.0098		ENSG00000139971	C14ORF37	0.0141	0.037
ENSG00000150048	CLEC1A	0.0248	0.0098		ENSG00000101825	MXRA5	0.0092	0.0368
ENSG00000120156	TEK	0.0284	0.0097		ENSG00000105472	CLEC11A	0.0159	0.0368
ENSG00000179855	GIPC3	0.0244	0.0097		ENSG00000129038	LOXL1	0.0147	0.0367
ENSG00000187800	PEAR1	0.0239	0.0096		ENSG00000164694	FNDC1	0.0133	0.0367
ENSG00000175745	NR2F1	0.0234	0.0095		ENSG00000162576	MXRA8	0.0148	0.0363
ENSG00000037280	FLT4	0.0214	0.0095		ENSG00000162576	MXRA8	0.0148	0.0363
ENSG00000213694	S1PR3	0.0207	0.0094		ENSG00000099953	MMP11	0.0045	0.0361
ENSG00000144857	BOC	0.0287	0.0093		ENSG00000142552	RCN3	0.0115	0.036
ENSG00000177098	SCN4B	0.0232	0.0092		ENSG00000176971	FIBIN	0.0175	0.0359
ENSG00000079308	TNS1	0.0337	0.009		ENSG00000149257	SERPINH1	0.0034	0.0355
ENSG00000149090	PAMR1	0.0231	0.009		ENSG00000123610	TNFAIP6	0.0041	0.0353
ENSG00000091592	NLRP1	0.0206	0.009		ENSG00000170801	HTRA3	0.0126	0.0353
ENSG00000173641	HSPB7	0.0316	0.0089		ENSG00000128606	LRRC17	0.0163	0.0352
ENSG00000174059	CD34	0.0266	0.0089		ENSG00000120708	TGFBI	0.0067	0.0347
ENSG00000152583	SPARCL1	0.0317	0.0089		ENSG00000140937	CDH11	0.0162	0.0347
ENSG00000165072	MAMDC2	0.0206	0.0088		ENSG00000144057	ST6GAL2	0.0064	0.0347
ENSG00000101265	RASSF2	0.0204	0.0087		ENSG00000163430	FSTL1	0.0173	0.0346
ENSG00000121898	CPXM2	0.0225	0.0086		ENSG00000104213	PDGFRL	0.0111	0.0346
ENSG00000130307	USHBP1	0.0269	0.0086		ENSG00000256235	SMIM3	0.0092	0.0342
ENSG00000118407	FILIP1	0.0208	0.0085		ENSG00000122691	TWIST1	0.0096	0.0341
ENSG00000162998	FRZB	0.026	0.0084		ENSG00000152377	SPOCK1	0.0077	0.0341
ENSG00000179776	CDH5	0.0243	0.0084		ENSG00000139329	LUM	0.012	0.034
ENSG00000198844	ARHGEF15	0.0272	0.0083		ENSG00000171812	COL8A2	0.0164	0.0338
ENSG00000151702	FLI1	0.0228	0.0082		ENSG00000182667	NTM	0.0124	0.0334
ENSG00000148541	FAM13C	0.0231	0.0082		ENSG00000175600	SUGCT	0.0069	0.033
ENSG00000197361	FBXL22	0.0286	0.0082		ENSG00000176170	SPHK1	0.0025	0.0327
ENSG00000186105	LRRC70	0.032	0.0081		ENSG00000134443	GRP	0.0087	0.0327
ENSG00000176435	CLEC14A	0.027	0.008		ENSG00000166130	IKBIP	0.0069	0.0326
ENSG00000146374	RSPO3	0.02	0.0076		ENSG00000134901	KDELC1	0.0092	0.0324
ENSG00000095637	SORBS1	0.0304	0.0075		ENSG00000182218	HHIPL1	0.0144	0.0323
ENSG00000137726	FXYD6	0.0238	0.0072		ENSG00000117586	TNFSF4	0.0065	0.0321
ENSG00000121577	POPDC2	0.0308	0.0072		ENSG00000091136	LAMB1	0.0115	0.0321
ENSG00000186642	PDE2A	0.0262	0.0072		ENSG00000168461	RAB31	0.0133	0.0319
ENSG00000163171	CDC42EP3	0.0221	0.0072		ENSG00000136010	ALDH1L2	0.0071	0.0318
ENSG00000149596	JPH2	0.0291	0.0072		ENSG00000174705	SH3PXD2B	0.014	0.0318
ENSG00000197245	FAM110D	0.032	0.0071		ENSG00000122870	BICC1	0.0136	0.0315
ENSG00000187513	GJA4	0.0213	0.0071		ENSG00000133816	MICAL2	0.0099	0.0313
ENSG00000184113	CLDN5	0.0253	0.007		ENSG00000082196	C1QTNF3	0.0125	0.0313
ENSG00000081189	MEF2C	0.0313	0.007		ENSG00000123342	MMP19	0.0151	0.0312
ENSG00000132688	NES	0.0205	0.007		ENSG00000183098	GPC6	0.0144	0.0311
ENSG00000150764	DIXDC1	0.0236	0.007		ENSG00000131459	GFPT2	0.0088	0.0311
ENSG00000174944	P2RY14	0.0224	0.0068		ENSG00000124225	PMEPA1	0.0058	0.031
ENSG00000131171	SH3BGRL	0.0211	0.0067		ENSG00000123384	LRP1	0.015	0.0308
ENSG00000166313	APBB1	0.0216	0.0067		ENSG00000136378	ADAMTS7	0.0122	0.0308
ENSG00000169291	SHE	0.0238	0.0065		ENSG00000011422	PLAUR	-0.0036	0.0307
ENSG00000141404	GNAL	0.0205	0.0064		ENSG00000110811	P3H3	0.014	0.0305
ENSG00000145362	ANK2	0.0246	0.0064		ENSG00000162493	PDPN	0.0087	0.0301
ENSG00000196557	CACNA1H	0.0207	0.0064		ENSG00000165886	UBTD1	0.0053	0.0299
ENSG00000204161	C10ORF128	0.0205	0.0063		ENSG00000107731	UNC5B	0.0066	0.0298
ENSG00000107186	MPDZ	0.0209	0.0062		ENSG00000130508	PXDN	0.0114	0.0297
ENSG00000116194	ANGPTL1	0.0216	0.0061		ENSG00000145423	SFRP2	0.0129	0.0297
ENSG00000112214	FHL5	0.0234	0.006		ENSG00000082781	ITGB5	0.0018	0.0297
ENSG00000153902	LGI4	0.0206	0.0059		ENSG00000049192	ADAMTS6	0.0076	0.0294
ENSG00000095370	SH2D3C	0.0251	0.0059		ENSG00000151917	BEND6	0.01	0.0293
ENSG00000144843	ADPRH	0.02	0.0057		ENSG00000167749	KLK4	0.0037	0.0292
ENSG00000111077	TNS2	0.0261	0.0057		ENSG00000160161	CILP2	0.0078	0.0291
ENSG00000133392	MYH11	0.0435	0.0057		ENSG00000159674	SPON2	0.0048	0.029
ENSG00000058668	ATP2B4	0.0223	0.0057		ENSG00000119714	GPR68	0.0115	0.0288
ENSG00000261371	PECAM1	0.0218	0.0057		ENSG00000197614	MFAP5	0.0103	0.0288
ENSG00000004776	HSPB6	0.0295	0.0056		ENSG00000125869	LAMP5	0.0105	0.0288
ENSG00000145012	LPP	0.0216	0.0055		ENSG00000218336	TENM3	0.0086	0.0288
ENSG00000186994	KANK3	0.0234	0.0055		ENSG00000142920	AZIN2	0.0096	0.0286
ENSG00000100154	TTC28	0.022	0.0055		ENSG00000137745	MMP13	0.0023	0.0286
ENSG00000127329	PTPRB	0.0213	0.0054		ENSG00000105329	TGFB1	0.0094	0.0285
ENSG00000101331	CCM2L	0.0257	0.0052		ENSG00000249992	TMEM158	0.0082	0.0284
ENSG00000165410	CFL2	0.0203	0.0052		ENSG00000111817	DSE	0.0129	0.0283
ENSG00000152284	TCF7L1	0.0221	0.0052		ENSG00000166741	NNMT	0.0105	0.0282
ENSG00000175899	A2M	0.026	0.0051		ENSG00000126603	GLIS2	0.0098	0.0282
ENSG00000157110	RBPMS	0.0221	0.0051		ENSG00000105989	WNT2	0.013	0.0282
ENSG00000175395	ZNF25	0.0213	0.005		ENSG00000142227	EMP3	0.0125	0.028
ENSG00000141338	ABCA8	0.02	0.005		ENSG00000151692	RNF144A	0.0074	0.0279
ENSG00000134138	MEIS2	0.0216	0.0049		ENSG00000184985	SORCS2	0.0127	0.0276
ENSG00000154175	ABI3BP	0.0234	0.0049		ENSG00000086717	PPEF1	0.0053	0.0275
ENSG00000169282	KCNAB1	0.0214	0.0049		ENSG00000165474	GJB2	-0.0057	0.0275
ENSG00000172403	SYNPO2	0.0413	0.0048		ENSG00000188042	ARL4C	0.006	0.0274
ENSG00000182575	NXPH3	0.0205	0.0048		ENSG00000132031	MATN3	0.0119	0.0274
ENSG00000138722	MMRN1	0.0219	0.0047		ENSG00000169902	TPST1	0.0115	0.0273
ENSG00000108823	SGCA	0.0286	0.0046		ENSG00000105664	COMP	0.0091	0.0272
ENSG00000144668	ITGA9	0.0269	0.0044		ENSG00000138758	SEPT11	0.0102	0.0272
ENSG00000183023	SLC8A1	0.0221	0.0043		ENSG00000204866	IGFL2	0.0026	0.0271
ENSG00000110799	VWF	0.0203	0.0043		ENSG00000159216	RUNX1	0.0057	0.027
ENSG00000175084	DES	0.0261	0.0043		ENSG00000181458	TMEM45A	0.0072	0.027
ENSG00000118526	TCF21	0.0293	0.0042		ENSG00000206190	ATP10A	0.013	0.0268
ENSG00000198932	GPRASP1	0.0261	0.004		ENSG00000141756	FKBP10	0.0041	0.0267
ENSG00000123243	ITIH5	0.0245	0.004		ENSG00000155886	SLC24A2	0.0009	0.0265
ENSG00000053702	NRIP2	0.0274	0.004		ENSG00000243414	TICAM2	0.0105	0.0264
ENSG00000170989	S1PR1	0.0272	0.0039		ENSG00000138311	ZNF365	0.004	0.0263
ENSG00000072195	SPEG	0.0229	0.0039		ENSG00000115363	EVA1A	0.0042	0.0262
ENSG00000131477	RAMP2	0.0227	0.0038		ENSG00000178860	MSC	0.0113	0.0262
ENSG00000164035	EMCN	0.03	0.0036		ENSG00000145536	ADAMTS16	0.0068	0.0261
ENSG00000103241	FOXF1	0.0375	0.0036		ENSG00000106080	FKBP14	0.0044	0.0261
ENSG00000213203	GIMAP1	0.0244	0.0035		ENSG00000100097	LGALS1	0.0123	0.026
ENSG00000129467	ADCY4	0.0276	0.0035		ENSG00000171621	SPSB1	0.0082	0.026
ENSG00000154330	PGM5	0.0383	0.0032		ENSG00000150630	VEGFC	0.0128	0.0259
ENSG00000173198	CYSLTR1	0.0204	0.0031		ENSG00000006327	TNFRSF12A	-0.0028	0.0259
ENSG00000276409	CCL14	0.0267	0.003		ENSG00000132854	KANK4	0.0039	0.0259
ENSG00000183615	FAM167B	0.0205	0.003		ENSG00000115226	FNDC4	0.0083	0.0258
ENSG00000109610	SOD3	0.0253	0.0029		ENSG00000166073	GPR176	0.0116	0.0257
ENSG00000187068	C3ORF70	0.0246	0.0028		ENSG00000158747	NBL1	0.0089	0.0255
ENSG00000266964	FXYD1	0.0258	0.0028		ENSG00000100934	SEC23A	0.0123	0.0252
ENSG00000167641	PPP1R14A	0.0282	0.0027		ENSG00000107249	GLIS3	0.0118	0.0252
ENSG00000241644	INMT	0.0332	0.0026		ENSG00000196562	SULF2	0.009	0.0252
ENSG00000143995	MEIS1	0.0226	0.0025		ENSG00000196639	HRH1	0.0071	0.0251
ENSG00000166265	CYYR1	0.0266	0.0024		ENSG00000138615	CILP	0.0105	0.0251
ENSG00000147526	TACC1	0.0223	0.0023		ENSG00000006468	ETV1	0.0072	0.025
ENSG00000101605	MYOM1	0.0208	0.0023		ENSG00000164465	DCBLD1	0.0009	0.0249
ENSG00000173269	MMRN2	0.0248	0.0021		ENSG00000138448	ITGAV	0.007	0.0247
ENSG00000143344	RGL1	0.0204	0.002		ENSG00000064205	WISP2	0.0118	0.0246
ENSG00000101938	CHRDL1	0.0233	0.002		ENSG00000166546	BEAN1	0.0012	0.0245
ENSG00000197321	SVIL	0.0214	0.0019		ENSG00000178776	C5ORF46	0.0038	0.0244
ENSG00000174175	SELP	0.0297	0.0019		ENSG00000106366	SERPINE1	0.004	0.0242
ENSG00000138735	PDE5A	0.029	0.0018		ENSG00000134668	SPOCD1	0.0034	0.0242
ENSG00000111341	MGP	0.0245	0.0018		ENSG00000158270	COLEC12	0.0119	0.0241
ENSG00000198947	DMD	0.0211	0.0015		ENSG00000168938	PPIC	0.0104	0.024
ENSG00000174640	SLCO2A1	0.02	0.0015		ENSG00000162849	KIF26B	0.0052	0.024
ENSG00000240583	AQP1	0.0218	0.0014		ENSG00000123989	CHPF	-0.0033	0.0239
ENSG00000119147	C2ORF40	0.0244	0.0014		ENSG00000095752	IL11	0.0055	0.0238
ENSG00000135424	ITGA7	0.0273	0.0013		ENSG00000100196	KDELR3	-0.0023	0.0235
ENSG00000010319	SEMA3G	0.0225	0.0011		ENSG00000135362	PRR5L	0.0072	0.0235
ENSG00000152217	SETBP1	0.0214	0.0008		ENSG00000092607	TBX15	0.0045	0.0234
ENSG00000143248	RGS5	0.0208	0.0007		ENSG00000017483	SLC38A5	0.0015	0.0234
ENSG00000112936	C7	0.026	0.0006		ENSG00000083444	PLOD1	-0.0011	0.0234
ENSG00000068831	RASGRP2	0.0272	0.0005		ENSG00000107819	SFXN3	0.0108	0.0233
ENSG00000163815	CLEC3B	0.0236	0.0005		ENSG00000132669	RIN2	0.006	0.0231
ENSG00000171115	GIMAP8	0.0227	0.0003		ENSG00000065308	TRAM2	0.0078	0.0231
ENSG00000197776	KLHDC1	0.02	-0.0004		ENSG00000128595	CALU	0.0001	0.0229
ENSG00000182175	RGMA	0.02	-0.0004		ENSG00000145506	NKD2	0.007	0.0227
ENSG00000213088	ACKR1	0.0266	-0.0009		ENSG00000196968	FUT11	0.0072	0.0227
ENSG00000087258	GNAO1	0.0204	-0.0009		ENSG00000101115	SALL4	0.0014	0.0226
ENSG00000137033	IL33	0.0272	-0.0012		ENSG00000142621	FHAD1	0.0044	0.0225
ENSG00000170271	FAXDC2	0.0225	-0.0013		ENSG00000143369	ECM1	0.0066	0.0225
ENSG00000168309	FAM107A	0.0228	-0.0016		ENSG00000184408	KCND2	0.0019	0.0225
ENSG00000073910	FRY	0.0226	-0.003		ENSG00000137831	UACA	0.0104	0.0225
ENSG00000179144	GIMAP7	0.0211	-0.0034		ENSG00000188766	SPRED3	0.0054	0.0225
ENSG00000141052	MYOCD	0.0274	-0.0034		ENSG00000091656	ZFHX4	0.0077	0.0225
ENSG00000168497	SDPR	0.029	-0.0035		ENSG00000170961	HAS2	0.0073	0.0224
ENSG00000136160	EDNRB	0.0218	-0.0036		ENSG00000124731	TREM1	-0.0022	0.0223
ENSG00000132561	MATN2	0.0202	-0.0036		ENSG00000114270	COL7A1	0.0039	0.0222
ENSG00000077157	PPP1R12B	0.0331	-0.0039		ENSG00000128656	CHN1	0.0111	0.0222
ENSG00000182253	SYNM	0.0298	-0.0041		ENSG00000060982	BCAT1	0.001	0.0222
ENSG00000167874	TMEM88	0.0225	-0.0042		ENSG00000152952	PLOD2	0.0019	0.0221
ENSG00000163531	NFASC	0.0232	-0.0046		ENSG00000112655	PTK7	0.0007	0.022
ENSG00000173175	ADCY5	0.0223	-0.0047		ENSG00000167157	PRRX2	0.0077	0.022
ENSG00000198624	CCDC69	0.0231	-0.0066		ENSG00000064666	CNN2	0.0098	0.0219
ENSG00000076555	ACACB	0.0207	-0.0067		ENSG00000171840	NINJ2	0.0064	0.0218
ENSG00000069702	TGFBR3	0.021	-0.0081		ENSG00000167394	ZNF668	-0.0039	0.0217
ENSG00000100307	CBX7	0.022	-0.0093		ENSG00000115170	ACVR1	0.0077	0.0216
					ENSG00000135318	NT5E	0.0084	0.0215
					ENSG00000143786	CNIH3	0.0049	0.0214
					ENSG00000157613	CREB3L1	0.0007	0.0214
					ENSG00000164574	GALNT10	0.0047	0.0214
					ENSG00000258227	CLEC5A	0.0028	0.0214
					ENSG00000110841	PPFIBP1	0.0057	0.0213
					ENSG00000183671	GPR1	0.0025	0.0211
					ENSG00000124343	XG	0.0025	0.021
					ENSG00000141696	P3H4	-0.0045	0.0209
					ENSG00000103888	CEMIP	0.0017	0.0209
					ENSG00000213996	TM6SF2	0.0015	0.0208
					ENSG00000167693	NXN	0.0101	0.0208
					ENSG00000173846	PLK3	0.0054	0.0208
					ENSG00000168779	SHOX2	0.0071	0.0208
					ENSG00000088756	ARHGAP28	0.0094	0.0207
					ENSG00000180340	FZD2	0.0061	0.0207
					ENSG00000171310	CHST11	0.0044	0.0207
					ENSG00000156535	CD109	0.0075	0.0207
					ENSG00000070404	FSTL3	0.006	0.0205
					ENSG00000121690	DEPDC7	0.0005	0.0205
					ENSG00000075618	FSCN1	0.0023	0.0204
					ENSG00000105928	DFNA5	0.0075	0.0204
