# Supplementary material for: Comprehensive functional profiling of long non-coding RNAs through a novel pan-cancer integration approach and modular analysis of their protein-coding gene association networks
Source: BMC Genomics. 2019 Jun 3;20:454. doi: 10.1186/s12864-019-5850-7 (PMC6547491; doi:10.1186/s12864-019-5850-7)
Supplement: Supplementary file 14 — Table S11. Frequency of module-associated lncRNA dysregulation in cancer. (a) LncRNAs differential expressed in each cancer. (b) LncRNAs differentially expressed in at least one cancer type and their dysregulation classification. (c) Number and proportion of each dysregulation class in each module. (XLSX 78 kb) [file 12864_2019_5850_MOESM14_ESM.xlsx]

## Sheet: S11
S11: Frequency of module-associated lncRNA dysregulation in cancer.
(a) LncRNAs differential expressed in each cancer.				(b) LncRNAs differentially expressed in at least one cancer type and their dysregulation classification.							(c) Number and proportion of each dysregulation class in each module.
Gene symbol	Disease type	Direction of differential expression		Ensembl ID	Gene symbol	Module	No. of cancer types lncRNA over-expressed	No. of cancer types lncRNA under-expressed	Class		Module	No of lncRNAs in module						Proportion of lncRNAs in module
												Pan-cancer up	Pan-cancer down	Single cancer up	Single cancer down	Both	All	Pan-cancer up	Pan-cancer down	Single cancer up	Single cancer down	Both	All up/down
AC006262.5	BLCA	UP		ENSG00000223573	TINCR	ME0	1	2	Both		ME0	5	23	17	29	8	82	0.0173611	0.0798611	0.0590278	0.100694	0.0277778	0.284722
MIR4435-1HG	BLCA	UP		ENSG00000258586	RP5-1021I20.2	ME0	1	1	Both		ME1	19	36	49	43	16	163	0.0262794	0.0497925	0.0677732	0.0594744	0.02213	0.22545
RP13-463N16.6	BLCA	UP		ENSG00000259347	RP11-798K3.2	ME0	1	2	Both		ME2	6	13	19	26	8	72	0.0189274	0.0410095	0.0599369	0.0820189	0.0252366	0.227129
CH17-360D5.2	BLCA	UP		ENSG00000232527	RP11-14N7.2	ME0	1	1	Both		ME3	4	2	8	6	0	20	0.03125	0.015625	0.0625	0.046875	0	0.15625
CTA-384D8.35	BLCA	UP		ENSG00000261175	CTD-2015G9.2	ME0	1	1	Both		ME4	0	6	4	2	5	17	0	0.107143	0.0714286	0.0357143	0.0892857	0.303571
RP11-706O15.1	BLCA	UP		ENSG00000225064	AC007879.6	ME0	1	1	Both		ME5	0	0	0	1	0	1	0	0	0	0.0217391	0	0.0217391
RP11-465B22.8	BLCA	UP		ENSG00000227869	RP11-807H17.1	ME0	2	1	Both		ME6	0	0	0	0	0	0	0	0	0	0	0	0
RP6-65G23.3	BLCA	UP		ENSG00000267519	CTD-3252C9.4	ME0	3	3	Both		ME7	7	1	6	0	1	15	0.212121	0.030303	0.181818	0	0.030303	0.454545
CASC9	BLCA	UP		ENSG00000100181	TPTEP1	ME0	0	6	Pan-cancer down		ME8	0	0	0	0	0	0	0	0	0	0	0	0
LINC00665	BLCA	UP		ENSG00000233154	RP4-655J12.4	ME0	0	3	Pan-cancer down		ME9	1	3	4	1	3	12	0.0322581	0.0967742	0.129032	0.0322581	0.0967742	0.387097
NCBP2-AS2	BLCA	UP		ENSG00000250742	RP11-834C11.4	ME0	0	3	Pan-cancer down		ME10	0	0	0	1	3	4	0	0	0	0.0333333	0.1	0.133333
RP11-488L18.10	BLCA	UP		ENSG00000250266	RP11-789C1.1	ME0	0	3	Pan-cancer down		ME11	0	0	0	0	0	0	0	0	0	0	0	0
RP11-175K6.1	BLCA	DOWN		ENSG00000251230	RP11-701P16.5	ME0	0	2	Pan-cancer down		ME12	0	17	0	2	2	21	0	0.653846	0	0.0769231	0.0769231	0.807692
CTD-3252C9.4	BLCA	DOWN		ENSG00000257845	RP11-626P14.1	ME0	0	3	Pan-cancer down		ME13	0	0	0	0	0	0	0	0	0	0	0	0
TPTEP1	BLCA	DOWN		ENSG00000265542	RP11-60A24.3	ME0	0	2	Pan-cancer down		ME14	0	0	0	0	0	0	0	0	0	0	0	0
RP11-401P9.4	BLCA	DOWN		ENSG00000249364	RP11-434D9.1	ME0	0	3	Pan-cancer down		ME15	4	1	0	1	0	6	0.333333	0.0833333	0	0.0833333	0	0.5
RP11-356J5.12	BLCA	DOWN		ENSG00000261685	RP11-401P9.4	ME0	0	3	Pan-cancer down		ME16	1	0	1	0	1	3	0.0833333	0	0.0833333	0	0.0833333	0.25
LINC00702	BLCA	DOWN		ENSG00000226733	RP11-397G17.1	ME0	0	3	Pan-cancer down
MEG3	BLCA	DOWN		ENSG00000277639	RP11-295M3.4	ME0	0	8	Pan-cancer down
RP11-553L6.5	BLCA	DOWN		ENSG00000253821	RP11-246K15.1	ME0	0	2	Pan-cancer down
AF131217.1	BLCA	DOWN		ENSG00000251637	RP11-119D9.1	ME0	0	4	Pan-cancer down
DIO3OS	BLCA	DOWN		ENSG00000236882	LINC01554	ME0	0	2	Pan-cancer down
LINC00865	BLCA	DOWN		ENSG00000254211	LINC01485	ME0	0	3	Pan-cancer down
MIR100HG	BLCA	DOWN		ENSG00000246430	LINC00968	ME0	0	3	Pan-cancer down
MIR143HG	BLCA	DOWN		ENSG00000235387	LINC00961	ME0	0	5	Pan-cancer down
MIR99AHG	BLCA	DOWN		ENSG00000263429	LINC00675	ME0	0	6	Pan-cancer down
C5orf66-AS1	BLCA	DOWN		ENSG00000229557	LINC00379	ME0	0	3	Pan-cancer down
CTC-296K1.3	BLCA	DOWN		ENSG00000276855	CTD-3157E16.2	ME0	0	4	Pan-cancer down
RP11-394O4.5	BLCA	DOWN		ENSG00000235997	AC109642.1	ME0	0	3	Pan-cancer down
CTC-296K1.4	BLCA	DOWN		ENSG00000223985	AC093326.1	ME0	0	3	Pan-cancer down
FENDRR	BLCA	DOWN		ENSG00000267530	AC006273.5	ME0	0	3	Pan-cancer down
LINC01082	BLCA	DOWN		ENSG00000270069	MIR222HG	ME0	2	0	Pan-cancer up
AC093850.2	BRCA	UP		ENSG00000258955	LINC00519	ME0	2	0	Pan-cancer up
RP11-428L9.2	BRCA	UP		ENSG00000227036	LINC00511	ME0	7	0	Pan-cancer up
RP11-417E7.2	BRCA	UP		ENSG00000251164	HULC	ME0	2	0	Pan-cancer up
PVT1	BRCA	UP		ENSG00000236318	AC019117.1	ME0	2	0	Pan-cancer up
CTA-384D8.35	BRCA	UP		ENSG00000234147	RP3-460G2.2	ME0	0	1	Single cancer down
LINC00511	BRCA	UP		ENSG00000261068	RP11-7K24.3	ME0	0	1	Single cancer down
GATA3-AS1	BRCA	UP		ENSG00000259604	RP11-66B24.1	ME0	0	1	Single cancer down
MIR4435-1HG	BRCA	UP		ENSG00000248373	RP11-556I14.1	ME0	0	1	Single cancer down
TINCR	BRCA	UP		ENSG00000240045	RP11-451G4.2	ME0	0	1	Single cancer down
RP11-379F12.3	BRCA	UP		ENSG00000256643	RP11-349K16.1	ME0	0	1	Single cancer down
RP11-38H17.1	BRCA	DOWN		ENSG00000259237	RP11-209E8.1	ME0	0	1	Single cancer down
RP11-855A2.5	BRCA	DOWN		ENSG00000261012	RP11-116D2.1	ME0	0	1	Single cancer down
AC096772.6	BRCA	DOWN		ENSG00000253434	RP11-1101K5.1	ME0	0	1	Single cancer down
RP11-66B24.1	BRCA	DOWN		ENSG00000235142	RP1-60O19.1	ME0	0	1	Single cancer down
RP11-238F2.1	BRCA	DOWN		ENSG00000229108	MEOX2-AS1	ME0	0	1	Single cancer down
RP11-626H12.1	BRCA	DOWN		ENSG00000258754	LINC01579	ME0	0	1	Single cancer down
CTD-2015G9.2	BRCA	DOWN		ENSG00000180861	LINC01559	ME0	0	1	Single cancer down
LINC00844	BRCA	DOWN		ENSG00000246223	LINC01550	ME0	0	1	Single cancer down
RP11-536O18.1	BRCA	DOWN		ENSG00000185847	LINC01405	ME0	0	1	Single cancer down
CECR7	BRCA	DOWN		ENSG00000237767	LINC01370	ME0	0	1	Single cancer down
LINC00961	BRCA	DOWN		ENSG00000258689	LINC01269	ME0	0	1	Single cancer down
HCG11	BRCA	DOWN		ENSG00000281162	LINC01127	ME0	0	1	Single cancer down
AC016735.2	BRCA	DOWN		ENSG00000249173	LINC01093	ME0	0	1	Single cancer down
AC097713.3	BRCA	DOWN		ENSG00000263812	LINC00908	ME0	0	1	Single cancer down
RP11-553L6.5	BRCA	DOWN		ENSG00000248709	CTC-505O3.2	ME0	0	1	Single cancer down
RP1-193H18.2	BRCA	DOWN		ENSG00000278910	BANCR	ME0	0	1	Single cancer down
RP11-798K3.2	BRCA	DOWN		ENSG00000228162	AC097713.3	ME0	0	1	Single cancer down
DIO3OS	BRCA	DOWN		ENSG00000224568	AC096669.3	ME0	0	1	Single cancer down
LINC00086	BRCA	DOWN		ENSG00000231367	AC016995.3	ME0	0	1	Single cancer down
LINC01152	BRCA	DOWN		ENSG00000232451	AC016768.1	ME0	0	1	Single cancer down
RP11-1101K5.1	BRCA	DOWN		ENSG00000231826	AC016735.2	ME0	0	1	Single cancer down
LINC00968	BRCA	DOWN		ENSG00000214870	AC004540.5	ME0	0	1	Single cancer down
RP11-305L7.6	BRCA	DOWN		ENSG00000223561	AC003090.1	ME0	0	1	Single cancer down
RP1-302G2.5	BRCA	DOWN		ENSG00000251138	RP11-81H3.2	ME0	1	0	Single cancer up
CTD-3252C9.4	BRCA	DOWN		ENSG00000260896	RP11-314O13.1	ME0	1	0	Single cancer up
LINC01235	BRCA	DOWN		ENSG00000250920	RP11-297P16.4	ME0	1	0	Single cancer up
MEOX2-AS1	BRCA	DOWN		ENSG00000259457	RP11-279F6.2	ME0	1	0	Single cancer up
TPTEP1	BRCA	DOWN		ENSG00000254233	RP11-242J7.1	ME0	1	0	Single cancer up
MEG3	BRCA	DOWN		ENSG00000243144	RP11-115N4.1	ME0	1	0	Single cancer up
RP11-175K6.1	BRCA	DOWN		ENSG00000226328	NUP50-AS1	ME0	1	0	Single cancer up
LINC01485	BRCA	DOWN		ENSG00000267014	LINC01532	ME0	1	0	Single cancer up
MIR99AHG	BRCA	DOWN		ENSG00000231106	LINC01436	ME0	1	0	Single cancer up
MIR100HG	BRCA	DOWN		ENSG00000244128	LINC01322	ME0	1	0	Single cancer up
MIR143HG	BRCA	DOWN		ENSG00000248771	LINC01207	ME0	1	0	Single cancer up
RP11-286B14.1	BRCA	DOWN		ENSG00000233456	LINC01077	ME0	1	0	Single cancer up
RP11-295M3.4	BRCA	DOWN		ENSG00000256128	LINC00944	ME0	1	0	Single cancer up
AC016995.3	BRCA	DOWN		ENSG00000233610	LINC00462	ME0	1	0	Single cancer up
RP11-394O4.5	BRCA	DOWN		ENSG00000251292	ERVH-1	ME0	1	0	Single cancer up
PVT1	COAD	UP		ENSG00000236452	AC123023.1	ME0	1	0	Single cancer up
CRNDE	COAD	UP		ENSG00000224099	AC064834.1	ME0	1	0	Single cancer up
CTD-2147F2.1	COAD	UP		ENSG00000225383	SFTA1P	ME1	1	2	Both
CCAT1	COAD	UP		ENSG00000233593	RP4-665J23.1	ME1	1	1	Both
RP11-474D1.3	COAD	UP		ENSG00000274002	RP11-66N24.6	ME1	1	1	Both
MIR4435-1HG	COAD	UP		ENSG00000260943	RP11-476D10.1	ME1	1	2	Both
SNHG15	COAD	UP		ENSG00000228106	RP11-452F19.3	ME1	1	1	Both
RP11-150O12.1	COAD	UP		ENSG00000263470	RP11-160O5.1	ME1	1	2	Both
AC021218.2	COAD	UP		ENSG00000224961	RP1-278O22.1	ME1	1	1	Both
LINC00152	COAD	UP		ENSG00000224259	LINC01133	ME1	1	1	Both
RP3-522D1.1	COAD	UP		ENSG00000198468	FLVCR1-AS1	ME1	1	1	Both
RP11-353N14.4	COAD	UP		ENSG00000277013	CTC-526N19.1	ME1	1	1	Both
RP11-706O15.1	COAD	UP		ENSG00000249082	C5ORF66-AS1	ME1	1	2	Both
LINC00460	COAD	UP		ENSG00000250303	RP11-356J5.12	ME1	2	1	Both
LINC01315	COAD	UP		ENSG00000229891	LINC01315	ME1	2	1	Both
HULC	COAD	UP		ENSG00000153363	LINC00467	ME1	2	1	Both
MNX1-AS1	COAD	UP		ENSG00000274605	RP11-12G12.7	ME1	3	1	Both
CTD-3252C9.4	COAD	UP		ENSG00000268307	CTD-2619J13.13	ME1	3	1	Both
CTD-2227E11.1	COAD	UP		ENSG00000176728	TTTY14	ME1	0	2	Pan-cancer down
AC123023.1	COAD	UP		ENSG00000250786	SNHG18	ME1	0	2	Pan-cancer down
RP11-150O12.3	COAD	UP		ENSG00000235200	RP4-763G1.2	ME1	0	4	Pan-cancer down
LINC01234	COAD	UP		ENSG00000228559	RP3-340B19.3	ME1	0	2	Pan-cancer down
RP11-54H7.4	COAD	UP		ENSG00000250432	RP11-834C11.5	ME1	0	3	Pan-cancer down
RP11-465B22.8	COAD	UP		ENSG00000254343	RP11-760H22.2	ME1	0	2	Pan-cancer down
AC064834.1	COAD	UP		ENSG00000243694	RP11-6B4.1	ME1	0	2	Pan-cancer down
AC007405.6	COAD	UP		ENSG00000273877	RP11-635O16.2	ME1	0	2	Pan-cancer down
RP11-209E8.1	COAD	DOWN		ENSG00000273335	RP11-61L19.2	ME1	0	3	Pan-cancer down
RP11-290F5.1	COAD	DOWN		ENSG00000255021	RP11-536I6.2	ME1	0	3	Pan-cancer down
TINCR	COAD	DOWN		ENSG00000261514	RP11-527L4.2	ME1	0	3	Pan-cancer down
RP11-160O5.1	COAD	DOWN		ENSG00000254695	RP11-396O20.1	ME1	0	3	Pan-cancer down
RP11-528A4.2	COAD	DOWN		ENSG00000258616	RP11-369C8.1	ME1	0	3	Pan-cancer down
RP11-394O4.5	COAD	DOWN		ENSG00000257474	RP11-359M6.1	ME1	0	2	Pan-cancer down
CTD-3157E16.2	COAD	DOWN		ENSG00000260963	RP11-297L17.2	ME1	0	2	Pan-cancer down
AP000439.3	COAD	DOWN		ENSG00000258844	RP11-259K15.2	ME1	0	2	Pan-cancer down
RP1-35C21.1	COAD	DOWN		ENSG00000263004	RP11-166P13.3	ME1	0	2	Pan-cancer down
RP11-542M13.2	COAD	DOWN		ENSG00000223749	MIR503HG	ME1	0	3	Pan-cancer down
LINC01559	COAD	DOWN		ENSG00000260057	LINC01571	ME1	0	4	Pan-cancer down
FLJ22763	COAD	DOWN		ENSG00000231210	LINC01510	ME1	0	2	Pan-cancer down
RP11-321G12.1	COAD	DOWN		ENSG00000231107	LINC01508	ME1	0	2	Pan-cancer down
RP1-278O22.1	COAD	DOWN		ENSG00000258700	LINC00871	ME1	0	3	Pan-cancer down
AC009014.3	COAD	DOWN		ENSG00000264404	LINC00864	ME1	0	6	Pan-cancer down
FENDRR	COAD	DOWN		ENSG00000237949	LINC00844	ME1	0	4	Pan-cancer down
LINC01133	COAD	DOWN		ENSG00000185904	LINC00839	ME1	0	2	Pan-cancer down
LINC00675	COAD	DOWN		ENSG00000259974	LINC00261	ME1	0	2	Pan-cancer down
RP11-396O20.2	COAD	DOWN		ENSG00000266010	GATA6-AS1	ME1	0	3	Pan-cancer down
RP11-349K16.1	COAD	DOWN		ENSG00000241224	FLJ22763	ME1	0	5	Pan-cancer down
LINC01082	COAD	DOWN		ENSG00000253802	CTA-392C11.1	ME1	0	3	Pan-cancer down
CTA-384D8.35	HNSC	UP		ENSG00000273061	CDC37L1-AS1	ME1	0	2	Pan-cancer down
CASC9	HNSC	UP		ENSG00000257057	C11ORF97	ME1	0	2	Pan-cancer down
RP11-417E7.1	HNSC	UP		ENSG00000231324	AP000696.2	ME1	0	3	Pan-cancer down
RP11-54H7.4	HNSC	UP		ENSG00000261888	AC144831.1	ME1	0	2	Pan-cancer down
AC098973.2	HNSC	UP		ENSG00000223783	AC124944.5	ME1	0	3	Pan-cancer down
LINC00958	HNSC	UP		ENSG00000227544	AC018647.3	ME1	0	2	Pan-cancer down
RP11-357H14.17	HNSC	UP		ENSG00000271824	AC009014.3	ME1	0	3	Pan-cancer down
AC007879.7	HNSC	UP		ENSG00000205664	RP11-706O15.1	ME1	5	1	Pan-cancer up
RP13-463N16.6	HNSC	UP		ENSG00000245694	CRNDE	ME1	4	1	Pan-cancer up
LINC00668	HNSC	UP		ENSG00000232956	SNHG15	ME1	2	0	Pan-cancer up
LINC00152	HNSC	UP		ENSG00000259153	RP6-65G23.3	ME1	4	0	Pan-cancer up
RP11-297P16.4	HNSC	UP		ENSG00000257698	RP11-620J15.3	ME1	2	0	Pan-cancer up
AC006262.5	HNSC	UP		ENSG00000277559	RP11-434E6.4	ME1	2	0	Pan-cancer up
LINC00519	HNSC	UP		ENSG00000272763	RP11-357H14.17	ME1	2	0	Pan-cancer up
CTA-392E5.1	HNSC	UP		ENSG00000274312	RP11-167B3.2	ME1	2	0	Pan-cancer up
LINC01116	HNSC	UP		ENSG00000249859	PVT1	ME1	7	0	Pan-cancer up
LINC00520	HNSC	UP		ENSG00000270170	NCBP2-AS2	ME1	2	0	Pan-cancer up
MIR4435-1HG	HNSC	UP		ENSG00000243479	MNX1-AS1	ME1	2	0	Pan-cancer up
RP5-884M6.1	HNSC	UP		ENSG00000214145	LINC00887	ME1	2	0	Pan-cancer up
LINC00460	HNSC	UP		ENSG00000265933	LINC00668	ME1	2	0	Pan-cancer up
LINC00941	HNSC	UP		ENSG00000224843	LINC00240	ME1	2	0	Pan-cancer up
CTD-3252C9.4	HNSC	UP		ENSG00000270933	CTD-2227E11.1	ME1	3	0	Pan-cancer up
CTD-2357A8.3	HNSC	UP		ENSG00000259485	CTD-2147F2.1	ME1	2	0	Pan-cancer up
RP11-150O12.1	HNSC	UP		ENSG00000253154	CTA-392E5.1	ME1	2	0	Pan-cancer up
RP11-69G7.1	HNSC	UP		ENSG00000173727	CMB9-22P13.1	ME1	2	0	Pan-cancer up
LINC00491	HNSC	UP		ENSG00000225548	AC098973.2	ME1	3	0	Pan-cancer up
LINC01269	HNSC	DOWN		ENSG00000256073	URB1-AS1	ME1	0	1	Single cancer down
RP11-760H22.2	HNSC	DOWN		ENSG00000230387	RP4-737E23.2	ME1	0	1	Single cancer down
LINC00675	HNSC	DOWN		ENSG00000223956	RP4-710M16.2	ME1	0	1	Single cancer down
TTTY14	HNSC	DOWN		ENSG00000228412	RP4-625H18.2	ME1	0	1	Single cancer down
LINC01315	HNSC	DOWN		ENSG00000271367	RP3-483K16.4	ME1	0	1	Single cancer down
RP4-568C11.4	HNSC	DOWN		ENSG00000256576	RP13-977J11.2	ME1	0	1	Single cancer down
RP11-295M3.4	HNSC	DOWN		ENSG00000259658	RP11-89K11.1	ME1	0	1	Single cancer down
TPTEP1	HNSC	DOWN		ENSG00000250934	RP11-71E19.1	ME1	0	1	Single cancer down
LINC01405	HNSC	DOWN		ENSG00000273355	RP11-672L10.6	ME1	0	1	Single cancer down
RP11-237N19.3	HNSC	DOWN		ENSG00000223764	RP11-54O7.3	ME1	0	1	Single cancer down
CTD-2619J13.13	HNSC	DOWN		ENSG00000253844	RP11-546K22.1	ME1	0	1	Single cancer down
MIR99AHG	HNSC	DOWN		ENSG00000224848	RP11-535M15.1	ME1	0	1	Single cancer down
RP11-7K24.3	HNSC	DOWN		ENSG00000273348	RP11-535A5.1	ME1	0	1	Single cancer down
RP11-451G4.2	HNSC	DOWN		ENSG00000261672	RP11-475B2.1	ME1	0	1	Single cancer down
C5orf66-AS1	HNSC	DOWN		ENSG00000271930	RP11-44N12.5	ME1	0	1	Single cancer down
RP11-351J23.1	HNSC	DOWN		ENSG00000254427	RP11-430H10.1	ME1	0	1	Single cancer down
AC007879.6	KICH	UP		ENSG00000271992	RP11-42O15.3	ME1	0	1	Single cancer down
RP11-2N1.3	KICH	UP		ENSG00000236924	RP11-390F4.6	ME1	0	1	Single cancer down
LINC01532	KICH	UP		ENSG00000273297	RP11-38M8.1	ME1	0	1	Single cancer down
LINC01187	KICH	UP		ENSG00000274245	RP11-357P18.2	ME1	0	1	Single cancer down
AC106869.2	KICH	UP		ENSG00000273265	RP11-353K11.1	ME1	0	1	Single cancer down
RP11-356J5.12	KICH	UP		ENSG00000203688	RP11-351J23.1	ME1	0	1	Single cancer down
LINC01230	KICH	UP		ENSG00000248740	RP11-328K4.1	ME1	0	1	Single cancer down
LINC00265	KICH	UP		ENSG00000259359	RP11-327J17.2	ME1	0	1	Single cancer down
LINC00890	KICH	UP		ENSG00000229694	RP11-305L7.6	ME1	0	1	Single cancer down
OLMALINC	KICH	UP		ENSG00000260077	RP11-254F7.2	ME1	0	1	Single cancer down
RP11-66N24.6	KICH	UP		ENSG00000271239	RP11-238F2.1	ME1	0	1	Single cancer down
RP11-368L12.1	KICH	UP		ENSG00000249166	RP11-1C1.6	ME1	0	1	Single cancer down
CITF22-49E9.3	KICH	UP		ENSG00000272864	RP11-17E13.2	ME1	0	1	Single cancer down
CTD-2377D24.6	KICH	UP		ENSG00000273156	RP11-127B20.2	ME1	0	1	Single cancer down
LINC00957	KICH	UP		ENSG00000267321	RP11-1094M14.11	ME1	0	1	Single cancer down
MIR222HG	KICH	UP		ENSG00000262179	RP1-302G2.5	ME1	0	1	Single cancer down
LINC01213	KICH	UP		ENSG00000273796	LL21NC02-21A1.1	ME1	0	1	Single cancer down
NEAT1	KICH	UP		ENSG00000249487	LINC01586	ME1	0	1	Single cancer down
LINC00087	KICH	UP		ENSG00000249346	LINC01016	ME1	0	1	Single cancer down
CTA-392E5.1	KICH	UP		ENSG00000225873	LINC00694	ME1	0	1	Single cancer down
LINC00239	KICH	UP		ENSG00000225194	LINC00092	ME1	0	1	Single cancer down
CTD-2135D7.5	KICH	UP		ENSG00000248884	CTC-537E7.3	ME1	0	1	Single cancer down
RP11-44F14.8	KICH	UP		ENSG00000254153	CTA-398F10.2	ME1	0	1	Single cancer down
RP11-1275H24.3	KICH	UP		ENSG00000259925	CTA-363E6.2	ME1	0	1	Single cancer down
LINC00482	KICH	UP		ENSG00000274265	CH17-189H20.1	ME1	0	1	Single cancer down
RP11-44F14.2	KICH	UP		ENSG00000120055	C10ORF95	ME1	0	1	Single cancer down
RP11-844P9.2	KICH	UP		ENSG00000276144	ABC12-49244600F4.4	ME1	0	1	Single cancer down
RP11-1275H24.1	KICH	UP		ENSG00000235091	WI2-85898F10.1	ME1	1	0	Single cancer up
RP11-629O1.2	KICH	UP		ENSG00000225285	RP4-758J18.10	ME1	1	0	Single cancer up
AC141928.1	KICH	DOWN		ENSG00000224167	RP3-522D1.1	ME1	1	0	Single cancer up
ZNF503-AS1	KICH	DOWN		ENSG00000227066	RP3-340N1.2	ME1	1	0	Single cancer up
LINC00467	KICH	DOWN		ENSG00000248596	RP11-844P9.2	ME1	1	0	Single cancer up
CTD-3157E16.2	KICH	DOWN		ENSG00000259672	RP11-69G7.1	ME1	1	0	Single cancer up
RP11-276H19.2	KICH	DOWN		ENSG00000261220	RP11-629O1.2	ME1	1	0	Single cancer up
MEG3	KICH	DOWN		ENSG00000267057	RP11-456O19.2	ME1	1	0	Single cancer up
RP11-516J2.1	KICH	DOWN		ENSG00000272384	RP11-44N11.2	ME1	1	0	Single cancer up
CTD-2008P7.9	KICH	DOWN		ENSG00000260265	RP11-44F21.5	ME1	1	0	Single cancer up
RP11-661P17.1	KICH	DOWN		ENSG00000262714	RP11-44F14.8	ME1	1	0	Single cancer up
MIR503HG	KICH	DOWN		ENSG00000238005	RP11-443B7.1	ME1	1	0	Single cancer up
LINC01127	KICH	DOWN		ENSG00000225518	RP11-396C23.2	ME1	1	0	Single cancer up
LINC00871	KICH	DOWN		ENSG00000258414	RP11-356O9.1	ME1	1	0	Single cancer up
RP4-625H18.2	KICH	DOWN		ENSG00000262188	RP11-353N14.4	ME1	1	0	Single cancer up
RP11-30P6.6	KICH	DOWN		ENSG00000256969	RP11-320N7.2	ME1	1	0	Single cancer up
LINC00472	KICH	DOWN		ENSG00000272068	RP11-284F21.9	ME1	1	0	Single cancer up
FLVCR1-AS1	KICH	DOWN		ENSG00000278238	RP11-245D16.4	ME1	1	0	Single cancer up
RP11-17E13.2	KICH	DOWN		ENSG00000263745	RP11-161I6.2	ME1	1	0	Single cancer up
RP11-38M8.1	KICH	DOWN		ENSG00000254290	RP11-150O12.3	ME1	1	0	Single cancer up
RP11-14N7.2	KICH	DOWN		ENSG00000226644	RP11-128M1.1	ME1	1	0	Single cancer up
RP1-122P22.2	KICH	DOWN		ENSG00000273084	RP11-1275H24.3	ME1	1	0	Single cancer up
AC005616.2	KICH	DOWN		ENSG00000247134	RP11-11N9.4	ME1	1	0	Single cancer up
RP11-440D17.3	KICH	DOWN		ENSG00000273001	RP11-118K6.3	ME1	1	0	Single cancer up
RP11-369C8.1	KICH	DOWN		ENSG00000255135	RP11-111M22.3	ME1	1	0	Single cancer up
RP11-54O7.3	KICH	DOWN		ENSG00000248538	RP11-10A14.5	ME1	1	0	Single cancer up
RP11-535M15.1	KICH	DOWN		ENSG00000272468	RP1-86C11.7	ME1	1	0	Single cancer up
RP11-546K22.1	KICH	DOWN		ENSG00000259641	PCAT29	ME1	1	0	Single cancer up
CH17-189H20.1	KICH	DOWN		ENSG00000247095	MIR210HG	ME1	1	0	Single cancer up
RP13-977J11.2	KICH	DOWN		ENSG00000253898	LINC01419	ME1	1	0	Single cancer up
USP46-AS1	KICH	DOWN		ENSG00000203999	LINC01270	ME1	1	0	Single cancer up
RP11-390F4.6	KICH	DOWN		ENSG00000244541	LINC01213	ME1	1	0	Single cancer up
LINC01508	KICH	DOWN		ENSG00000248663	LINC00992	ME1	1	0	Single cancer up
ABC12-49244600F4.4	KICH	DOWN		ENSG00000224652	LINC00885	ME1	1	0	Single cancer up
AC016768.1	KICH	DOWN		ENSG00000258479	LINC00640	ME1	1	0	Single cancer up
MIR99AHG	KICH	DOWN		ENSG00000235621	LINC00494	ME1	1	0	Single cancer up
AC109642.1	KICH	DOWN		ENSG00000185168	LINC00482	ME1	1	0	Single cancer up
RP11-528A4.2	KICH	DOWN		ENSG00000225511	LINC00475	ME1	1	0	Single cancer up
RP11-850F7.7	KICH	DOWN		ENSG00000258512	LINC00239	ME1	1	0	Single cancer up
RP4-737E23.2	KICH	DOWN		ENSG00000272079	LA16C-380H5.5	ME1	1	0	Single cancer up
RP4-763G1.2	KICH	DOWN		ENSG00000226363	HAGLROS	ME1	1	0	Single cancer up
RP1-56K13.5	KICH	DOWN		ENSG00000237310	GS1-124K5.4	ME1	1	0	Single cancer up
CTC-526N19.1	KICH	DOWN		ENSG00000263893	CTD-3010D24.3	ME1	1	0	Single cancer up
PWRN1	KICH	DOWN		ENSG00000258314	CTD-2314B22.1	ME1	1	0	Single cancer up
RP11-556I14.1	KICH	DOWN		ENSG00000258053	CTD-2021H9.3	ME1	1	0	Single cancer up
RP11-1C1.6	KICH	DOWN		ENSG00000278869	CITF22-49E9.3	ME1	1	0	Single cancer up
LINC01197	KICH	DOWN		ENSG00000249599	BMPR1B-AS1	ME1	1	0	Single cancer up
RP11-1094M14.11	KICH	DOWN		ENSG00000232806	AP001610.9	ME1	1	0	Single cancer up
CTD-2554C21.2	KICH	DOWN		ENSG00000226853	AC010894.3	ME1	1	0	Single cancer up
CTD-3252C9.4	KICH	DOWN		ENSG00000250366	TUNAR	ME10	1	1	Both
LINC01020	KICH	DOWN		ENSG00000196972	LINC00087	ME10	1	3	Both
LINC01507	KICH	DOWN		ENSG00000178947	LINC00086	ME10	1	1	Both
RP11-71E19.1	KICH	DOWN		ENSG00000228971	RP11-286B14.1	ME10	0	1	Single cancer down
RP11-353K11.1	KICH	DOWN		ENSG00000270547	LINC01235	ME12	1	1	Both
RP11-798K3.2	KICH	DOWN		ENSG00000260802	LINC00890	ME12	1	1	Both
RP5-887A10.1	KICH	DOWN		ENSG00000259976	RP11-553L6.5	ME12	0	4	Pan-cancer down
URB1-AS1	KICH	DOWN		ENSG00000269936	RP11-394O4.5	ME12	1	4	Pan-cancer down
LINC00961	KICH	DOWN		ENSG00000245812	RP11-175K6.1	ME12	0	2	Pan-cancer down
LINC00839	KICH	DOWN		ENSG00000236914	RP11-1008C21.2	ME12	0	2	Pan-cancer down
LINC00152	KICH	DOWN		ENSG00000267107	PCAT19	ME12	0	3	Pan-cancer down
RP11-1008C21.2	KICH	DOWN		ENSG00000215386	MIR99AHG	ME12	0	7	Pan-cancer down
GATA3-AS1	KICH	DOWN		ENSG00000249669	MIR143HG	ME12	0	3	Pan-cancer down
RP11-706O15.1	KICH	DOWN		ENSG00000214548	MEG3	ME12	0	4	Pan-cancer down
TRAM2-AS1	KICH	DOWN		ENSG00000248441	LINC01197	ME12	0	2	Pan-cancer down
RP11-6B4.1	KICH	DOWN		ENSG00000269186	LINC01082	ME12	0	4	Pan-cancer down
RP11-452F19.3	KICH	DOWN		ENSG00000259134	LINC00924	ME12	0	3	Pan-cancer down
RP11-344B5.2	KICH	DOWN		ENSG00000233117	LINC00702	ME12	0	2	Pan-cancer down
RP11-208K4.1	KICH	DOWN		ENSG00000268388	FENDRR	ME12	0	5	Pan-cancer down
LL21NC02-21A1.1	KICH	DOWN		ENSG00000258498	DIO3OS	ME12	0	5	Pan-cancer down
RP11-297L17.2	KICH	DOWN		ENSG00000267405	CTC-296K1.4	ME12	0	3	Pan-cancer down
RP11-923I11.6	KICH	DOWN		ENSG00000267505	CTC-296K1.3	ME12	0	2	Pan-cancer down
LINC01515	KICH	DOWN		ENSG00000227051	C14ORF132	ME12	0	4	Pan-cancer down
AC073283.4	KICH	DOWN		ENSG00000226197	RP11-536O18.1	ME12	0	1	Single cancer down
LINC01055	KICH	DOWN		ENSG00000254366	RP11-38H17.1	ME12	0	1	Single cancer down
LINC00271	KICH	DOWN		ENSG00000233901	LINC01503	ME15	1	4	Pan-cancer down
RP11-807H17.1	KICH	DOWN		ENSG00000222041	LINC00152	ME15	6	1	Pan-cancer up
RP11-133F8.2	KICH	DOWN		ENSG00000276851	RP5-875H18.9	ME15	2	0	Pan-cancer up
SNHG18	KICH	DOWN		ENSG00000172965	MIR4435-1HG	ME15	10	0	Pan-cancer up
FLJ22763	KICH	DOWN		ENSG00000272666	CTA-384D8.35	ME15	5	0	Pan-cancer up
TPTEP1	KICH	DOWN		ENSG00000266835	LINC01540	ME15	0	1	Single cancer down
PTCSC3	KICH	DOWN		ENSG00000163364	LINC01116	ME16	2	3	Both
RP11-279F6.1	KICH	DOWN		ENSG00000230838	AC093850.2	ME16	3	0	Pan-cancer up
RP11-513O17.2	KICH	DOWN		ENSG00000261039	RP11-417E7.2	ME16	1	0	Single cancer up
RP11-626P14.1	KICH	DOWN		ENSG00000226674	TEX41	ME2	1	1	Both
RP11-527L4.2	KICH	DOWN		ENSG00000261804	RP11-44F14.2	ME2	1	2	Both
RP11-166P13.3	KICH	DOWN		ENSG00000269994	RP11-276H19.2	ME2	1	1	Both
LINC01116	KICH	DOWN		ENSG00000249776	RP11-133F8.2	ME2	1	2	Both
AC079630.2	KICH	DOWN		ENSG00000249601	LINC01187	ME2	1	2	Both
RP11-531H8.2	KICH	DOWN		ENSG00000255774	AP000439.3	ME2	1	1	Both
RP11-536I6.2	KICH	DOWN		ENSG00000232855	AF131217.1	ME2	1	2	Both
AC093326.1	KICH	DOWN		ENSG00000260658	RP11-368L12.1	ME2	2	1	Both
LINC00645	KICH	DOWN		ENSG00000223914	AC079630.2	ME2	2	3	Both
LINC00924	KICH	DOWN		ENSG00000248866	USP46-AS1	ME2	0	2	Pan-cancer down
LINC00864	KICH	DOWN		ENSG00000229155	RP11-528A4.2	ME2	0	4	Pan-cancer down
CDC37L1-AS1	KICH	DOWN		ENSG00000272933	RP11-47A8.5	ME2	0	2	Pan-cancer down
CRNDE	KICH	DOWN		ENSG00000239268	RP11-384F7.2	ME2	0	2	Pan-cancer down
LINC00864	KICH	DOWN		ENSG00000248810	RP11-362F19.1	ME2	0	3	Pan-cancer down
RP11-359N11.1	KICH	DOWN		ENSG00000271850	RP11-16D22.2	ME2	0	2	Pan-cancer down
LINC01550	KICH	DOWN		ENSG00000255090	MIR100HG	ME2	0	9	Pan-cancer down
RP5-1021I20.2	KICH	DOWN		ENSG00000215808	LINC01139	ME2	0	2	Pan-cancer down
LINC01543	KICH	DOWN		ENSG00000258548	LINC00645	ME2	0	3	Pan-cancer down
AP000696.2	KICH	DOWN		ENSG00000233237	LINC00472	ME2	0	3	Pan-cancer down
LINC00671	KICH	DOWN		ENSG00000228223	HCG11	ME2	0	2	Pan-cancer down
RP11-195B3.1	KICH	DOWN		ENSG00000267259	CTD-2008P7.9	ME2	0	3	Pan-cancer down
RP11-327J17.2	KICH	DOWN		ENSG00000225431	AP001626.1	ME2	0	2	Pan-cancer down
RP11-119D9.1	KICH	DOWN		ENSG00000249550	LINC01234	ME2	2	0	Pan-cancer up
RP11-397G17.1	KICH	DOWN		ENSG00000251381	LINC00958	ME2	3	0	Pan-cancer up
LINC00844	KICH	DOWN		ENSG00000250682	LINC00491	ME2	2	0	Pan-cancer up
RP11-834C11.4	KICH	DOWN		ENSG00000249430	CTD-2231H16.1	ME2	2	0	Pan-cancer up
RP11-834C11.5	KICH	DOWN		ENSG00000247844	CCAT1	ME2	2	0	Pan-cancer up
RP4-655J12.4	KICH	DOWN		ENSG00000249395	CASC9	ME2	5	0	Pan-cancer up
AC006273.5	KICH	DOWN		ENSG00000225791	TRAM2-AS1	ME2	0	1	Single cancer down
RP11-61L19.2	KICH	DOWN		ENSG00000241316	SUCLG2-AS1	ME2	0	1	Single cancer down
CTA-392C11.1	KICH	DOWN		ENSG00000254810	RP11-672A2.4	ME2	0	1	Single cancer down
LINC01571	KICH	DOWN		ENSG00000258551	RP11-661P17.1	ME2	0	1	Single cancer down
RP11-386B13.4	KICH	DOWN		ENSG00000255191	RP11-626H12.1	ME2	0	1	Single cancer down
CTD-2247C11.5	KICH	DOWN		ENSG00000250436	RP11-622A1.2	ME2	0	1	Single cancer down
AC124944.5	KICH	DOWN		ENSG00000272913	RP11-440D17.3	ME2	0	1	Single cancer down
LINC01503	KICH	DOWN		ENSG00000234155	RP11-30P6.6	ME2	0	1	Single cancer down
RP11-396O20.1	KICH	DOWN		ENSG00000250899	RP11-253E3.3	ME2	0	1	Single cancer down
LINC00675	KICH	DOWN		ENSG00000233895	RP1-122P22.2	ME2	0	1	Single cancer down
LINC00379	KICH	DOWN		ENSG00000228065	LINC01515	ME2	0	1	Single cancer down
AC009014.3	KICH	DOWN		ENSG00000230945	LINC01507	ME2	0	1	Single cancer down
AP001626.1	KICH	DOWN		ENSG00000256124	LINC01152	ME2	0	1	Single cancer down
LINC01139	KICH	DOWN		ENSG00000250056	LINC01018	ME2	0	1	Single cancer down
RP11-295M3.4	KICH	DOWN		ENSG00000232229	LINC00865	ME2	0	1	Single cancer down
RP1-60O19.1	KICH	DOWN		ENSG00000263753	LINC00667	ME2	0	1	Single cancer down
LINC01320	KICH	DOWN		ENSG00000264575	LINC00526	ME2	0	1	Single cancer down
LINC00887	KIRC	UP		ENSG00000272695	GAS6-AS2	ME2	0	1	Single cancer down
PVT1	KIRC	UP		ENSG00000267640	CTD-2554C21.2	ME2	0	1	Single cancer down
RP11-807H17.1	KIRC	UP		ENSG00000259363	CTD-2054N24.2	ME2	0	1	Single cancer down
LINC00462	KIRC	UP		ENSG00000237438	CECR7	ME2	0	1	Single cancer down
AC019117.1	KIRC	UP		ENSG00000244567	AC096772.6	ME2	0	1	Single cancer down
AP000439.3	KIRC	UP		ENSG00000235070	AC068138.1	ME2	0	1	Single cancer down
RP11-14C10.5	KIRC	UP		ENSG00000226598	AC017060.1	ME2	0	1	Single cancer down
RP11-115N4.1	KIRC	UP		ENSG00000227403	AC009299.3	ME2	0	1	Single cancer down
MIR4435-1HG	KIRC	UP		ENSG00000226816	AC005082.12	ME2	0	1	Single cancer down
LINC00152	KIRC	UP		ENSG00000227640	SOX21-AS1	ME2	1	0	Single cancer up
RP11-81H14.2	KIRC	UP		ENSG00000177788	RP5-1061H20.4	ME2	1	0	Single cancer up
LINC01235	KIRC	UP		ENSG00000225087	RP4-660H19.1	ME2	1	0	Single cancer up
RP11-798K3.2	KIRC	UP		ENSG00000259345	RP11-624L4.1	ME2	1	0	Single cancer up
CTD-2015G9.2	KIRC	UP		ENSG00000214039	RP11-474D1.3	ME2	1	0	Single cancer up
DGCR9	KIRC	UP		ENSG00000258815	RP11-408B11.2	ME2	1	0	Single cancer up
RP11-356J5.12	KIRC	UP		ENSG00000267284	RP11-397A16.1	ME2	1	0	Single cancer up
MIR210HG	KIRC	UP		ENSG00000226453	RP11-379B8.1	ME2	1	0	Single cancer up
RP11-133F8.2	KIRC	UP		ENSG00000230943	RP11-367G18.1	ME2	1	0	Single cancer up
LINC01094	KIRC	UP		ENSG00000273585	RP11-14C10.5	ME2	1	0	Single cancer up
SFTA1P	KIRC	UP		ENSG00000256417	RP11-1038A11.3	ME2	1	0	Single cancer up
LINC00240	KIRC	UP		ENSG00000280623	PCAT14	ME2	1	0	Single cancer up
RP11-118K6.3	KIRC	UP		ENSG00000234722	LINC01287	ME2	1	0	Single cancer up
RP4-665J23.1	KIRC	UP		ENSG00000255571	LINC00925	ME2	1	0	Single cancer up
SNHG15	KIRC	UP		ENSG00000188185	LINC00265	ME2	1	0	Single cancer up
RP11-434E6.4	KIRC	UP		ENSG00000267313	KC6	ME2	1	0	Single cancer up
RP11-167B3.2	KIRC	UP		ENSG00000203499	FAM83H-AS1	ME2	1	0	Single cancer up
RP5-1021I20.2	KIRC	UP		ENSG00000267327	CTD-2008L17.1	ME2	1	0	Single cancer up
LINC01272	KIRC	UP		ENSG00000204876	AC021218.2	ME2	1	0	Single cancer up
AC133644.2	KIRC	UP		ENSG00000213373	LINC00671	ME3	0	2	Pan-cancer down
CTD-3252C9.4	KIRC	UP		ENSG00000250986	AC141928.1	ME3	0	2	Pan-cancer down
RP11-554I8.2	KIRC	UP		ENSG00000259865	RP11-488L18.10	ME3	2	0	Pan-cancer up
MIR155HG	KIRC	UP		ENSG00000272141	RP11-465B22.8	ME3	4	0	Pan-cancer up
LINC00944	KIRC	UP		ENSG00000245532	NEAT1	ME3	3	0	Pan-cancer up
LINC00342	KIRC	UP		ENSG00000232677	LINC00665	ME3	5	0	Pan-cancer up
LINC01077	KIRC	UP		ENSG00000259275	RP11-522B15.3	ME3	0	1	Single cancer down
RP11-11N9.4	KIRC	UP		ENSG00000259495	RP11-210M15.2	ME3	0	1	Single cancer down
RP11-394O4.5	KIRC	UP		ENSG00000267194	RP1-193H18.2	ME3	0	1	Single cancer down
RP11-706O15.1	KIRC	UP		ENSG00000259905	PWRN1	ME3	0	1	Single cancer down
AC079466.1	KIRC	UP		ENSG00000228262	LINC01320	ME3	0	1	Single cancer down
SERPINB9P1	KIRC	UP		ENSG00000234690	AC073283.4	ME3	0	1	Single cancer down
RP11-166P13.3	KIRC	DOWN		ENSG00000269987	RP3-430N8.11	ME3	1	0	Single cancer up
USP46-AS1	KIRC	DOWN		ENSG00000259439	RP11-89K21.1	ME3	1	0	Single cancer up
RP11-368L12.1	KIRC	DOWN		ENSG00000234432	RP11-1275H24.1	ME3	1	0	Single cancer up
MIR100HG	KIRC	DOWN		ENSG00000235823	OLMALINC	ME3	1	0	Single cancer up
LINC00271	KIRC	DOWN		ENSG00000227502	LINC01268	ME3	1	0	Single cancer up
RP11-12G12.7	KIRC	DOWN		ENSG00000232931	LINC00342	ME3	1	0	Single cancer up
LINC00087	KIRC	DOWN		ENSG00000273032	DGCR9	ME3	1	0	Single cancer up
RP11-210M15.2	KIRC	DOWN		ENSG00000244649	CTD-2377D24.6	ME3	1	0	Single cancer up
RP11-60A24.3	KIRC	DOWN		ENSG00000243350	RP11-379F12.3	ME4	1	2	Both
C14orf132	KIRC	DOWN		ENSG00000259417	LINC01314	ME4	1	2	Both
RP4-763G1.2	KIRC	DOWN		ENSG00000197308	GATA3-AS1	ME4	1	3	Both
RP11-672L10.6	KIRC	DOWN		ENSG00000239467	AC007405.6	ME4	1	2	Both
RP11-47A8.5	KIRC	DOWN		ENSG00000245750	RP11-279F6.1	ME4	2	2	Both
RP11-527L4.2	KIRC	DOWN		ENSG00000274173	RP4-568C11.4	ME4	0	3	Pan-cancer down
RP11-108E14.1	KIRC	DOWN		ENSG00000266176	RP11-855A2.5	ME4	0	2	Pan-cancer down
RP11-379F12.3	KIRC	DOWN		ENSG00000259459	RP11-321G12.1	ME4	0	3	Pan-cancer down
RP11-321G12.1	KIRC	DOWN		ENSG00000259104	PTCSC3	ME4	0	4	Pan-cancer down
LINC00924	KIRC	DOWN		ENSG00000231028	LINC00271	ME4	0	2	Pan-cancer down
SUCLG2-AS1	KIRC	DOWN		ENSG00000235584	AC008268.1	ME4	0	2	Pan-cancer down
RP11-397G17.1	KIRC	DOWN		ENSG00000226051	ZNF503-AS1	ME4	0	1	Single cancer down
LINC01230	KIRC	DOWN		ENSG00000226137	BAIAP2-AS1	ME4	0	1	Single cancer down
RP11-536I6.2	KIRC	DOWN		ENSG00000223808	RP11-428L9.2	ME4	1	0	Single cancer up
RP11-16D22.2	KIRC	DOWN		ENSG00000265369	PCAT18	ME4	1	0	Single cancer up
AC144831.1	KIRC	DOWN		ENSG00000224081	LINC01057	ME4	1	0	Single cancer up
RP11-528A4.2	KIRC	DOWN		ENSG00000235314	LINC00957	ME4	1	0	Single cancer up
MIR99AHG	KIRC	DOWN		ENSG00000261786	RP4-555D20.2	ME5	0	1	Single cancer down
LINC00871	KIRC	DOWN		ENSG00000276850	CH17-360D5.2	ME7	1	1	Both
AC009014.3	KIRC	DOWN		ENSG00000235385	GS1-600G8.5	ME7	0	2	Pan-cancer down
CDC37L1-AS1	KIRC	DOWN		ENSG00000242147	RP13-463N16.6	ME7	2	0	Pan-cancer up
RP1-56K13.5	KIRC	DOWN		ENSG00000223784	RP11-554I8.2	ME7	2	0	Pan-cancer up
RP11-789C1.1	KIRC	DOWN		ENSG00000275216	RP11-54H7.4	ME7	3	0	Pan-cancer up
GATA3-AS1	KIRC	DOWN		ENSG00000253161	RP11-150O12.1	ME7	3	0	Pan-cancer up
RP11-359N11.1	KIRC	DOWN		ENSG00000233532	LINC00460	ME7	2	0	Pan-cancer up
RP11-44F14.2	KIRC	DOWN		ENSG00000229647	AC007879.7	ME7	2	0	Pan-cancer up
CTD-2008P7.9	KIRC	DOWN		ENSG00000268621	AC006262.5	ME7	3	0	Pan-cancer up
PTCSC3	KIRC	DOWN		ENSG00000228742	RP5-884M6.1	ME7	1	0	Single cancer up
LINC01485	KIRC	DOWN		ENSG00000223485	RP11-417E7.1	ME7	1	0	Single cancer up
RP11-626P14.1	KIRC	DOWN		ENSG00000256268	RP11-221N13.3	ME7	1	0	Single cancer up
AP000696.2	KIRC	DOWN		ENSG00000235884	LINC00941	ME7	1	0	Single cancer up
RP11-369C8.1	KIRC	DOWN		ENSG00000258791	LINC00520	ME7	1	0	Single cancer up
LINC01020	KIRC	DOWN		ENSG00000267123	CTD-2357A8.3	ME7	1	0	Single cancer up
LINC00472	KIRC	DOWN		ENSG00000234184	RP5-887A10.1	ME9	1	1	Both
LINC01510	KIRC	DOWN		ENSG00000251301	RP11-81H14.2	ME9	1	1	Both
RP11-208K4.1	KIRC	DOWN		ENSG00000224397	LINC01272	ME9	3	2	Both
LINC01503	KIRC	DOWN		ENSG00000224307	RP11-344B5.2	ME9	0	3	Pan-cancer down
RP11-297L17.2	KIRC	DOWN		ENSG00000249096	RP11-290F5.1	ME9	0	2	Pan-cancer down
RP11-195B3.1	KIRC	DOWN		ENSG00000259225	RP11-1008C21.1	ME9	0	2	Pan-cancer down
FLJ22763	KIRC	DOWN		ENSG00000253364	RP11-731F5.2	ME9	2	0	Pan-cancer up
LINC01571	KIRC	DOWN		ENSG00000259834	RP11-284N8.3	ME9	0	1	Single cancer down
CTA-392C11.1	KIRC	DOWN		ENSG00000230438	SERPINB9P1	ME9	1	0	Single cancer up
RP11-834C11.5	KIRC	DOWN		ENSG00000234883	MIR155HG	ME9	1	0	Single cancer up
LINC00864	KIRC	DOWN		ENSG00000251442	LINC01094	ME9	1	0	Single cancer up
AC093326.1	KIRC	DOWN		ENSG00000280721	AC133644.2	ME9	1	0	Single cancer up
RP11-513O17.2	KIRC	DOWN
RP11-396O20.1	KIRC	DOWN
LINC00864	KIRC	DOWN
LINC01543	KIRC	DOWN
RP11-531H8.2	KIRC	DOWN
RP11-362F19.1	KIRC	DOWN
AC005082.12	KIRC	DOWN
RP11-386B13.4	KIRC	DOWN
AC124944.5	KIRC	DOWN
TPTEP1	KIRC	DOWN
RP11-834C11.4	KIRC	DOWN
LINC01187	KIRC	DOWN
LINC00379	KIRC	DOWN
LINC00675	KIRC	DOWN
LINC01055	KIRC	DOWN
LINC00645	KIRC	DOWN
CTD-2247C11.5	KIRC	DOWN
RP4-655J12.4	KIRC	DOWN
RP11-61L19.2	KIRC	DOWN
RP11-295M3.4	KIRC	DOWN
RP4-568C11.4	KIRC	DOWN
AC079630.2	KIRP	UP
RP11-284F21.9	KIRP	UP
RP5-887A10.1	KIRP	UP
RP11-807H17.1	KIRP	UP
CRNDE	KIRP	UP
PVT1	KIRP	UP
AC019117.1	KIRP	UP
LINC01272	KIRP	UP
LINC00511	KIRP	UP
LINC00475	KIRP	UP
RP11-14N7.2	KIRP	UP
RP11-554I8.2	KIRP	UP
RP5-875H18.9	KIRP	UP
LINC00887	KIRP	UP
LINC01322	KIRP	UP
MIR4435-1HG	KIRP	UP
LINC01268	KIRP	UP
LINC01315	KIRP	UP
TUNAR	KIRP	UP
RP11-434E6.4	KIRP	UP
LINC00240	KIRP	UP
ERVH-1	KIRP	UP
RP11-620J15.3	KIRP	UP
RP11-167B3.2	KIRP	UP
RP11-488L18.10	KIRP	UP
LINC00494	KIRP	UP
LINC00961	KIRP	DOWN
RP11-108E14.1	KIRP	DOWN
RP11-47A8.5	KIRP	DOWN
LINC01554	KIRP	DOWN
RP11-321G12.1	KIRP	DOWN
AC144831.1	KIRP	DOWN
RP11-16D22.2	KIRP	DOWN
AC007879.6	KIRP	DOWN
LINC01510	KIRP	DOWN
RP11-379F12.3	KIRP	DOWN
RP11-195B3.1	KIRP	DOWN
RP11-789C1.1	KIRP	DOWN
RP11-81H14.2	KIRP	DOWN
RP11-133F8.2	KIRP	DOWN
RP4-763G1.2	KIRP	DOWN
RP11-626P14.1	KIRP	DOWN
LINC00864	KIRP	DOWN
CTD-2008P7.9	KIRP	DOWN
RP11-44F14.2	KIRP	DOWN
LINC00671	KIRP	DOWN
LINC00924	KIRP	DOWN
LINC00087	KIRP	DOWN
RP11-369C8.1	KIRP	DOWN
LINC01230	KIRP	DOWN
RP11-622A1.2	KIRP	DOWN
LINC01571	KIRP	DOWN
RP11-527L4.2	KIRP	DOWN
FLJ22763	KIRP	DOWN
PTCSC3	KIRP	DOWN
MIR503HG	KIRP	DOWN
LINC00871	KIRP	DOWN
RP11-295M3.4	KIRP	DOWN
LINC00472	KIRP	DOWN
RP11-359N11.1	KIRP	DOWN
LINC01543	KIRP	DOWN
RP11-834C11.5	KIRP	DOWN
LINC00379	KIRP	DOWN
TTTY14	KIRP	DOWN
GATA3-AS1	KIRP	DOWN
AP000696.2	KIRP	DOWN
RP11-208K4.1	KIRP	DOWN
RP11-536I6.2	KIRP	DOWN
LINC01116	KIRP	DOWN
RP1-56K13.5	KIRP	DOWN
CTA-392C11.1	KIRP	DOWN
RP11-362F19.1	KIRP	DOWN
LINC01503	KIRP	DOWN
RP11-834C11.4	KIRP	DOWN
LINC00839	KIRP	DOWN
RP11-119D9.1	KIRP	DOWN
LINC01020	KIRP	DOWN
LINC00864	KIRP	DOWN
RP11-531H8.2	KIRP	DOWN
RP11-513O17.2	KIRP	DOWN
LINC01485	KIRP	DOWN
TEX41	KIRP	DOWN
AC124944.5	KIRP	DOWN
RP11-279F6.1	KIRP	DOWN
MIR100HG	KIRP	DOWN
LINC00675	KIRP	DOWN
RP11-386B13.4	KIRP	DOWN
AC093326.1	KIRP	DOWN
LINC00645	KIRP	DOWN
RP11-61L19.2	KIRP	DOWN
LINC01055	KIRP	DOWN
RP11-396O20.1	KIRP	DOWN
LINC01187	KIRP	DOWN
RP11-397G17.1	KIRP	DOWN
RP4-655J12.4	KIRP	DOWN
CTD-2247C11.5	KIRP	DOWN
RP4-568C11.4	KIRP	DOWN
LINC00152	LIHC	UP
MIR4435-1HG	LIHC	UP
PVT1	LIHC	UP
LINC00511	LIHC	UP
CRNDE	LIHC	UP
LINC01419	LIHC	UP
LINC01287	LIHC	UP
LINC00665	LIHC	UP
AC098973.2	LIHC	UP
HULC	LIHC	UP
TEX41	LIHC	UP
CTD-2227E11.1	LIHC	UP
RP11-620J15.3	LIHC	UP
FLVCR1-AS1	LIHC	UP
RP11-452F19.3	LIHC	UP
NEAT1	LIHC	UP
RP11-81H3.2	LIHC	UP
RP11-242J7.1	LIHC	UP
RP11-128M1.1	LIHC	UP
DIO3OS	LIHC	DOWN
RP11-789C1.1	LIHC	DOWN
RP11-116D2.1	LIHC	DOWN
LINC01370	LIHC	DOWN
RP11-42O15.3	LIHC	DOWN
RP11-290F5.1	LIHC	DOWN
FLJ22763	LIHC	DOWN
CTC-537E7.3	LIHC	DOWN
AC068535.3	LIHC	DOWN
RP4-710M16.2	LIHC	DOWN
RP11-434D9.1	LIHC	DOWN
LINC01554	LIHC	DOWN
RP11-119D9.1	LIHC	DOWN
RP4-763G1.2	LIHC	DOWN
CTC-505O3.2	LIHC	DOWN
LINC01018	LIHC	DOWN
RP11-6B4.1	LIHC	DOWN
RP11-328K4.1	LIHC	DOWN
LINC00844	LIHC	DOWN
LINC01093	LIHC	DOWN
LINC00511	LUAD	UP
RP3-340N1.2	LUAD	UP
PVT1	LUAD	UP
CTA-384D8.35	LUAD	UP
RP6-65G23.3	LUAD	UP
LINC00665	LUAD	UP
RP11-731F5.2	LUAD	UP
LINC00152	LUAD	UP
LINC01436	LUAD	UP
CTD-2619J13.13	LUAD	UP
CASC9	LUAD	UP
RP11-12G12.7	LUAD	UP
RP5-1061H20.4	LUAD	UP
AC093850.2	LUAD	UP
MIR4435-1HG	LUAD	UP
AC145343.2	LUAD	UP
MNX1-AS1	LUAD	UP
RP11-279F6.1	LUAD	UP
CMB9-22P13.1	LUAD	UP
LINC01270	LUAD	UP
LINC01057	LUAD	UP
CTD-3010D24.3	LUAD	UP
LINC01207	LUAD	UP
LINC00467	LUAD	UP
RP11-384F7.2	LUAD	DOWN
RP11-88I21.2	LUAD	DOWN
AC007405.6	LUAD	DOWN
AC018647.3	LUAD	DOWN
RP3-460G2.2	LUAD	DOWN
RP11-253E3.3	LUAD	DOWN
LINC01314	LUAD	DOWN
LINC00261	LUAD	DOWN
CTB-43E15.1	LUAD	DOWN
AP002856.5	LUAD	DOWN
AC006273.5	LUAD	DOWN
RP11-1008C21.1	LUAD	DOWN
RP11-359M6.1	LUAD	DOWN
MIR99AHG	LUAD	DOWN
RP11-476D10.1	LUAD	DOWN
MIR100HG	LUAD	DOWN
GATA6-AS1	LUAD	DOWN
TINCR	LUAD	DOWN
C11orf97	LUAD	DOWN
LINC00961	LUAD	DOWN
RP11-295M3.4	LUAD	DOWN
RP11-401P9.4	LUAD	DOWN
AC109642.1	LUAD	DOWN
RP11-259K15.2	LUAD	DOWN
LINC01082	LUAD	DOWN
RP11-434D9.1	LUAD	DOWN
AC079630.2	LUAD	DOWN
RP11-635O16.2	LUAD	DOWN
RP11-141J13.5	LUAD	DOWN
RP11-701P16.5	LUAD	DOWN
LINC00968	LUAD	DOWN
PCAT19	LUAD	DOWN
GS1-600G8.5	LUAD	DOWN
RP11-246K15.1	LUAD	DOWN
C14orf132	LUAD	DOWN
CH17-360D5.2	LUAD	DOWN
LINC01272	LUAD	DOWN
AC008268.1	LUAD	DOWN
SFTA1P	LUAD	DOWN
FENDRR	LUAD	DOWN
LINC00511	LUSC	UP
CASC9	LUSC	UP
AC098973.2	LUSC	UP
LINC00958	LUSC	UP
PVT1	LUSC	UP
LINC01133	LUSC	UP
LINC00668	LUSC	UP
AC006262.5	LUSC	UP
LINC00519	LUSC	UP
RP11-44F21.5	LUSC	UP
RP11-367G18.1	LUSC	UP
CTD-2147F2.1	LUSC	UP
KC6	LUSC	UP
RP11-12G12.7	LUSC	UP
LINC01503	LUSC	UP
RP11-624L4.1	LUSC	UP
RP11-150O12.1	LUSC	UP
CCAT1	LUSC	UP
NCBP2-AS2	LUSC	UP
CTD-2008L17.1	LUSC	UP
RP11-276H19.2	LUSC	UP
CMB9-22P13.1	LUSC	UP
HAGLROS	LUSC	UP
RP11-1038A11.3	LUSC	UP
LINC01234	LUSC	UP
CTA-384D8.35	LUSC	UP
LINC00491	LUSC	UP
CTD-2021H9.3	LUSC	UP
RP11-397A16.1	LUSC	UP
SOX21-AS1	LUSC	UP
LINC00665	LUSC	UP
RP11-408B11.2	LUSC	UP
RP4-660H19.1	LUSC	UP
NUP50-AS1	LUSC	UP
AC007879.7	LUSC	UP
RP6-65G23.3	LUSC	UP
RP11-245D16.4	LUSC	UP
LINC00885	LUSC	UP
C5orf66-AS1	LUSC	UP
FAM83H-AS1	LUSC	UP
CTC-526N19.1	LUSC	UP
RP11-54H7.4	LUSC	UP
RP11-396C23.2	LUSC	UP
AC093850.2	LUSC	UP
LINC00925	LUSC	UP
RP11-160O5.1	LUSC	UP
RP11-161I6.2	LUSC	UP
LINC01116	LUSC	UP
RP11-731F5.2	LUSC	UP
RP1-278O22.1	LUSC	UP
AC010894.3	LUSC	UP
CTD-2231H16.1	LUSC	UP
RP11-379B8.1	LUSC	UP
MIR4435-1HG	LUSC	UP
AF131217.1	LUSC	UP
RP11-456O19.2	LUSC	UP
CTD-2619J13.13	LUSC	UP
RP11-465B22.8	LUSC	UP
RP11-111M22.3	LUSC	UP
RP11-368L12.1	LUSC	UP
GS1-124K5.4	LUSC	UP
LINC00640	LUSC	UP
RP11-706O15.1	LUSC	UP
CTB-43E15.1	LUSC	DOWN
LINC01314	LUSC	DOWN
CTA-363E6.2	LUSC	DOWN
C10orf95	LUSC	DOWN
BANCR	LUSC	DOWN
AC018647.3	LUSC	DOWN
RP11-357P18.2	LUSC	DOWN
AC004540.5	LUSC	DOWN
AC017060.1	LUSC	DOWN
RP11-1008C21.2	LUSC	DOWN
AP001626.1	LUSC	DOWN
RP3-340B19.3	LUSC	DOWN
LINC00694	LUSC	DOWN
BAIAP2-AS1	LUSC	DOWN
LINC01540	LUSC	DOWN
RP11-384F7.2	LUSC	DOWN
CTD-3157E16.2	LUSC	DOWN
RP11-528A4.2	LUSC	DOWN
RP11-672A2.4	LUSC	DOWN
DIO3OS	LUSC	DOWN
AP002856.5	LUSC	DOWN
CTD-2135D7.5	LUSC	DOWN
C11orf97	LUSC	DOWN
GS1-600G8.5	LUSC	DOWN
RP11-1008C21.1	LUSC	DOWN
RP11-66N24.6	LUSC	DOWN
LINC01082	LUSC	DOWN
AC006273.5	LUSC	DOWN
GATA6-AS1	LUSC	DOWN
AC007405.6	LUSC	DOWN
RP11-401P9.4	LUSC	DOWN
RP11-141J13.5	LUSC	DOWN
RP11-344B5.2	LUSC	DOWN
LINC00961	LUSC	DOWN
RP11-284N8.3	LUSC	DOWN
RP11-553L6.5	LUSC	DOWN
RP11-295M3.4	LUSC	DOWN
RP11-476D10.1	LUSC	DOWN
RP11-359M6.1	LUSC	DOWN
AC109642.1	LUSC	DOWN
RP11-434D9.1	LUSC	DOWN
AC079630.2	LUSC	DOWN
RP11-635O16.2	LUSC	DOWN
C14orf132	LUSC	DOWN
MIR100HG	LUSC	DOWN
LINC00968	LUSC	DOWN
RP11-701P16.5	LUSC	DOWN
PCAT19	LUSC	DOWN
LINC00261	LUSC	DOWN
RP11-259K15.2	LUSC	DOWN
RP11-246K15.1	LUSC	DOWN
LINC01272	LUSC	DOWN
FENDRR	LUSC	DOWN
AC008268.1	LUSC	DOWN
SFTA1P	LUSC	DOWN
PCAT14	PRAD	UP
RP11-314O13.1	PRAD	UP
RP11-279F6.1	PRAD	UP
CTD-2314B22.1	PRAD	UP
NEAT1	PRAD	UP
PCAT18	PRAD	UP
CTD-2227E11.1	PRAD	UP
LINC00992	PRAD	UP
RP11-356O9.1	PRAD	UP
CRNDE	PRAD	UP
RP11-279F6.2	PRAD	UP
LINC00665	PRAD	UP
PCAT29	PRAD	UP
AP001610.9	PRAD	UP
WI2-85898F10.1	PRAD	UP
RP11-60A24.3	PRAD	DOWN
LINC00675	PRAD	DOWN
FENDRR	PRAD	DOWN
MIR100HG	PRAD	DOWN
LINC01503	PRAD	DOWN
AF131217.1	PRAD	DOWN
CTC-296K1.3	PRAD	DOWN
RP11-295M3.4	PRAD	DOWN
SNHG18	PRAD	DOWN
LINC00844	PRAD	DOWN
CTC-296K1.4	PRAD	DOWN
AC079630.2	THCA	UP
RP11-476D10.1	THCA	UP
CTD-2619J13.13	THCA	UP
LINC01314	THCA	UP
RP11-221N13.3	THCA	UP
RP11-44N11.2	THCA	UP
MIR222HG	THCA	UP
LINC00152	THCA	UP
LINC00086	THCA	UP
RP5-875H18.9	THCA	UP
RP11-320N7.2	THCA	UP
LINC00511	THCA	UP
RP4-758J18.10	THCA	UP
LA16c-380H5.5	THCA	UP
LINC01539	THCA	DOWN
RNU12	THCA	DOWN
LINC01586	THCA	DOWN
CTA-398F10.2	THCA	DOWN
RP11-160O5.1	THCA	DOWN
AC009299.3	THCA	DOWN
LINC01384	THCA	DOWN
RP3-340B19.3	THCA	DOWN
LINC01508	THCA	DOWN
AC096669.3	THCA	DOWN
RP11-362F19.1	THCA	DOWN
RP11-760H22.2	THCA	DOWN
LINC01571	THCA	DOWN
LINC00092	THCA	DOWN
RP4-555D20.2	THCA	DOWN
RP3-483K16.4	THCA	DOWN
PTCSC3	THCA	DOWN
MIR100HG	THCA	DOWN
RP11-1022B3.1	THCA	DOWN
AC068138.1	THCA	DOWN
LINC00958	UCEC	UP
LINC00511	UCEC	UP
RP3-430N8.11	UCEC	UP
RP6-65G23.3	UCEC	UP
LINC00467	UCEC	UP
RP11-465B22.8	UCEC	UP
BMPR1B-AS1	UCEC	UP
MIR4435-1HG	UCEC	UP
RP11-357H14.17	UCEC	UP
RP11-89K21.1	UCEC	UP
RP11-12G12.7	UCEC	UP
RP11-706O15.1	UCEC	UP
CASC9	UCEC	UP
RP11-443B7.1	UCEC	UP
LINC01272	UCEC	UP
RP11-10A14.5	UCEC	UP
RP1-86C11.7	UCEC	UP
CTD-2231H16.1	UCEC	UP
RP11-855A2.5	UCEC	DOWN
LINC00526	UCEC	DOWN
AC092162.1	UCEC	DOWN
RP11-475B2.1	UCEC	DOWN
RP11-344B5.2	UCEC	DOWN
LINC01116	UCEC	DOWN
LINC01391	UCEC	DOWN
RP11-127B20.2	UCEC	DOWN
LINC00702	UCEC	DOWN
RP11-254F7.2	UCEC	DOWN
AC003090.1	UCEC	DOWN
RP13-516M14.1	UCEC	DOWN
RP11-430H10.1	UCEC	DOWN
HCG11	UCEC	DOWN
CTD-3157E16.2	UCEC	DOWN
LINC00087	UCEC	DOWN
RP11-89K11.1	UCEC	DOWN
CTD-2054N24.2	UCEC	DOWN
CTC-296K1.4	UCEC	DOWN
RP4-665J23.1	UCEC	DOWN
LINC01579	UCEC	DOWN
GAS6-AS2	UCEC	DOWN
PCAT19	UCEC	DOWN
AC141928.1	UCEC	DOWN
GATA6-AS1	UCEC	DOWN
LINC00908	UCEC	DOWN
RP11-119D9.1	UCEC	DOWN
TPTEP1	UCEC	DOWN
LINC01139	UCEC	DOWN
RP11-522B15.3	UCEC	DOWN
LINC01016	UCEC	DOWN
LINC00890	UCEC	DOWN
TUNAR	UCEC	DOWN
RP11-535A5.1	UCEC	DOWN
RP11-44N12.5	UCEC	DOWN
LINC01197	UCEC	DOWN
MIR143HG	UCEC	DOWN
C14orf132	UCEC	DOWN
LINC00667	UCEC	DOWN
MIR100HG	UCEC	DOWN
MEG3	UCEC	DOWN
RP11-553L6.5	UCEC	DOWN
MIR99AHG	UCEC	DOWN
DIO3OS	UCEC	DOWN
MIR503HG	UCEC	DOWN
RP11-394O4.5	UCEC	DOWN
