# Supplementary material for: Comprehensive functional profiling of long non-coding RNAs through a novel pan-cancer integration approach and modular analysis of their protein-coding gene association networks
Source: BMC Genomics. 2019 Jun 3;20:454. doi: 10.1186/s12864-019-5850-7 (PMC6547491; doi:10.1186/s12864-019-5850-7)
Supplement: Supplementary file 15 — Table S12. PC-MA scores of genes in reactive stroma signature. (XLSX 58 kb) [file 12864_2019_5850_MOESM15_ESM.xlsx]

## Sheet: S12
S12: PC-MA scores of genes in reactive stroma signature.
ENSEMBL ID	GENE	ME12	ME16
ENSG00000078098	FAP	0.0130999	0.0554258
ENSG00000204262	COL5A2	0.0142935	0.0538073
ENSG00000148848	ADAM12	0.00825274	0.0535554
ENSG00000157227	MMP14	0.00984734	0.0496101
ENSG00000163359	COL6A3	0.0202954	0.0472062
ENSG00000133110	POSTN	0.00884096	0.0468013
ENSG00000162745	OLFML2B	0.0142309	0.0442274
ENSG00000123500	COL10A1	0.0061855	0.0442242
ENSG00000142156	COL6A1	0.0197973	0.0438786
ENSG00000166033	HTRA1	0.0184288	0.0434469
ENSG00000106333	PCOLCE	0.0161557	0.0428391
ENSG00000186340	THBS2	0.0117749	0.0428004
ENSG00000166147	FBN1	0.0189531	0.040744
ENSG00000165617	DACT1	0.0234348	0.0401488
ENSG00000106819	ASPN	0.020883	0.0397493
ENSG00000117122	MFAP2	0.0100545	0.0392883
ENSG00000038427	VCAN	0.012831	0.0391518
ENSG00000122861	PLAU	0.000550086	0.0388421
ENSG00000106624	AEBP1	0.0174564	0.0384577
ENSG00000136859	ANGPTL2	0.0173978	0.0382405
ENSG00000087245	MMP2	0.0162469	0.0377704
ENSG00000113721	PDGFRB	0.0246673	0.0376795
ENSG00000129038	LOXL1	0.0146817	0.0367456
ENSG00000162576	MXRA8	0.0147765	0.0363252
ENSG00000099953	MMP11	0.0045316	0.0361212
ENSG00000128606	LRRC17	0.0162927	0.0352332
ENSG00000005243	COPZ2	0.0186673	0.0350311
ENSG00000140937	CDH11	0.0162398	0.0346734
ENSG00000104213	PDGFRL	0.0110538	0.034587
ENSG00000019549	SNAI2	0.0164022	0.0326118
ENSG00000180447	GAS1	0.0180776	0.0315594
ENSG00000113657	DPYSL3	0.0250578	0.0314046
ENSG00000082196	C1QTNF3	0.0125003	0.0312641
ENSG00000123384	LRP1	0.0150385	0.0307957
ENSG00000106823	ECM2	0.0256314	0.0302338
ENSG00000132386	SERPINF1	0.0162456	0.029982
ENSG00000198542	ITGBL1	0.0165508	0.0295748
ENSG00000143387	CTSK	0.0171393	0.029389
ENSG00000011465	DCN	0.0157967	0.0289
ENSG00000119699	TGFB3	0.0235578	0.0278822
ENSG00000122786	CALD1	0.0298617	0.0267809
ENSG00000262655	SPON1	0.0179178	0.0262101
ENSG00000106483	SFRP4	0.0149925	0.0232188
ENSG00000113140	SPARC	0.0110003	0.0207217
ENSG00000159403	C1R	0.0182581	0.0198177
ENSG00000106538	RARRES2	0.0149715	0.0197037
ENSG00000182636	NDN	0.0196593	0.0176526
ENSG00000077942	FBLN1	0.021541	0.0166515
ENSG00000168542	COL3A1	0.0130364	0.0164339
ENSG00000164692	COL1A2	0.0126432	0.0150016
