# Supplementary material for: Comprehensive functional profiling of long non-coding RNAs through a novel pan-cancer integration approach and modular analysis of their protein-coding gene association networks
Source: BMC Genomics. 2019 Jun 3;20:454. doi: 10.1186/s12864-019-5850-7 (PMC6547491; doi:10.1186/s12864-019-5850-7)
Supplement: Supplementary file 16 — Table S13. Number of CCLE cell lines contributing to this study across 19 cancer types. (XLSX 21 kb) [file 12864_2019_5850_MOESM16_ESM.xlsx]

## Sheet: S13
S13: Number of CCLE cell lines contributing to this study across 19 cancer types.
TCGA code	Cancer type	No. of RNA sequenced tumour samples
BLCA	Bladder Urothelial Carcinoma	26
BRCA	Breast invasive carcinoma	56
CESC	Cervical squamous cell carcinoma and endocervical adenocarcinoma	25
COAD	Colon adenocarcinoma	58
ESCA	Esophageal carcinoma	26
HNSC	Head and Neck squamous cell carcinoma	33
KIRC	Kidney renal clear cell carcinoma	25
LGG	Brain Lower Grade Glioma	65
LIHC	Liver hepatocellular carcinoma	32
LUSC	Lung squamous cell carcinoma	184
MESO	Mesothelioma	1
OV	Ovarian serous cystadenocarcinoma	45
PAAD	Pancreatic adenocarcinoma	40
PRAD	Prostate adenocarcinoma	7
SARC	Sarcoma	40
SKCM	Skin Cutaneous Melanoma	52
STAD	Stomach adenocarcinoma	41
THCA	Thyroid carcinoma	12
UCEC	Uterine Corpus Endometrial Carcinoma	3
